# Supplementary material for: Genome-wide analysis of the maternal-to-zygotic transition in Drosophila primordial germ cells
Source: Genome Biol. 2012 Feb 20;13(2):R11. doi: 10.1186/gb-2012-13-2-r11 (PMC3334568; doi:10.1186/gb-2012-13-2-r11)
Supplement: Additional file 2 — Correlation between replicates. (a) Spearman's correlation coefficients between mass spectrometry replicates. (b) Spearman's correlation coefficients between microarray replicates. [file gb-2012-13-2-r11-S2.XLS]

## Sheet: Sheet1
A. Spearman's correlation coefficients between mass spectrometry replicates
wild-type soma, 1-to-3 hour, spectral counts	Replicate 1	Replicate 2
Replicate 1	1	0.82
Replicate 2	0.82	1
wild-type PGCs, 1-to-3 hour, spectral counts	Replicate 1	Replicate 2
Replicate 1	1	0.79
Replicate 2	0.79	1
wild-type soma, 1-to-3 hour, unique peptide number	Replicate 1	Replicate 2
Replicate 1	1	0.79
Replicate 2	0.79	1
wild-type PGCs, 1-to-3 hour, unique peptide number	Replicate 1	Replicate 2
Replicate 1	1	0.77
Replicate 2	0.77	1
B. Spearman's correlation coefficients between microarray replicates
smaug PGCs, 1-to-3 hour	Replicate 1	Replicate 2	Replicate 3
Replicate 1	1	0.94636	0.957486
Replicate 2	0.94636	1	0.944659
Replicate 3	0.957486	0.944659	1
smaug PGCs, 3-to-5 hour	Replicate 1	Replicate 2	Replicate 3
Replicate 1	1	0.96303	0.962568
Replicate 2	0.96303	1	0.964858
Replicate 3	0.962568	0.964858	1
smaug PGCs, 5-to-7 hour	Replicate 1	Replicate 2	Replicate 3	Replicate 4
Replicate 1	1	0.971616	0.946109	0.963246
Replicate 2	0.971616	1	0.942149	0.961566
Replicate 3	0.946109	0.942149	1	0.949969
Replicate 4	0.963246	0.961566	0.949969	1
wild-type PGCs, 1-to-3 hour	Replicate 1	Replicate 2	Replicate 3	Replicate 4
Replicate 1	1	0.955311	0.955295	0.945093
Replicate 2	0.955311	1	0.955103	0.951643
Replicate 3	0.955295	0.955103	1	0.954658
Replicate 4	0.945093	0.951643	0.954658	1
wild-type PGCs, 3-to-5 hour	Replicate 1	Replicate 2	Replicate 3	Replicate 4
Replicate 1	1	0.97131	0.969795	0.973324
Replicate 2	0.97131	1	0.973032	0.973556
Replicate 3	0.969795	0.973032	1	0.977126
Replicate 4	0.973324	0.973556	0.977126	1
wild-type PGCs, 5-to-7 hour	Replicate 1	Replicate 2	Replicate 3	Replicate 4
Replicate 1	1	0.974402	0.868447	0.895143
Replicate 2	0.974402	1	0.870258	0.895375
Replicate 3	0.868447	0.870258	1	0.912802
Replicate 4	0.895143	0.895375	0.912802	1
wild-type soma, 1-to-3 hour	Replicate 1	Replicate 2	Replicate 3	Replicate 4
Replicate 1	1	0.99	0.99	0.98
Replicate 2	0.99	1	0.99	0.98
Replicate 3	0.99	0.99	1	0.98
Replicate 4	0.98	0.98	0.98	1
