# Supplementary material for: Genome-wide analysis of the maternal-to-zygotic transition in Drosophila primordial germ cells
Source: Genome Biol. 2012 Feb 20;13(2):R11. doi: 10.1186/gb-2012-13-2-r11 (PMC3334568; doi:10.1186/gb-2012-13-2-r11)
Supplement: Additional file 3 — All proteins detected by mass spectrometry. The listed proteins had unique peptide number larger than 2, in either 1-to-3 hour GFP-positive or GFP-negative cells. GFP, green fluorescent protein. [file gb-2012-13-2-r11-S3.XLS]

## Sheet: DM_pole_cells_Mar2011_total_spe
Accession Number	Description	Gene Name	FBgn	Molecular Weight	Spectral Counts, WT GFP(-) I	Spectral Counts, WT GFP(-) II	Spectral Counts, WT GFP(+) I	Spectral counts, WT GFP(+) II	Unique Peptide Number, WT GFP(-) I	Unique Peptide Number, WT GFP(-) II	Unique Peptide Number, WT GFP(+) I	Unique Peptide Number, WT GFP(+) II
gi|7292327|gb|AAF47734.1|	(AE003477) Hsp83 gene product [Drosophila melanogaster]	Hsp83	FBgn0001233	82 kDa	180	145	175	197	34	29	29	27
gi|7299978|gb|AAF55150.1|	(AE003708) Hsc70-4 gene product [Drosophila melanogaster]	Hsc70-4	FBgn0001219	71 kDa	214	255	362	304	29	27	29	25
gi|7302127|gb|AAF57226.1|	(AE003781) Ef2b gene product [alt 2] [Drosophila melanogaster]	Ef2b	FBgn0000559	93 kDa	131	112	136	226	26	23	26	22
gi|7292599|gb|AAF47998.1|	(AE003485) Hsp60 gene product [alt 1] [Drosophila melanogaster]	Hsp60	FBgn0015245	61 kDa	106	151	145	173	26	21	24	25
gi|7301301|gb|AAF56430.1|	(AE003751) CG11856 gene product [Drosophila melanogaster]	CG11856	FBgn0039302	292 kDa	40	68	18	44	21	31	14	25
gi|7293138|gb|AAF48522.1|	(AE003500) Chc gene product [Drosophila melanogaster]	Chc	FBgn0000319	191 kDa	57	73	37	83	20	26	18	22
gi|7292698|gb|AAF48095.1|	(AE003487) Hsc70-3 gene product [Drosophila melanogaster]	Hsc70-3	FBgn0001218	72 kDa	91	98	89	149	19	20	19	21
gi|7303816|gb|AAF58863.1|	(AE003831) TER94 gene product [alt 2] [Drosophila melanogaster]	TER94	FBgn0261014	89 kDa	124	107	112	145	23	15	19	21
gi|7304361|gb|AAF59391.1|	(AE003846) ATPsyn-beta gene product [Drosophila melanogaster]	ATPsyn-beta	FBgn0010217	54 kDa	298	307	320	501	21	17	20	20
gi|10727673|gb|AAG22289.1|	(AE003831) BcDNA:GH06348 gene product [alt 1] [Drosophila melanogaster]	BcDNA:GH06348	FBgn0027580	133 kDa	23	43	33	63	13	19	17	28
gi|7291477|gb|AAF46903.1|	(AE003458) blw gene product [Drosophila melanogaster]	blw	FBgn0011211	59 kDa	155	255	125	273	17	20	19	21
gi|7294310|gb|AAF49659.1|	(AE003532) Pdi gene product [Drosophila melanogaster]	Pdi	FBgn0014002	56 kDa	97	149	96	155	20	19	19	19
gi|7291112|gb|AAF46547.1|	(AE003449) Yp2 gene product [Drosophila melanogaster]	Yp2	FBgn0005391	50 kDa	683	682	161	408	24	20	16	16
gi|7301648|gb|AAF56765.1|	(AE003763) CG5520 gene product [Drosophila melanogaster]	CG5520	FBgn0039562	90 kDa	34	63	40	57	15	23	17	21
gi|7299029|gb|AAF54231.1|	(AE003678) CG7415 gene product [alt 1] [Drosophila melanogaster]	CG7415	FBgn0037580	82 kDa	37	47	31	47	18	21	18	18
gi|7304357|gb|AAF59387.1|	(AE003846) RfaBp gene product [Drosophila melanogaster]	RfaBp	FBgn0087002	256 kDa	72	77	25	38	30	23	8	14
gi|7291892|gb|AAF47311.1|	(AE003465) zip gene product [Drosophila melanogaster]	zip	FBgn0005634	237 kDa	36	51	20	15	23	31	13	7
gi|7292923|gb|AAF48314.1|	(AE003493) Yp3 gene product [Drosophila melanogaster]	Yp3	FBgn0004047	47 kDa	672	621	222	591	22	17	14	18
gi|7296991|gb|AAF52262.1|	(AE003610) Lam gene product [Drosophila melanogaster]	Lam	FBgn0002525	71 kDa	31	68	24	46	14	23	16	18
gi|7297534|gb|AAF52789.1|	(AE003625) BcDNA:GH12558 gene product [Drosophila melanogaster]	BcDNA:GH12558	FBgn0028479	84 kDa	35	60	43	49	17	19	18	17
gi|10727315|gb|AAF47942.2|	(AE003482) Dhc64C gene product [Drosophila melanogaster]	Dhc64C	FBgn0261797	528 kDa	14	33	10	44	13	19	10	27
gi|7291113|gb|AAF46548.1|	(AE003449) Yp1 gene product [Drosophila melanogaster]	Yp1	FBgn0004045	49 kDa	402	387	112	330	18	23	15	13
gi|7304373|gb|AAF59403.1|	(AE003846) eIF-4G gene product [Drosophila melanogaster]	eIF-4G	FBgn0023213	184 kDa	44	63	19	56	20	17	12	18
gi|10727707|gb|AAF59029.2|	(AE003835) CG8258 gene product [Drosophila melanogaster]	CG8258	FBgn0033342	57 kDa	45	73	42	51	16	17	17	16
gi|7291680|gb|AAF47102.1|	(AE003462) Ca-P60A gene product [alt 2] [Drosophila melanogaster]	Ca-P60A	FBgn0263006	112 kDa	54	78	37	63	16	19	14	17
gi|7296855|gb|AAF52130.1|	(AE003606) CG14648 gene product [Drosophila melanogaster]	CG14648	FBgn0037245	60 kDa	32	42	43	46	16	16	16	17
gi|7298585|gb|AAF53802.1|	(AE003663) Top2 gene product [Drosophila melanogaster]	Top2	FBgn0003732	162 kDa	24	52	24	42	14	22	11	18
gi|7291949|gb|AAF47366.1|	(AE003467) CG7008 gene product [Drosophila melanogaster]	CG7008	FBgn0035121	103 kDa	36	51	24	23	16	21	14	13
gi|7298447|gb|AAF53668.1|	(AE003659) CG10302 gene product [Drosophila melanogaster]	CG10302	FBgn0032679	142 kDa	23	30	20	44	13	18	13	20
gi|10728908|gb|AAF53974.2|	(AE003669) Acon gene product [alt 2] [Drosophila melanogaster]	Acon	FBgn0010100	85 kDa	27	42	30	57	13	14	15	21
gi|7297796|gb|AAF53046.1|	(AE003630) aub gene product [Drosophila melanogaster]	aub	FBgn0000146	99 kDa	5	23	102	113	4	6	24	29
gi|7302665|gb|AAF57745.1|	(AE003800) pAbp gene product [alt 3] [Drosophila melanogaster]	pAbp	FBgn0261619	70 kDa	42	58	47	128	14	14	17	18
gi|7294421|gb|AAF49766.1|	(AE003536) Hsc70Cb gene product [alt 2] [Drosophila melanogaster]	Hsc70Cb	FBgn0026418	89 kDa	39	56	28	43	20	17	12	13
gi|7300100|gb|AAF55269.1|	(AE003711) msps gene product [Drosophila melanogaster]	msps	FBgn0027948	223 kDa	31	57	14	44	15	21	9	17
gi|7302470|gb|AAF57555.1|	(AE003795) betaTub56D gene product [alt 2] [Drosophila melanogaster]	betaTub56D	FBgn0003887	50 kDa	316	289	185	351	16	15	17	14
gi|7303363|gb|AAF58422.1|	(AE003819) TppII gene product [Drosophila melanogaster]	TppII	FBgn0020370	149 kDa	28	39	25	16	17	18	16	11
gi|7294089|gb|AAF49444.1|	(AE003526) CG4169 gene product [Drosophila melanogaster]	CG4169	FBgn0250814	45 kDa	53	90	49	92	14	16	14	17
gi|7303555|gb|AAF58609.1|	(AE003824) CG8983 gene product [Drosophila melanogaster]	CG8983	FBgn0033663	55 kDa	54	67	71	79	14	14	15	16
gi|7297772|gb|AAF53022.1|	(AE003630) porin gene product [Drosophila melanogaster]	porin	FBgn0004363	31 kDa	72	146	61	129	14	16	13	15
gi|7301756|gb|AAF56868.1|	(AE003768) Rpn2 gene product [Drosophila melanogaster]	Rpn2	FBgn0028692	113 kDa	26	30	17	30	15	16	12	15
gi|7298705|gb|AAF53918.1|	(AE003667) Fs(2)Ket gene product [Drosophila melanogaster]	Fs(2)Ket	FBgn0262743	99 kDa	46	60	47	76	13	15	13	15
gi|7299786|gb|AAF54965.1|	(AE003701) rin gene product [alt 1] [Drosophila melanogaster]	rin	FBgn0015778	75 kDa	41	41	22	35	17	15	12	11
gi|7301765|gb|AAF56877.1|	(AE003768) Ef1gamma gene product [Drosophila melanogaster]	Ef1gamma	FBgn0029176	49 kDa	56	64	48	69	13	17	10	15
gi|7296048|gb|AAF51344.1|	(AE003585) Eno gene product [Drosophila melanogaster]	Eno	FBgn0000579	47 kDa	117	156	135	150	13	12	14	15
gi|7302123|gb|AAF57222.1|	(AE003781) l(2)k05815 gene product [Drosophila melanogaster]	l(2)k05815	FBgn0022893	19 kDa	55	54	54	42	13	15	15	11
gi|7302198|gb|AAF57294.1|	(AE003784) Act42A gene product [Drosophila melanogaster]	Act42A	FBgn0000043	42 kDa	138	124	134	82	19	11	12	12
gi|7300837|gb|AAF55979.1|	(AE003738) PyK gene product [Drosophila melanogaster]	PyK	FBgn0003178	57 kDa	74	57	76	100	16	10	13	14
gi|10728176|gb|AAG22341.1|	(AE003484) sesB gene product [alt 1] [Drosophila melanogaster]	sesB	FBgn0003360	33 kDa	54	275	137	177	11	11	13	17
gi|7293147|gb|AAF48531.1|	(AE003500) Gapdh2 gene product [Drosophila melanogaster]	Gapdh2	FBgn0001092	35 kDa	73	44	106	150	14	12	13	13
gi|7297048|gb|AAF52317.1|	(AE003612) eIF-4a gene product [Drosophila melanogaster]	eIF-4a	FBgn0001942	44 kDa	44	56	44	83	13	13	14	12
gi|7299061|gb|AAF54262.1|	(AE003679) CG9748 gene product [Drosophila melanogaster]	CG9748	FBgn0000171	85 kDa	36	66	25	45	12	17	11	12
gi|7303207|gb|AAF58270.1|	(AE003815) Hsc70-5 gene product [Drosophila melanogaster]	Hsc70-5	FBgn0001220	74 kDa	26	37	30	45	14	16	10	12
gi|7303864|gb|AAF58910.1|	(AE003832) Uba1 gene product [Drosophila melanogaster]	Uba1	FBgn0023143	112 kDa	32	36	45	64	12	14	11	15
gi|7293119|gb|AAF48503.1|	(AE003500) CG8231 gene product [Drosophila melanogaster]	CG8231	FBgn0027329	58 kDa	38	56	58	54	14	12	12	13
gi|7297398|gb|AAF52657.1|	(AE003621) Aats-ala gene product [Drosophila melanogaster]	Aats-ala	FBgn0027094	108 kDa	22	39	22	17	14	12	14	11
gi|7297600|gb|AAF52853.1|	(AE003627) Pen gene product [Drosophila melanogaster]	Pen	FBgn0011823	58 kDa	69	79	51	65	11	12	14	14
gi|7299092|gb|AAF54292.1|	(AE003680) CG8351 gene product [Drosophila melanogaster]	CG8351	FBgn0037632	55 kDa	43	57	44	52	12	12	11	16
gi|7290308|gb|AAF45769.1|	(AE003423) EG:25E8.1 gene product [Drosophila melanogaster]	EG:25E8.1	FBgn0023529	103 kDa	23	33	28	39	10	12	12	16
gi|7300360|gb|AAF55519.1|	(AE003721) CG8045 gene product [alt 3] [Drosophila melanogaster]	CG8045	FBgn0260241	30 kDa	54	89	92	76	14	11	12	13
gi|10728668|gb|AAG22423.1|	(AE003621) emb gene product [Drosophila melanogaster]	emb	FBgn0020497	122 kDa	23	38	22	41	13	15	10	11
gi|10733350|gb|AAF49095.2|	(AE003515) Rpn1 gene product [Drosophila melanogaster]	Rpn1	FBgn0028695	102 kDa	32	25	32	46	12	11	13	13
gi|7302958|gb|AAF58029.1|	(AE003807) Khc gene product [Drosophila melanogaster]	Khc	FBgn0001308	110 kDa	22	32	11	22	13	15	9	11
gi|7303802|gb|AAF58849.1|	(AE003831) CG1371 gene product [Drosophila melanogaster]	CG1371	FBgn0033482	131 kDa	12	32	7	42	10	18	6	14
gi|10726816|gb|AAG22173.1|	(AE003763) RpL1 gene product [Drosophila melanogaster]	RpL1	FBgn0003279	45 kDa	36	31	46	68	13	10	12	12
gi|7291004|gb|AAF46442.1|	(AE003446) CG7033 gene product [Drosophila melanogaster]	CG7033	FBgn0030086	47 kDa	47	61	38	54	11	11	12	13
gi|7296851|gb|AAF52126.1|	(AE003606) CG9805 gene product [Drosophila melanogaster]	CG9805	FBgn0037249	134 kDa	25	31	8	30	14	15	5	13
gi|7298204|gb|AAF53438.1|	(AE003646) vas gene product [Drosophila melanogaster]	vas	FBgn0262526	72 kDa	5	17	71	77	2	6	20	19
gi|10727150|gb|AAF51927.2|	(AE003601) Rm62 gene product [alt 1] [Drosophila melanogaster]	Rm62	FBgn0003261	63 kDa	32	44	26	48	11	13	11	10
gi|7296220|gb|AAF51511.1|	(AE003590) Hop gene product [Drosophila melanogaster]	Hop	FBgn0024352	56 kDa	23	35	17	19	13	12	11	9
gi|10733354|gb|AAG22572.1|	(AE003519) CG18811 gene product [Drosophila melanogaster]	CG18811	FBgn0042134	104 kDa	21	31	17	24	12	13	10	9
gi|7300868|gb|AAF56009.1|	(AE003739) T-cp1 gene product [Drosophila melanogaster]	T-cp1	FBgn0003676	60 kDa	44	53	30	62	10	13	11	10
gi|7290080|gb|AAF45546.1|	(AE003418) RpL22 gene product [Drosophila melanogaster]	RpL22	FBgn0015288	31 kDa	20	26	28	24	10	11	12	10
gi|7300184|gb|AAF55350.1|	(AE003714) Cctgamma gene product [Drosophila melanogaster]	Cctgamma	FBgn0015019	59 kDa	38	29	34	45	12	11	10	10
gi|7301454|gb|AAF56579.1|	(AE003755) Ald gene product [alt 2] [Drosophila melanogaster]	Ald	FBgn0000064	39 kDa	44	41	34	40	13	10	10	10
gi|7302495|gb|AAF57579.1|	(AE003796) CG7461 gene product [Drosophila melanogaster]	CG7461	FBgn0034432	71 kDa	20	38	17	28	9	13	9	12
gi|7296023|gb|AAF51320.1|	(AE003584) CG4233 gene product [Drosophila melanogaster]	CG4233	FBgn0001125	47 kDa	25	24	32	50	11	8	10	13
gi|7298798|gb|AAF54007.1|	(AE003671) alphaTub84D gene product [Drosophila melanogaster]	alphaTub84D	FBgn0003885	50 kDa	62	62	86	171	11	8	12	11
gi|7290915|gb|AAF46356.1|	(AE003443) ND75 gene product [Drosophila melanogaster]	ND75	FBgn0017566	79 kDa	12	29	15	27	8	12	9	12
gi|7293712|gb|AAF49081.1|	(AE003515) CG7433 gene product [Drosophila melanogaster]	CG7433	FBgn0036927	55 kDa	16	24	20	34	10	10	8	13
gi|7301041|gb|AAF56177.1|	(AE003744) Rpt5 gene product [Drosophila melanogaster]	Rpt5	FBgn0028684	48 kDa	33	38	37	48	10	9	10	12
gi|7303561|gb|AAF58615.1|	(AE003824) Bx34 gene product [Drosophila melanogaster]	Bx34	FBgn0013756	262 kDa	14	34	6	12	10	17	6	8
gi|7294919|gb|AAF50249.1|	(AE003551) RpS9 gene product [alt 2] [Drosophila melanogaster]	RpS9	FBgn0010408	23 kDa	25	28	20	36	11	10	9	10
gi|7296537|gb|AAF51821.1|	(AE003597) CG11471 gene product [alt 1] [Drosophila melanogaster]	CG11471	FBgn0027086	125 kDa	15	25	8	19	9	14	7	10
gi|7297513|gb|AAF52769.1|	(AE003624) CG3752 gene product [Drosophila melanogaster]	CG3752	FBgn0012036	57 kDa	33	38	26	45	8	11	10	11
gi|7297967|gb|AAF53210.1|	(AE003637) CG5525 gene product [Drosophila melanogaster]	CG5525	FBgn0032444	57 kDa	27	29	34	40	11	10	9	10
gi|7300289|gb|AAF55451.1|	(AE003718) CG18212 gene product [alt 1] [Drosophila melanogaster]	CG18212	FBgn0038535	95 kDa	23	38	19	28	11	13	8	8
gi|7301823|gb|AAF56932.1|	(AE003771) ATPsyn-gamma gene product [Drosophila melanogaster]	ATPsyn-gamma	FBgn0020235	33 kDa	35	52	29	69	8	11	10	11
gi|7302715|gb|AAF57793.1|	(AE003802) CG6370 gene product [Drosophila melanogaster]	CG6370	FBgn0034277	69 kDa	10	22	15	20	7	12	10	11
gi|7304183|gb|AAF59219.1|	(AE003840) Rpt1 gene product [Drosophila melanogaster]	Rpt1	FBgn0028687	49 kDa	32	33	22	34	9	12	10	9
gi|7293666|gb|AAF49036.1|	(AE003514) polo gene product [Drosophila melanogaster]	polo	FBgn0003124	67 kDa	11	22	25	28	8	9	11	11
gi|7293855|gb|AAF49220.1|	(AE003519) Ugt gene product [Drosophila melanogaster]	Ugt	FBgn0014075	174 kDa	8	24	13	34	4	12	8	15
gi|7295794|gb|AAF51096.1|	(AE003579) CG3229 gene product [Drosophila melanogaster]	CG3229	FBgn0053123	156 kDa	15	26	13	20	8	12	6	13
gi|7297690|gb|AAF52942.1|	(AE003628) CG5355 gene product [Drosophila melanogaster]	CG5355	FBgn0032242	82 kDa	26	33	18	21	10	11	10	8
gi|7299298|gb|AAF54493.1|	(AE003685) Fragile-X-related gene product [Drosophila melanogaster]	Fragile-X-related	FBgn0028734	76 kDa	19	28	9	21	10	11	8	10
gi|7301076|gb|AAF56211.1|	(AE003745) Aats-glupro gene product [Drosophila melanogaster]	Aats-glupro	FBgn0005674	189 kDa	10	21	4	16	10	14	3	12
gi|10728669|gb|AAF52674.2|	(AE003621) Akap200 gene product [Drosophila melanogaster]	Akap200	FBgn0027932	79 kDa	22	28	20	12	8	11	12	7
gi|7297989|gb|AAF53231.1|	(AE003638) CG3762 gene product [alt 1] [Drosophila melanogaster]	CG3762	FBgn0020367	68 kDa	36	49	16	33	11	11	6	10
gi|7298530|gb|AAF53749.1|	(AE003661) Dox-A2 gene product [Drosophila melanogaster]	Dox-A2	FBgn0261396	56 kDa	15	29	15	9	8	15	8	7
gi|7299004|gb|AAF54206.1|	(AE003678) RpA-70 gene product [Drosophila melanogaster]	RpA-70	FBgn0010173	67 kDa	9	15	20	20	7	9	10	12
gi|7299065|gb|AAF54265.1|	(AE003680) CG8036 gene product [Drosophila melanogaster]	CG8036	FBgn0037607	68 kDa	20	17	46	40	7	7	12	12
gi|7298546|gb|AAF53765.1|	(AE003661) l(2)37Cc gene product [Drosophila melanogaster]	l(2)37Cc	FBgn0002031	30 kDa	36	56	25	67	8	9	9	11
gi|7304341|gb|AAF59372.1|	(AE003845) RpS3A gene product [Drosophila melanogaster]	RpS3A	FBgn0017545	30 kDa	51	68	42	40	10	10	10	7
gi|7293593|gb|AAF48965.1|	(AE003512) CG12233 gene product [Drosophila melanogaster]	CG12233	FBgn0027291	41 kDa	23	28	17	30	11	9	7	9
gi|7295919|gb|AAF51218.1|	(AE003582) Pgk gene product [Drosophila melanogaster]	Pgk	FBgn0250906	44 kDa	32	39	30	17	10	9	9	8
gi|7296831|gb|AAF52107.1|	(AE003605) Karybeta3 gene product [Drosophila melanogaster]	Karybeta3	FBgn0087013	124 kDa	17	20	11	21	11	9	6	10
gi|7297921|gb|AAF53166.1|	(AE003635) CG5353 gene product [alt 1] [Drosophila melanogaster]	CG5353	FBgn0027081	79 kDa	26	26	9	18	13	11	6	6
gi|7302868|gb|AAF57941.1|	(AE003805) EG:EG0003.7 gene product [Drosophila melanogaster]	EG:EG0003.7	FBgn0028737	24 kDa	53	69	40	63	10	9	8	9
gi|7302642|gb|AAF57722.1|	(AE003800) Ote gene product [Drosophila melanogaster]	Ote	FBgn0003022	47 kDa	11	19	17	21	9	8	9	9
gi|7302740|gb|AAF57818.1|	(AE003802) CG4954 gene product [Drosophila melanogaster]	CG4954	FBgn0034258	106 kDa	16	30	7	26	10	12	4	9
gi|7291015|gb|AAF46453.1|	(AE003446) Ost48 gene product [Drosophila melanogaster]	Ost48	FBgn0014868	50 kDa	16	24	12	29	9	9	7	9
gi|7291661|gb|AAF47083.1|	(AE003462) Thiolase gene product [Drosophila melanogaster]	Thiolase	FBgn0025352	51 kDa	25	30	17	29	9	9	8	8
gi|7294896|gb|AAF50226.1|	(AE003551) alphaTub67C gene product [Drosophila melanogaster]	alphaTub67C	FBgn0087040	53 kDa	22	30	45	44	5	8	11	10
gi|7295522|gb|AAF50835.1|	(AE003568) Pros45 gene product [Drosophila melanogaster]	Pros45	FBgn0020369	46 kDa	27	28	20	20	9	8	7	10
gi|7297337|gb|AAF52598.1|	(AE003619) poe gene product [Drosophila melanogaster]	poe	FBgn0011230	591 kDa	13	22	0	32	9	14	0	11
gi|7298347|gb|AAF53575.1|	(AE003652) Cas gene product [Drosophila melanogaster]	Cas	FBgn0022213	110 kDa	12	17	25	28	8	7	10	9
gi|7300357|gb|AAF55516.1|	(AE003721) CG7998 gene product [Drosophila melanogaster]	CG7998	FBgn0262559	35 kDa	39	45	49	60	9	7	9	9
gi|10726918|gb|AAF51642.2|	(AE003592) CG4365 gene product [alt 1] [Drosophila melanogaster]	CG4365	FBgn0037024	34 kDa	18	15	11	25	8	9	7	9
gi|10728293|gb|AAF48639.2|	(AE003503) CG18572 gene product [Drosophila melanogaster]	CG18572	FBgn0003189	243 kDa	13	17	10	17	7	12	7	7
gi|7295162|gb|AAF50487.1|	(AE003556) dim-7 gene product [Drosophila melanogaster]	dim-7	FBgn0026252	119 kDa	21	23	16	15	8	9	9	7
gi|7295201|gb|AAF50524.1|	(AE003558) CG12262 gene product [Drosophila melanogaster]	CG12262	FBgn0035811	46 kDa	20	40	23	32	8	9	8	8
gi|7297522|gb|AAF52777.1|	(AE003625) Gdi gene product [Drosophila melanogaster]	Gdi	FBgn0004868	50 kDa	19	23	22	24	9	7	9	8
gi|7299109|gb|AAF54308.1|	(AE003681) CG11963 gene product [Drosophila melanogaster]	CG11963	FBgn0037643	51 kDa	20	20	24	43	7	7	8	11
gi|7299652|gb|AAF54836.1|	(AE003696) Vha55 gene product [alt 2] [Drosophila melanogaster]	Vha55	FBgn0005671	55 kDa	34	47	18	35	7	10	6	10
gi|7300992|gb|AAF56129.1|	(AE003743) RpS3 gene product [Drosophila melanogaster]	RpS3	FBgn0002622	27 kDa	25	33	33	27	10	10	8	5
gi|7302610|gb|AAF57691.1|	(AE003799) Dp1 gene product [Drosophila melanogaster]	Dp1	FBgn0027835	141 kDa	17	23	4	20	9	10	3	11
gi|7303510|gb|AAF58565.1|	(AE003823) Cct5 gene product [Drosophila melanogaster]	Cct5	FBgn0010621	59 kDa	30	34	25	23	9	7	10	7
gi|7303881|gb|AAF58926.1|	(AE003833) CG1884 gene product [Drosophila melanogaster]	CG1884	FBgn0085436	199 kDa	11	14	8	22	9	11	4	9
gi|7304207|gb|AAF59242.1|	(AE003841) dpa gene product [Drosophila melanogaster]	dpa	FBgn0015929	97 kDa	13	16	13	21	7	7	9	10
gi|7297392|gb|AAF52651.1|	(AE003621) Pp2A-29B gene product [Drosophila melanogaster]	Pp2A-29B	FBgn0260439	65 kDa	38	58	44	44	7	7	9	9
gi|7297572|gb|AAF52826.1|	(AE003626) yip2 gene product [Drosophila melanogaster]	yip2	FBgn0040064	42 kDa	21	19	12	27	8	7	7	10
gi|7299709|gb|AAF54891.1|	(AE003698) CtBP gene product [alt 2] [Drosophila melanogaster]	CtBP	FBgn0020496	42 kDa	14	19	21	31	7	8	8	9
gi|7301831|gb|AAF56940.1|	(AE003771) CG7834 gene product [Drosophila melanogaster]	CG7834	FBgn0039697	27 kDa	11	17	13	24	7	7	7	11
gi|7303147|gb|AAF58212.1|	(AE003813) Rpn6 gene product [alt 2] [Drosophila melanogaster]	Rpn6	FBgn0028689	47 kDa	18	20	10	32	11	9	5	7
gi|7303554|gb|AAF58608.1|	(AE003824) Ef1alpha48D gene product [Drosophila melanogaster]	Ef1alpha48D	FBgn0000556	50 kDa	42	33	99	85	6	8	9	9
gi|7288998|gb|AAF45332.1|	(AE003091) CG17514 gene product [Drosophila melanogaster]	CG17514	FBgn0039959	248 kDa	15	30	3	13	8	14	3	6
gi|7291447|gb|AAF46873.1|	(AE003458) CG2852 gene product [alt 1] [Drosophila melanogaster]	CG2852	FBgn0034753	22 kDa	22	31	34	43	7	8	8	8
gi|7292861|gb|AAF48253.1|	(AE003492) Jafrac1 gene product [alt 1] [Drosophila melanogaster]	Jafrac1	FBgn0040309	22 kDa	25	34	39	54	7	6	9	9
gi|7296522|gb|AAF51807.1|	(AE003596) RpP0 gene product [Drosophila melanogaster]	RpP0	FBgn0000100	34 kDa	155	135	67	171	8	7	8	8
gi|7297615|gb|AAF52868.1|	(AE003627) RpL7 gene product [Drosophila melanogaster]	RpL7	FBgn0005593	30 kDa	20	20	7	27	9	8	4	10
gi|7297626|gb|AAF52879.1|	(AE003627) CG4912 gene product [alt 1] [Drosophila melanogaster]	CG4912	FBgn0032198	29 kDa	41	52	23	35	10	8	6	7
gi|7298584|gb|AAF53801.1|	(AE003663) Sd gene product [Drosophila melanogaster]	Sd	FBgn0003345	66 kDa	16	19	10	34	9	8	4	10
gi|7299365|gb|AAF54557.1|	(AE003688) Mcm5 gene product [Drosophila melanogaster]	Mcm5	FBgn0017577	82 kDa	9	12	9	25	6	6	8	11
gi|7299905|gb|AAF55080.1|	(AE003705) His4r gene product [Drosophila melanogaster]	His4r	FBgn0013981	11 kDa	154	357	60	79	10	7	8	6
gi|7301070|gb|AAF56205.1|	(AE003745) Pros26.4 gene product [Drosophila melanogaster]	Pros26.4	FBgn0015282	49 kDa	28	21	11	26	9	6	7	9
gi|7302216|gb|AAF57311.1|	(AE003785) CG7897 gene product [alt 2] [Drosophila melanogaster]	CG7897	FBgn0033039	171 kDa	6	17	6	22	5	12	4	10
gi|7302549|gb|AAF57631.1|	(AE003798) CG15081 gene product [alt 1] [Drosophila melanogaster]	CG15081	FBgn0010551	33 kDa	17	39	30	81	7	7	9	8
gi|10726733|gb|AAF56209.2|	(AE003745) Gdh gene product [Drosophila melanogaster]	Gdh	FBgn0001098	63 kDa	9	21	13	23	5	8	6	11
gi|7290573|gb|AAF46023.1|	(AE003434) Mcm3 gene product [Drosophila melanogaster]	Mcm3	FBgn0024332	91 kDa	17	22	13	15	7	10	8	5
gi|7290699|gb|AAF46146.1|	(AE003437) Rpt4 gene product [Drosophila melanogaster]	Rpt4	FBgn0028685	45 kDa	32	32	28	38	7	6	7	10
gi|7291807|gb|AAF47227.1|	(AE003464) Nurf-38 gene product [Drosophila melanogaster]	Nurf-38	FBgn0016687	33 kDa	28	36	23	37	8	8	7	7
gi|7294504|gb|AAF49846.1|	(AE003539) RpS4 gene product [alt 2] [Drosophila melanogaster]	RpS4	FBgn0011284	29 kDa	36	37	43	103	8	5	8	9
gi|7294970|gb|AAF50299.1|	(AE003552) CG4347 gene product [alt 1] [Drosophila melanogaster]	CG4347	FBgn0035978	58 kDa	9	19	7	16	7	8	5	10
gi|7297564|gb|AAF52818.1|	(AE003626) FKBP59-bp1 gene product [Drosophila melanogaster]	FKBP59-bp1	FBgn0029174	49 kDa	16	20	11	13	7	8	7	8
gi|7298957|gb|AAF54161.1|	(AE003676) CG2943 gene product [Drosophila melanogaster]	CG2943	FBgn0037530	101 kDa	10	24	6	16	6	10	5	9
gi|10726395|gb|AAG22135.1|	(AE003680) CG8223 gene product [Drosophila melanogaster]	CG8223	FBgn0037624	52 kDa	21	23	13	16	6	10	6	7
gi|7292133|gb|AAF47545.1|	(AE003472) RpL23a gene product [Drosophila melanogaster]	RpL23a	FBgn0026372	29 kDa	20	25	24	26	7	8	7	7
gi|7293068|gb|AAF48453.1|	(AE003499) Ahcy13 gene product [Drosophila melanogaster]	Ahcy13	FBgn0014455	47 kDa	32	28	20	26	7	7	7	8
gi|7293420|gb|AAF48797.1|	(AE003507) scu gene product [Drosophila melanogaster]	scu	FBgn0021765	27 kDa	28	29	26	52	8	7	6	8
gi|7294054|gb|AAF49409.1|	(AE003526) CG9674 gene product [alt 1] [Drosophila melanogaster]	CG9674	FBgn0036663	238 kDa	12	15	3	10	10	9	3	7
gi|7295107|gb|AAF50433.1|	(AE003555) CG7176 gene product [alt 1] [Drosophila melanogaster]	CG7176	FBgn0001248	50 kDa	19	31	24	18	8	8	6	7
gi|7297629|gb|AAF52881.1|	(AE003628) me31B gene product [Drosophila melanogaster]	me31B	FBgn0004419	52 kDa	9	15	7	18	8	8	3	10
gi|7299936|gb|AAF55110.1|	(AE003706) CG3731 gene product [Drosophila melanogaster]	CG3731	FBgn0038271	42 kDa	15	30	25	36	6	8	7	8
gi|7303306|gb|AAF58366.1|	(AE003818) CG6050 gene product [Drosophila melanogaster]	CG6050	FBgn0024556	54 kDa	25	22	14	29	7	5	7	10
gi|10729505|gb|AAF45418.2|	(AE002910) yip6 gene product [alt 1] [Drosophila melanogaster]	yip6	FBgn0064225	34 kDa	17	19	14	23	7	7	7	7
gi|7290913|gb|AAF46354.1|	(AE003443) Gr gene product [alt 1] [Drosophila melanogaster]	Gr	FBgn0020653	53 kDa	30	24	19	20	8	6	7	7
gi|7290976|gb|AAF46415.1|	(AE003445) Moe gene product [alt 4] [Drosophila melanogaster]	Moe	FBgn0011661	68 kDa	46	35	31	33	9	7	7	5
gi|7291262|gb|AAF46693.1|	(AE003453) tud gene product [Drosophila melanogaster]	tud	FBgn0003891	285 kDa	0	0	21	30	0	0	11	17
gi|7291436|gb|AAF46862.1|	(AE003458) CG4046 gene product [Drosophila melanogaster]	CG4046	FBgn0034743	17 kDa	19	18	27	25	8	6	8	6
gi|7292157|gb|AAF47569.1|	(AE003472) alpha-Spec gene product [alt 2] [Drosophila melanogaster]	alpha-Spec	FBgn0250789	278 kDa	4	33	0	3	4	21	0	3
gi|7293032|gb|AAF48419.1|	(AE003497) CG9057 gene product [Drosophila melanogaster]	CG9057	FBgn0030608	38 kDa	40	34	4	56	10	9	2	7
gi|7294565|gb|AAF49905.1|	(AE003541) CG10686 gene product [Drosophila melanogaster]	CG10686	FBgn0041775	69 kDa	14	21	5	20	7	10	5	6
gi|7297622|gb|AAF52875.1|	(AE003627) Pros35 gene product [Drosophila melanogaster]	Pros35	FBgn0250843	31 kDa	22	28	17	27	7	7	5	9
gi|7299320|gb|AAF54514.1|	(AE003686) pontin gene product [alt 2] [Drosophila melanogaster]	pontin	FBgn0040078	50 kDa	10	23	12	9	8	9	6	5
gi|7299984|gb|AAF55156.1|	(AE003708) Oscp gene product [Drosophila melanogaster]	Oscp	FBgn0016691	22 kDa	31	41	33	38	6	8	7	7
gi|7300121|gb|AAF55289.1|	(AE003712) bor gene product [Drosophila melanogaster]	bor	FBgn0040237	68 kDa	9	12	6	34	8	7	3	10
gi|7301743|gb|AAF56855.1|	(AE003768) CG11876 gene product [Drosophila melanogaster]	CG11876	FBgn0039635	53 kDa	14	22	13	18	7	7	6	8
gi|7301882|gb|AAF56990.1|	(AE003772) CG7920 gene product [Drosophila melanogaster]	CG7920	FBgn0039737	52 kDa	15	17	23	44	6	6	7	9
gi|7301916|gb|AAF57023.1|	(AE003773) CG1883 gene product [Drosophila melanogaster]	CG1883	FBgn0039757	22 kDa	16	13	58	39	7	7	6	8
gi|7302977|gb|AAF58047.1|	(AE003808) CG8443 gene product [Drosophila melanogaster]	CG8443	FBgn0034087	161 kDa	10	12	11	20	7	8	5	8
gi|7291675|gb|AAF47097.1|	(AE003462) Nap1 gene product [Drosophila melanogaster]	Nap1	FBgn0015268	43 kDa	28	31	24	44	7	7	6	7
gi|7292176|gb|AAF47587.1|	(AE003473) dre4 gene product [Drosophila melanogaster]	dre4	FBgn0002183	123 kDa	10	14	9	11	7	7	6	7
gi|7293206|gb|AAF48589.1|	(AE003501) Cyp1 gene product [Drosophila melanogaster]	Cyp1	FBgn0004432	18 kDa	40	40	48	58	6	7	6	8
gi|7293252|gb|AAF48633.1|	(AE003503) RpS19 gene product [Drosophila melanogaster]	RpS19	FBgn0010412	17 kDa	20	29	15	17	6	8	6	7
gi|7294664|gb|AAF50002.1|	(AE003543) CG7283 gene product [Drosophila melanogaster]	CG7283	FBgn0036213	27 kDa	32	43	48	53	7	6	7	7
gi|7298498|gb|AAF53718.1|	(AE003660) CG10602 gene product [Drosophila melanogaster]	CG10602	FBgn0032721	68 kDa	9	13	13	16	4	7	6	10
gi|7298671|gb|AAF53885.1|	(AE003666) La gene product [Drosophila melanogaster]	La	FBgn0011638	45 kDa	26	40	21	27	6	9	7	5
gi|10729682|gb|AAG22460.1|	(AE003122) BcDNA:GH04962 gene product [alt 2] [Drosophila melanogaster]	BcDNA:GH04962	FBgn0027588	106 kDa	6	23	0	29	6	11	0	9
gi|7290855|gb|AAF46297.1|	(AE003442) RpS14a gene product [alt 1] [Drosophila melanogaster]	RpS14a	FBgn0004403	16 kDa	32	27	29	33	7	5	7	7
gi|7292602|gb|AAF48001.1|	(AE003485) Rpt3 gene product [Drosophila melanogaster]	Rpt3	FBgn0028686	47 kDa	33	31	17	36	4	7	6	9
gi|7295435|gb|AAF50751.1|	(AE003565) CG10576 gene product [Drosophila melanogaster]	CG10576	FBgn0035630	43 kDa	10	20	16	9	6	8	6	6
gi|7297672|gb|AAF52924.1|	(AE003628) BcDNA:GH07774 gene product [Drosophila melanogaster]	BcDNA:GH07774	FBgn0027568	139 kDa	18	21	6	28	7	8	3	8
gi|7297831|gb|AAF53080.1|	(AE003631) CG6287 gene product [Drosophila melanogaster]	CG6287	FBgn0032350	35 kDa	13	17	17	16	6	7	8	5
gi|7298167|gb|AAF53403.1|	(AE003644) Adh gene product [Drosophila melanogaster]	Adh	FBgn0000055	28 kDa	25	34	36	57	7	5	7	7
gi|7299005|gb|AAF54207.1|	(AE003678) Mcm2 gene product [Drosophila melanogaster]	Mcm2	FBgn0014861	100 kDa	9	21	10	19	5	8	5	8
gi|7299443|gb|AAF54632.1|	(AE003691) Ranbp9 gene product [Drosophila melanogaster]	Ranbp9	FBgn0037894	114 kDa	20	27	13	9	8	6	7	5
gi|7299785|gb|AAF54964.1|	(AE003701) sqd gene product [Drosophila melanogaster]	sqd	FBgn0086897	41 kDa	20	31	20	49	6	8	7	5
gi|7300478|gb|AAF55633.1|	(AE003725) ATPsyn-d gene product [Drosophila melanogaster]	ATPsyn-d	FBgn0016120	20 kDa	22	29	17	37	6	7	6	7
gi|7302222|gb|AAF57317.1|	(AE003785) CG17337 gene product [alt 1] [Drosophila melanogaster]	CG17337	FBgn0259979	51 kDa	10	13	3	14	9	9	3	5
gi|7303265|gb|AAF58326.1|	(AE003817) CG6543 gene product [alt 2] [Drosophila melanogaster]	CG6543	FBgn0033879	32 kDa	17	29	36	25	6	7	7	6
gi|10727451|gb|AAG22257.1|	(AE003796) Scs-fp gene product [Drosophila melanogaster]	Scs-fp	FBgn0261439	72 kDa	11	11	15	18	6	6	5	8
gi|10727565|gb|AAG22269.1|	(AE003816) CG13349 gene product [alt 2] [Drosophila melanogaster]	CG13349	FBgn0033886	42 kDa	17	19	11	15	7	7	5	6
gi|10727910|gb|AAF49564.2|	(AE003529) CG5931 gene product [Drosophila melanogaster]	CG5931	FBgn0036548	245 kDa	13	20	4	17	5	10	4	6
gi|7292313|gb|AAF47720.1|	(AE003477) CG12082 gene product [Drosophila melanogaster]	CG12082	FBgn0035402	92 kDa	11	12	9	17	7	6	3	9
gi|7292738|gb|AAF48134.1|	(AE003488) CG1490 gene product [Drosophila melanogaster]	CG1490	FBgn0030366	130 kDa	13	22	4	14	6	10	3	6
gi|7294387|gb|AAF49734.1|	(AE003534) Mpcp gene product [alt 1] [Drosophila melanogaster]	Mpcp	FBgn0026409	39 kDa	34	31	20	25	7	7	5	6
gi|7295470|gb|AAF50785.1|	(AE003566) CG4769 gene product [Drosophila melanogaster]	CG4769	FBgn0035600	34 kDa	18	19	13	26	6	6	6	7
gi|7296114|gb|AAF51408.1|	(AE003587) capt gene product [Drosophila melanogaster]	capt	FBgn0261458	56 kDa	18	22	9	11	6	7	5	7
gi|7299328|gb|AAF54522.1|	(AE003686) CG12819 gene product [Drosophila melanogaster]	CG12819	FBgn0037810	103 kDa	0	6	18	12	0	5	12	8
gi|7300800|gb|AAF55943.1|	(AE003737) Motor-protein gene product [Drosophila melanogaster]	Motor-protein	FBgn0019960	82 kDa	13	25	12	23	7	8	5	5
gi|7303391|gb|AAF58449.1|	(AE003820) bic gene product [Drosophila melanogaster]	bic	FBgn0000181	18 kDa	27	19	21	24	6	6	7	6
gi|7303574|gb|AAF58627.1|	(AE003825) wal gene product [Drosophila melanogaster]	wal	FBgn0010516	34 kDa	25	19	18	27	7	4	7	7
gi|10727679|gb|AAF58842.2|	(AE003831) 14-3-3zeta gene product [alt 1] [Drosophila melanogaster]	14-3-3zeta	FBgn0004907	30 kDa	12	13	13	11	6	6	6	6
gi|7290439|gb|AAF45894.1|	(AE003429) CG2947 gene product [Drosophila melanogaster]	CG2947	FBgn0029676	41 kDa	16	16	12	5	7	7	6	4
gi|7291073|gb|AAF46510.1|	(AE003447) CG12141 gene product [Drosophila melanogaster]	CG12141	FBgn0027084	65 kDa	8	13	5	14	6	7	3	8
gi|7293851|gb|AAF49216.1|	(AE003519) CG3902 gene product [Drosophila melanogaster]	CG3902	FBgn0036824	45 kDa	8	11	5	11	6	8	4	6
gi|7296990|gb|AAF52261.1|	(AE003610) Hel25E gene product [Drosophila melanogaster]	Hel25E	FBgn0014189	49 kDa	22	30	15	26	6	7	5	6
gi|7297305|gb|AAF52566.1|	(AE003619) Rack1 gene product [Drosophila melanogaster]	Rack1	FBgn0020618	36 kDa	31	43	17	20	8	6	5	5
gi|7298302|gb|AAF53532.1|	(AE003650) BG:DS09218.4 gene product [Drosophila melanogaster]	BG:DS09218.4	FBgn0025678	47 kDa	14	18	13	18	5	6	5	8
gi|7299419|gb|AAF54609.1|	(AE003690) RpL3 gene product [alt 1] [Drosophila melanogaster]	RpL3	FBgn0020910	45 kDa	25	29	16	23	5	7	5	7
gi|7299435|gb|AAF54625.1|	(AE003690) CG5214 gene product [Drosophila melanogaster]	CG5214	FBgn0037891	50 kDa	11	23	9	18	4	6	6	8
gi|7299759|gb|AAF54939.1|	(AE003700) CG8863 gene product [alt 1] [Drosophila melanogaster]	CG8863	FBgn0038145	45 kDa	16	20	7	20	8	6	3	7
gi|7299981|gb|AAF55153.1|	(AE003708) Su(var)3-9 gene product [alt 2] [Drosophila melanogaster]	Su(var)3-9	FBgn0003600	51 kDa	12	14	14	20	5	7	6	6
gi|7302113|gb|AAF57213.1|	(AE003780) mod gene product [Drosophila melanogaster]	mod	FBgn0002780	60 kDa	9	19	8	11	5	9	3	7
gi|7302403|gb|AAF57491.1|	(AE003792) RpS18 gene product [Drosophila melanogaster]	RpS18	FBgn0010411	18 kDa	17	24	14	16	8	7	5	4
gi|7302578|gb|AAF57660.1|	(AE003798) CG5477 gene product [Drosophila melanogaster]	CG5477	FBgn0050122	88 kDa	9	13	10	0	8	8	8	0
gi|7303012|gb|AAF58082.1|	(AE003808) ATPCL gene product [Drosophila melanogaster]	ATPCL	FBgn0020236	119 kDa	23	26	12	24	7	8	4	5
gi|7303214|gb|AAF58277.1|	(AE003815) CG8415 gene product [Drosophila melanogaster]	CG8415	FBgn0033912	25 kDa	31	30	21	38	6	5	7	6
gi|7303226|gb|AAF58289.1|	(AE003815) CG8309 gene product [Drosophila melanogaster]	CG8309	FBgn0033902	44 kDa	21	20	7	25	6	6	4	8
gi|7303400|gb|AAF58457.1|	(AE003821) Nacalpha gene product [Drosophila melanogaster]	Nacalpha	FBgn0086904	23 kDa	36	25	26	28	6	6	5	7
gi|7293454|gb|AAF48830.1|	(AE003508) betaCop gene product [Drosophila melanogaster]	betaCop	FBgn0008635	107 kDa	9	9	5	16	7	6	3	7
gi|7293958|gb|AAF49317.1|	(AE003523) Pep gene product [alt 1] [Drosophila melanogaster]	Pep	FBgn0004401	78 kDa	10	19	6	16	6	7	4	6
gi|7294057|gb|AAF49412.1|	(AE003526) Int6 gene product [Drosophila melanogaster]	Int6	FBgn0025582	51 kDa	27	23	11	20	7	7	4	5
gi|7294108|gb|AAF49462.1|	(AE003527) CG4561 gene product [Drosophila melanogaster]	CG4561	FBgn0027080	58 kDa	8	15	3	8	5	8	3	7
gi|7294613|gb|AAF49952.1|	(AE003542) CG5642 gene product [Drosophila melanogaster]	CG5642	FBgn0036258	63 kDa	10	16	7	19	5	6	5	7
gi|7294702|gb|AAF50039.1|	(AE003544) CG6084 gene product [Drosophila melanogaster]	CG6084	FBgn0086254	34 kDa	9	18	15	13	5	7	5	6
gi|7295030|gb|AAF50357.1|	(AE003554) Mcm7 gene product [Drosophila melanogaster]	Mcm7	FBgn0020633	81 kDa	7	6	14	30	4	4	5	10
gi|7299413|gb|AAF54603.1|	(AE003690) CG4800 gene product [Drosophila melanogaster]	CG4800	FBgn0037874	20 kDa	37	43	25	37	6	7	5	5
gi|7299467|gb|AAF54655.1|	(AE003692) CG6783 gene product [Drosophila melanogaster]	CG6783	FBgn0037913	15 kDa	25	27	23	30	6	5	5	7
gi|7299789|gb|AAF54968.1|	(AE003701) B52 gene product [alt 2] [Drosophila melanogaster]	B52	FBgn0004587	38 kDa	7	18	9	8	6	6	5	6
gi|7300000|gb|AAF55172.1|	(AE003708) FK506-bp1 gene product [Drosophila melanogaster]	FK506-bp1	FBgn0013269	38 kDa	11	12	16	29	6	5	5	7
gi|7300703|gb|AAF55850.1|	(AE003733) Rab11 gene product [Drosophila melanogaster]	Rab11	FBgn0015790	24 kDa	14	19	10	25	6	6	5	6
gi|7301227|gb|AAF56358.1|	(AE003749) CG11089 gene product [Drosophila melanogaster]	CG11089	FBgn0039241	63 kDa	10	12	7	4	8	7	5	3
gi|7301850|gb|AAF56959.1|	(AE003771) CG7808 gene product [Drosophila melanogaster]	CG7808	FBgn0039713	25 kDa	27	25	14	33	8	4	4	7
gi|7302058|gb|AAF57160.1|	(AE003778) gammaCop gene product [Drosophila melanogaster]	gammaCop	FBgn0028968	97 kDa	11	21	10	22	6	9	3	5
gi|7302271|gb|AAF57362.1|	(AE003789) TRAP1 gene product [Drosophila melanogaster]	TRAP1	FBgn0026761	78 kDa	4	12	4	13	4	8	3	8
gi|7302559|gb|AAF57641.1|	(AE003798) CG15092 gene product [Drosophila melanogaster]	CG15092	FBgn0259682	58 kDa	14	14	7	9	9	7	4	3
gi|10726821|gb|AAF56783.2|	(AE003764) larp gene product [Drosophila melanogaster]	larp	FBgn0261618	148 kDa	8	8	8	13	7	7	5	3
gi|10728062|gb|AAF50484.2|	(AE003556) Uba2 gene product [Drosophila melanogaster]	Uba2	FBgn0029113	78 kDa	16	21	10	20	5	7	5	5
gi|10728195|gb|AAF48082.2|	(AE003487) CG1837 gene product [Drosophila melanogaster]	CG1837	FBgn0030329	47 kDa	15	17	6	17	7	7	4	4
gi|7290465|gb|AAF45919.1|	(AE003430) EG:EG0007.11 gene product [alt 1] [Drosophila melanogaster]	EG:EG0007.11	FBgn0026084	14 kDa	28	27	23	32	6	5	5	6
gi|7290652|gb|AAF46101.1|	(AE003435) CG3011 gene product [Drosophila melanogaster]	CG3011	FBgn0029823	59 kDa	13	18	26	22	4	5	7	6
gi|7294319|gb|AAF49668.1|	(AE003532) CG6778 gene product [Drosophila melanogaster]	CG6778	FBgn0027088	85 kDa	11	15	10	4	6	8	5	3
gi|7294928|gb|AAF50257.1|	(AE003552) Uch-L3 gene product [Drosophila melanogaster]	Uch-L3	FBgn0011327	38 kDa	15	12	6	11	6	6	4	6
gi|7295855|gb|AAF51155.1|	(AE003581) CG17259 gene product [Drosophila melanogaster]	CG17259	FBgn0031497	56 kDa	18	13	9	15	7	6	4	5
gi|7297568|gb|AAF52822.1|	(AE003626) sop gene product [Drosophila melanogaster]	sop	FBgn0004867	29 kDa	18	30	14	33	7	6	4	5
gi|7297656|gb|AAF52908.1|	(AE003628) CG5384 gene product [Drosophila melanogaster]	CG5384	FBgn0032216	54 kDa	14	21	8	10	5	7	5	5
gi|7297683|gb|AAF52935.1|	(AE003628) CG5362 gene product [Drosophila melanogaster]	CG5362	FBgn0262782	34 kDa	21	23	19	20	6	6	5	5
gi|7299912|gb|AAF55087.1|	(AE003705) CG3509 gene product [Drosophila melanogaster]	CG3509	FBgn0038252	35 kDa	5	8	23	26	5	4	7	6
gi|7300859|gb|AAF56000.1|	(AE003739) Rpn7 gene product [Drosophila melanogaster]	Rpn7	FBgn0028688	45 kDa	9	12	10	24	5	6	5	6
gi|7301751|gb|AAF56863.1|	(AE003768) CG14516 gene product [Drosophila melanogaster]	CG14516	FBgn0039640	117 kDa	8	8	6	18	6	3	5	8
gi|7290722|gb|AAF46169.1|	(AE003437) RpL7A gene product [Drosophila melanogaster]	RpL7A	FBgn0014026	31 kDa	24	17	14	12	7	5	5	4
gi|7291724|gb|AAF47146.1|	(AE003462) tsr gene product [Drosophila melanogaster]	tsr	FBgn0011726	17 kDa	14	23	14	16	5	6	4	6
gi|7293585|gb|AAF48957.1|	(AE003512) CG12202 gene product [Drosophila melanogaster]	CG12202	FBgn0031020	103 kDa	12	17	12	25	6	7	4	4
gi|7293932|gb|AAF49294.1|	(AE003522) CG7430 gene product [Drosophila melanogaster]	CG7430	FBgn0036762	53 kDa	7	14	7	27	4	7	4	6
gi|7296589|gb|AAF51871.1|	(AE003599) Arf79F gene product [alt 1] [Drosophila melanogaster]	Arf79F	FBgn0010348	21 kDa	23	30	14	37	5	6	5	5
gi|7298549|gb|AAF53768.1|	(AE003661) BcDNA:GH06451 gene product [Drosophila melanogaster]	BcDNA:GH06451	FBgn0086443	64 kDa	8	12	7	18	5	7	4	5
gi|7299519|gb|AAF54706.1|	(AE003693) CoVa gene product [Drosophila melanogaster]	CoVa	FBgn0019624	17 kDa	14	16	9	25	6	5	5	5
gi|7299601|gb|AAF54786.1|	(AE003695) GstD1 gene product [Drosophila melanogaster]	GstD1	FBgn0001149	24 kDa	20	15	16	19	5	5	5	6
gi|7300727|gb|AAF55873.1|	(AE003734) Rab1 gene product [Drosophila melanogaster]	Rab1	FBgn0016700	23 kDa	21	55	0	22	6	8	0	7
gi|7301037|gb|AAF56173.1|	(AE003744) Rpn4 gene product [alt 1] [Drosophila melanogaster]	Rpn4	FBgn0028691	44 kDa	11	16	6	7	7	6	4	4
gi|7301274|gb|AAF56404.1|	(AE003750) CG11844 gene product [Drosophila melanogaster]	CG11844	FBgn0046214	46 kDa	8	6	8	18	5	5	5	6
gi|7301617|gb|AAF56735.1|	(AE003762) CG5590 gene product [Drosophila melanogaster]	CG5590	FBgn0039537	44 kDa	14	9	4	15	6	6	3	6
gi|7301652|gb|AAF56769.1|	(AE003763) CG4849 gene product [Drosophila melanogaster]	CG4849	FBgn0039566	111 kDa	10	11	2	15	6	9	1	5
gi|7302582|gb|AAF57663.1|	(AE003799) Eip55E gene product [Drosophila melanogaster]	Eip55E	FBgn0000566	43 kDa	6	13	13	18	4	5	4	8
gi|7303422|gb|AAF58479.1|	(AE003821) Iswi gene product [Drosophila melanogaster]	Iswi	FBgn0011604	119 kDa	5	10	3	10	4	10	2	5
gi|7303485|gb|AAF58541.1|	(AE003822) Cam gene product [alt 2] [Drosophila melanogaster]	Cam	FBgn0000253	17 kDa	10	8	13	40	4	4	4	9
gi|7304106|gb|AAF59144.1|	(AE003838) CG8715 gene product [Drosophila melanogaster]	CG8715	FBgn0020279	149 kDa	8	13	10	14	5	6	4	6
gi|7290829|gb|AAF46272.1|	(AE003441) ms(1)15 gene product [Drosophila melanogaster]	ms(1)15	FBgn0016041	36 kDa	6	17	5	14	5	6	3	6
gi|7291188|gb|AAF46621.1|	(AE003451) ras gene product [alt 2] [Drosophila melanogaster]	ras	FBgn0003204	58 kDa	9	11	3	4	6	7	3	4
gi|7292558|gb|AAF47958.1|	(AE003484) IGF-II gene product [Drosophila melanogaster]	IGF-II	FBgn0262735	62 kDa	10	13	5	24	6	4	3	7
gi|7293190|gb|AAF48573.1|	(AE003501) Pros28.1 gene product [Drosophila melanogaster]	Pros28.1	FBgn0004066	28 kDa	18	19	25	15	4	5	6	5
gi|7293657|gb|AAF49028.1|	(AE003513) CG11943 gene product [Drosophila melanogaster]	CG11943	FBgn0031078	232 kDa	9	13	6	19	6	5	3	6
gi|7294032|gb|AAF49388.1|	(AE003525) CG11661 gene product [Drosophila melanogaster]	CG11661	FBgn0010352	112 kDa	13	10	10	15	6	4	6	4
gi|7294943|gb|AAF50272.1|	(AE003552) RpS17 gene product [Drosophila melanogaster]	RpS17	FBgn0005533	15 kDa	36	38	35	48	5	3	6	6
gi|7295151|gb|AAF50476.1|	(AE003556) Nmt gene product [Drosophila melanogaster]	Nmt	FBgn0020392	54 kDa	8	13	3	8	6	8	3	3
gi|7296504|gb|AAF51790.1|	(AE003595) CG7145 gene product [Drosophila melanogaster]	CG7145	FBgn0037138	64 kDa	9	11	8	21	5	5	5	5
gi|7296763|gb|AAF52041.1|	(AE003603) CG12000 gene product [Drosophila melanogaster]	CG12000	FBgn0250746	30 kDa	24	37	7	11	6	7	3	4
gi|7296937|gb|AAF52210.1|	(AE003608) BcDNA:GM14618 gene product [Drosophila melanogaster]	BcDNA:GM14618	FBgn0022023	35 kDa	17	15	8	23	6	4	4	6
gi|7297250|gb|AAF52514.1|	(AE003617) CG5261 gene product [alt 2] [Drosophila melanogaster]	CG5261	FBgn0031912	54 kDa	5	7	8	9	4	5	6	5
gi|7297786|gb|AAF53036.1|	(AE003630) CG6087 gene product [Drosophila melanogaster]	CG6087	FBgn0053129	26 kDa	13	23	11	25	5	5	4	6
gi|7297803|gb|AAF53053.1|	(AE003630) BcDNA:LD08534 gene product [Drosophila melanogaster]	BcDNA:LD08534	FBgn0250837	20 kDa	12	15	7	16	6	6	3	5
gi|7297826|gb|AAF53075.1|	(AE003631) CG4738 gene product [Drosophila melanogaster]	CG4738	FBgn0262647	160 kDa	5	14	3	17	5	6	3	6
gi|7299219|gb|AAF54416.1|	(AE003683) Crc gene product [Drosophila melanogaster]	Crc	FBgn0005585	47 kDa	48	50	23	45	5	4	5	6
gi|7299719|gb|AAF54901.1|	(AE003698) DDB1 gene product [Drosophila melanogaster]	DDB1	FBgn0260962	126 kDa	9	16	4	15	4	8	3	5
gi|7302405|gb|AAF57493.1|	(AE003792) mus209 gene product [Drosophila melanogaster]	mus209	FBgn0005655	29 kDa	11	16	15	13	4	6	5	5
gi|7303353|gb|AAF58412.1|	(AE003819) CG4062 gene product [Drosophila melanogaster]	CG4062	FBgn0027079	118 kDa	12	10	4	9	7	6	2	5
gi|7304214|gb|AAF59249.1|	(AE003841) CG11139 gene product [Drosophila melanogaster]	CG11139	FBgn0033179	43 kDa	12	16	11	8	5	6	4	5
gi|10727880|gb|AAG22314.1|	(AE003526) CG18861 gene product [Drosophila melanogaster]	CG18861	FBgn0042178	118 kDa	8	13	5	15	4	5	3	7
gi|7290454|gb|AAF45909.1|	(AE003429) CG5014 gene product [Drosophila melanogaster]	CG5014	FBgn0029687	29 kDa	7	14	19	30	4	4	6	5
gi|7291219|gb|AAF46651.1|	(AE003452) Pros29 gene product [Drosophila melanogaster]	Pros29	FBgn0261394	29 kDa	9	10	4	6	6	5	3	5
gi|7291717|gb|AAF47139.1|	(AE003462) Adk2 gene product [Drosophila melanogaster]	Adk2	FBgn0022708	26 kDa	12	20	8	12	4	6	5	4
gi|7292250|gb|AAF47659.1|	(AE003475) RpL8 gene product [alt 1] [Drosophila melanogaster]	RpL8	FBgn0261602	28 kDa	24	24	16	30	6	4	4	5
gi|7292391|gb|AAF47796.1|	(AE003479) Scsalpha gene product [Drosophila melanogaster]	Scsalpha	FBgn0004888	34 kDa	9	14	11	27	4	6	4	5
gi|7294052|gb|AAF49407.1|	(AE003526) CG9710 gene product [Drosophila melanogaster]	CG9710	FBgn0021768	38 kDa	6	16	5	6	4	5	5	5
gi|7294080|gb|AAF49435.1|	(AE003526) Pros26 gene product [Drosophila melanogaster]	Pros26	FBgn0002284	26 kDa	14	13	11	21	5	4	6	4
gi|7294956|gb|AAF50285.1|	(AE003552) Hsp27 gene product [Drosophila melanogaster]	Hsp27	FBgn0001226	24 kDa	25	31	22	23	7	4	5	3
gi|7296412|gb|AAF51699.1|	(AE003594) CG7752 gene product [Drosophila melanogaster]	CG7752	FBgn0259785	105 kDa	8	12	4	4	6	5	4	4
gi|7296672|gb|AAF51952.1|	(AE003601) Rpn5 gene product [Drosophila melanogaster]	Rpn5	FBgn0028690	58 kDa	19	11	7	7	5	6	4	4
gi|7296910|gb|AAF52183.1|	(AE003608) Trip1 gene product [Drosophila melanogaster]	Trip1	FBgn0015834	36 kDa	7	10	6	3	6	6	4	3
gi|7297190|gb|AAF52456.1|	(AE003615) Hrb27C gene product [alt 1] [Drosophila melanogaster]	Hrb27C	FBgn0004838	45 kDa	10	15	10	15	6	5	4	4
gi|7298863|gb|AAF54070.1|	(AE003673) BcDNA:LD24793 gene product [Drosophila melanogaster]	BcDNA:LD24793	FBgn0010774	28 kDa	8	16	3	7	5	7	3	4
gi|7299190|gb|AAF54387.1|	(AE003683) CG9373 gene product [Drosophila melanogaster]	CG9373	FBgn0260010	67 kDa	10	18	7	10	6	7	2	4
gi|7299380|gb|AAF54571.1|	(AE003689) Fdh gene product [Drosophila melanogaster]	Fdh	FBgn0011768	40 kDa	11	12	26	13	4	3	6	6
gi|7299691|gb|AAF54873.1|	(AE003698) BcDNA:LD41548 gene product [alt 1] [Drosophila melanogaster]	BcDNA:LD41548	FBgn0040493	60 kDa	7	11	8	5	4	6	5	4
gi|7300902|gb|AAF56042.1|	(AE003740) CG6958 gene product [Drosophila melanogaster]	CG6958	FBgn0039004	130 kDa	10	14	2	14	5	6	2	6
gi|7301903|gb|AAF57011.1|	(AE003772) Tpi gene product [Drosophila melanogaster]	Tpi	FBgn0086355	27 kDa	14	19	11	14	5	5	4	5
gi|7302655|gb|AAF57735.1|	(AE003800) CG5733 gene product [Drosophila melanogaster]	CG5733	FBgn0034310	77 kDa	9	17	0	24	5	6	0	8
gi|7303339|gb|AAF58398.1|	(AE003819) CG4679 gene product [Drosophila melanogaster]	CG4679	FBgn0033816	74 kDa	8	9	8	11	4	5	5	5
gi|7303387|gb|AAF58445.1|	(AE003820) Aats-asp gene product [Drosophila melanogaster]	Aats-asp	FBgn0002069	59 kDa	5	12	4	6	5	6	3	5
gi|10727628|gb|AAF58599.2|	(AE003824) RnrS gene product [Drosophila melanogaster]	RnrS	FBgn0011704	45 kDa	12	7	4	9	6	4	4	4
gi|7289745|gb|AAF45439.1|	(AE002786) CkIIalpha gene product [Drosophila melanogaster]	CkIIalpha	FBgn0000258	40 kDa	10	20	18	18	5	4	4	5
gi|7290175|gb|AAF45638.1|	(AE003421) sta gene product [Drosophila melanogaster]	sta	FBgn0003517	38 kDa	60	37	19	34	4	4	5	5
gi|7290738|gb|AAF46184.1|	(AE003438) Mcm6 gene product [Drosophila melanogaster]	Mcm6	FBgn0025815	92 kDa	11	8	7	10	5	5	4	4
gi|7291084|gb|AAF46520.1|	(AE003448) CG1354 gene product [Drosophila melanogaster]	CG1354	FBgn0030151	45 kDa	7	12	8	9	4	5	5	4
gi|7291642|gb|AAF47064.1|	(AE003462) Ssrp gene product [Drosophila melanogaster]	Ssrp	FBgn0010278	82 kDa	5	9	8	7	5	4	4	5
gi|7292091|gb|AAF47504.1|	(AE003471) CG1009 gene product [Drosophila melanogaster]	CG1009	FBgn0261243	99 kDa	6	11	0	7	6	8	0	4
gi|7292402|gb|AAF47807.1|	(AE003479) CG10849 gene product [Drosophila melanogaster]	CG10849	FBgn0035471	34 kDa	5	8	8	11	4	4	4	6
gi|7292960|gb|AAF48349.1|	(AE003495) yl gene product [Drosophila melanogaster]	yl	FBgn0004649	217 kDa	4	10	0	19	3	5	0	10
gi|7293140|gb|AAF48524.1|	(AE003500) CG9020 gene product [Drosophila melanogaster]	CG9020	FBgn0027093	76 kDa	8	22	5	7	3	7	4	4
gi|7293196|gb|AAF48579.1|	(AE003501) CG9911 gene product [alt 1] [Drosophila melanogaster]	CG9911	FBgn0030734	43 kDa	7	16	8	14	4	6	4	4
gi|7293850|gb|AAF49215.1|	(AE003519) CG6846 gene product [Drosophila melanogaster]	CG6846	FBgn0036825	17 kDa	19	18	11	9	5	5	4	4
gi|7294008|gb|AAF49365.1|	(AE003524) CG6512 gene product [Drosophila melanogaster]	CG6512	FBgn0036702	86 kDa	5	15	0	12	4	9	0	5
gi|7294203|gb|AAF49555.1|	(AE003529) DNApol-delta gene product [Drosophila melanogaster]	DNApol-delta	FBgn0012066	125 kDa	6	9	6	9	4	4	4	6
gi|7294882|gb|AAF50212.1|	(AE003551) ATPsyn-b gene product [Drosophila melanogaster]	ATPsyn-b	FBgn0019644	27 kDa	8	16	15	20	4	4	4	6
gi|7295067|gb|AAF50393.1|	(AE003555) RpL14 gene product [Drosophila melanogaster]	RpL14	FBgn0017579	19 kDa	25	19	28	56	5	4	5	4
gi|7296006|gb|AAF51303.1|	(AE003584) GlyP gene product [Drosophila melanogaster]	GlyP	FBgn0004507	97 kDa	5	15	0	7	5	9	0	4
gi|7296210|gb|AAF51502.1|	(AE003589) alpha-Adaptin gene product [Drosophila melanogaster]	alpha-Adaptin	FBgn0015567	105 kDa	5	7	2	18	3	5	2	8
gi|7296454|gb|AAF51741.1|	(AE003594) Pros54 gene product [Drosophila melanogaster]	Pros54	FBgn0015283	43 kDa	21	9	17	22	5	3	5	5
gi|7296673|gb|AAF51953.1|	(AE003601) CG2051 gene product [Drosophila melanogaster]	CG2051	FBgn0037376	48 kDa	11	14	13	13	5	5	5	3
gi|7297588|gb|AAF52842.1|	(AE003626) RpL13 gene product [Drosophila melanogaster]	RpL13	FBgn0011272	25 kDa	9	9	7	9	4	5	5	4
gi|7297799|gb|AAF53049.1|	(AE003630) RpL9 gene product [alt 1] [Drosophila melanogaster]	RpL9	FBgn0015756	21 kDa	11	19	8	25	4	7	3	4
gi|7298330|gb|AAF53558.1|	(AE003652) CG17331 gene product [Drosophila melanogaster]	CG17331	FBgn0032596	22 kDa	17	10	10	13	5	5	5	3
gi|7299788|gb|AAF54967.1|	(AE003701) Hrb87F gene product [Drosophila melanogaster]	Hrb87F	FBgn0004237	39 kDa	12	23	4	26	4	7	2	5
gi|7300804|gb|AAF55947.1|	(AE003737) ND42 gene product [Drosophila melanogaster]	ND42	FBgn0019957	47 kDa	6	14	7	15	4	4	4	6
gi|7301509|gb|AAF56631.1|	(AE003758) His2Av gene product [Drosophila melanogaster]	His2Av	FBgn0001197	15 kDa	7	14	22	22	4	4	6	4
gi|7302298|gb|AAF57389.1|	(AE003789) Eb1 gene product [alt 1] [Drosophila melanogaster]	Eb1	FBgn0027066	33 kDa	13	13	5	7	6	5	3	4
gi|7302476|gb|AAF57560.1|	(AE003796) RpL11 gene product [Drosophila melanogaster]	RpL11	FBgn0013325	21 kDa	10	17	9	25	4	5	4	5
gi|7303499|gb|AAF58554.1|	(AE003823) CG8858 gene product [Drosophila melanogaster]	CG8858	FBgn0033698	212 kDa	7	10	0	10	6	8	0	4
gi|7303843|gb|AAF58889.1|	(AE003832) Prosalpha7 gene product [Drosophila melanogaster]	Prosalpha7	FBgn0023175	28 kDa	16	11	30	30	5	3	5	5
gi|7303982|gb|AAF59025.1|	(AE003835) Pgi gene product [Drosophila melanogaster]	Pgi	FBgn0003074	62 kDa	16	9	6	14	7	5	3	3
gi|10726874|gb|AAF57050.2|	(AE003774) aralar1 gene product [alt 2] [Drosophila melanogaster]	aralar1	FBgn0028646	71 kDa	6	11	4	12	4	6	2	5
gi|10727747|gb|AAG22303.1|	(AE003839) CG2915 gene product [alt 2] [Drosophila melanogaster]	CG2915	FBgn0033241	51 kDa	5	9	6	7	5	4	3	5
gi|7290211|gb|AAF45673.1|	(AE003422) deltaCOP gene product [Drosophila melanogaster]	deltaCOP	FBgn0028969	58 kDa	10	16	6	7	5	4	4	4
gi|7290712|gb|AAF46159.1|	(AE003437) CG3861 gene product [Drosophila melanogaster]	CG3861	FBgn0261955	52 kDa	6	15	5	22	4	4	3	6
gi|7291126|gb|AAF46561.1|	(AE003449) CG2968 gene product [Drosophila melanogaster]	CG2968	FBgn0028342	17 kDa	58	118	31	50	3	4	5	5
gi|7291816|gb|AAF47236.1|	(AE003464) CG4692 gene product [Drosophila melanogaster]	CG4692	FBgn0035032	12 kDa	10	11	4	8	5	5	3	4
gi|7292522|gb|AAF47924.1|	(AE003482) Rpd3 gene product [Drosophila melanogaster]	Rpd3	FBgn0015805	58 kDa	6	9	4	8	4	5	4	4
gi|7292609|gb|AAF48008.1|	(AE003485) ran gene product [Drosophila melanogaster]	ran	FBgn0020255	25 kDa	8	12	6	8	5	5	3	4
gi|7293233|gb|AAF48615.1|	(AE003502) eIF-2alpha gene product [Drosophila melanogaster]	eIF-2alpha	FBgn0261609	39 kDa	10	11	9	14	4	5	3	5
gi|7294432|gb|AAF49777.1|	(AE003536) 26/29kD-proteinase gene product [Drosophila melanogaster]	26/29kD-proteinase	FBgn0250848	62 kDa	8	12	9	14	5	4	4	4
gi|7295550|gb|AAF50862.1|	(AE003569) CG1753 gene product [alt 1] [Drosophila melanogaster]	CG1753	FBgn0031148	57 kDa	12	10	8	10	5	4	5	3
gi|7295936|gb|AAF51235.1|	(AE003582) CG3210 gene product [alt 1] [Drosophila melanogaster]	CG3210	FBgn0026479	83 kDa	7	14	5	7	5	5	3	4
gi|7295967|gb|AAF51265.1|	(AE003583) Rab5 gene product [Drosophila melanogaster]	Rab5	FBgn0014010	24 kDa	10	9	6	7	5	5	3	4
gi|7296284|gb|AAF51574.1|	(AE003591) CG5605 gene product [alt 1] [Drosophila melanogaster]	CG5605	FBgn0036974	52 kDa	13	14	10	10	4	4	4	5
gi|7297553|gb|AAF52807.1|	(AE003626) und gene product [Drosophila melanogaster]	und	FBgn0025117	50 kDa	5	10	12	5	4	4	5	4
gi|7297574|gb|AAF52828.1|	(AE003626) CG4598 gene product [Drosophila melanogaster]	CG4598	FBgn0032160	31 kDa	7	10	10	13	3	4	5	5
gi|7298059|gb|AAF53299.1|	(AE003640) CG9282 gene product [Drosophila melanogaster]	CG9282	FBgn0032518	18 kDa	54	110	17	26	5	7	2	3
gi|7298556|gb|AAF53774.1|	(AE003662) gammaTub37C gene product [Drosophila melanogaster]	gammaTub37C	FBgn0010097	51 kDa	6	13	6	6	3	6	3	5
gi|7300210|gb|AAF55375.1|	(AE003715) CG3590 gene product [Drosophila melanogaster]	CG3590	FBgn0038467	54 kDa	12	14	8	5	6	5	4	2
gi|7301305|gb|AAF56434.1|	(AE003751) BcDNA:GH11673 gene product [Drosophila melanogaster]	BcDNA:GH11673	FBgn0027090	85 kDa	9	15	10	8	3	7	5	2
gi|7301352|gb|AAF56480.1|	(AE003752) CG4673 gene product [Drosophila melanogaster]	CG4673	FBgn0039348	113 kDa	9	9	6	20	4	5	2	6
gi|7301367|gb|AAF56494.1|	(AE003753) CG5028 gene product [Drosophila melanogaster]	CG5028	FBgn0039358	43 kDa	6	11	4	13	4	5	2	6
gi|7303874|gb|AAF58920.1|	(AE003832) CG1821 gene product [Drosophila melanogaster]	CG1821	FBgn0025286	15 kDa	9	16	9	16	5	4	4	4
gi|7290043|gb|AAF45510.1|	(AE003417) EG:171D11.1 gene product [alt 1] [Drosophila melanogaster]	EG:171D11.1	FBgn0023537	59 kDa	6	7	4	6	5	4	3	4
gi|7290931|gb|AAF46371.1|	(AE003444) CG1440 gene product [Drosophila melanogaster]	CG1440	FBgn0030038	58 kDa	10	12	7	9	5	5	4	2
gi|7292004|gb|AAF47419.1|	(AE003469) CG13887 gene product [Drosophila melanogaster]	CG13887	FBgn0035165	26 kDa	6	7	5	6	5	3	4	4
gi|7292335|gb|AAF47742.1|	(AE003477) CG12740 gene product [alt 1] [Drosophila melanogaster]	CG12740	FBgn0035422	16 kDa	13	9	13	18	4	3	3	6
gi|7293631|gb|AAF49003.1|	(AE003512) CG14224 gene product [Drosophila melanogaster]	CG14224	FBgn0031057	59 kDa	9	10	3	7	5	6	3	2
gi|7294091|gb|AAF49445.1|	(AE003527) Rpn12 gene product [Drosophila melanogaster]	Rpn12	FBgn0028693	30 kDa	13	17	9	21	3	5	3	5
gi|7294959|gb|AAF50288.1|	(AE003552) Hsp26 gene product [Drosophila melanogaster]	Hsp26	FBgn0001225	23 kDa	11	8	22	14	4	4	5	3
gi|7296108|gb|AAF51402.1|	(AE003587) CG5105 gene product [Drosophila melanogaster]	CG5105	FBgn0024314	86 kDa	11	11	7	24	3	4	4	5
gi|7297063|gb|AAF52332.1|	(AE003612) CG9135 gene product [Drosophila melanogaster]	CG9135	FBgn0031769	53 kDa	6	8	8	6	3	4	4	5
gi|7297692|gb|AAF52944.1|	(AE003628) RfC3 gene product [Drosophila melanogaster]	RfC3	FBgn0032244	33 kDa	5	11	9	10	2	4	6	4
gi|7297800|gb|AAF53050.1|	(AE003630) Nup154 gene product [alt 1] [Drosophila melanogaster]	Nup154	FBgn0021761	152 kDa	8	19	0	14	6	5	0	5
gi|7298764|gb|AAF53975.1|	(AE003669) CG9242 gene product [Drosophila melanogaster]	CG9242	FBgn0000239	77 kDa	4	11	0	8	4	7	0	5
gi|7301524|gb|AAF56646.1|	(AE003758) CG6309 gene product [Drosophila melanogaster]	CG6309	FBgn0051076	73 kDa	9	10	2	8	6	5	2	3
gi|7303007|gb|AAF58077.1|	(AE003808) CG8392 gene product [Drosophila melanogaster]	CG8392	FBgn0010590	24 kDa	15	14	0	23	6	4	0	6
gi|7303698|gb|AAF58748.1|	(AE003828) Prosbeta5 gene product [Drosophila melanogaster]	Prosbeta5	FBgn0029134	31 kDa	11	10	6	15	5	4	2	5
gi|7304234|gb|AAF59269.1|	(AE003841) CG11107 gene product [Drosophila melanogaster]	CG11107	FBgn0033160	83 kDa	9	18	0	12	4	7	0	5
gi|10727019|gb|AAF46760.2|	(AE003455) CG17952 gene product [Drosophila melanogaster]	CG17952	FBgn0036973	80 kDa	4	12	0	6	4	8	0	3
gi|10728627|gb|AAF52455.2|	(AE003615) nop5 gene product [Drosophila melanogaster]	nop5	FBgn0026196	57 kDa	8	16	0	5	5	8	0	2
gi|7290243|gb|AAF45705.1|	(AE003422) Actn gene product [alt 2] [Drosophila melanogaster]	Actn	FBgn0000667	106 kDa	3	8	4	5	3	5	2	5
gi|7290524|gb|AAF45976.1|	(AE003432) CG7010 gene product [alt 3] [Drosophila melanogaster]	CG7010	FBgn0028325	44 kDa	10	15	0	9	4	7	0	4
gi|7290840|gb|AAF46282.1|	(AE003442) CG10932 gene product [Drosophila melanogaster]	CG10932	FBgn0029969	43 kDa	4	7	3	12	3	4	3	5
gi|7290853|gb|AAF46295.1|	(AE003442) CG10777 gene product [Drosophila melanogaster]	CG10777	FBgn0029979	100 kDa	7	13	0	13	4	6	0	5
gi|7291323|gb|AAF46753.1|	(AE003454) CG10306 gene product [Drosophila melanogaster]	CG10306	FBgn0034654	26 kDa	17	28	11	14	3	6	4	2
gi|7291488|gb|AAF46914.1|	(AE003458) RpL17A gene product [Drosophila melanogaster]	RpL17A	FBgn0010078	15 kDa	40	41	11	60	3	5	3	4
gi|7291729|gb|AAF47151.1|	(AE003462) eIF-5A gene product [Drosophila melanogaster]	eIF-5A	FBgn0034967	18 kDa	6	13	21	15	2	4	3	6
gi|7292354|gb|AAF47761.1|	(AE003477) CG12013 gene product [Drosophila melanogaster]	CG12013	FBgn0035438	19 kDa	3	9	4	7	3	5	3	4
gi|7292603|gb|AAF48002.1|	(AE003485) Gtp-bp gene product [Drosophila melanogaster]	Gtp-bp	FBgn0010391	70 kDa	6	16	3	13	3	7	2	3
gi|7292604|gb|AAF48003.1|	(AE003485) CG1453 gene product [Drosophila melanogaster]	CG1453	FBgn0031950	88 kDa	4	13	0	9	3	6	0	6
gi|7292864|gb|AAF48256.1|	(AE003492) CG2033 gene product [alt 2] [Drosophila melanogaster]	CG2033	FBgn0010198	15 kDa	9	13	3	8	4	4	3	4
gi|7293109|gb|AAF48493.1|	(AE003500) CG9281 gene product [Drosophila melanogaster]	CG9281	FBgn0030672	70 kDa	3	11	3	10	3	4	2	6
gi|7293232|gb|AAF48614.1|	(AE003502) CG4420 gene product [Drosophila melanogaster]	CG4420	FBgn0030753	51 kDa	4	8	3	3	4	5	3	3
gi|7293481|gb|AAF48856.1|	(AE003509) CG6335 gene product [Drosophila melanogaster]	CG6335	FBgn0027087	58 kDa	12	12	0	9	6	5	0	4
gi|7293815|gb|AAF49182.1|	(AE003517) reptin gene product [Drosophila melanogaster]	reptin	FBgn0040075	54 kDa	8	14	6	11	3	4	3	5
gi|7294336|gb|AAF49685.1|	(AE003532) Prosbeta2 gene product [Drosophila melanogaster]	Prosbeta2	FBgn0023174	30 kDa	5	4	6	9	4	3	3	5
gi|7295020|gb|AAF50348.1|	(AE003553) CG5012 gene product [Drosophila melanogaster]	CG5012	FBgn0011787	20 kDa	6	8	14	15	3	3	4	5
gi|7295244|gb|AAF50566.1|	(AE003559) smid gene product [Drosophila melanogaster]	smid	FBgn0016983	104 kDa	5	9	0	8	4	6	0	5
gi|7295994|gb|AAF51291.1|	(AE003584) Uch gene product [Drosophila melanogaster]	Uch	FBgn0010288	26 kDa	14	6	2	10	5	4	2	4
gi|7296207|gb|AAF51499.1|	(AE003589) RpP2 gene product [Drosophila melanogaster]	RpP2	FBgn0002593	12 kDa	9	5	22	13	4	3	5	3
gi|7297060|gb|AAF52329.1|	(AE003612) ade2 gene product [Drosophila melanogaster]	ade2	FBgn0000052	148 kDa	5	7	0	6	4	5	0	6
gi|7297680|gb|AAF52932.1|	(AE003628) cdc2 gene product [Drosophila melanogaster]	cdc2	FBgn0004106	34 kDa	9	4	2	6	5	4	2	4
gi|7297751|gb|AAF53002.1|	(AE003629) BcDNA:LD18761 gene product [Drosophila melanogaster]	BcDNA:LD18761	FBgn0027868	97 kDa	8	6	6	7	4	4	4	3
gi|7299059|gb|AAF54260.1|	(AE003679) Dhod gene product [Drosophila melanogaster]	Dhod	FBgn0000447	44 kDa	5	4	3	9	5	3	3	4
gi|7299143|gb|AAF54341.1|	(AE003682) D1 gene product [Drosophila melanogaster]	D1	FBgn0000412	37 kDa	6	5	4	3	6	4	2	3
gi|7299812|gb|AAF54991.1|	(AE003701) CG9285 gene product [Drosophila melanogaster]	CG9285	FBgn0000454	54 kDa	4	6	2	9	3	4	2	6
gi|7300132|gb|AAF55300.1|	(AE003712) SF2 gene product [Drosophila melanogaster]	SF2	FBgn0040284	28 kDa	5	8	3	15	5	4	2	4
gi|7300180|gb|AAF55346.1|	(AE003714) Fas1 gene product [Drosophila melanogaster]	Fas1	FBgn0262742	73 kDa	0	12	4	11	0	6	3	6
gi|7300269|gb|AAF55431.1|	(AE003718) CG5826 gene product [Drosophila melanogaster]	CG5826	FBgn0038519	25 kDa	6	10	11	8	3	6	4	2
gi|7300799|gb|AAF55942.1|	(AE003737) CG6439 gene product [Drosophila melanogaster]	CG6439	FBgn0038922	40 kDa	6	8	5	7	3	4	4	4
gi|7300850|gb|AAF55992.1|	(AE003738) CG13849 gene product [Drosophila melanogaster]	CG13849	FBgn0038964	52 kDa	5	20	2	6	3	5	2	5
gi|7302609|gb|AAF57690.1|	(AE003799) CG5174 gene product [Drosophila melanogaster]	CG5174	FBgn0034345	39 kDa	12	12	4	12	5	4	1	5
gi|7302843|gb|AAF57917.1|	(AE003804) CG8963 gene product [Drosophila melanogaster]	CG8963	FBgn0034181	63 kDa	12	13	6	6	4	4	4	3
gi|7303736|gb|AAF58785.1|	(AE003829) CPTI gene product [alt 1] [Drosophila melanogaster]	CPTI	FBgn0261862	90 kDa	5	4	3	8	3	4	3	5
gi|7304146|gb|AAF59183.1|	(AE003839) Prosalpha1 gene product [alt 1] [Drosophila melanogaster]	Prosalpha1	FBgn0263121	27 kDa	8	12	8	10	5	4	3	3
gi|10726557|gb|AAF55259.2|	(AE003711) CG18740 gene product [Drosophila melanogaster]	CG18740	FBgn0002783	133 kDa	6	5	5	6	4	4	3	3
gi|10727491|gb|AAG22261.1|	(AE003803) CG4878 gene product [alt 1] [Drosophila melanogaster]	CG4878	FBgn0034237	80 kDa	4	14	0	8	2	7	0	5
gi|7291688|gb|AAF47110.1|	(AE003462) CG2970 gene product [Drosophila melanogaster]	CG2970	FBgn0034936	36 kDa	4	14	6	10	2	5	4	3
gi|7291886|gb|AAF47305.1|	(AE003465) RpL19 gene product [Drosophila melanogaster]	RpL19	FBgn0002607	24 kDa	12	9	10	8	4	4	4	2
gi|7292122|gb|AAF47534.1|	(AE003472) alphaCop gene product [alt 1] [Drosophila melanogaster]	alphaCop	FBgn0025725	139 kDa	4	8	0	9	4	6	0	4
gi|7293169|gb|AAF48553.1|	(AE003500) CG9177 gene product [alt 1] [Drosophila melanogaster]	CG9177	FBgn0030719	52 kDa	5	11	9	8	4	3	3	4
gi|7293234|gb|AAF48616.1|	(AE003502) Rbp2 gene product [Drosophila melanogaster]	Rbp2	FBgn0262734	35 kDa	6	6	3	5	5	4	2	3
gi|7293240|gb|AAF48622.1|	(AE003502) Pp2B-14D gene product [Drosophila melanogaster]	Pp2B-14D	FBgn0011826	63 kDa	3	8	8	7	2	3	5	4
gi|7293606|gb|AAF48978.1|	(AE003512) CG14206 gene product [Drosophila melanogaster]	CG14206	FBgn0261593	18 kDa	11	20	7	14	3	5	3	3
gi|7294111|gb|AAF49465.1|	(AE003527) fax gene product [Drosophila melanogaster]	fax	FBgn0014163	47 kDa	6	15	5	7	3	5	2	4
gi|7294514|gb|AAF49856.1|	(AE003539) CG11267 gene product [Drosophila melanogaster]	CG11267	FBgn0036334	11 kDa	9	3	11	26	4	2	3	5
gi|7295249|gb|AAF50571.1|	(AE003559) CG8583 gene product [Drosophila melanogaster]	CG8583	FBgn0035771	86 kDa	4	6	0	6	4	5	0	5
gi|7295274|gb|AAF50596.1|	(AE003559) CG8615 gene product [Drosophila melanogaster]	CG8615	FBgn0035753	22 kDa	17	37	23	19	3	4	3	4
gi|7296805|gb|AAF52082.1|	(AE003604) Gnf1 gene product [Drosophila melanogaster]	Gnf1	FBgn0004913	109 kDa	3	10	8	10	3	4	5	2
gi|7296926|gb|AAF52199.1|	(AE003608) CG18623 gene product [Drosophila melanogaster]	CG18623	FBgn0053113	41 kDa	4	5	5	12	3	3	3	5
gi|7297204|gb|AAF52470.1|	(AE003615) smt3 gene product [Drosophila melanogaster]	smt3	FBgn0026170	10 kDa	17	21	15	17	4	4	3	3
gi|7297358|gb|AAF52618.1|	(AE003620) Su(var)205 gene product [Drosophila melanogaster]	Su(var)205	FBgn0003607	23 kDa	7	6	12	14	3	3	4	4
gi|7298053|gb|AAF53294.1|	(AE003639) beta'Cop gene product [Drosophila melanogaster]	betaCop	FBgn0025724	96 kDa	5	7	0	10	5	5	0	4
gi|7299364|gb|AAF54556.1|	(AE003688) CG6554 gene product [Drosophila melanogaster]	CG6554	FBgn0037834	43 kDa	4	12	0	3	4	7	0	3
gi|7300832|gb|AAF55974.1|	(AE003738) sar1 gene product [Drosophila melanogaster]	sar1	FBgn0038947	22 kDa	8	14	5	16	4	3	3	4
gi|7300990|gb|AAF56127.1|	(AE003743) ATPsyn-Cf6 gene product [Drosophila melanogaster]	ATPsyn-Cf6	FBgn0016119	12 kDa	16	34	21	24	3	4	3	4
gi|7301762|gb|AAF56874.1|	(AE003768) ESTS:39C10S gene product [Drosophila melanogaster]	ESTS:39C10S	FBgn0014427	40 kDa	8	12	7	6	3	4	3	4
gi|7302133|gb|AAF57232.1|	(AE003781) CG1416 gene product [Drosophila melanogaster]	CG1416	FBgn0032961	41 kDa	5	8	3	3	5	5	2	2
gi|7302912|gb|AAF57984.1|	(AE003806) CG8332 gene product [Drosophila melanogaster]	CG8332	FBgn0034138	17 kDa	13	11	14	24	3	4	4	3
gi|7304303|gb|AAF59336.1|	(AE003843) CG1970 gene product [Drosophila melanogaster]	CG1970	FBgn0039909	51 kDa	11	12	0	15	4	5	0	5
gi|10727157|gb|AAG22214.1|	(AE003602) CG2922 gene product [alt 2] [Drosophila melanogaster]	CG2922	FBgn0250753	49 kDa	11	9	0	11	7	4	0	2
gi|7290065|gb|AAF45531.1|	(AE003418) RpL36 gene product [Drosophila melanogaster]	RpL36	FBgn0002579	14 kDa	9	12	11	6	3	3	3	4
gi|7290271|gb|AAF45732.1|	(AE003423) Pgd gene product [Drosophila melanogaster]	Pgd	FBgn0004654	52 kDa	9	9	5	16	4	2	2	5
gi|7292359|gb|AAF47766.1|	(AE003477) kst gene product [Drosophila melanogaster]	kst	FBgn0004167	472 kDa	0	14	0	4	0	9	0	4
gi|7292408|gb|AAF47813.1|	(AE003479) BcDNA:GH10614 gene product [Drosophila melanogaster]	BcDNA:GH10614	FBgn0027552	36 kDa	8	5	5	7	4	3	3	3
gi|7293152|gb|AAF48536.1|	(AE003500) shi gene product [Drosophila melanogaster]	shi	FBgn0003392	93 kDa	3	5	0	9	3	4	0	6
gi|7294760|gb|AAF50095.1|	(AE003546) Sod gene product [Drosophila melanogaster]	Sod	FBgn0003462	16 kDa	15	13	17	20	3	3	4	3
gi|7294892|gb|AAF50222.1|	(AE003551) UbcD4 gene product [Drosophila melanogaster]	UbcD4	FBgn0015321	23 kDa	6	6	2	5	4	4	2	3
gi|7295918|gb|AAF51217.1|	(AE003582) CG9894 gene product [Drosophila melanogaster]	CG9894	FBgn0031453	15 kDa	10	9	10	2	4	3	4	2
gi|7296323|gb|AAF51613.1|	(AE003591) CG6020 gene product [Drosophila melanogaster]	CG6020	FBgn0037001	47 kDa	12	5	3	10	5	3	2	3
gi|7296718|gb|AAF51997.1|	(AE003602) Vha26 gene product [alt 1] [Drosophila melanogaster]	Vha26	FBgn0015324	26 kDa	9	7	10	7	4	3	3	3
gi|7296748|gb|AAF52027.1|	(AE003602) CG2099 gene product [Drosophila melanogaster]	CG2099	FBgn0037328	18 kDa	5	11	7	1	4	5	3	1
gi|7299220|gb|AAF54417.1|	(AE003683) CG8327 gene product [alt 1] [Drosophila melanogaster]	CG8327	FBgn0037723	32 kDa	7	10	0	5	4	4	0	5
gi|7299630|gb|AAF54814.1|	(AE003696) Pros25 gene product [Drosophila melanogaster]	Pros25	FBgn0086134	26 kDa	12	8	13	22	3	4	3	3
gi|7300630|gb|AAF55779.1|	(AE003731) CG4217 gene product [Drosophila melanogaster]	CG4217	FBgn0038805	30 kDa	3	7	4	6	3	4	3	3
gi|7300695|gb|AAF55842.1|	(AE003733) r-l gene product [Drosophila melanogaster]	r-l	FBgn0003257	53 kDa	5	10	0	10	3	6	0	4
gi|7301622|gb|AAF56740.1|	(AE003762) CG12876 gene product [Drosophila melanogaster]	CG12876	FBgn0086346	93 kDa	6	10	0	9	3	4	0	6
gi|7302097|gb|AAF57198.1|	(AE003779) faf gene product [Drosophila melanogaster]	faf	FBgn0005632	311 kDa	9	5	0	5	8	3	0	2
gi|7302580|gb|AAF57662.1|	(AE003798) CG5482 gene product [Drosophila melanogaster]	CG5482	FBgn0034368	45 kDa	6	7	4	12	3	4	2	4
gi|7302739|gb|AAF57817.1|	(AE003802) CG6459 gene product [Drosophila melanogaster]	CG6459	FBgn0034259	29 kDa	11	10	10	14	3	4	3	3
gi|7302800|gb|AAF57875.1|	(AE003803) ProsMA5 gene product [Drosophila melanogaster]	ProsMA5	FBgn0016697	27 kDa	11	17	9	13	3	4	3	3
gi|7302848|gb|AAF57922.1|	(AE003804) CG9000 gene product [Drosophila melanogaster]	CG9000	FBgn0034176	52 kDa	9	16	8	22	3	4	3	3
gi|7304093|gb|AAF59131.1|	(AE003838) CG2158 gene product [Drosophila melanogaster]	CG2158	FBgn0033264	59 kDa	0	11	7	10	0	4	5	4
gi|7304123|gb|AAF59160.1|	(AE003839) BcDNA:GH11110 gene product [Drosophila melanogaster]	BcDNA:GH11110	FBgn0027548	89 kDa	3	7	0	7	3	5	0	5
gi|10726459|gb|AAF54662.2|	(AE003692) CG17238 gene product [alt 3] [Drosophila melanogaster]	CG17238	FBgn0051363	17 kDa	6	6	2	1	5	4	2	1
gi|10726602|gb|AAF55551.2|	(AE003722) BcDNA:LD21735 gene product [Drosophila melanogaster]	BcDNA:LD21735	FBgn0028670	95 kDa	0	12	0	10	0	8	0	4
gi|10727464|gb|AAF57639.2|	(AE003798) CG15093 gene product [alt 2] [Drosophila melanogaster]	CG15093	FBgn0034390	34 kDa	6	17	6	10	2	4	3	3
gi|10728826|gb|AAF53556.2|	(AE003652) VhaSFD gene product [alt 1] [Drosophila melanogaster]	VhaSFD	FBgn0027779	57 kDa	0	5	8	13	0	3	4	5
gi|7289077|gb|AAF45348.1|	(AE002718) CG17949 gene product [Drosophila melanogaster]	CG17949	FBgn0061209	7 kDa	8	34	11	17	3	4	3	2
gi|7289746|gb|AAF45440.1|	(AE002786) Qm gene product [alt 1] [Drosophila melanogaster]	Qm	FBgn0019662	26 kDa	6	8	5	13	3	3	3	3
gi|7290516|gb|AAF45969.1|	(AE003431) EG:84H4.1 gene product [Drosophila melanogaster]	EG:84H4.1	FBgn0025615	38 kDa	4	12	3	6	2	5	2	3
gi|7291445|gb|AAF46871.1|	(AE003458) CG3751 gene product [Drosophila melanogaster]	CG3751	FBgn0261596	15 kDa	29	71	18	83	3	3	3	3
gi|7292172|gb|AAF47583.1|	(AE003473) R gene product [Drosophila melanogaster]	R	FBgn0004636	21 kDa	9	12	6	11	2	4	2	4
gi|7293642|gb|AAF49013.1|	(AE003513) Bap gene product [Drosophila melanogaster]	Bap	FBgn0010380	101 kDa	8	10	0	8	4	4	0	4
gi|7293766|gb|AAF49134.1|	(AE003516) CG8798 gene product [Drosophila melanogaster]	CG8798	FBgn0036892	113 kDa	8	10	0	12	3	5	0	4
gi|7294479|gb|AAF49822.1|	(AE003538) CG10724 gene product [Drosophila melanogaster]	CG10724	FBgn0260049	67 kDa	5	6	0	6	3	5	0	4
gi|7295077|gb|AAF50403.1|	(AE003555) CG6673 gene product [alt 2] [Drosophila melanogaster]	CG6673	FBgn0035906	54 kDa	9	14	8	6	2	4	3	3
gi|7295307|gb|AAF50628.1|	(AE003560) CG9953 gene product [Drosophila melanogaster]	CG9953	FBgn0035726	57 kDa	4	7	4	14	2	3	3	4
gi|7295409|gb|AAF50726.1|	(AE003564) Bj1 gene product [alt 2] [Drosophila melanogaster]	Bj1	FBgn0002638	59 kDa	3	7	5	2	2	4	4	2
gi|7297135|gb|AAF52402.1|	(AE003614) CG11015 gene product [Drosophila melanogaster]	CG11015	FBgn0031830	14 kDa	19	19	14	21	3	3	3	3
gi|7297661|gb|AAF52913.1|	(AE003628) RnrL gene product [Drosophila melanogaster]	RnrL	FBgn0011703	87 kDa	8	9	12	11	3	3	3	3
gi|7298326|gb|AAF53554.1|	(AE003652) Cyt-c-p gene product [Drosophila melanogaster]	Cyt-c-p	FBgn0000409	12 kDa	7	11	0	9	4	4	0	4
gi|7298641|gb|AAF53857.1|	(AE003664) CG10664 gene product [Drosophila melanogaster]	CG10664	FBgn0032833	21 kDa	11	17	13	20	3	3	3	3
gi|7299259|gb|AAF54455.1|	(AE003684) CG8507 gene product [Drosophila melanogaster]	CG8507	FBgn0037756	45 kDa	2	4	6	5	2	4	4	2
gi|7299669|gb|AAF54853.1|	(AE003696) Arp87C gene product [Drosophila melanogaster]	Arp87C	FBgn0011745	43 kDa	3	4	3	10	2	3	3	4
gi|7299765|gb|AAF54945.1|	(AE003700) CG9796 gene product [Drosophila melanogaster]	CG9796	FBgn0038149	27 kDa	7	16	5	13	3	4	3	2
gi|7300223|gb|AAF55387.1|	(AE003716) CG5175 gene product [Drosophila melanogaster]	CG5175	FBgn0038476	60 kDa	6	6	0	5	5	5	0	2
gi|7300635|gb|AAF55784.1|	(AE003731) CG5434 gene product [Drosophila melanogaster]	CG5434	FBgn0038810	73 kDa	7	13	0	11	3	4	0	5
gi|7301577|gb|AAF56697.1|	(AE003760) Hmu gene product [Drosophila melanogaster]	Hmu	FBgn0015737	63 kDa	7	10	9	0	3	4	5	0
gi|7301880|gb|AAF56988.1|	(AE003772) Nlp gene product [Drosophila melanogaster]	Nlp	FBgn0016685	17 kDa	11	15	14	10	3	3	3	3
gi|7302087|gb|AAF57188.1|	(AE003779) awd gene product [Drosophila melanogaster]	awd	FBgn0000150	19 kDa	0	14	8	25	0	4	3	5
gi|7302353|gb|AAF57442.1|	(AE003791) CG13440 gene product [Drosophila melanogaster]	CG13440	FBgn0250850	62 kDa	5	8	0	3	4	6	0	2
gi|7302826|gb|AAF57900.1|	(AE003804) Gst2 gene product [alt 1] [Drosophila melanogaster]	Gst2	FBgn0010226	28 kDa	3	6	2	6	3	4	2	3
gi|7302987|gb|AAF58057.1|	(AE003808) BcDNA:LD21177 gene product [Drosophila melanogaster]	BcDNA:LD21177	FBgn0027091	84 kDa	8	8	0	9	6	4	0	2
gi|7303826|gb|AAF58873.1|	(AE003831) CG12140 gene product [Drosophila melanogaster]	CG12140	FBgn0033465	66 kDa	0	9	2	10	0	5	2	5
gi|7304120|gb|AAF59157.1|	(AE003839) CH4 gene product [Drosophila melanogaster]	CH4	FBgn0027054	46 kDa	7	9	0	5	5	5	0	2
gi|7290336|gb|AAF45796.1|	(AE003424) CG8636 gene product [Drosophila melanogaster]	CG8636	FBgn0029629	30 kDa	6	13	3	0	4	4	3	0
gi|7291664|gb|AAF47086.1|	(AE003462) CG4882 gene product [Drosophila melanogaster]	CG4882	FBgn0025336	46 kDa	4	8	3	5	3	3	2	3
gi|7291879|gb|AAF47298.1|	(AE003465) CG2803 gene product [Drosophila melanogaster]	CG2803	FBgn0035083	19 kDa	3	3	3	7	2	3	3	3
gi|7291925|gb|AAF47342.1|	(AE003467) Mtch gene product [Drosophila melanogaster]	Mtch	FBgn0027786	35 kDa	5	6	7	16	3	3	3	2
gi|7292159|gb|AAF47571.1|	(AE003472) Cdc37 gene product [Drosophila melanogaster]	Cdc37	FBgn0011573	45 kDa	5	6	7	0	4	4	3	0
gi|7292214|gb|AAF47624.1|	(AE003474) CG2034 gene product [Drosophila melanogaster]	CG2034	FBgn0015359	29 kDa	8	4	4	6	4	2	2	3
gi|7292870|gb|AAF48262.1|	(AE003492) CG1640 gene product [alt 2] [Drosophila melanogaster]	CG1640	FBgn0030478	54 kDa	0	2	7	5	0	2	5	4
gi|7297977|gb|AAF53220.1|	(AE003637) CG5787 gene product [Drosophila melanogaster]	CG5787	FBgn0032454	99 kDa	4	8	0	9	3	6	0	2
gi|7298396|gb|AAF53621.1|	(AE003655) CG6453 gene product [Drosophila melanogaster]	CG6453	FBgn0032643	62 kDa	0	3	8	3	0	3	6	2
gi|7299747|gb|AAF54928.1|	(AE003699) CG8775 gene product [Drosophila melanogaster]	CG8775	FBgn0052473	112 kDa	4	12	0	4	3	5	0	3
gi|7300205|gb|AAF55370.1|	(AE003715) CG17556 gene product [Drosophila melanogaster]	CG17556	FBgn0038462	33 kDa	7	12	6	10	2	3	3	3
gi|7300663|gb|AAF55811.1|	(AE003732) BcDNA:LD32788 gene product [Drosophila melanogaster]	BcDNA:LD32788	FBgn0027493	49 kDa	10	14	0	3	4	5	0	2
gi|7301147|gb|AAF56280.1|	(AE003747) CG5728 gene product [Drosophila melanogaster]	CG5728	FBgn0039182	135 kDa	2	4	0	12	2	4	0	5
gi|7301186|gb|AAF56318.1|	(AE003748) CG6668 gene product [Drosophila melanogaster]	CG6668	FBgn0039213	61 kDa	0	9	0	14	0	6	0	5
gi|7302114|gb|AAF57214.1|	(AE003780) Map205 gene product [Drosophila melanogaster]	Map205	FBgn0002645	124 kDa	4	7	0	4	3	4	0	4
gi|7302185|gb|AAF57281.1|	(AE003784) CG7843 gene product [Drosophila melanogaster]	CG7843	FBgn0033062	107 kDa	4	6	2	0	4	5	2	0
gi|7303518|gb|AAF58573.1|	(AE003823) CG8877 gene product [Drosophila melanogaster]	CG8877	FBgn0033688	280 kDa	0	9	0	11	0	6	0	5
gi|7303867|gb|AAF58913.1|	(AE003832) CG12930 gene product [Drosophila melanogaster]	CG12930	FBgn0050005	46 kDa	3	7	0	6	3	4	0	4
gi|10726663|gb|AAF55825.2|	(AE003732) Atpalpha gene product [alt 1] [Drosophila melanogaster]	Atpalpha	FBgn0002921	111 kDa	0	10	0	2	0	8	0	2
gi|10728359|gb|AAG22362.1|	(AE003418) skpA gene product [alt 4] [Drosophila melanogaster]	skpA	FBgn0025637	19 kDa	4	9	2	4	2	3	2	3
gi|10728502|gb|AAF46186.2|	(AE003438) CG4094 gene product [Drosophila melanogaster]	CG4094	FBgn0028336	44 kDa	0	5	5	10	0	2	4	4
gi|7289089|gb|AAF45349.1|	(AE003058) RpL15 gene product [Drosophila melanogaster]	RpL15	FBgn0028697	24 kDa	4	9	4	4	2	3	3	2
gi|7289292|gb|AAF45380.1|	(AE002611) AnnX gene product [Drosophila melanogaster]	AnnX	FBgn0000084	36 kDa	0	7	5	8	0	4	4	2
gi|7291525|gb|AAF46950.1|	(AE003459) Fib gene product [Drosophila melanogaster]	Fib	FBgn0003062	35 kDa	8	6	0	27	3	4	0	3
gi|7292439|gb|AAF47843.1|	(AE003480) RfC40 gene product [Drosophila melanogaster]	RfC40	FBgn0260985	37 kDa	9	8	7	9	3	3	2	2
gi|7292936|gb|AAF48327.1|	(AE003493) BcDNA:LD21129 gene product [Drosophila melanogaster]	BcDNA:LD21129	FBgn0027537	94 kDa	1	7	0	4	1	6	0	3
gi|7293131|gb|AAF48515.1|	(AE003500) CG8470 gene product [Drosophila melanogaster]	CG8470	FBgn0030692	65 kDa	3	5	0	9	2	4	0	4
gi|7293150|gb|AAF48534.1|	(AE003500) CG9066 gene product [Drosophila melanogaster]	CG9066	FBgn0030703	28 kDa	2	8	0	3	2	5	0	3
gi|7293195|gb|AAF48578.1|	(AE003501) caz gene product [Drosophila melanogaster]	caz	FBgn0011571	39 kDa	4	4	3	0	4	3	3	0
gi|7293367|gb|AAF48745.1|	(AE003506) CG5703 gene product [Drosophila melanogaster]	CG5703	FBgn0030853	27 kDa	1	3	6	9	1	2	4	3
gi|7293455|gb|AAF48831.1|	(AE003508) Transferrin gene product [Drosophila melanogaster]	Transferrin	FBgn0022355	72 kDa	9	9	0	0	3	7	0	0
gi|7294061|gb|AAF49416.1|	(AE003526) Nrt gene product [alt 1] [Drosophila melanogaster]	Nrt	FBgn0004108	93 kDa	5	7	0	10	4	3	0	3
gi|7294572|gb|AAF49912.1|	(AE003541) CG10638 gene product [Drosophila melanogaster]	CG10638	FBgn0036290	36 kDa	5	7	2	2	3	3	2	2
gi|7294998|gb|AAF50326.1|	(AE003553) Argk gene product [Drosophila melanogaster]	Argk	FBgn0000116	40 kDa	5	7	0	7	4	4	0	2
gi|7295013|gb|AAF50341.1|	(AE003553) CG5064 gene product [Drosophila melanogaster]	CG5064	FBgn0035947	69 kDa	2	12	0	3	2	5	0	3
gi|7295014|gb|AAF50342.1|	(AE003553) CG5651 gene product [Drosophila melanogaster]	CG5651	FBgn0086706	69 kDa	4	4	3	5	3	2	2	3
gi|7296390|gb|AAF51678.1|	(AE003593) CG10565 gene product [Drosophila melanogaster]	CG10565	FBgn0037051	74 kDa	6	4	1	0	5	4	1	0
gi|7296708|gb|AAF51987.1|	(AE003602) CG1475 gene product [alt 1] [Drosophila melanogaster]	CG1475	FBgn0037351	24 kDa	5	8	3	9	3	3	2	2
gi|7297034|gb|AAF52304.1|	(AE003611) Gpdh gene product [Drosophila melanogaster]	Gpdh	FBgn0001128	39 kDa	5	2	5	5	3	2	3	2
gi|7297046|gb|AAF52315.1|	(AE003612) chic gene product [alt 1] [Drosophila melanogaster]	chic	FBgn0000308	14 kDa	21	22	8	14	2	3	2	3
gi|7297827|gb|AAF53076.1|	(AE003631) BcDNA:LD06837 gene product [Drosophila melanogaster]	BcDNA:LD06837	FBgn0028700	36 kDa	3	5	4	3	2	3	2	3
gi|7298277|gb|AAF53507.1|	(AE003650) BG:DS07473.2 gene product [Drosophila melanogaster]	BG:DS07473.2	FBgn0028515	41 kDa	3	11	0	0	3	7	0	0
gi|7298519|gb|AAF53738.1|	(AE003661) CG10652 gene product [Drosophila melanogaster]	CG10652	FBgn0086710	12 kDa	7	10	11	61	2	3	2	3
gi|7299107|gb|AAF54306.1|	(AE003681) osk gene product [alt 2] [Drosophila melanogaster]	osk	FBgn0003015	69 kDa	0	0	10	10	0	0	4	6
gi|7299415|gb|AAF54605.1|	(AE003690) RpS25 gene product [Drosophila melanogaster]	RpS25	FBgn0086472	15 kDa	3	6	5	4	3	3	2	2
gi|7299631|gb|AAF54815.1|	(AE003696) Aos1 gene product [Drosophila melanogaster]	Aos1	FBgn0029512	38 kDa	2	8	10	3	1	4	3	2
gi|7299974|gb|AAF55146.1|	(AE003708) Caf1 gene product [Drosophila melanogaster]	Caf1	FBgn0015610	49 kDa	5	5	5	4	3	2	3	2
gi|7301355|gb|AAF56483.1|	(AE003752) CG4685 gene product [Drosophila melanogaster]	CG4685	FBgn0039349	55 kDa	3	6	0	5	3	4	0	3
gi|7301833|gb|AAF56942.1|	(AE003771) ncd gene product [Drosophila melanogaster]	ncd	FBgn0002924	77 kDa	0	4	2	10	0	3	2	5
gi|7301931|gb|AAF57038.1|	(AE003773) Fer2LCH gene product [Drosophila melanogaster]	Fer2LCH	FBgn0015221	25 kDa	7	0	11	5	4	0	4	2
gi|7302089|gb|AAF57190.1|	(AE003779) CG1910 gene product [Drosophila melanogaster]	CG1910	FBgn0022349	52 kDa	0	10	4	0	0	7	3	0
gi|7302697|gb|AAF57776.1|	(AE003801) CG5784 gene product [alt 2] [Drosophila melanogaster]	CG5784	FBgn0034282	29 kDa	7	11	9	14	2	2	3	3
gi|7303385|gb|AAF58443.1|	(AE003820) CG3845 gene product [Drosophila melanogaster]	CG3845	FBgn0010488	99 kDa	4	5	0	11	4	3	0	3
gi|7303536|gb|AAF58591.1|	(AE003823) 128up gene product [Drosophila melanogaster]	128up	FBgn0010339	41 kDa	4	0	4	9	3	0	2	5
gi|7303599|gb|AAF58651.1|	(AE003826) BcDNA:GM12291 gene product [Drosophila melanogaster]	BcDNA:GM12291	FBgn0021795	18 kDa	5	13	6	9	2	3	2	3
gi|7304149|gb|AAF59186.1|	(AE003839) cathD gene product [Drosophila melanogaster]	cathD	FBgn0029093	42 kDa	7	15	3	9	2	4	2	2
gi|7304155|gb|AAF59192.1|	(AE003839) Gapdh1 gene product [Drosophila melanogaster]	Gapdh1	FBgn0001091	35 kDa	8	0	10	17	3	0	3	4
gi|10728689|gb|AAF52798.2|	(AE003625) hoip gene product [Drosophila melanogaster]	hoip	FBgn0015393	14 kDa	5	8	8	8	2	2	3	2
gi|10728830|gb|AAF53577.2|	(AE003652) CG17938 gene product [Drosophila melanogaster]	CG17938	FBgn0051739	130 kDa	4	13	0	0	3	6	0	0
gi|7290515|gb|AAF45968.1|	(AE003431) CG7038 gene product [Drosophila melanogaster]	CG7038	FBgn0029718	21 kDa	3	3	2	4	2	3	2	2
gi|7290598|gb|AAF46048.1|	(AE003434) Mlc-c gene product [Drosophila melanogaster]	Mlc-c	FBgn0004687	17 kDa	0	4	6	9	0	3	3	3
gi|7290732|gb|AAF46178.1|	(AE003438) CG3226 gene product [Drosophila melanogaster]	CG3226	FBgn0029882	26 kDa	7	12	8	7	2	3	2	2
gi|7290846|gb|AAF46288.1|	(AE003442) RpS6 gene product [Drosophila melanogaster]	RpS6	FBgn0261592	25 kDa	9	9	0	11	3	2	0	4
gi|7290926|gb|AAF46367.1|	(AE003443) CG11190 gene product [Drosophila melanogaster]	CG11190	FBgn0030035	71 kDa	2	4	0	6	2	3	0	4
gi|7291139|gb|AAF46573.1|	(AE003450) Gip gene product [Drosophila melanogaster]	Gip	FBgn0011770	29 kDa	8	9	5	8	2	2	2	3
gi|7291419|gb|AAF46846.1|	(AE003457) CG3633 gene product [Drosophila melanogaster]	CG3633	FBgn0034727	44 kDa	7	9	0	9	2	5	0	2
gi|7292830|gb|AAF48223.1|	(AE003491) lic gene product [Drosophila melanogaster]	lic	FBgn0261524	38 kDa	5	6	0	0	4	5	0	0
gi|7292848|gb|AAF48241.1|	(AE003491) REG gene product [Drosophila melanogaster]	REG	FBgn0029133	28 kDa	8	4	5	11	2	3	1	3
gi|7293373|gb|AAF48751.1|	(AE003506) beta-Spec gene product [Drosophila melanogaster]	beta-Spec	FBgn0250788	266 kDa	0	12	0	0	0	9	0	0
gi|7295256|gb|AAF50578.1|	(AE003559) lark gene product [Drosophila melanogaster]	lark	FBgn0011640	40 kDa	5	7	0	6	4	3	0	2
gi|7295492|gb|AAF50806.1|	(AE003567) Srp54k gene product [Drosophila melanogaster]	Srp54k	FBgn0010747	56 kDa	4	8	0	0	3	6	0	0
gi|7295730|gb|AAF51034.1|	(AE003577) RpL40 gene product [Drosophila melanogaster]	RpL40	FBgn0003941	15 kDa	0	24	5	12	0	5	2	2
gi|7295807|gb|AAF51109.1|	(AE003579) CG2774 gene product [Drosophila melanogaster]	CG2774	FBgn0031534	52 kDa	2	11	0	3	2	5	0	2
gi|7296255|gb|AAF51546.1|	(AE003590) Gs1 gene product [alt 1] [Drosophila melanogaster]	Gs1	FBgn0001142	44 kDa	5	8	0	9	3	2	0	4
gi|7296705|gb|AAF51984.1|	(AE003602) CG12171 gene product [Drosophila melanogaster]	CG12171	FBgn0037354	27 kDa	0	5	4	7	0	3	2	4
gi|7297065|gb|AAF52334.1|	(AE003612) CG9140 gene product [Drosophila melanogaster]	CG9140	FBgn0031771	52 kDa	4	7	0	3	2	5	0	2
gi|7297539|gb|AAF52794.1|	(AE003625) thioredoxin gene product [Drosophila melanogaster]	thioredoxin	FBgn0040070	12 kDa	7	12	9	11	2	2	3	2
gi|7297570|gb|AAF52824.1|	(AE003626) CG5899 gene product [Drosophila melanogaster]	CG5899	FBgn0032157	95 kDa	4	7	2	0	3	4	2	0
gi|7297587|gb|AAF52841.1|	(AE003626) Dref gene product [Drosophila melanogaster]	Dref	FBgn0015664	81 kDa	5	6	0	12	3	3	0	3
gi|7297793|gb|AAF53043.1|	(AE003630) piwi gene product [Drosophila melanogaster]	piwi	FBgn0004872	97 kDa	0	0	7	6	0	0	3	6
gi|7298392|gb|AAF53617.1|	(AE003655) CG5094 gene product [Drosophila melanogaster]	CG5094	FBgn0032640	36 kDa	3	8	0	3	3	4	0	2
gi|7298736|gb|AAF53948.1|	(AE003668) CG9273 gene product [Drosophila melanogaster]	CG9273	FBgn0032906	21 kDa	3	2	4	2	3	1	3	2
gi|7299517|gb|AAF54704.1|	(AE003693) CG6946 gene product [alt 2] [Drosophila melanogaster]	CG6946	FBgn0259139	61 kDa	6	8	0	13	3	3	0	3
gi|7299625|gb|AAF54810.1|	(AE003695) Pp1-87B gene product [Drosophila melanogaster]	Pp1-87B	FBgn0004103	35 kDa	6	0	11	18	2	0	3	4
gi|7299632|gb|AAF54816.1|	(AE003696) CG5844 gene product [Drosophila melanogaster]	CG5844	FBgn0038049	42 kDa	0	3	5	5	0	2	4	3
gi|7299665|gb|AAF54849.1|	(AE003696) CG6819 gene product [Drosophila melanogaster]	CG6819	FBgn0026207	79 kDa	0	9	0	10	0	4	0	5
gi|7300297|gb|AAF55458.1|	(AE003719) pxt gene product [Drosophila melanogaster]	pxt	FBgn0261987	81 kDa	0	6	0	11	0	4	0	5
gi|7300738|gb|AAF55884.1|	(AE003734) mod(mdg4) gene product [alt 2] [Drosophila melanogaster]	mod(mdg4)	FBgn0002781	57 kDa	6	11	0	2	3	4	0	2
gi|7301022|gb|AAF56158.1|	(AE003744) eIF-3p66 gene product [Drosophila melanogaster]	eIF-3p66	FBgn0040227	64 kDa	7	7	0	5	4	3	0	2
gi|7301434|gb|AAF56560.1|	(AE003754) Dak1 gene product [Drosophila melanogaster]	Dak1	FBgn0028833	28 kDa	5	12	0	0	3	6	0	0
gi|7301640|gb|AAF56757.1|	(AE003763) CG12261 gene product [Drosophila melanogaster]	CG12261	FBgn0039555	46 kDa	4	9	0	8	2	3	0	4
gi|7302060|gb|AAF57162.1|	(AE003778) rod gene product [Drosophila melanogaster]	rod	FBgn0003268	240 kDa	8	5	0	3	3	3	0	3
gi|7302290|gb|AAF57381.1|	(AE003789) Rab2 gene product [Drosophila melanogaster]	Rab2	FBgn0014009	24 kDa	3	6	5	0	3	3	3	0
gi|7302989|gb|AAF58059.1|	(AE003808) CG8430 gene product [Drosophila melanogaster]	CG8430	FBgn0001124	46 kDa	2	0	3	13	2	0	2	5
gi|7303792|gb|AAF58840.1|	(AE003830) Pfk gene product [alt 1] [Drosophila melanogaster]	Pfk	FBgn0003071	105 kDa	6	5	0	7	4	3	0	2
gi|7303871|gb|AAF58917.1|	(AE003832) Map60 gene product [Drosophila melanogaster]	Map60	FBgn0010342	48 kDa	3	4	2	0	3	4	2	0
gi|7303976|gb|AAF59019.1|	(AE003835) CG8235 gene product [Drosophila melanogaster]	CG8235	FBgn0033351	31 kDa	14	11	0	7	3	4	0	2
gi|7304029|gb|AAF59071.1|	(AE003836) CG8735 gene product [Drosophila melanogaster]	CG8735	FBgn0033309	44 kDa	0	8	4	5	0	3	3	3
gi|7304097|gb|AAF59135.1|	(AE003838) CG8711 gene product [Drosophila melanogaster]	CG8711	FBgn0033260	89 kDa	2	10	0	7	2	5	0	2
gi|7304320|gb|AAF59352.1|	(AE003844) Rad23 gene product [Drosophila melanogaster]	Rad23	FBgn0026777	46 kDa	5	5	0	3	3	3	0	3
gi|10727678|gb|AAF58843.2|	(AE003831) 14-3-3zeta gene product [alt 2] [Drosophila melanogaster]	14-3-3zeta	FBgn0004907	28 kDa	11	15	9	9	2	2	2	2
gi|10727970|gb|AAF49961.2|	(AE003542) yps gene product [Drosophila melanogaster]	yps	FBgn0022959	35 kDa	6	0	0	6	3	0	0	5
gi|7289476|gb|AAF45413.1|	(AE003048) CG18001 gene product [Drosophila melanogaster]	CG18001	FBgn0040007	8 kDa	20	16	10	16	2	2	2	2
gi|7290609|gb|AAF46058.1|	(AE003435) CG4111 gene product [Drosophila melanogaster]	CG4111	FBgn0029785	14 kDa	12	5	4	12	2	2	2	2
gi|7290694|gb|AAF46141.1|	(AE003437) CG3566 gene product [Drosophila melanogaster]	CG3566	FBgn0029854	13 kDa	4	8	0	0	3	5	0	0
gi|7290748|gb|AAF46194.1|	(AE003438) CG3203 gene product [alt 1] [Drosophila melanogaster]	CG3203	FBgn0029897	22 kDa	6	6	10	29	2	2	2	2
gi|7291065|gb|AAF46502.1|	(AE003447) CG2994 gene product [Drosophila melanogaster]	CG2994	FBgn0028327	33 kDa	8	11	13	24	2	2	2	2
gi|7292001|gb|AAF47416.1|	(AE003469) CG13900 gene product [Drosophila melanogaster]	CG13900	FBgn0035162	130 kDa	3	10	0	0	3	5	0	0
gi|7292948|gb|AAF48338.1|	(AE003494) ben gene product [Drosophila melanogaster]	ben	FBgn0000173	17 kDa	6	0	4	9	2	0	3	3
gi|7293130|gb|AAF48514.1|	(AE003500) Paf-AHalpha gene product [Drosophila melanogaster]	Paf-AHalpha	FBgn0025809	25 kDa	8	11	0	2	3	3	0	2
gi|7294205|gb|AAF49557.1|	(AE003529) brm gene product [alt 1] [Drosophila melanogaster]	brm	FBgn0000212	185 kDa	2	4	0	2	2	4	0	2
gi|7295356|gb|AAF50674.1|	(AE003563) Trn gene product [Drosophila melanogaster]	Trn	FBgn0024921	102 kDa	0	9	0	21	0	4	0	4
gi|7295455|gb|AAF50771.1|	(AE003565) Sucb gene product [Drosophila melanogaster]	Sucb	FBgn0029118	45 kDa	0	6	0	6	0	4	0	4
gi|7296984|gb|AAF52255.1|	(AE003610) CG6907 gene product [Drosophila melanogaster]	CG6907	FBgn0031711	49 kDa	7	6	0	6	3	3	0	2
gi|7297072|gb|AAF52341.1|	(AE003612) Kr-h2 gene product [Drosophila melanogaster]	Kr-h2	FBgn0028419	31 kDa	0	5	2	9	0	2	2	4
gi|7297306|gb|AAF52567.1|	(AE003619) mts gene product [Drosophila melanogaster]	mts	FBgn0004177	36 kDa	6	0	14	8	3	0	2	3
gi|7298219|gb|AAF53452.1|	(AE003647) BG:DS07851.3 gene product [Drosophila melanogaster]	BG:DS07851.3	FBgn0086691	15 kDa	0	7	0	6	0	4	0	4
gi|7299303|gb|AAF54498.1|	(AE003685) tws gene product [alt 1] [Drosophila melanogaster]	tws	FBgn0004889	57 kDa	11	10	10	0	2	3	3	0
gi|7299441|gb|AAF54630.1|	(AE003691) CG6719 gene product [Drosophila melanogaster]	CG6719	FBgn0037893	22 kDa	0	8	0	4	0	4	0	4
gi|7300338|gb|AAF55497.1|	(AE003721) CG7217 gene product [Drosophila melanogaster]	CG7217	FBgn0038570	16 kDa	2	3	4	10	1	2	3	2
gi|7301067|gb|AAF56202.1|	(AE003745) CG5857 gene product [Drosophila melanogaster]	CG5857	FBgn0039125	65 kDa	2	5	0	8	2	3	0	3
gi|7301893|gb|AAF57001.1|	(AE003772) RpL32 gene product [Drosophila melanogaster]	RpL32	FBgn0002626	16 kDa	16	13	6	13	2	2	2	2
gi|7302481|gb|AAF57565.1|	(AE003796) hts gene product [alt 2] [Drosophila melanogaster]	hts	FBgn0004873	128 kDa	3	5	0	10	3	3	0	2
gi|7302907|gb|AAF57979.1|	(AE003806) RpP1 gene product [Drosophila melanogaster]	RpP1	FBgn0003274	12 kDa	26	21	19	75	2	2	2	2
gi|7303165|gb|AAF58229.1|	(AE003814) Sec61beta gene product [Drosophila melanogaster]	Sec61beta	FBgn0010638	10 kDa	3	2	0	3	3	2	0	3
gi|7303618|gb|AAF58670.1|	(AE003826) Fpps gene product [Drosophila melanogaster]	Fpps	FBgn0025373	48 kDa	0	8	0	5	0	5	0	3
gi|7304131|gb|AAF59168.1|	(AE003839) CG8728 gene product [Drosophila melanogaster]	CG8728	FBgn0033235	61 kDa	4	6	0	0	4	4	0	0
gi|7304353|gb|AAF59383.1|	(AE003846) Arf102F gene product [Drosophila melanogaster]	Arf102F	FBgn0013749	21 kDa	3	4	3	7	2	2	2	2
gi|7304364|gb|AAF59394.1|	(AE003846) plexA gene product [Drosophila melanogaster]	plexA	FBgn0025741	218 kDa	0	7	0	4	0	5	0	3
gi|10727641|gb|AAG22284.1|	(AE003826) span gene product [Drosophila melanogaster]	span	FBgn0024188	21 kDa	4	6	0	3	2	3	0	2
gi|10727715|gb|AAG22300.1|	(AE003836) CG8732 gene product [alt 2] [Drosophila melanogaster]	CG8732	FBgn0263120	86 kDa	0	0	4	5	0	0	3	4
gi|10728289|gb|AAF48628.2|	(AE003502) CG4453 gene product [Drosophila melanogaster]	CG4453	FBgn0061200	219 kDa	0	3	0	6	0	2	0	5
gi|7290485|gb|AAF45939.1|	(AE003430) CG2982 gene product [Drosophila melanogaster]	CG2982	FBgn0029704	71 kDa	0	6	0	4	0	4	0	3
gi|7290517|gb|AAF45970.1|	(AE003431) Cbp80 gene product [Drosophila melanogaster]	Cbp80	FBgn0022942	93 kDa	10	7	0	8	2	3	0	2
gi|7290711|gb|AAF46158.1|	(AE003437) CG3446 gene product [Drosophila melanogaster]	CG3446	FBgn0029868	18 kDa	5	5	3	0	3	2	2	0
gi|7291157|gb|AAF46591.1|	(AE003450) CG17255 gene product [Drosophila melanogaster]	CG17255	FBgn0261710	236 kDa	3	4	0	0	3	4	0	0
gi|7291667|gb|AAF47089.1|	(AE003462) CG11183 gene product [Drosophila melanogaster]	CG11183	FBgn0034921	41 kDa	3	4	0	0	3	4	0	0
gi|7291967|gb|AAF47383.1|	(AE003468) CG6905 gene product [alt 2] [Drosophila melanogaster]	CG6905	FBgn0035136	90 kDa	0	4	0	3	0	4	0	3
gi|7292708|gb|AAF48105.1|	(AE003487) CG2025 gene product [Drosophila melanogaster]	CG2025	FBgn0030344	124 kDa	7	0	0	6	4	0	0	3
gi|7293158|gb|AAF48542.1|	(AE003500) CG9126 gene product [Drosophila melanogaster]	CG9126	FBgn0053180	121 kDa	0	4	0	6	0	3	0	4
gi|7293343|gb|AAF48722.1|	(AE003505) Fim gene product [Drosophila melanogaster]	Fim	FBgn0024238	72 kDa	3	5	0	3	3	3	0	1
gi|7293479|gb|AAF48854.1|	(AE003509) CG6461 gene product [Drosophila melanogaster]	CG6461	FBgn0030932	61 kDa	0	0	3	6	0	0	3	4
gi|7293711|gb|AAF49080.1|	(AE003515) CG7654 gene product [Drosophila melanogaster]	CG7654	FBgn0036928	18 kDa	5	0	5	8	3	0	2	2
gi|7294171|gb|AAF49524.1|	(AE003528) CG13072 gene product [Drosophila melanogaster]	CG13072	FBgn0036580	15 kDa	0	4	2	2	0	3	2	2
gi|7294443|gb|AAF49788.1|	(AE003536) Gl gene product [Drosophila melanogaster]	Gl	FBgn0001108	141 kDa	4	7	0	0	3	4	0	0
gi|7294893|gb|AAF50223.1|	(AE003551) CG6767 gene product [alt 1] [Drosophila melanogaster]	CG6767	FBgn0036030	35 kDa	5	4	0	0	4	3	0	0
gi|7295875|gb|AAF51175.1|	(AE003581) Rrp1 gene product [Drosophila melanogaster]	Rrp1	FBgn0004584	75 kDa	3	0	6	0	2	0	5	0
gi|7295949|gb|AAF51247.1|	(AE003583) Slh gene product [Drosophila melanogaster]	Slh	FBgn0015816	73 kDa	0	3	0	7	0	3	0	4
gi|7295985|gb|AAF51283.1|	(AE003583) CG10882 gene product [Drosophila melanogaster]	CG10882	FBgn0262126	129 kDa	0	7	2	2	0	3	2	2
gi|7296706|gb|AAF51985.1|	(AE003602) CG11005 gene product [Drosophila melanogaster]	CG11005	FBgn0051551	193 kDa	2	0	5	4	2	0	2	3
gi|7296746|gb|AAF52025.1|	(AE003602) CG2109 gene product [Drosophila melanogaster]	CG2109	FBgn0037330	36 kDa	4	12	0	3	2	3	0	2
gi|7296825|gb|AAF52101.1|	(AE003605) CG9769 gene product [Drosophila melanogaster]	CG9769	FBgn0037270	31 kDa	8	8	4	12	2	2	1	2
gi|7297121|gb|AAF52389.1|	(AE003613) CG9539 gene product [Drosophila melanogaster]	CG9539	FBgn0086357	46 kDa	0	3	0	5	0	3	0	4
gi|7298362|gb|AAF53589.1|	(AE003653) ApepP gene product [Drosophila melanogaster]	ApepP	FBgn0026150	69 kDa	0	3	0	8	0	3	0	4
gi|7299466|gb|AAF54654.1|	(AE003692) CG6782 gene product [Drosophila melanogaster]	CG6782	FBgn0037912	34 kDa	0	7	0	5	0	4	0	3
gi|7299676|gb|AAF54859.1|	(AE003697) Men gene product [alt 1] [Drosophila melanogaster]	Men	FBgn0002719	85 kDa	2	4	0	2	2	3	0	2
gi|7300557|gb|AAF55709.1|	(AE003728) CG4703 gene product [Drosophila melanogaster]	CG4703	FBgn0038742	44 kDa	2	5	0	0	2	5	0	0
gi|7301054|gb|AAF56190.1|	(AE003744) CG10198 gene product [Drosophila melanogaster]	CG10198	FBgn0039120	169 kDa	3	5	0	0	2	5	0	0
gi|7302105|gb|AAF57206.1|	(AE003779) ferrochelatase gene product [Drosophila melanogaster]	ferrochelatase	FBgn0024891	44 kDa	4	5	0	5	2	3	0	2
gi|7302240|gb|AAF57333.1|	(AE003787) CG10417 gene product [Drosophila melanogaster]	CG10417	FBgn0033021	72 kDa	5	3	0	4	2	3	0	2
gi|7303497|gb|AAF58552.1|	(AE003823) CG8857 gene product [Drosophila melanogaster]	CG8857	FBgn0033699	18 kDa	0	3	3	8	0	2	2	3
gi|7303584|gb|AAF58637.1|	(AE003825) CG9006 gene product [Drosophila melanogaster]	CG9006	FBgn0086712	71 kDa	2	3	0	2	2	3	0	2
gi|7304074|gb|AAF59112.1|	(AE003838) pnut gene product [Drosophila melanogaster]	pnut	FBgn0013726	60 kDa	0	7	0	4	0	4	0	3
gi|7304318|gb|AAF59350.1|	(AE003844) CG2165 gene product [Drosophila melanogaster]	CG2165	FBgn0259214	110 kDa	2	5	0	0	2	5	0	0
gi|10726390|gb|AAF54251.2|	(AE003679) CG11744 gene product [Drosophila melanogaster]	CG11744	FBgn0051453	63 kDa	4	6	0	0	2	4	0	0
gi|10726779|gb|AAF56564.2|	(AE003754) CG6090 gene product [Drosophila melanogaster]	CG6090	FBgn0039406	18 kDa	0	6	0	3	0	4	0	2
gi|10728214|gb|AAG22346.1|	(AE003490) ade5 gene product [Drosophila melanogaster]	ade5	FBgn0020513	47 kDa	2	5	0	3	2	3	0	1
gi|7289286|gb|AAF45374.1|	(AE002611) CG9577 gene product [Drosophila melanogaster]	CG9577	FBgn0031092	31 kDa	7	10	0	10	2	3	0	1
gi|7289885|gb|AAF45484.1|	(AE003089) CG10837 gene product [Drosophila melanogaster]	CG10837	FBgn0020660	58 kDa	0	4	4	0	0	2	4	0
gi|7290278|gb|AAF45739.1|	(AE003423) EG:152A3.7 gene product [Drosophila melanogaster]	EG:152A3.7	FBgn0025839	12 kDa	2	0	2	2	2	0	2	2
gi|7290291|gb|AAF45752.1|	(AE003423) Vinc gene product [Drosophila melanogaster]	Vinc	FBgn0004397	106 kDa	2	8	0	0	1	5	0	0
gi|7290968|gb|AAF46408.1|	(AE003444) CG2004 gene product [Drosophila melanogaster]	CG2004	FBgn0030060	48 kDa	3	6	0	0	3	3	0	0
gi|7291668|gb|AAF47090.1|	(AE003462) CG5602 gene product [Drosophila melanogaster]	CG5602	FBgn0262619	79 kDa	0	8	0	4	0	4	0	2
gi|7291730|gb|AAF47152.1|	(AE003462) CG3195 gene product [Drosophila melanogaster]	CG3195	FBgn0034968	18 kDa	0	0	18	4	0	0	4	2
gi|7291757|gb|AAF47178.1|	(AE003463) Nop60B gene product [Drosophila melanogaster]	Nop60B	FBgn0259937	57 kDa	3	0	0	7	2	0	0	4
gi|7291779|gb|AAF47199.1|	(AE003464) Mov34 gene product [Drosophila melanogaster]	Mov34	FBgn0002787	38 kDa	6	0	0	10	4	0	0	2
gi|7292057|gb|AAF47470.1|	(AE003471) CG9149 gene product [Drosophila melanogaster]	CG9149	FBgn0035203	38 kDa	6	6	0	0	4	2	0	0
gi|7292337|gb|AAF47744.1|	(AE003477) CG17737 gene product [Drosophila melanogaster]	CG17737	FBgn0035423	12 kDa	4	6	0	0	2	4	0	0
gi|7292671|gb|AAF48069.1|	(AE003486) CG1703 gene product [Drosophila melanogaster]	CG1703	FBgn0030321	102 kDa	3	5	0	0	2	4	0	0
gi|7292831|gb|AAF48224.1|	(AE003491) CG2200 gene product [Drosophila melanogaster]	CG2200	FBgn0030447	27 kDa	4	7	0	0	3	3	0	0
gi|7292841|gb|AAF48234.1|	(AE003491) CG4332 gene product [Drosophila melanogaster]	CG4332	FBgn0030456	64 kDa	3	0	0	6	3	0	0	3
gi|7294077|gb|AAF49432.1|	(AE003526) Mo25 gene product [Drosophila melanogaster]	Mo25	FBgn0017572	39 kDa	0	5	0	4	0	3	0	3
gi|7294184|gb|AAF49537.1|	(AE003528) Zn72D gene product [Drosophila melanogaster]	Zn72D	FBgn0017453	96 kDa	0	1	2	7	0	1	2	3
gi|7295073|gb|AAF50399.1|	(AE003555) Talin gene product [Drosophila melanogaster]	Talin	FBgn0260442	307 kDa	4	0	0	6	3	0	0	3
gi|7295314|gb|AAF50635.1|	(AE003560) CG10077 gene product [Drosophila melanogaster]	CG10077	FBgn0035720	87 kDa	4	3	0	0	4	2	0	0
gi|7295884|gb|AAF51184.1|	(AE003581) CG3083 gene product [Drosophila melanogaster]	CG3083	FBgn0031479	25 kDa	3	3	0	5	2	2	0	2
gi|7296765|gb|AAF52043.1|	(AE003603) CG11999 gene product [Drosophila melanogaster]	CG11999	FBgn0037312	24 kDa	0	4	0	4	0	3	0	3
gi|7296942|gb|AAF52215.1|	(AE003608) Rpn11 gene product [Drosophila melanogaster]	Rpn11	FBgn0028694	34 kDa	6	8	7	0	2	2	2	0
gi|7297331|gb|AAF52592.1|	(AE003619) CG7380 gene product [Drosophila melanogaster]	CG7380	FBgn0031977	10 kDa	0	10	5	17	0	2	2	2
gi|7297657|gb|AAF52909.1|	(AE003628) CG4972 gene product [Drosophila melanogaster]	CG4972	FBgn0032217	52 kDa	0	6	0	4	0	4	0	2
gi|7297676|gb|AAF52928.1|	(AE003628) CG5364 gene product [Drosophila melanogaster]	CG5364	FBgn0041723	203 kDa	2	11	0	0	2	4	0	0
gi|7297817|gb|AAF53066.1|	(AE003631) CG6181 gene product [alt 2] [Drosophila melanogaster]	CG6181	FBgn0032340	143 kDa	3	3	1	0	2	3	1	0
gi|7298734|gb|AAF53946.1|	(AE003668) CG9342 gene product [Drosophila melanogaster]	CG9342	FBgn0032904	93 kDa	0	4	0	6	0	3	0	3
gi|7299025|gb|AAF54227.1|	(AE003678) CG9603 gene product [Drosophila melanogaster]	CG9603	FBgn0040529	10 kDa	0	6	10	9	0	2	2	2
gi|7299121|gb|AAF54320.1|	(AE003681) Prosbeta3 gene product [Drosophila melanogaster]	Prosbeta3	FBgn0026380	23 kDa	0	0	20	8	0	0	4	2
gi|7299418|gb|AAF54608.1|	(AE003690) CG6693 gene product [Drosophila melanogaster]	CG6693	FBgn0037878	35 kDa	4	3	0	0	3	3	0	0
gi|7299976|gb|AAF55148.1|	(AE003708) CG4247 gene product [Drosophila melanogaster]	CG4247	FBgn0038307	20 kDa	4	7	0	5	1	2	0	3
gi|7299987|gb|AAF55159.1|	(AE003708) Cen190 gene product [Drosophila melanogaster]	Cen190	FBgn0000283	122 kDa	2	4	0	0	2	4	0	0
gi|7299992|gb|AAF55164.1|	(AE003708) Tm1 gene product [alt 1] [Drosophila melanogaster]	Tm1	FBgn0003721	60 kDa	0	5	0	2	0	4	0	2
gi|7300064|gb|AAF55234.1|	(AE003710) CG3944 gene product [Drosophila melanogaster]	CG3944	FBgn0017567	25 kDa	0	12	0	6	0	4	0	2
gi|7300110|gb|AAF55278.1|	(AE003712) CG5903 gene product [Drosophila melanogaster]	CG5903	FBgn0038400	24 kDa	0	5	0	6	0	4	0	2
gi|7300119|gb|AAF55287.1|	(AE003712) mtSSB gene product [Drosophila melanogaster]	mtSSB	FBgn0010438	16 kDa	0	6	0	10	0	2	0	4
gi|7300250|gb|AAF55413.1|	(AE003717) sds22 gene product [Drosophila melanogaster]	sds22	FBgn0028992	38 kDa	3	2	0	4	2	2	0	2
gi|7300383|gb|AAF55542.1|	(AE003721) CG7671 gene product [Drosophila melanogaster]	CG7671	FBgn0038609	40 kDa	0	3	0	4	0	2	0	4
gi|7300535|gb|AAF55688.1|	(AE003727) CG6195 gene product [Drosophila melanogaster]	CG6195	FBgn0038723	41 kDa	0	0	2	6	0	0	2	4
gi|7301299|gb|AAF56428.1|	(AE003751) CG10423 gene product [Drosophila melanogaster]	CG10423	FBgn0039300	9 kDa	4	0	7	11	2	0	2	2
gi|7301368|gb|AAF56495.1|	(AE003753) CG4759 gene product [Drosophila melanogaster]	CG4759	FBgn0039359	16 kDa	0	10	12	8	0	2	2	2
gi|7301822|gb|AAF56931.1|	(AE003771) CG1972 gene product [Drosophila melanogaster]	CG1972	FBgn0039691	68 kDa	3	3	0	0	3	3	0	0
gi|7301896|gb|AAF57004.1|	(AE003772) CG7946 gene product [Drosophila melanogaster]	CG7946	FBgn0039743	53 kDa	0	6	0	3	0	4	0	2
gi|7301927|gb|AAF57034.1|	(AE003773) Fer1HCH gene product [alt 1] [Drosophila melanogaster]	Fer1HCH	FBgn0015222	23 kDa	3	0	6	3	2	0	3	1
gi|7302361|gb|AAF57450.1|	(AE003791) bl gene product [Drosophila melanogaster]	bl	FBgn0015907	51 kDa	0	0	7	10	0	0	2	4
gi|7302477|gb|AAF57561.1|	(AE003796) Spt5 gene product [Drosophila melanogaster]	Spt5	FBgn0040273	119 kDa	0	3	0	5	0	3	0	3
gi|7302498|gb|AAF57582.1|	(AE003796) FK506-bp2 gene product [Drosophila melanogaster]	FK506-bp2	FBgn0013954	12 kDa	12	10	0	15	2	2	0	2
gi|7302603|gb|AAF57684.1|	(AE003799) Gbp gene product [Drosophila melanogaster]	Gbp	FBgn0261119	55 kDa	3	6	0	0	2	4	0	0
gi|7302940|gb|AAF58011.1|	(AE003807) Vha44 gene product [alt 1] [Drosophila melanogaster]	Vha44	FBgn0262511	45 kDa	2	7	0	0	2	4	0	0
gi|7303212|gb|AAF58275.1|	(AE003815) CG8479 gene product [Drosophila melanogaster]	CG8479	FBgn0261276	104 kDa	0	8	0	2	0	4	0	2
gi|7303450|gb|AAF58506.1|	(AE003822) Lac gene product [Drosophila melanogaster]	Lac	FBgn0010238	40 kDa	4	7	0	0	3	3	0	0
gi|7303772|gb|AAF58820.1|	(AE003830) Syb gene product [Drosophila melanogaster]	Syb	FBgn0003660	14 kDa	2	2	0	3	2	2	0	2
gi|7304117|gb|AAF59154.1|	(AE003839) CG8722 gene product [Drosophila melanogaster]	CG8722	FBgn0033247	40 kDa	0	4	0	5	0	4	0	2
gi|7304137|gb|AAF59174.1|	(AE003839) lin19 gene product [alt 1] [Drosophila melanogaster]	lin19	FBgn0015509	90 kDa	3	6	0	0	3	3	0	0
gi|7304212|gb|AAF59247.1|	(AE003841) CG11140 gene product [alt 1] [Drosophila melanogaster]	CG11140	FBgn0010548	63 kDa	0	6	0	5	0	4	0	2
gi|7304217|gb|AAF59252.1|	(AE003841) myo-inositol-1-phosphate-synthase gene product [Drosophila melanogaster]	myo-inositol-1-phosphate-synthase	FBgn0025885	62 kDa	0	5	0	2	0	4	0	2
gi|10726427|gb|AAF54523.2|	(AE003686) CG12592 gene product [Drosophila melanogaster]	CG12592	FBgn0037811	75 kDa	0	0	5	6	0	0	3	2
gi|10726721|gb|AAF56126.2|	(AE003743) CG6768 gene product [Drosophila melanogaster]	CG6768	FBgn0020756	247 kDa	0	6	0	3	0	2	0	3
gi|10726792|gb|AAF56630.2|	(AE003758) BcDNA:LD09009 gene product [Drosophila melanogaster]	BcDNA:LD09009	FBgn0027889	66 kDa	0	6	0	0	0	5	0	0
gi|10727977|gb|AAG22320.1|	(AE003543) CG5946 gene product [alt 2] [Drosophila melanogaster]	CG5946	FBgn0036211	36 kDa	0	9	0	3	0	3	0	2
gi|10727988|gb|AAG22322.1|	(AE003544) CG18815 gene product [Drosophila melanogaster]	CG18815	FBgn0042138	23 kDa	3	5	0	0	2	3	0	0
gi|7290498|gb|AAF45951.1|	(AE003431) CG3564 gene product [Drosophila melanogaster]	CG3564	FBgn0029709	23 kDa	0	3	0	7	0	2	0	3
gi|7290684|gb|AAF46132.1|	(AE003436) sqh gene product [Drosophila melanogaster]	sqh	FBgn0003514	20 kDa	0	10	0	0	0	5	0	0
gi|7290971|gb|AAF46410.1|	(AE003445) CG1994 gene product [Drosophila melanogaster]	CG1994	FBgn0027330	108 kDa	0	13	0	0	0	5	0	0
gi|7291098|gb|AAF46534.1|	(AE003448) Idgf4 gene product [Drosophila melanogaster]	Idgf4	FBgn0026415	49 kDa	0	5	0	3	0	3	0	2
gi|7291160|gb|AAF46594.1|	(AE003450) PPP4R2r gene product [Drosophila melanogaster]	PPP4R2r	FBgn0030208	66 kDa	0	4	2	0	0	3	2	0
gi|7291684|gb|AAF47106.1|	(AE003462) CG2827 gene product [Drosophila melanogaster]	CG2827	FBgn0023477	35 kDa	2	3	0	0	2	3	0	0
gi|7291754|gb|AAF47175.1|	(AE003463) spag gene product [Drosophila melanogaster]	spag	FBgn0015544	60 kDa	0	5	0	2	0	3	0	2
gi|7292296|gb|AAF47704.1|	(AE003476) Jafrac2 gene product [Drosophila melanogaster]	Jafrac2	FBgn0040308	27 kDa	0	5	0	4	0	3	0	2
gi|7292316|gb|AAF47723.1|	(AE003477) CG12079 gene product [Drosophila melanogaster]	CG12079	FBgn0035404	30 kDa	0	3	0	8	0	2	0	3
gi|7292653|gb|AAF48051.1|	(AE003486) CG1751 gene product [Drosophila melanogaster]	CG1751	FBgn0030306	22 kDa	0	5	0	6	0	2	0	3
gi|7292908|gb|AAF48299.1|	(AE003493) CG11164 gene product [Drosophila melanogaster]	CG11164	FBgn0030507	38 kDa	2	4	0	0	2	3	0	0
gi|7292921|gb|AAF48312.1|	(AE003493) CG10990 gene product [Drosophila melanogaster]	CG10990	FBgn0030520	56 kDa	4	6	0	13	3	1	0	1
gi|7293193|gb|AAF48576.1|	(AE003501) CG3560 gene product [Drosophila melanogaster]	CG3560	FBgn0030733	14 kDa	0	2	7	1	0	2	2	1
gi|7293648|gb|AAF49019.1|	(AE003513) CG12702 gene product [Drosophila melanogaster]	CG12702	FBgn0031070	97 kDa	0	5	0	6	0	3	0	2
gi|7294562|gb|AAF49902.1|	(AE003541) eIF-2beta gene product [Drosophila melanogaster]	eIF-2beta	FBgn0004926	35 kDa	2	4	0	0	2	3	0	0
gi|7294756|gb|AAF50091.1|	(AE003546) CG7636 gene product [Drosophila melanogaster]	CG7636	FBgn0036135	33 kDa	0	7	0	3	0	3	0	2
gi|7294862|gb|AAF50193.1|	(AE003550) BcDNA:GH07921 gene product [Drosophila melanogaster]	BcDNA:GH07921	FBgn0027567	103 kDa	2	5	0	0	2	3	0	0
gi|7294952|gb|AAF50281.1|	(AE003552) eIF-4E gene product [alt 2] [Drosophila melanogaster]	eIF-4E	FBgn0015218	28 kDa	3	0	0	3	3	0	0	2
gi|7294987|gb|AAF50315.1|	(AE003553) DHPR gene product [Drosophila melanogaster]	DHPR	FBgn0035964	25 kDa	0	1	2	5	0	1	2	2
gi|7295305|gb|AAF50626.1|	(AE003560) G-oalpha65A gene product [Drosophila melanogaster]	G-oalpha65A	FBgn0001104	41 kDa	0	4	0	5	0	2	0	3
gi|7295437|gb|AAF50753.1|	(AE003565) DnaJ-1 gene product [Drosophila melanogaster]	DnaJ-1	FBgn0263106	37 kDa	3	0	4	0	3	0	2	0
gi|7295801|gb|AAF51103.1|	(AE003579) CG8844 gene product [Drosophila melanogaster]	CG8844	FBgn0021967	19 kDa	0	13	0	5	0	3	0	2
gi|7296363|gb|AAF51652.1|	(AE003592) CH3 gene product [Drosophila melanogaster]	CH3	FBgn0027055	51 kDa	6	5	0	0	2	3	0	0
gi|7296502|gb|AAF51788.1|	(AE003595) Nopp140 gene product [alt 2] [Drosophila melanogaster]	Nopp140	FBgn0037137	67 kDa	0	10	0	0	0	5	0	0
gi|7296595|gb|AAF51877.1|	(AE003599) CG10712 gene product [alt 1] [Drosophila melanogaster]	CG10712	FBgn0044324	98 kDa	0	0	0	10	0	0	0	5
gi|7296680|gb|AAF51960.1|	(AE003601) CG2091 gene product [Drosophila melanogaster]	CG2091	FBgn0037372	43 kDa	2	0	0	7	2	0	0	3
gi|7296684|gb|AAF51963.1|	(AE003602) CG1236 gene product [Drosophila melanogaster]	CG1236	FBgn0037370	36 kDa	2	0	0	5	2	0	0	3
gi|7296784|gb|AAF52062.1|	(AE003603) CG2604 gene product [alt 2] [Drosophila melanogaster]	CG2604	FBgn0037298	47 kDa	0	5	0	6	0	3	0	2
gi|7297350|gb|AAF52610.1|	(AE003620) CG8498 gene product [Drosophila melanogaster]	CG8498	FBgn0031992	10 kDa	0	7	0	3	0	3	0	2
gi|7297390|gb|AAF52649.1|	(AE003621) RpS13 gene product [Drosophila melanogaster]	RpS13	FBgn0010265	17 kDa	0	6	0	2	0	4	0	1
gi|7297571|gb|AAF52825.1|	(AE003626) Srp54 gene product [Drosophila melanogaster]	Srp54	FBgn0024285	58 kDa	1	4	4	0	1	2	2	0
gi|7297716|gb|AAF52967.1|	(AE003629) CG6094 gene product [Drosophila melanogaster]	CG6094	FBgn0032261	23 kDa	0	5	2	0	0	3	2	0
gi|7298894|gb|AAF54100.1|	(AE003674) BG:DS00004.11 gene product [Drosophila melanogaster]	BG:DS00004.11	FBgn0262801	21 kDa	0	7	0	4	0	2	0	3
gi|7299019|gb|AAF54221.1|	(AE003678) CG7483 gene product [Drosophila melanogaster]	CG7483	FBgn0037573	46 kDa	3	5	0	0	3	2	0	0
gi|7299242|gb|AAF54438.1|	(AE003684) PpD3 gene product [Drosophila melanogaster]	PpD3	FBgn0005777	59 kDa	0	7	0	0	0	5	0	0
gi|7299486|gb|AAF54674.1|	(AE003692) CG14715 gene product [Drosophila melanogaster]	CG14715	FBgn0037930	15 kDa	0	0	8	14	0	0	2	3
gi|7299750|gb|AAF54931.1|	(AE003699) CG9829 gene product [Drosophila melanogaster]	CG9829	FBgn0086371	28 kDa	10	7	0	0	3	2	0	0
gi|7300694|gb|AAF55841.1|	(AE003733) AnnIX gene product [Drosophila melanogaster]	AnnIX	FBgn0000083	36 kDa	0	5	0	1	0	4	0	1
gi|7302052|gb|AAF57154.1|	(AE003778) CG11334 gene product [alt 1] [Drosophila melanogaster]	CG11334	FBgn0039849	39 kDa	0	6	0	4	0	2	0	3
gi|7302255|gb|AAF57348.1|	(AE003787) CG3107 gene product [Drosophila melanogaster]	CG3107	FBgn0033005	128 kDa	0	4	0	3	0	4	0	1
gi|7302414|gb|AAF57501.1|	(AE003793) CG11208 gene product [Drosophila melanogaster]	CG11208	FBgn0034488	62 kDa	0	0	5	4	0	0	3	2
gi|7302539|gb|AAF57621.1|	(AE003798) CG15102 gene product [Drosophila melanogaster]	CG15102	FBgn0034405	52 kDa	0	3	0	3	0	3	0	2
gi|7302869|gb|AAF57942.1|	(AE003805) Psi gene product [Drosophila melanogaster]	Psi	FBgn0014870	82 kDa	3	6	0	0	2	3	0	0
gi|7302936|gb|AAF58007.1|	(AE003807) CG6251 gene product [Drosophila melanogaster]	CG6251	FBgn0034118	41 kDa	0	8	2	0	0	3	2	0
gi|7302996|gb|AAF58066.1|	(AE003808) Rho1 gene product [Drosophila melanogaster]	Rho1	FBgn0014020	22 kDa	0	9	0	12	0	2	0	3
gi|7303132|gb|AAF58197.1|	(AE003813) SMC2 gene product [Drosophila melanogaster]	SMC2	FBgn0027783	134 kDa	1	4	0	0	1	4	0	0
gi|7303260|gb|AAF58322.1|	(AE003816) CG16935 gene product [Drosophila melanogaster]	CG16935	FBgn0033883	37 kDa	0	3	0	3	0	2	0	3
gi|7303847|gb|AAF58893.1|	(AE003832) CG1665 gene product [Drosophila melanogaster]	CG1665	FBgn0033451	37 kDa	0	5	0	5	0	3	0	2
gi|7303990|gb|AAF59033.1|	(AE003835) CG8266 gene product [Drosophila melanogaster]	CG8266	FBgn0033339	136 kDa	0	3	0	4	0	2	0	3
gi|10727595|gb|AAF58485.2|	(AE003821) Galpha49B gene product [alt 1] [Drosophila melanogaster]	Galpha49B	FBgn0004435	42 kDa	1	0	0	9	1	0	0	3
gi|10728746|gb|AAF53223.2|	(AE003637) CG6214 gene product [alt 1] [Drosophila melanogaster]	CG6214	FBgn0032456	178 kDa	0	7	0	0	0	4	0	0
gi|10728893|gb|AAG22447.1|	(AE003666) CG2508 gene product [Drosophila melanogaster]	CG2508	FBgn0032863	77 kDa	0	5	0	5	0	2	0	2
gi|10729533|gb|AAF45314.2|	(AE002936) su(f) gene product [Drosophila melanogaster]	su(f)	FBgn0003559	81 kDa	0	4	0	0	0	4	0	0
gi|7289131|gb|AAF45353.1|	(AE003040) Nipped-B gene product [Drosophila melanogaster]	Nipped-B	FBgn0026401	234 kDa	3	7	0	0	2	2	0	0
gi|7289861|gb|AAF45466.1|	(AE002656) alpha-Cat gene product [Drosophila melanogaster]	alpha-Cat	FBgn0010215	102 kDa	0	6	0	3	0	3	0	1
gi|7290769|gb|AAF46214.1|	(AE003439) CG14434 gene product [Drosophila melanogaster]	CG14434	FBgn0029915	21 kDa	0	7	0	0	0	4	0	0
gi|7291315|gb|AAF46745.1|	(AE003454) CG9862 gene product [Drosophila melanogaster]	CG9862	FBgn0034646	39 kDa	0	5	0	4	0	2	0	2
gi|7291420|gb|AAF46847.1|	(AE003457) CG6339 gene product [Drosophila melanogaster]	CG6339	FBgn0034728	150 kDa	0	7	0	4	0	2	0	2
gi|7291877|gb|AAF47296.1|	(AE003465) CG3760 gene product [Drosophila melanogaster]	CG3760	FBgn0022343	29 kDa	3	0	2	0	2	0	2	0
gi|7292154|gb|AAF47566.1|	(AE003472) BcDNA:HL03874 gene product [Drosophila melanogaster]	BcDNA:HL03874	FBgn0027903	48 kDa	2	3	0	0	2	2	0	0
gi|7292368|gb|AAF47774.1|	(AE003478) cIF2 gene product [Drosophila melanogaster]	cIF2	FBgn0026259	103 kDa	2	2	0	0	2	2	0	0
gi|7292404|gb|AAF47809.1|	(AE003479) mge gene product [alt 2] [Drosophila melanogaster]	mge	FBgn0035473	16 kDa	0	3	0	2	0	2	0	2
gi|7292612|gb|AAF48011.1|	(AE003485) CG1938 gene product [Drosophila melanogaster]	CG1938	FBgn0030276	54 kDa	0	5	0	1	0	3	0	1
gi|7292938|gb|AAF48329.1|	(AE003493) CG11058 gene product [Drosophila melanogaster]	CG11058	FBgn0052626	77 kDa	0	7	0	6	0	2	0	2
gi|7292968|gb|AAF48357.1|	(AE003495) CG15871 gene product [Drosophila melanogaster]	CG15871	FBgn0030552	47 kDa	0	4	0	2	0	2	0	2
gi|7293146|gb|AAF48530.1|	(AE003500) Gbeta13F gene product [Drosophila melanogaster]	Gbeta13F	FBgn0001105	37 kDa	3	0	3	0	2	0	2	0
gi|7293677|gb|AAF49047.1|	(AE003514) Clc gene product [Drosophila melanogaster]	Clc	FBgn0024814	24 kDa	3	0	0	3	2	0	0	2
gi|7293743|gb|AAF49112.1|	(AE003515) CG14103 gene product [Drosophila melanogaster]	CG14103	FBgn0036908	53 kDa	0	3	0	2	0	2	0	2
gi|7293775|gb|AAF49143.1|	(AE003516) CG9231 gene product [Drosophila melanogaster]	CG9231	FBgn0036887	14 kDa	0	4	0	2	0	2	0	2
gi|7294129|gb|AAF49483.1|	(AE003527) CG13037 gene product [Drosophila melanogaster]	CG13037	FBgn0260460	57 kDa	2	2	0	0	2	2	0	0
gi|7294337|gb|AAF49686.1|	(AE003532) CG17166 gene product [Drosophila melanogaster]	CG17166	FBgn0036462	38 kDa	0	5	0	0	0	4	0	0
gi|7294772|gb|AAF50107.1|	(AE003546) CG6302 gene product [Drosophila melanogaster]	CG6302	FBgn0010741	16 kDa	0	0	6	8	0	0	2	2
gi|7295050|gb|AAF50377.1|	(AE003554) BcDNA:GM04779 gene product [Drosophila melanogaster]	BcDNA:GM04779	FBgn0035964	49 kDa	0	5	0	0	0	4	0	0
gi|7295363|gb|AAF50681.1|	(AE003563) CG10289 gene product [Drosophila melanogaster]	CG10289	FBgn0035688	108 kDa	0	6	0	3	0	3	0	1
gi|7295424|gb|AAF50740.1|	(AE003565) CG17498 gene product [Drosophila melanogaster]	CG17498	FBgn0035640	23 kDa	0	5	0	5	0	3	0	1
gi|7295664|gb|AAF50970.1|	(AE003575) CG2937 gene product [Drosophila melanogaster]	CG2937	FBgn0031639	29 kDa	0	4	0	4	0	3	0	1
gi|7295793|gb|AAF51095.1|	(AE003579) CG17593 gene product [Drosophila melanogaster]	CG17593	FBgn0031544	54 kDa	0	0	3	6	0	0	2	2
gi|7296005|gb|AAF51302.1|	(AE003584) CG4263 gene product [Drosophila melanogaster]	CG4263	FBgn0031390	189 kDa	0	4	0	4	0	2	0	2
gi|7296239|gb|AAF51530.1|	(AE003590) kis gene product [Drosophila melanogaster]	kis	FBgn0086902	225 kDa	0	7	0	0	0	4	0	0
gi|7296921|gb|AAF52194.1|	(AE003608) CG8895 gene product [alt 1] [Drosophila melanogaster]	CG8895	FBgn0053113	26 kDa	0	3	0	2	0	2	0	2
gi|7297375|gb|AAF52635.1|	(AE003620) CG7840 gene product [Drosophila melanogaster]	CG7840	FBgn0032014	38 kDa	2	3	0	0	2	2	0	0
gi|7297401|gb|AAF52660.1|	(AE003621) CG13393 gene product [Drosophila melanogaster]	CG13393	FBgn0032035	13 kDa	2	6	0	0	2	2	0	0
gi|7297593|gb|AAF52846.1|	(AE003627) CG4747 gene product [Drosophila melanogaster]	CG4747	FBgn0043456	62 kDa	0	7	0	0	0	4	0	0
gi|7297791|gb|AAF53041.1|	(AE003630) CG6105 gene product [Drosophila melanogaster]	CG6105	FBgn0010612	11 kDa	0	0	18	9	0	0	2	2
gi|7297902|gb|AAF53148.1|	(AE003634) CG6756 gene product [Drosophila melanogaster]	CG6756	FBgn0032397	66 kDa	0	4	0	0	0	4	0	0
gi|7297909|gb|AAF53155.1|	(AE003634) CG5317 gene product [Drosophila melanogaster]	CG5317	FBgn0032404	41 kDa	0	2	0	2	0	2	0	2
gi|7297976|gb|AAF53219.1|	(AE003637) CG6180 gene product [Drosophila melanogaster]	CG6180	FBgn0032453	20 kDa	0	0	6	14	0	0	2	2
gi|7298047|gb|AAF53288.1|	(AE003639) CG6523 gene product [Drosophila melanogaster]	CG6523	FBgn0032509	24 kDa	0	8	0	0	0	4	0	0
gi|7298052|gb|AAF53293.1|	(AE003639) CG9302 gene product [Drosophila melanogaster]	CG9302	FBgn0032514	58 kDa	0	2	0	3	0	2	0	2
gi|7298930|gb|AAF54135.1|	(AE003675) CG1249 gene product [Drosophila melanogaster]	CG1249	FBgn0261789	14 kDa	0	3	0	3	0	3	0	1
gi|7299012|gb|AAF54214.1|	(AE003678) CG7494 gene product [Drosophila melanogaster]	CG7494	FBgn0037566	40 kDa	3	7	0	0	2	2	0	0
gi|7299202|gb|AAF54399.1|	(AE003683) AP-47 gene product [Drosophila melanogaster]	AP-47	FBgn0024833	49 kDa	0	5	0	5	0	2	0	2
gi|7299227|gb|AAF54424.1|	(AE003683) CG16817 gene product [Drosophila melanogaster]	CG16817	FBgn0037728	21 kDa	0	2	0	2	0	2	0	2
gi|7299847|gb|AAF55024.1|	(AE003703) RpII140 gene product [Drosophila melanogaster]	RpII140	FBgn0262955	134 kDa	0	5	0	0	0	4	0	0
gi|7299939|gb|AAF55113.1|	(AE003706) CG7262 gene product [Drosophila melanogaster]	CG7262	FBgn0038274	91 kDa	0	6	0	0	0	4	0	0
gi|7300038|gb|AAF55209.1|	(AE003709) CG6045 gene product [Drosophila melanogaster]	CG6045	FBgn0038349	138 kDa	0	9	0	0	0	4	0	0
gi|7300226|gb|AAF55390.1|	(AE003716) cher gene product [Drosophila melanogaster]	cher	FBgn0014141	257 kDa	8	0	3	0	2	0	2	0
gi|7300650|gb|AAF55799.1|	(AE003731) cdc2c gene product [Drosophila melanogaster]	cdc2c	FBgn0004107	36 kDa	0	4	0	0	0	4	0	0
gi|7300983|gb|AAF56121.1|	(AE003742) cdc16 gene product [Drosophila melanogaster]	cdc16	FBgn0025781	82 kDa	0	8	0	0	0	4	0	0
gi|7301148|gb|AAF56281.1|	(AE003747) CG6413 gene product [Drosophila melanogaster]	CG6413	FBgn0039183	112 kDa	2	4	0	0	2	2	0	0
gi|7301239|gb|AAF56370.1|	(AE003749) CG11771 gene product [Drosophila melanogaster]	CG11771	FBgn0039252	81 kDa	2	4	0	0	2	2	0	0
gi|7301502|gb|AAF56624.1|	(AE003758) Tl gene product [Drosophila melanogaster]	Tl	FBgn0262473	125 kDa	0	0	0	8	0	0	0	4
gi|7301795|gb|AAF56905.1|	(AE003770) CG1906 gene product [Drosophila melanogaster]	CG1906	FBgn0086361	41 kDa	3	1	0	0	3	1	0	0
gi|7301805|gb|AAF56915.1|	(AE003770) CG1911 gene product [Drosophila melanogaster]	CG1911	FBgn0039680	158 kDa	0	2	0	2	0	2	0	2
gi|7302003|gb|AAF57107.1|	(AE003776) l(3)03670 gene product [Drosophila melanogaster]	l(3)03670	FBgn0010808	24 kDa	0	3	3	0	0	2	2	0
gi|7302065|gb|AAF57166.1|	(AE003779) CG11522 gene product [alt 1] [Drosophila melanogaster]	CG11522	FBgn0039857	28 kDa	0	8	11	0	0	2	2	0
gi|7302098|gb|AAF57199.1|	(AE003779) CG2118 gene product [Drosophila melanogaster]	CG2118	FBgn0039877	75 kDa	0	4	0	0	0	4	0	0
gi|7302099|gb|AAF57200.1|	(AE003779) Acf1 gene product [Drosophila melanogaster]	Acf1	FBgn0027620	170 kDa	0	7	0	4	0	2	0	2
gi|7302160|gb|AAF57257.1|	(AE003783) CG12628 gene product [Drosophila melanogaster]	CG12628	FBgn0042701	13 kDa	5	5	0	0	2	2	0	0
gi|7302162|gb|AAF57259.1|	(AE003783) CG12775 gene product [Drosophila melanogaster]	CG12775	FBgn0032987	18 kDa	5	0	23	0	2	0	2	0
gi|7302443|gb|AAF57528.1|	(AE003795) Pap gene product [Drosophila melanogaster]	Pap	FBgn0040293	93 kDa	4	4	0	0	2	2	0	0
gi|7302589|gb|AAF57670.1|	(AE003799) CG5323 gene product [Drosophila melanogaster]	CG5323	FBgn0034362	17 kDa	0	4	0	3	0	2	0	2
gi|7302760|gb|AAF57838.1|	(AE003802) RpL18A gene product [Drosophila melanogaster]	RpL18A	FBgn0010409	21 kDa	2	0	0	2	2	0	0	2
gi|7302871|gb|AAF57944.1|	(AE003805) EG:EG0003.3 gene product [Drosophila melanogaster]	EG:EG0003.3	FBgn0025832	43 kDa	0	7	0	0	0	4	0	0
gi|7303244|gb|AAF58306.1|	(AE003816) CG13350 gene product [Drosophila melanogaster]	CG13350	FBgn0033890	97 kDa	0	3	0	1	0	3	0	1
gi|7303249|gb|AAF58311.1|	(AE003816) Cp1 gene product [Drosophila melanogaster]	Cp1	FBgn0013770	38 kDa	2	4	0	0	2	2	0	0
gi|7303294|gb|AAF58354.1|	(AE003818) Roe1 gene product [Drosophila melanogaster]	Roe1	FBgn0014877	24 kDa	0	0	0	7	0	0	0	4
gi|7303307|gb|AAF58367.1|	(AE003818) CG17064 gene product [Drosophila melanogaster]	CG17064	FBgn0033845	102 kDa	0	2	2	0	0	2	2	0
gi|7303357|gb|AAF58416.1|	(AE003819) CG4023 gene product [Drosophila melanogaster]	CG4023	FBgn0053138	100 kDa	2	2	0	0	2	2	0	0
gi|7303893|gb|AAF58938.1|	(AE003833) Pdk gene product [Drosophila melanogaster]	Pdk	FBgn0017558	47 kDa	0	6	0	0	0	4	0	0
gi|7304193|gb|AAF59229.1|	(AE003840) CG1364 gene product [Drosophila melanogaster]	CG1364	FBgn0004132	46 kDa	0	0	0	7	0	0	0	4
gi|7304210|gb|AAF59245.1|	(AE003841) CG1624 gene product [alt 1] [Drosophila melanogaster]	CG1624	FBgn0259745	75 kDa	3	2	0	0	2	2	0	0
gi|10726584|gb|AAF55430.2|	(AE003718) SF1 gene product [Drosophila melanogaster]	SF1	FBgn0025571	79 kDa	0	5	0	0	0	3	0	0
gi|10726806|gb|AAF56720.2|	(AE003761) BcDNA:LD34343 gene product [Drosophila melanogaster]	BcDNA:LD34343	FBgn0027492	60 kDa	0	5	0	0	0	3	0	0
gi|10727175|gb|AAF52099.2|	(AE003605) tacc gene product [Drosophila melanogaster]	tacc	FBgn0026620	132 kDa	0	4	1	0	0	2	1	0
gi|10727251|gb|AAG22230.1|	(AE003475) CG1244 gene product [alt 1] [Drosophila melanogaster]	CG1244	FBgn0035357	124 kDa	0	3	0	0	0	3	0	0
gi|10728052|gb|AAF50438.2|	(AE003555) CG7182 gene product [Drosophila melanogaster]	CG7182	FBgn0035878	57 kDa	0	5	0	0	0	3	0	0
gi|10728625|gb|AAF52452.2|	(AE003615) CG10354 gene product [Drosophila melanogaster]	CG10354	FBgn0031868	104 kDa	0	6	0	0	0	3	0	0
gi|7289369|gb|AAF45399.1|	(AE003350) CG17665 gene product [Drosophila melanogaster]	CG17665	FBgn0262117	88 kDa	0	10	0	0	0	3	0	0
gi|7290242|gb|AAF45704.1|	(AE003422) east gene product [Drosophila melanogaster]	east	FBgn0261954	250 kDa	0	0	0	3	0	0	0	3
gi|7290447|gb|AAF45902.1|	(AE003429) CG2934 gene product [Drosophila melanogaster]	CG2934	FBgn0028665	40 kDa	0	4	0	0	0	3	0	0
gi|7290666|gb|AAF46114.1|	(AE003436) CG5941 gene product [Drosophila melanogaster]	CG5941	FBgn0029833	20 kDa	0	0	0	7	0	0	0	3
gi|7290693|gb|AAF46140.1|	(AE003437) spt6 gene product [Drosophila melanogaster]	spt6	FBgn0028982	209 kDa	0	3	0	0	0	3	0	0
gi|7291277|gb|AAF46708.1|	(AE003453) RpL29 gene product [Drosophila melanogaster]	RpL29	FBgn0016726	9 kDa	4	0	2	0	1	0	2	0
gi|7291498|gb|AAF46923.1|	(AE003459) CG13533 gene product [Drosophila melanogaster]	CG13533	FBgn0034793	29 kDa	0	0	0	4	0	0	0	3
gi|7292468|gb|AAF47872.1|	(AE003480) CG1309 gene product [Drosophila melanogaster]	CG1309	FBgn0035519	58 kDa	0	0	0	8	0	0	0	3
gi|7292563|gb|AAF47963.1|	(AE003484) CG17333 gene product [Drosophila melanogaster]	CG17333	FBgn0030239	27 kDa	0	0	0	5	0	0	0	3
gi|7292652|gb|AAF48050.1|	(AE003486) CG1749 gene product [Drosophila melanogaster]	CG1749	FBgn0030305	44 kDa	0	1	0	2	0	1	0	2
gi|7292659|gb|AAF48057.1|	(AE003486) RpII215 gene product [Drosophila melanogaster]	RpII215	FBgn0003277	209 kDa	1	0	0	5	1	0	0	2
gi|7293054|gb|AAF48440.1|	(AE003498) Top1 gene product [Drosophila melanogaster]	Top1	FBgn0004924	112 kDa	0	5	0	0	0	3	0	0
gi|7293111|gb|AAF48495.1|	(AE003500) CG8184 gene product [Drosophila melanogaster]	CG8184	FBgn0030674	541 kDa	0	7	0	0	0	3	0	0
gi|7293168|gb|AAF48552.1|	(AE003500) CG9172 gene product [Drosophila melanogaster]	CG9172	FBgn0030718	25 kDa	0	9	0	0	0	3	0	0
gi|7293623|gb|AAF48995.1|	(AE003512) CG12234 gene product [Drosophila melanogaster]	CG12234	FBgn0031051	139 kDa	0	9	0	0	0	3	0	0
gi|7293665|gb|AAF49035.1|	(AE003514) Snap gene product [Drosophila melanogaster]	Snap	FBgn0250791	33 kDa	0	6	0	0	0	3	0	0
gi|7293778|gb|AAF49146.1|	(AE003516) CG9268 gene product [Drosophila melanogaster]	CG9268	FBgn0262517	152 kDa	0	5	0	0	0	3	0	0
gi|7294180|gb|AAF49533.1|	(AE003528) CG5165 gene product [Drosophila melanogaster]	CG5165	FBgn0003076	61 kDa	0	3	0	0	0	3	0	0
gi|7294204|gb|AAF49556.1|	(AE003529) Arf72A gene product [Drosophila melanogaster]	Arf72A	FBgn0000115	20 kDa	0	5	0	0	0	3	0	0
gi|7294549|gb|AAF49890.1|	(AE003540) Klc gene product [Drosophila melanogaster]	Klc	FBgn0010235	60 kDa	0	6	0	0	0	3	0	0
gi|7294847|gb|AAF50178.1|	(AE003550) CG11989 gene product [Drosophila melanogaster]	CG11989	FBgn0036064	22 kDa	0	3	0	0	0	3	0	0
gi|7294887|gb|AAF50217.1|	(AE003551) CG18178 gene product [Drosophila melanogaster]	CG18178	FBgn0036035	43 kDa	0	3	0	0	0	3	0	0
gi|7295113|gb|AAF50439.1|	(AE003555) DNApol-alpha50 gene product [Drosophila melanogaster]	DNApol-alpha50	FBgn0011762	50 kDa	0	3	0	0	0	3	0	0
gi|7295554|gb|AAF50866.1|	(AE003569) CG1740 gene product [Drosophila melanogaster]	CG1740	FBgn0031145	15 kDa	0	0	0	12	0	0	0	3
gi|7296498|gb|AAF51784.1|	(AE003595) CycH gene product [Drosophila melanogaster]	CycH	FBgn0022936	38 kDa	0	4	0	0	0	3	0	0
gi|7296500|gb|AAF51786.1|	(AE003595) CG7414 gene product [Drosophila melanogaster]	CG7414	FBgn0037135	70 kDa	3	0	2	0	1	0	2	0
gi|7296671|gb|AAF51951.1|	(AE003601) CG1218 gene product [Drosophila melanogaster]	CG1218	FBgn0037377	47 kDa	0	3	0	0	0	3	0	0
gi|7296929|gb|AAF52202.1|	(AE003608) CG3887 gene product [Drosophila melanogaster]	CG3887	FBgn0031670	22 kDa	2	0	0	1	2	0	0	1
gi|7296974|gb|AAF52246.1|	(AE003609) CG12512 gene product [Drosophila melanogaster]	CG12512	FBgn0031703	65 kDa	0	5	0	0	0	3	0	0
gi|7297354|gb|AAF52614.1|	(AE003620) CG8460 gene product [Drosophila melanogaster]	CG8460	FBgn0031996	46 kDa	0	2	0	3	0	1	0	2
gi|7297944|gb|AAF53188.1|	(AE003636) CG5446 gene product [Drosophila melanogaster]	CG5446	FBgn0032429	10 kDa	1	0	2	0	1	0	2	0
gi|7297996|gb|AAF53238.1|	(AE003638) CG9934 gene product [Drosophila melanogaster]	CG9934	FBgn0032467	139 kDa	0	7	0	0	0	3	0	0
gi|7298155|gb|AAF53392.1|	(AE003643) spel1 gene product [Drosophila melanogaster]	spel1	FBgn0015546	96 kDa	0	0	0	4	0	0	0	3
gi|7298445|gb|AAF53666.1|	(AE003659) RpS26 gene product [Drosophila melanogaster]	RpS26	FBgn0261597	13 kDa	0	11	0	6	0	2	0	1
gi|7298895|gb|AAF54101.1|	(AE003674) BG:DS00004.12 gene product [Drosophila melanogaster]	BG:DS00004.12	FBgn0026566	20 kDa	3	0	0	0	3	0	0	0
gi|7298967|gb|AAF54170.1|	(AE003677) CG2791 gene product [Drosophila melanogaster]	CG2791	FBgn0037533	63 kDa	0	0	0	8	0	0	0	3
gi|7299066|gb|AAF54266.1|	(AE003680) CG8039 gene product [Drosophila melanogaster]	CG8039	FBgn0037608	36 kDa	0	0	0	5	0	0	0	3
gi|7299120|gb|AAF54319.1|	(AE003681) CG11980 gene product [Drosophila melanogaster]	CG11980	FBgn0037652	36 kDa	0	0	0	9	0	0	0	3
gi|7299235|gb|AAF54431.1|	(AE003684) hyd gene product [Drosophila melanogaster]	hyd	FBgn0002431	238 kDa	0	3	0	2	0	2	0	1
gi|7299251|gb|AAF54447.1|	(AE003684) CG9471 gene product [Drosophila melanogaster]	CG9471	FBgn0037749	23 kDa	0	5	0	0	0	3	0	0
gi|7299336|gb|AAF54529.1|	(AE003687) Irp-1B gene product [Drosophila melanogaster]	Irp-1B	FBgn0024957	99 kDa	0	0	0	7	0	0	0	3
gi|7299528|gb|AAF54715.1|	(AE003693) CG14730 gene product [Drosophila melanogaster]	CG14730	FBgn0051368	135 kDa	1	4	0	0	1	2	0	0
gi|7299817|gb|AAF54995.1|	(AE003702) Nsf2 gene product [Drosophila melanogaster]	Nsf2	FBgn0013998	124 kDa	0	0	0	7	0	0	0	3
gi|7299959|gb|AAF55132.1|	(AE003707) CG6904 gene product [Drosophila melanogaster]	CG6904	FBgn0038293	79 kDa	0	6	0	0	0	3	0	0
gi|7300063|gb|AAF55233.1|	(AE003710) CG4560 gene product [Drosophila melanogaster]	CG4560	FBgn0038369	23 kDa	0	6	0	0	0	3	0	0
gi|7300125|gb|AAF55293.1|	(AE003712) CG6963 gene product [alt 1] [Drosophila melanogaster]	CG6963	FBgn0250823	48 kDa	0	4	0	1	0	2	0	1
gi|7300355|gb|AAF55514.1|	(AE003721) CG7993 gene product [Drosophila melanogaster]	CG7993	FBgn0038585	33 kDa	0	3	0	0	0	3	0	0
gi|7300485|gb|AAF55640.1|	(AE003725) CG11779 gene product [alt 1] [Drosophila melanogaster]	CG11779	FBgn0038683	49 kDa	0	4	0	0	0	3	0	0
gi|7300561|gb|AAF55713.1|	(AE003728) CG4538 gene product [Drosophila melanogaster]	CG4538	FBgn0038745	65 kDa	0	4	0	0	0	3	0	0
gi|7300581|gb|AAF55733.1|	(AE003728) CG4845 gene product [Drosophila melanogaster]	CG4845	FBgn0243511	109 kDa	0	4	0	0	0	3	0	0
gi|7300802|gb|AAF55945.1|	(AE003737) CG6028 gene product [Drosophila melanogaster]	CG6028	FBgn0038924	32 kDa	0	0	0	3	0	0	0	3
gi|7300848|gb|AAF55990.1|	(AE003738) CG13854 gene product [Drosophila melanogaster]	CG13854	FBgn0261279	153 kDa	0	0	0	9	0	0	0	3
gi|7301133|gb|AAF56267.1|	(AE003746) CG6313 gene product [Drosophila melanogaster]	CG6313	FBgn0043884	260 kDa	3	0	0	0	3	0	0	0
gi|7302249|gb|AAF57342.1|	(AE003787) CG2905 gene product [Drosophila melanogaster]	CG2905	FBgn0053554	394 kDa	0	0	0	6	0	0	0	3
gi|7302579|gb|AAF57661.1|	(AE003798) CG18610 gene product [Drosophila melanogaster]	CG18610	FBgn0050122	51 kDa	0	3	0	0	0	3	0	0
gi|7302615|gb|AAF57696.1|	(AE003799) CG17530 gene product [Drosophila melanogaster]	CG17530	FBgn0063494	25 kDa	5	0	0	0	3	0	0	0
gi|7302649|gb|AAF57729.1|	(AE003800) CG5721 gene product [Drosophila melanogaster]	CG5721	FBgn0034315	51 kDa	4	0	0	0	3	0	0	0
gi|7303073|gb|AAF58140.1|	(AE003811) CG8174 gene product [Drosophila melanogaster]	CG8174	FBgn0026370	83 kDa	0	3	0	0	0	3	0	0
gi|7303315|gb|AAF58375.1|	(AE003818) cnn gene product [alt 1] [Drosophila melanogaster]	cnn	FBgn0013765	130 kDa	0	0	0	3	0	0	0	3
gi|7303420|gb|AAF58477.1|	(AE003821) CG8778 gene product [Drosophila melanogaster]	CG8778	FBgn0033761	25 kDa	0	0	0	5	0	0	0	3
gi|7303958|gb|AAF59001.1|	(AE003835) CG8193 gene product [Drosophila melanogaster]	CG8193	FBgn0033367	79 kDa	0	4	0	0	0	3	0	0
gi|10726353|gb|AAF50953.2|	(AE003574) CG14614 gene product [Drosophila melanogaster]	CG14614	FBgn0031186	39 kDa	0	2	0	0	0	2	0	0
gi|10726403|gb|AAG22136.1|	(AE003682) Aats-trp gene product [alt 2] [Drosophila melanogaster]	Aats-trp	FBgn0010803	48 kDa	0	0	0	5	0	0	0	2
gi|10726634|gb|AAF55703.2|	(AE003728) CG4583 gene product [Drosophila melanogaster]	CG4583	FBgn0261984	117 kDa	0	2	0	0	0	2	0	0
gi|10727035|gb|AAF46853.2|	(AE003457) CG4554 gene product [Drosophila melanogaster]	CG4554	FBgn0034734	312 kDa	0	4	0	0	0	2	0	0
gi|10727335|gb|AAF51006.2|	(AE003576) RpL27A gene product [Drosophila melanogaster]	RpL27A	FBgn0261606	32 kDa	0	4	0	0	0	2	0	0
gi|10727675|gb|AAF58862.2|	(AE003831) Pka-R2 gene product [Drosophila melanogaster]	Pka-R2	FBgn0022382	43 kDa	0	2	0	0	0	2	0	0
gi|10727760|gb|AAF59225.2|	(AE003840) scra gene product [Drosophila melanogaster]	scra	FBgn0261385	135 kDa	0	0	0	3	0	0	0	2
gi|10727998|gb|AAF50106.2|	(AE003546) CG7839 gene product [Drosophila melanogaster]	CG7839	FBgn0036124	128 kDa	0	2	0	0	0	2	0	0
gi|10728021|gb|AAF50253.2|	(AE003551) CG3424 gene product [alt 1] [Drosophila melanogaster]	CG3424	FBgn0036007	56 kDa	0	8	0	0	0	2	0	0
gi|10728583|gb|AAF52241.2|	(AE003609) CG14028 gene product [Drosophila melanogaster]	CG14028	FBgn0015031	9 kDa	0	3	0	1	0	1	0	1
gi|10728618|gb|AAF52418.2|	(AE003614) cup gene product [Drosophila melanogaster]	cup	FBgn0000392	127 kDa	0	2	0	1	0	1	0	1
gi|10728704|gb|AAF52939.2|	(AE003628) CG17768 gene product [Drosophila melanogaster]	CG17768	FBgn0032240	17 kDa	0	3	0	0	0	2	0	0
gi|7290088|gb|AAF45554.1|	(AE003418) EG:34F3.8 gene product [Drosophila melanogaster]	EG:34F3.8	FBgn0260855	25 kDa	0	3	0	0	0	2	0	0
gi|7290223|gb|AAF45685.1|	(AE003422) EG:63B12.2 gene product [Drosophila melanogaster]	EG:63B12.2	FBgn0023519	28 kDa	0	3	0	0	0	2	0	0
gi|7290333|gb|AAF45793.1|	(AE003424) Klp3A gene product [Drosophila melanogaster]	Klp3A	FBgn0011606	136 kDa	0	4	0	0	0	2	0	0
gi|7290342|gb|AAF45801.1|	(AE003425) sgg gene product [Drosophila melanogaster]	sgg	FBgn0003371	108 kDa	3	0	0	0	2	0	0	0
gi|7290347|gb|AAF45806.1|	(AE003425) EG:100G10.7 gene product [Drosophila melanogaster]	EG:100G10.7	FBgn0024992	90 kDa	0	2	0	0	0	2	0	0
gi|7290350|gb|AAF45809.1|	(AE003425) EG:100G10.3 gene product [Drosophila melanogaster]	EG:100G10.3	FBgn0024996	39 kDa	2	0	0	0	2	0	0	0
gi|7290436|gb|AAF45892.1|	(AE003428) BcDNA:GH07910 gene product [alt 1] [Drosophila melanogaster]	BcDNA:GH07910	FBgn0086899	126 kDa	0	4	0	0	0	2	0	0
gi|7290467|gb|AAF45921.1|	(AE003430) EG:EG0007.9 gene product [Drosophila melanogaster]	EG:EG0007.9	FBgn0026079	84 kDa	0	0	0	3	0	0	0	2
gi|7290504|gb|AAF45957.1|	(AE003431) CG11444 gene product [Drosophila melanogaster]	CG11444	FBgn0029715	23 kDa	0	0	0	6	0	0	0	2
gi|7290690|gb|AAF46137.1|	(AE003437) CG3576 gene product [Drosophila melanogaster]	CG3576	FBgn0040918	39 kDa	0	2	0	0	0	2	0	0
gi|7290756|gb|AAF46202.1|	(AE003438) CG4532 gene product [Drosophila melanogaster]	CG4532	FBgn0029903	119 kDa	0	3	0	0	0	2	0	0
gi|7290852|gb|AAF46294.1|	(AE003442) CG1515 gene product [Drosophila melanogaster]	CG1515	FBgn0260858	22 kDa	0	2	0	0	0	2	0	0
gi|7291008|gb|AAF46446.1|	(AE003446) CG9113 gene product [Drosophila melanogaster]	CG9113	FBgn0030089	103 kDa	0	2	0	0	0	2	0	0
gi|7291014|gb|AAF46452.1|	(AE003446) His3.3B gene product [Drosophila melanogaster]	His3.3B	FBgn0004828	15 kDa	0	0	5	0	0	0	2	0
gi|7291057|gb|AAF46494.1|	(AE003447) CG12139 gene product [Drosophila melanogaster]	CG12139	FBgn0261260	506 kDa	0	0	2	0	0	0	2	0
gi|7291234|gb|AAF46666.1|	(AE003452) CG10527 gene product [alt 1] [Drosophila melanogaster]	CG10527	FBgn0034583	32 kDa	0	7	0	0	0	2	0	0
gi|7291496|gb|AAF46921.1|	(AE003459) CG3501 gene product [Drosophila melanogaster]	CG3501	FBgn0034791	23 kDa	0	4	0	0	0	2	0	0
gi|7291503|gb|AAF46928.1|	(AE003459) CG3820 gene product [Drosophila melanogaster]	CG3820	FBgn0010660	175 kDa	0	2	0	0	0	2	0	0
gi|7291599|gb|AAF47022.1|	(AE003461) CG5365 gene product [Drosophila melanogaster]	CG5365	FBgn0050185	57 kDa	7	0	0	0	2	0	0	0
gi|7291772|gb|AAF47193.1|	(AE003463) betaTub60D gene product [Drosophila melanogaster]	betaTub60D	FBgn0003888	51 kDa	0	4	0	0	0	2	0	0
gi|7291797|gb|AAF47217.1|	(AE003464) CG4589 gene product [Drosophila melanogaster]	CG4589	FBgn0019886	114 kDa	0	4	0	0	0	2	0	0
gi|7292013|gb|AAF47428.1|	(AE003469) CG13903 gene product [Drosophila melanogaster]	CG13903	FBgn0052479	110 kDa	0	2	0	0	0	2	0	0
gi|7292073|gb|AAF47486.1|	(AE003471) Ptp61F gene product [alt 1] [Drosophila melanogaster]	Ptp61F	FBgn0003138	61 kDa	0	2	0	0	0	2	0	0
gi|7292228|gb|AAF47638.1|	(AE003474) CG8993 gene product [Drosophila melanogaster]	CG8993	FBgn0035334	16 kDa	0	0	0	2	0	0	0	2
gi|7292486|gb|AAF47889.1|	(AE003481) CG15016 gene product [Drosophila melanogaster]	CG15016	FBgn0035534	17 kDa	0	3	0	0	0	2	0	0
gi|7292519|gb|AAF47922.1|	(AE003481) Src64B gene product [alt 1] [Drosophila melanogaster]	Src64B	FBgn0262733	63 kDa	0	3	0	0	0	2	0	0
gi|7292629|gb|AAF48028.1|	(AE003485) CG1597 gene product [Drosophila melanogaster]	CG1597	FBgn0030289	99 kDa	3	0	0	0	2	0	0	0
gi|7292637|gb|AAF48036.1|	(AE003485) Tim8 gene product [Drosophila melanogaster]	Tim8	FBgn0027359	10 kDa	0	0	0	5	0	0	0	2
gi|7292672|gb|AAF48070.1|	(AE003486) CG15220 gene product [Drosophila melanogaster]	CG15220	FBgn0030322	12 kDa	0	5	0	0	0	2	0	0
gi|7292695|gb|AAF48092.1|	(AE003487) CkIIbeta gene product [alt 1] [Drosophila melanogaster]	CkIIbeta	FBgn0000259	25 kDa	0	0	4	0	0	0	2	0
gi|7292798|gb|AAF48192.1|	(AE003490) CkIalpha gene product [alt 1] [Drosophila melanogaster]	CkIalpha	FBgn0015024	40 kDa	0	0	0	5	0	0	0	2
gi|7293055|gb|AAF48441.1|	(AE003498) dah gene product [Drosophila melanogaster]	dah	FBgn0015926	72 kDa	0	4	0	0	0	2	0	0
gi|7293124|gb|AAF48508.1|	(AE003500) CG8288 gene product [Drosophila melanogaster]	CG8288	FBgn0030686	34 kDa	2	0	0	0	2	0	0	0
gi|7293214|gb|AAF48596.1|	(AE003502) U2af50 gene product [Drosophila melanogaster]	U2af50	FBgn0005411	47 kDa	0	0	0	8	0	0	0	2
gi|7293586|gb|AAF48958.1|	(AE003512) pcm gene product [Drosophila melanogaster]	pcm	FBgn0020261	184 kDa	0	0	0	4	0	0	0	2
gi|7293599|gb|AAF48971.1|	(AE003512) Grip84 gene product [Drosophila melanogaster]	Grip84	FBgn0026430	95 kDa	0	2	0	0	0	2	0	0
gi|7293608|gb|AAF48980.1|	(AE003512) CG14207 gene product [Drosophila melanogaster]	CG14207	FBgn0031037	21 kDa	0	7	0	0	0	2	0	0
gi|7293721|gb|AAF49090.1|	(AE003515) CG7823 gene product [Drosophila melanogaster]	CG7823	FBgn0036921	23 kDa	0	4	0	0	0	2	0	0
gi|7293724|gb|AAF49093.1|	(AE003515) CG7770 gene product [Drosophila melanogaster]	CG7770	FBgn0036918	14 kDa	0	2	0	0	0	2	0	0
gi|7294059|gb|AAF49414.1|	(AE003526) CG9705 gene product [Drosophila melanogaster]	CG9705	FBgn0036661	16 kDa	3	0	0	0	2	0	0	0
gi|7294075|gb|AAF49430.1|	(AE003526) Baldspot gene product [Drosophila melanogaster]	Baldspot	FBgn0260960	36 kDa	0	0	0	4	0	0	0	2
gi|7294179|gb|AAF49532.1|	(AE003528) SsRbeta gene product [Drosophila melanogaster]	SsRbeta	FBgn0011016	25 kDa	0	0	8	0	0	0	2	0
gi|7294261|gb|AAF49612.1|	(AE003530) CG12304 gene product [Drosophila melanogaster]	CG12304	FBgn0036515	37 kDa	0	0	4	0	0	0	2	0
gi|7294316|gb|AAF49665.1|	(AE003532) CG6854 gene product [alt 1] [Drosophila melanogaster]	CG6854	FBgn0262707	69 kDa	0	0	0	3	0	0	0	2
gi|7294425|gb|AAF49770.1|	(AE003536) CG6513 gene product [Drosophila melanogaster]	CG6513	FBgn0061515	13 kDa	5	0	0	0	2	0	0	0
gi|7294561|gb|AAF49901.1|	(AE003541) CG10627 gene product [Drosophila melanogaster]	CG10627	FBgn0036298	61 kDa	2	0	0	0	2	0	0	0
gi|7294755|gb|AAF50090.1|	(AE003546) CG6233 gene product [Drosophila melanogaster]	CG6233	FBgn0036136	35 kDa	0	3	0	0	0	2	0	0
gi|7295049|gb|AAF50376.1|	(AE003554) CG6511 gene product [Drosophila melanogaster]	CG6511	FBgn0035923	130 kDa	1	1	0	0	1	1	0	0
gi|7295089|gb|AAF50415.1|	(AE003555) CG7015 gene product [Drosophila melanogaster]	CG7015	FBgn0035895	118 kDa	0	6	0	0	0	2	0	0
gi|7295469|gb|AAF50784.1|	(AE003566) CG10640 gene product [Drosophila melanogaster]	CG10640	FBgn0035601	17 kDa	2	0	0	0	2	0	0	0
gi|7295487|gb|AAF50801.1|	(AE003567) CG10672 gene product [Drosophila melanogaster]	CG10672	FBgn0035588	34 kDa	0	2	0	0	0	2	0	0
gi|7295490|gb|AAF50804.1|	(AE003567) Aats-ala-m gene product [Drosophila melanogaster]	Aats-ala-m	FBgn0028962	113 kDa	0	3	0	0	0	2	0	0
gi|7295556|gb|AAF50868.1|	(AE003569) CG1532 gene product [Drosophila melanogaster]	CG1532	FBgn0031143	32 kDa	0	0	5	0	0	0	2	0
gi|7295595|gb|AAF50905.1|	(AE003571) CG18339 gene product [alt 2] [Drosophila melanogaster]	CG18339	FBgn0023177	35 kDa	0	4	0	0	0	2	0	0
gi|7295671|gb|AAF50977.1|	(AE003575) CG2976 gene product [Drosophila melanogaster]	CG2976	FBgn0031633	39 kDa	0	4	0	0	0	2	0	0
gi|7295840|gb|AAF51141.1|	(AE003580) glaikit gene product [Drosophila melanogaster]	glaikit	FBgn0260817	64 kDa	0	0	0	3	0	0	0	2
gi|7295909|gb|AAF51208.1|	(AE003582) CG2862 gene product [Drosophila melanogaster]	CG2862	FBgn0031459	14 kDa	0	0	0	3	0	0	0	2
gi|7295910|gb|AAF51209.1|	(AE003582) colt gene product [Drosophila melanogaster]	colt	FBgn0019830	33 kDa	0	0	0	7	0	0	0	2
gi|7296195|gb|AAF51487.1|	(AE003589) lwr gene product [Drosophila melanogaster]	lwr	FBgn0010602	18 kDa	0	0	0	5	0	0	0	2
gi|7296228|gb|AAF51519.1|	(AE003590) CG17078 gene product [Drosophila melanogaster]	CG17078	FBgn0086855	67 kDa	0	3	0	0	0	2	0	0
gi|7296245|gb|AAF51536.1|	(AE003590) CG3436 gene product [alt 1] [Drosophila melanogaster]	CG3436	FBgn0031229	39 kDa	2	0	0	0	2	0	0	0
gi|7296782|gb|AAF52060.1|	(AE003603) CG1115 gene product [Drosophila melanogaster]	CG1115	FBgn0037299	24 kDa	0	0	0	4	0	0	0	2
gi|7296863|gb|AAF52138.1|	(AE003606) CG11739 gene product [Drosophila melanogaster]	CG11739	FBgn0037239	36 kDa	0	3	0	0	0	2	0	0
gi|7296918|gb|AAF52191.1|	(AE003608) CG8891 gene product [Drosophila melanogaster]	CG8891	FBgn0031663	21 kDa	0	0	0	2	0	0	0	2
gi|7296944|gb|AAF52217.1|	(AE003608) CG5827 gene product [Drosophila melanogaster]	CG5827	FBgn0261608	10 kDa	4	0	0	0	2	0	0	0
gi|7297099|gb|AAF52367.1|	(AE003613) Cpr gene product [Drosophila melanogaster]	Cpr	FBgn0015623	76 kDa	0	0	0	2	0	0	0	2
gi|7297161|gb|AAF52428.1|	(AE003614) homer gene product [alt 2] [Drosophila melanogaster]	homer	FBgn0025777	43 kDa	3	0	0	0	2	0	0	0
gi|7297459|gb|AAF52717.1|	(AE003622) CG9487 gene product [Drosophila melanogaster]	CG9487	FBgn0085427	205 kDa	0	0	2	0	0	0	2	0
gi|7297573|gb|AAF52827.1|	(AE003626) CG5885 gene product [Drosophila melanogaster]	CG5885	FBgn0025700	22 kDa	0	7	0	0	0	2	0	0
gi|7297582|gb|AAF52836.1|	(AE003626) CG13126 gene product [Drosophila melanogaster]	CG13126	FBgn0032168	54 kDa	0	2	0	0	0	2	0	0
gi|7297695|gb|AAF52947.1|	(AE003628) SmB gene product [Drosophila melanogaster]	SmB	FBgn0262601	21 kDa	0	0	0	4	0	0	0	2
gi|7297777|gb|AAF53027.1|	(AE003630) Stam gene product [Drosophila melanogaster]	Stam	FBgn0027363	75 kDa	0	4	0	0	0	2	0	0
gi|7297897|gb|AAF53143.1|	(AE003634) CG12264 gene product [Drosophila melanogaster]	CG12264	FBgn0032393	51 kDa	0	0	0	2	0	0	0	2
gi|7297923|gb|AAF53168.1|	(AE003635) Rab6 gene product [Drosophila melanogaster]	Rab6	FBgn0015797	23 kDa	0	3	0	0	0	2	0	0
gi|7297950|gb|AAF53194.1|	(AE003636) Elf gene product [Drosophila melanogaster]	Elf	FBgn0020443	66 kDa	0	0	2	0	0	0	2	0
gi|7298046|gb|AAF53287.1|	(AE003639) CG12396 gene product [Drosophila melanogaster]	CG12396	FBgn0022069	79 kDa	0	2	0	0	0	2	0	0
gi|7298048|gb|AAF53289.1|	(AE003639) CG6537 gene product [Drosophila melanogaster]	CG6537	FBgn0051855	55 kDa	0	2	0	0	0	2	0	0
gi|7298202|gb|AAF53436.1|	(AE003646) TfIIS gene product [Drosophila melanogaster]	TfIIS	FBgn0010422	34 kDa	0	3	0	0	0	2	0	0
gi|7298311|gb|AAF53540.1|	(AE003651) Tpr2 gene product [Drosophila melanogaster]	Tpr2	FBgn0032586	58 kDa	0	2	0	0	0	2	0	0
gi|7298391|gb|AAF53616.1|	(AE003655) BicD gene product [Drosophila melanogaster]	BicD	FBgn0000183	89 kDa	0	0	0	2	0	0	0	2
gi|7298400|gb|AAF53625.1|	(AE003655) CG6412 gene product [Drosophila melanogaster]	CG6412	FBgn0032646	35 kDa	0	0	0	3	0	0	0	2
gi|7298527|gb|AAF53746.1|	(AE003661) CG10473 gene product [Drosophila melanogaster]	CG10473	FBgn0086441	84 kDa	0	3	0	0	0	2	0	0
gi|7298651|gb|AAF53866.1|	(AE003665) barr gene product [Drosophila melanogaster]	barr	FBgn0014127	83 kDa	0	5	0	0	0	2	0	0
gi|7298683|gb|AAF53897.1|	(AE003666) CG2493 gene product [Drosophila melanogaster]	CG2493	FBgn0032864	54 kDa	0	0	0	4	0	0	0	2
gi|7298710|gb|AAF53922.1|	(AE003668) dia gene product [Drosophila melanogaster]	dia	FBgn0011202	123 kDa	0	2	0	0	0	2	0	0
gi|7298861|gb|AAF54068.1|	(AE003673) CG1091 gene product [Drosophila melanogaster]	CG1091	FBgn0037470	64 kDa	0	3	0	0	0	2	0	0
gi|7298963|gb|AAF54167.1|	(AE003676) lds gene product [Drosophila melanogaster]	lds	FBgn0002542	118 kDa	0	0	0	2	0	0	0	2
gi|7298972|gb|AAF54175.1|	(AE003677) CG2767 gene product [Drosophila melanogaster]	CG2767	FBgn0037537	37 kDa	0	2	0	0	0	2	0	0
gi|7298991|gb|AAF54194.1|	(AE003677) CG7891 gene product [Drosophila melanogaster]	CG7891	FBgn0037551	21 kDa	0	4	0	0	0	2	0	0
gi|7299034|gb|AAF54236.1|	(AE003678) CG9684 gene product [Drosophila melanogaster]	CG9684	FBgn0037583	66 kDa	0	2	0	0	0	2	0	0
gi|7299211|gb|AAF54408.1|	(AE003683) karyopherin-alpha3 gene product [Drosophila melanogaster]	karyopherin-alpha3	FBgn0027338	57 kDa	0	6	0	0	0	2	0	0
gi|7299247|gb|AAF54443.1|	(AE003684) Snap24 gene product [Drosophila melanogaster]	Snap24	FBgn0028401	24 kDa	0	3	0	0	0	2	0	0
gi|7299276|gb|AAF54471.1|	(AE003685) CG5358 gene product [Drosophila melanogaster]	CG5358	FBgn0037770	60 kDa	0	0	0	2	0	0	0	2
gi|7299285|gb|AAF54480.1|	(AE003685) BcDNA:LD21537 gene product [Drosophila melanogaster]	BcDNA:LD21537	FBgn0027524	36 kDa	0	0	0	9	0	0	0	2
gi|7299362|gb|AAF54554.1|	(AE003688) CG6547 gene product [Drosophila melanogaster]	CG6547	FBgn0261380	77 kDa	0	3	0	0	0	2	0	0
gi|7299482|gb|AAF54670.1|	(AE003692) CG10535 gene product [Drosophila melanogaster]	CG10535	FBgn0037926	138 kDa	0	0	0	6	0	0	0	2
gi|7299619|gb|AAF54804.1|	(AE003695) CG5167 gene product [Drosophila melanogaster]	CG5167	FBgn0038038	47 kDa	0	3	0	0	0	2	0	0
gi|7299621|gb|AAF54806.1|	(AE003695) CG5663 gene product [Drosophila melanogaster]	CG5663	FBgn0000455	54 kDa	0	2	0	0	0	2	0	0
gi|7299627|gb|AAF54812.1|	(AE003695) CG5641 gene product [Drosophila melanogaster]	CG5641	FBgn0038046	44 kDa	0	4	0	0	0	2	0	0
gi|7299674|gb|AAF54857.1|	(AE003697) CG12279 gene product [Drosophila melanogaster]	CG12279	FBgn0038080	12 kDa	0	4	0	0	0	2	0	0
gi|7299834|gb|AAF55011.1|	(AE003703) CG9922 gene product [Drosophila melanogaster]	CG9922	FBgn0038196	14 kDa	0	4	0	0	0	2	0	0
gi|7299942|gb|AAF55116.1|	(AE003706) CG7014 gene product [Drosophila melanogaster]	CG7014	FBgn0038277	26 kDa	0	3	0	0	0	2	0	0
gi|7299999|gb|AAF55171.1|	(AE003708) CG4923 gene product [Drosophila melanogaster]	CG4923	FBgn0038319	29 kDa	0	0	3	0	0	0	2	0
gi|7300024|gb|AAF55196.1|	(AE003708) CG5166 gene product [Drosophila melanogaster]	CG5166	FBgn0041188	116 kDa	2	0	0	0	2	0	0	0
gi|7300051|gb|AAF55221.1|	(AE003710) CG9590 gene product [Drosophila melanogaster]	CG9590	FBgn0038360	51 kDa	0	2	0	0	0	2	0	0
gi|7300218|gb|AAF55382.1|	(AE003716) BcDNA:LD27979 gene product [Drosophila melanogaster]	BcDNA:LD27979	FBgn0028470	108 kDa	0	6	0	0	0	2	0	0
gi|7300634|gb|AAF55783.1|	(AE003731) Sep2 gene product [Drosophila melanogaster]	Se p2	FBgn0014029	48 kDa	0	2	0	0	0	2	0	0
gi|7300661|gb|AAF55809.1|	(AE003732) RpS20 gene product [Drosophila melanogaster]	RpS20	FBgn0019936	13 kDa	0	0	7	0	0	0	2	0
gi|7300809|gb|AAF55952.1|	(AE003737) how gene product [Drosophila melanogaster]	how	FBgn0017397	44 kDa	0	2	0	0	0	2	0	0
gi|7300860|gb|AAF56001.1|	(AE003739) AP-50 gene product [alt 2] [Drosophila melanogaster]	AP-50	FBgn0024832	50 kDa	0	3	0	0	0	2	0	0
gi|7300864|gb|AAF56005.1|	(AE003739) CG5377 gene product [Drosophila melanogaster]	CG5377	FBgn0038974	32 kDa	0	0	0	5	0	0	0	2
gi|7300881|gb|AAF56022.1|	(AE003739) CH6 gene product [Drosophila melanogaster]	CH6	FBgn0028837	38 kDa	0	4	0	0	0	2	0	0
gi|7300882|gb|AAF56023.1|	(AE003739) Dph5 gene product [Drosophila melanogaster]	Dph5	FBgn0024558	63 kDa	0	2	0	0	0	2	0	0
gi|7300991|gb|AAF56128.1|	(AE003743) BcDNA:LD03471 gene product [Drosophila melanogaster]	BcDNA:LD03471	FBgn0024509	40 kDa	0	2	0	0	0	2	0	0
gi|7301053|gb|AAF56189.1|	(AE003744) CG10201 gene product [Drosophila melanogaster]	CG10201	FBgn0039120	36 kDa	0	0	0	3	0	0	0	2
gi|7301090|gb|AAF56224.1|	(AE003746) Rox8 gene product [alt 1] [Drosophila melanogaster]	Rox8	FBgn0005649	50 kDa	4	0	0	0	2	0	0	0
gi|7301118|gb|AAF56252.1|	(AE003746) CHORD gene product [Drosophila melanogaster]	CHORD	FBgn0029503	40 kDa	0	2	0	0	0	2	0	0
gi|7301122|gb|AAF56256.1|	(AE003746) CG5534 gene product [Drosophila melanogaster]	CG5534	FBgn0011725	31 kDa	0	5	0	0	0	2	0	0
gi|7301135|gb|AAF56268.1|	(AE003747) CG5706 gene product [Drosophila melanogaster]	CG5706	FBgn0039175	66 kDa	0	4	0	0	0	2	0	0
gi|7301199|gb|AAF56330.1|	(AE003749) asp gene product [Drosophila melanogaster]	asp	FBgn0000140	230 kDa	0	3	0	0	0	2	0	0
gi|7301300|gb|AAF56429.1|	(AE003751) CG11875 gene product [Drosophila melanogaster]	CG11875	FBgn0039301	35 kDa	0	2	0	0	0	2	0	0
gi|7301302|gb|AAF56431.1|	(AE003751) CG11857 gene product [Drosophila melanogaster]	CG11857	FBgn0039303	24 kDa	0	0	0	2	0	0	0	2
gi|7301686|gb|AAF56800.1|	(AE003766) Hrb98DE gene product [alt 1] [Drosophila melanogaster]	Hrb98DE	FBgn0001215	39 kDa	0	7	0	0	0	2	0	0
gi|7301740|gb|AAF56852.1|	(AE003768) CG1401 gene product [Drosophila melanogaster]	CG1401	FBgn0039632	97 kDa	0	3	0	0	0	2	0	0
gi|7301749|gb|AAF56861.1|	(AE003768) BcDNA:LD21248 gene product [Drosophila melanogaster]	BcDNA:LD21248	FBgn0028671	97 kDa	0	3	0	0	0	2	0	0
gi|7301964|gb|AAF57070.1|	(AE003774) CG2246 gene product [Drosophila melanogaster]	CG2246	FBgn0039790	42 kDa	0	0	0	3	0	0	0	2
gi|7302004|gb|AAF57108.1|	(AE003776) dco gene product [alt 1] [Drosophila melanogaster]	dco	FBgn0002413	48 kDa	0	3	0	0	0	2	0	0
gi|7302108|gb|AAF57208.1|	(AE003780) PTB gene product [Drosophila melanogaster]	PTB	FBgn0011224	61 kDa	0	2	0	0	0	2	0	0
gi|7302479|gb|AAF57563.1|	(AE003796) CalpA gene product [Drosophila melanogaster]	CalpA	FBgn0012051	94 kDa	0	4	0	0	0	2	0	0
gi|7302541|gb|AAF57623.1|	(AE003798) CG18190 gene product [Drosophila melanogaster]	CG18190	FBgn0034403	27 kDa	0	4	0	0	0	2	0	0
gi|7302754|gb|AAF57832.1|	(AE003802) CG14482 gene product [Drosophila melanogaster]	CG14482	FBgn0034245	6 kDa	0	0	0	9	0	0	0	2
gi|7302756|gb|AAF57834.1|	(AE003802) CG6501 gene product [Drosophila melanogaster]	CG6501	FBgn0034243	77 kDa	0	4	0	0	0	2	0	0
gi|7302793|gb|AAF57868.1|	(AE003803) CG6546 gene product [Drosophila melanogaster]	CG6546	FBgn0025716	47 kDa	0	0	0	2	0	0	0	2
gi|7302882|gb|AAF57955.1|	(AE003805) Sod2 gene product [Drosophila melanogaster]	Sod2	FBgn0010213	25 kDa	0	0	0	2	0	0	0	2
gi|7303005|gb|AAF58075.1|	(AE003808) CG8397 gene product [Drosophila melanogaster]	CG8397	FBgn0034066	28 kDa	0	0	0	5	0	0	0	2
gi|7303047|gb|AAF58116.1|	(AE003809) CG8207 gene product [Drosophila melanogaster]	CG8207	FBgn0034035	49 kDa	0	2	0	0	0	2	0	0
gi|7303432|gb|AAF58489.1|	(AE003821) CG8594 gene product [Drosophila melanogaster]	CG8594	FBgn0033755	91 kDa	0	2	0	0	0	2	0	0
gi|7303448|gb|AAF58504.1|	(AE003822) CG8545 gene product [Drosophila melanogaster]	CG8545	FBgn0033741	96 kDa	0	2	0	0	0	2	0	0
gi|7303538|gb|AAF58593.1|	(AE003823) CG17509 gene product [Drosophila melanogaster]	CG17509	FBgn0260012	139 kDa	0	0	2	0	0	0	2	0
gi|7303630|gb|AAF58682.1|	(AE003826) CG13220 gene product [Drosophila melanogaster]	CG13220	FBgn0033608	16 kDa	0	0	9	0	0	0	2	0
gi|7303678|gb|AAF58728.1|	(AE003828) CG11979 gene product [Drosophila melanogaster]	CG11979	FBgn0033571	24 kDa	0	5	0	0	0	2	0	0
gi|7303724|gb|AAF58773.1|	(AE003829) lola gene product [alt 2] [Drosophila melanogaster]	lola	FBgn0005630	82 kDa	0	5	0	0	0	2	0	0
gi|7303809|gb|AAF58856.1|	(AE003831) CG12918 gene product [Drosophila melanogaster]	CG12918	FBgn0033477	21 kDa	0	4	0	0	0	2	0	0
gi|7303900|gb|AAF58945.1|	(AE003833) BcDNA:LD23830 gene product [Drosophila melanogaster]	BcDNA:LD23830	FBgn0028473	75 kDa	0	2	0	0	0	2	0	0
gi|7303927|gb|AAF58971.1|	(AE003834) CG8014 gene product [Drosophila melanogaster]	CG8014	FBgn0015477	13 kDa	2	0	0	0	2	0	0	0
gi|7303943|gb|AAF58987.1|	(AE003834) CG8781 gene product [Drosophila melanogaster]	CG8781	FBgn0033378	19 kDa	3	0	0	0	2	0	0	0
gi|7303944|gb|AAF58988.1|	(AE003834) CG8073 gene product [Drosophila melanogaster]	CG8073	FBgn0033377	70 kDa	0	4	0	0	0	2	0	0
gi|7303985|gb|AAF59028.1|	(AE003835) CG2396 gene product [Drosophila melanogaster]	CG2396	FBgn0050349	59 kDa	0	2	0	0	0	2	0	0
gi|7303991|gb|AAF59034.1|	(AE003835) CG8269 gene product [Drosophila melanogaster]	CG8269	FBgn0021825	42 kDa	0	2	0	0	0	2	0	0
gi|7304021|gb|AAF59063.1|	(AE003836) CG8635 gene product [Drosophila melanogaster]	CG8635	FBgn0033317	45 kDa	0	7	0	0	0	2	0	0
gi|7304089|gb|AAF59127.1|	(AE003838) Pabp2 gene product [Drosophila melanogaster]	Pabp2	FBgn0005648	25 kDa	0	3	0	0	0	2	0	0
gi|7304200|gb|AAF59236.1|	(AE003840) Orc1 gene product [Drosophila melanogaster]	Orc1	FBgn0022772	103 kDa	0	4	0	0	0	2	0	0
gi|7304232|gb|AAF59267.1|	(AE003841) CG1707 gene product [Drosophila melanogaster]	CG1707	FBgn0033162	20 kDa	0	4	0	2	0	1	0	1
gi|7304317|gb|AAF59349.1|	(AE003844) CG1710 gene product [Drosophila melanogaster]	CG1710	FBgn0039904	160 kDa	0	0	0	4	0	0	0	2
gi|7304358|gb|AAF59388.1|	(AE003846) CaMKII gene product [alt 1] [Drosophila melanogaster]	CaMKII	FBgn0004624	56 kDa	0	3	0	0	0	2	0	0
gi|7304377|gb|AAF59406.1|	(AE003847) CG11148 gene product [Drosophila melanogaster]	CG11148	FBgn0039936	161 kDa	0	2	0	0	0	2	0	0
