# Supplementary material for: Genome-wide analysis of the maternal-to-zygotic transition in Drosophila primordial germ cells
Source: Genome Biol. 2012 Feb 20;13(2):R11. doi: 10.1186/gb-2012-13-2-r11 (PMC3334568; doi:10.1186/gb-2012-13-2-r11)
Supplement: Additional file 6 — PGC and somatic cell-enriched and -specific proteins. (a) Proteins that are specific to (fold change ≥5) and enriched in (5 ≥ fold change ≥ 2) 1-to-3 hour somatic cells relative to 1-to-3 hour PGCs. (b) Proteins that are specific (fold change ≥5) and enriched (5 ≥ fold change ≥ 2) in 1-to-3 hour PGCs relative to 1-to-3 hour somatic cells. The lists were determined by comparing MuDPIT data for 1-to-3 hour GFP-positive and GFP-negative cells, using spectral counts as the measure of protein level. Asterisks indicate that the denominators of the fold change were zero. GFP, green fluorescent protein; MuDPIT, multidimensional protein identification technology; PGC, primordial germ cell. [file gb-2012-13-2-r11-S6.XLS]

## Sheet: Sheet1
A. Proteins that are specific to and enriched in 1-to-3 hour somatic cells relative to 1-to-3 hour PGCs
Name	FBgn	Annotation	Symbol	Fold Change
Soma-specfic proteins (spectral counts)
mitochondrial ribosomal protein S18A	FBgn0051450	CG31453	mRpS18A	*
CG18815	FBgn0042138	CG18815	CG18815	*
CG31739	FBgn0051739	CG31739	CG31739	*
Nipped-B	FBgn0026401	CG17704	Nipped-B	*
Vinculin	FBgn0004397	CG3299	Vinc	*
CG3566	FBgn0029854	CG3566	CG3566	*
CG2004	FBgn0030060	CG2004	CG2004	*
no circadian temperature entrainment	FBgn0261710	CG17255	nocte	*
Decapping protein 1	FBgn0034921	CG11183	Dcp1	*
Tal	FBgn0023477	CG2827	Tal	*
CG13900	FBgn0035162	CG13900	CG13900	*
CG9149	FBgn0035203	CG9149	CG9149	*
BcDNA:HL03874	FBgn0027903	CG12018	CG12018	*
CG17737	FBgn0035423	CG17737	CG17737	*
eIF5B	FBgn0026259	CG10840	elF5B	*
CG1703	FBgn0030321	CG1703	CG1703	*
licorne	FBgn0261524	CG12244	lic	*
CG2200	FBgn0030447	CG2200	CG2200	*
CG11164	FBgn0030507	CG11164	CG11164	*
Transferrin 1	FBgn0022355	CG6186	Tsf1	*
mitochondrial ribosomal protein S34	FBgn0260460	CG42648	mRpS34	*
Glued	FBgn0001108	CG9206	Gl	*
Eukaryotic initiation factor 2beta	FBgn0004926	CG4153	eIF-2beta	*
BcDNA:GH07921	FBgn0027567	CG8108	CG8108	*
CG6767	FBgn0036030	CG6767	CG6767	*
CG10077	FBgn0035720	CG10077	CG10077	*
Signal recognition particle protein 54k	FBgn0010747	CG4659	Srp54k	*
COP9 complex homolog subunit 3	FBgn0027055	CG18332	CSN3	*
CG7840	FBgn0032014	CG7840	CG7840	*
CG13393	FBgn0032035	CG13393	CG13393	*
rhomboid-5	FBgn0041723	CG33304	rho-5	*
Endonuclease G inhibitor	FBgn0028515	CG4930	EndoGI	*
mitochondrial ribosomal protein L1	FBgn0037566	CG7494	mRpL1	*
eIF4AIII	FBgn0037573	CG7483	eIF4AIII	*
CG6693	FBgn0037878	CG6693	CG6693	*
poly	FBgn0086371	CG9829	poly	*
Centrosomal protein 190kD	FBgn0000283	CG6384	Cp190	*
Arc42	FBgn0038742	CG4703	Arc42	*
Nucleoporin 98	FBgn0039120	CG10198	Nup98	*
Dis3	FBgn0039183	CG6413	Dis3	*
CG11771	FBgn0039252	CG11771	CG11771	*
Dak1	FBgn0028833	CG6092	Dak1	*
CG1972	FBgn0039691	CG1972	CG1972	*
Microsomal glutathione S-transferase-like pseudogene	FBgn0042701	CR12628	CR12628	*
hiiragi	FBgn0015949	CG9854	Pap	*
Prp19	FBgn0261119	CG5519	Prp19	*
P-element somatic inhibitor	FBgn0014870	CG8912	Psi	*
Vacuolar H[+] ATPase 44kD C subunit	FBgn0262511	CG8048	Vha44	*
Cysteine proteinase-1	FBgn0013770	CG6692	Cp1	*
CG33138	FBgn0053138	CG33138	CG33138	*
Lachesin	FBgn0010238	CG12369	Lac	*
CG8728	FBgn0033235	CG8728	CG8728	*
lin-19-like	FBgn0015509	CG1877	lin19	*
wech	FBgn0259745	CG42396	wech	*
plasma membrane calcium ATPase	FBgn0259214	CG42314	PMCA	*
Platelet-activating factor acetylhydrolase alpha	FBgn0025809	CG8962	Paf-AHalpha	5.58582
Soma-enriched proteins (spectral counts)
modifier of mdg4	FBgn0002781	CG32491	mod(mdg4)	4.83746
BcDNA:LD32788	FBgn0027493	CG17273	CG17273	4.69698
alpha Spectrin	FBgn0250789	CG1977	alpha-Spec	4.5608
Jupiter	FBgn0051363	CG31363	Jupiter	3.77176
Ribosomal protein L24	FBgn0032518	CG9282	RpL24	3.25904
CG10565	FBgn0037051	CG10565	CG10565	3.25121
Histone H4 replacement	FBgn0013981	CG3379	His4r	3.0277
CG17514	FBgn0039959	CG17514	CG17514	3.01982
Proteasome beta7 subunit	FBgn0250746	CG12000	Prosbeta7	3.01904
mitochondrial ribosomal protein L44	FBgn0037330	CG2109	mRpL44	2.75027
Arginine methyltransferase 1	FBgn0037834	CG6554	Art1	2.75027
nop5	FBgn0026196	CG10206	nop5	2.6947
CG10638	FBgn0036290	CG10638	CG10638	2.62973
Nop56	FBgn0038964	CG13849	Nop56	2.56636
raspberry	FBgn0003204	CG1799	ras	2.55349
rough deal	FBgn0003268	CG1569	rod	2.51064
rigor mortis	FBgn0250850	CG30149	rig	2.51064
Ribosomal protein L35A	FBgn0037328	CG2099	RpL35A	2.49195
Yolk protein 2	FBgn0005391	CG2979	Yp2	2.36737
Megator	FBgn0013756	CG8274	Mtor	2.28583
zipper	FBgn0005634	CG15792	zip	2.19929
Aly	FBgn0010774	CG1101	Aly	2.19484
Lipid storage droplet-2	FBgn0030608	CG9057	Lsd-2	2.19055
CG9674	FBgn0036663	CG9674	CG9674	2.17762
putzig	FBgn0259785	CG7752	pzg	2.17762
Retinoid- and fatty acid-binding glycoprotein	FBgn0087002	CG11064	Rfabg	2.14762
CG8235	FBgn0033351	CG8235	CG8235	2.11124
CG31075	FBgn0051076	CG31075	CG31075	2.10848
CG9140	FBgn0031771	CG9140	CG9140	2.10055
CG32473, isoform A	FBgn0052473	CG32473	CG32473	2.0627
ubiquitin-specific protease 7	FBgn0030366	CG1490	Usp7	2.00908
B.Proteins that are specific to and enriched in 1-to3 hour PGCs relative to 1-to-3 hour somatic cells
Name	FBgn	Annotation	Symbol	Fold Change
PGC-specfic proteins (spectral counts)
CG14715	FBgn0037930	CG14715	CG14715	*
CG6461	FBgn0030932	CG6461	CG6461	*
CG17593	FBgn0031544	CG17593	CG17593	*
tudor	FBgn0003891	CG9450	tud	*
bancal	FBgn0015907	CG13425	bl	*
CG6180	FBgn0032453	CG6180	CG6180	*
lethal (3) 01239	FBgn0010741	CG6302	l(3)01239	*
Acyl-CoA synthetase long-chain	FBgn0263120	CG8732	Acsl	*
CG12592	FBgn0037811	CG12592	CG12592	*
CG6195	FBgn0038723	CG6195	CG6195	*
oskar	FBgn0003015	CG10901	osk	*
piwi	FBgn0004872	CG6122	piwi	*
CG11208	FBgn0034488	CG11208	CG11208	*
lethal (2) 06225	FBgn0010612	CG6105	l(2)06225	*
Proteasome beta3 subunit	FBgn0026380	CG11981	Prosbeta3	*
Ribosomal protein L12	FBgn0034968	CG3195	RpL12	*
aubergine	FBgn0000146	CG6137	aub	11.2612
vasa	FBgn0262526	CG43081	vas	9.02106
Zn72D	FBgn0017453	CG5215	Zn72D	5.14345
PGC-enriched proteins (spectral counts)
CG5703	FBgn0030853	CG5703	CG5703	4.77231
CG3509	FBgn0038252	CG3509	CG3509	4.34924
Dihydropteridine reductase	FBgn0035964	CG4665	Dhpr	4.34701
CG1640	FBgn0030478	CG1640	CG1640	4.06625
Ribosomal protein S7	FBgn0039757	CG1883	RpS7	3.70943
CG11267	FBgn0036334	CG11267	CG11267	3.66095
Minichromosome maintenance 7	FBgn0020633	CG4978	Mcm7	3.55707
Ribosomal protein L30	FBgn0086710	CG10652	RpL30	3.48261
slender lobes	FBgn0037810	CG12819	sle	3.36718
Ribosomal protein L17	FBgn0029897	CG3203	RpL17	3.19257
Peroxiredoxin 5	FBgn0038570	CG7217	Prx5	2.90434
Glutamate oxaloacetate transaminase 1	FBgn0001124	CG8430	Got1	2.87407
Calmodulin	FBgn0000253	CG8472	Cam	2.8678
Ribosomal protein LP1	FBgn0002593	CG4087	RpLP1	2.83576
Vacuolar H[+]-ATPase SFD subunit	FBgn0027779	CG17332	VhaSFD	2.80374
Elongation factor 1alpha48D	FBgn0000556	CG8280	Ef1alpha48D	2.77165
Vap-33-1	FBgn0029687	CG5014	Vap-33-1	2.71279
CG8036	FBgn0037607	CG8036	CG8036	2.61675
Proteasome alpha7 subunit	FBgn0023175	CG1519	Prosalpha7	2.54365
Myosin light chain cytoplasmic	FBgn0004687	CG3201	Mlc-c	2.52538
Glyceraldehyde 3 phosphate dehydrogenase 2	FBgn0001092	CG8893	Gapdh2	2.50267
Histone H2A variant	FBgn0001197	CG5499	His2Av	2.49978
mitochondrial ribosomal protein L12	FBgn0011787	CG5012	mRpL12	2.35278
CG5844	FBgn0038049	CG5844	CG5844	2.29107
eIF-5A	FBgn0034967	CG3186	eIF-5A	2.26048
Suppressor of variegation 205	FBgn0003607	CG8409	Su(var)205	2.24969
Ribosomal protein S11	FBgn0033699	CG8857	RpS11	2.24479
CG6453	FBgn0032643	CG6453	CG6453	2.24479
CG7920	FBgn0039737	CG7920	CG7920	2.24085
α-Tubulin at 84D	FBgn0003885	CG2512	alphaTub84D	2.20013
CG8507	FBgn0037756	CG8507	CG8507	2.17825
CG9603	FBgn0040529	CG9603	CG9603	2.1735
Mitochondrial carrier homolog 1	FBgn0027786	CG6851	Mtch	2.17341
Protein phosphatase 1 at 87B	FBgn0004103	CG5650	Pp1-87B	2.15862
lethal (2) 03709	FBgn0010551	CG15081	l(2)03709	2.15347
lethal (1) G0320	FBgn0028327	CG32701	l(1)G0320	2.11801
FK506-binding protein 1	FBgn0013269	CG6226	FK506-bp1	2.10894
Heat shock protein 26	FBgn0001225	CG4183	Hsp26	2.10439
CAS/CSE1 segregation protein	FBgn0022213	CG13281	Cas	2.08366
CG31551	FBgn0051551	CG31551	CG31551	2.05816
Ribosomal protein S4	FBgn0011284	CG11276	RpS4	2.05113
Ribosomal protein L14	FBgn0017579	CG6253	RpL14	2.04371
Ribosomal protein S27	FBgn0039300	CG10423	RpS27	2.0192
