# Supplementary material for: Genome-wide analysis of the maternal-to-zygotic transition in Drosophila primordial germ cells
Source: Genome Biol. 2012 Feb 20;13(2):R11. doi: 10.1186/gb-2012-13-2-r11 (PMC3334568; doi:10.1186/gb-2012-13-2-r11)
Supplement: Additional file 8 — Gene Ontology (GO) term enrichment analysis of proteins enriched in PGCs or soma (listed in Additional file 6). (a) GO term results for the 1-to-3 hour PGC-specific proteins. (b) GO term results for the 1-to-3 hour PGC-enriched transcripts. (c) GO term results for the 1-to-3 hour soma-specific proteins. (d) GO term results for the 1-to-3 hour soma-enriched proteins. The proteins expressed in 1-to-3 hour somatic cells and PGCs served as the background sets. Terms with FDR < 10% were considered to be significant and are listed in the table. [file gb-2012-13-2-r11-S8.XLS]

## Sheet: Sheet1
A. GO term results for the 1-to-3 hour PGC-specific proteins
Category	Term	Count	%	P Value	Genes	List Total	Pop Hits	Pop Total	Fold Enrichment	Bonferroni	Benjamini	FDR(%)
GOTERM_BP_FAT	GO:0007277~pole cell development	4	23.5294	6.25464e-05	FBGN0004872, FBGN0003891, FBGN0000146, FBGN0003015	11	8	856	38.9091	0.0143448	0.0143448	0.080213
GOTERM_CC_FAT	GO:0060293~germ plasm	3	17.6471	0.00112492	FBGN0003891, FBGN0000146, FBGN0003015	9	5	700	46.6667	0.0547234	0.0547234	1.07821
GOTERM_CC_FAT	GO:0045495~pole plasm	3	17.6471	0.00112492	FBGN0003891, FBGN0000146, FBGN0003015	9	5	700	46.6667	0.0547234	0.0547234	1.07821
GOTERM_CC_FAT	GO:0043186~P granule	3	17.6471	0.00112492	FBGN0003891, FBGN0000146, FBGN0003015	9	5	700	46.6667	0.0547234	0.0547234	1.07821
GOTERM_BP_FAT	GO:0045165~cell fate commitment	4	23.5294	0.00157679	FBGN0004872, FBGN0015907, FBGN0003891, FBGN0003015	11	22	856	14.1488	0.305474	0.166617	2.00415
GOTERM_BP_FAT	GO:0007279~pole cell formation	3	17.6471	0.00250274	FBGN0004872, FBGN0000146, FBGN0003015	11	7	856	33.3506	0.439462	0.175479	3.16374
GOTERM_BP_FAT	GO:0007281~germ cell development	4	23.5294	0.00669759	FBGN0004872, FBGN0003891, FBGN0000146, FBGN0003015	11	36	856	8.64646	0.78825	0.321647	8.26025
GOTERM_BP_FAT	GO:0001709~cell fate determination	3	17.6471	0.00762305	FBGN0004872, FBGN0003891, FBGN0003015	11	12	856	19.4545	0.82927	0.297798	9.3508
B. GO term results for the 1-to-3 hour PGC-enriched transcripts
Category	Term	Count	%	P Value	Genes	List Total	Pop Hits	Pop Total	Fold Enrichment	Bonferroni	Benjamini	FDR(%)
KEGG_PATHWAY	dme03010:Ribosome	8	18.6047	0.00806565	FBGN0033699, FBGN0086710, FBGN0011284, FBGN0039300, FBGN0039757, FBGN0029897, FBGN0002593, FBGN0017579	19	61	423	2.91976	0.114387	0.114387	5.47488
C. GO term results for the 1-to-3 hour soma-specific proteins
No significant GO terms
D. GO terms results for the 1-to-3 hour soma-enriched proteins
Category	Term	Count	%	P Value	Genes	List Total	Pop Hits	Pop Total	Fold Enrichment	Bonferroni	Benjamini	FDR(%)
GOTERM_CC_FAT	GO:0043228~non-membrane-bounded organelle	13	41.9355	0.0058848	FBGN0032518, FBGN0259785, FBGN0005634, FBGN0002781, FBGN0013756, FBGN0051363, FBGN0037330, FBGN0013981, FBGN0003268, FBGN0038964, FBGN0037328, FBGN0250789, FBGN0026196	20	230	700	1.97826	0.471354	0.471354	6.42983
GOTERM_CC_FAT	GO:0043232~intracellular non-membrane-bounded organelle	13	41.9355	0.0058848	FBGN0032518, FBGN0259785, FBGN0005634, FBGN0002781, FBGN0013756, FBGN0051363, FBGN0037330, FBGN0013981, FBGN0003268, FBGN0038964, FBGN0037328, FBGN0250789, FBGN0026196	20	230	700	1.97826	0.471354	0.471354	6.42983
