# Supplementary material for: Genome-wide analysis of the maternal-to-zygotic transition in Drosophila primordial germ cells
Source: Genome Biol. 2012 Feb 20;13(2):R11. doi: 10.1186/gb-2012-13-2-r11 (PMC3334568; doi:10.1186/gb-2012-13-2-r11)
Supplement: Additional file 9 — Transcripts expressed in PGCs or soma. (a) Transcripts that are significantly expressed in PGCs at the 1-to-3 hour time point. The list was determined using the expression profiles of 1-to-3 hour PGCs. (b) Transcripts that are significantly expressed in PGCs at the 3-to-5 hour time point. The list was determined using the expression profiles of 3-to-5 hour PGCs. (c) Transcripts that are significantly expressed in PGCs at the 5-to-7 hour time point. The list was determined using the expression profiles of 5-to-7 hour PGCs. (d) Transcripts that are significantly expressed in the somatic cells at the 1-to-3 hour time point. The list was determined using the expression profiles of 1-to-3 hour GFP-negative cells. [file gb-2012-13-2-r11-S9.XLS]

## Sheet: Sheet1
A. Transcripts that are significantly expressed in PGCs at the 1-to-3 hour time point
	Score(d)	Numerator(r)	Denominator(s+s0)	q-value(%)	FBgn	CG Name	Name	Symbol
CG11276-RA	4.07438	7.60495	1.86653	0	FBgn0011284	CG11276	Ribosomal protein S4	RpS4
CG3195-RA	4.05339	7.61596	1.87891	0	FBgn0034968	CG3195	Ribosomal protein L12	RpL12
CG31618-RA	4.03981	7.59153	1.87918	0	FBgn0051618	CG31618	His2A:CG31618	His2A:CG31618
CG33865-RA	4.03565	7.60717	1.88499	0	FBgn0053865	CG33865	His2A:CG33865	His2A:CG33865
CG8201-RN	4.00279	7.55894	1.88842	0	FBgn0026193	CG8201
CG6341-RA	3.95364	7.46467	1.88805	0	FBgn0028737	CG6341	Elongation factor 1 beta	Ef1beta
CG1962-RA	3.90858	7.34799	1.87996	0	FBgn0032876	CG1962	-	CG1962
CG11154-RA	3.90169	7.35964	1.88627	0	FBgn0010217	CG11154	ATP synthase-beta	ATPsyn-beta
CG8280-RA	3.88485	7.51872	1.9354	0	FBgn0000556	CG8280	Elongation factor 1alpha48D	Ef1alpha48D
CG32885-RC	3.86907	7.32409	1.89298	0	FBgn0016053	CG32885	polar granule component	pgc
CG12749-RA	3.86379	7.35937	1.9047	0	FBgn0004237	CG12749	Heterogeneous nuclear ribonucleoprotein at 87F	Hrb87F
CG31196-RA	3.83604	7.14898	1.86363	0	FBgn0020238	CG31196	14-3-3epsilon	14-3-3epsilon
CG8857-RA	3.82975	7.33251	1.91462	0	FBgn0033699	CG8857	Ribosomal protein S11	RpS11
CG5788-RA	3.82747	7.28384	1.90304	0	FBgn0026316	CG5788	Ubiquitin conjugating enzyme 10	UbcD10
CG6134-RA	3.82444	7.31392	1.91242	0	FBgn0003495	CG6134	spatzle	spz
CG6134-RH	3.82324	7.16275	1.87348	0	FBgn0003495	CG6134	spatzle	spz
CG13389-RA	3.81635	7.25276	1.90044	0	FBgn0010265	CG13389	Ribosomal protein S13	RpS13
CG5184-RA	3.81555	7.19841	1.8866	0	FBgn0038474	CG5184	mitochondrial ribosomal protein S11	mRpS11
CG4122-RB	3.81532	7.40219	1.94012	0	FBgn0004648	CG4122	silver	svr
QmCG17521-PB,isoformB	3.81339	7.36411	1.93112	0	FBgn0024733	CG17521	Ribosomal protein L10	RpL10
CG5784-RB	3.81323	7.21357	1.89172	0	FBgn0034282	CG5784	Mapmodulin	Mapmodulin
CG2033-RC	3.8118	7.24419	1.90046	0	FBgn0010198	CG2033	Ribosomal protein S15Aa	RpS15Aa
CG7111-RA	3.80475	7.21308	1.89581	0	FBgn0020618	CG7111	Receptor of activated protein kinase C 1	Rack1
CG31196-RD	3.79578	7.10574	1.87201	0	FBgn0020238	CG31196	14-3-3epsilon	14-3-3epsilon
CG9177-RA	3.7957	7.17596	1.89055	0	FBgn0030719	CG9177	eIF5	eIF5
CG30415-RA	3.78992	7.16758	1.89122	0	FBgn0250838	CG30415	-	CG30415
CG1524-RB	3.78859	7.31041	1.92959	0	FBgn0004403	CG1524	Ribosomal protein S14a	RpS14a
CG5670-RF	3.74087	7.37416	1.97124	0	FBgn0002921	CG5670	Na pump alpha subunit	Atpalpha
CG10686-RA	3.73416	7.17184	1.9206	0	FBgn0041775	CG10686	trailer hitch	tral
CG6846-RA	3.73093	7.12448	1.90957	0	FBgn0036825	CG6846	Ribosomal protein L26	RpL26
CG4912-RB	3.73059	7.05888	1.89216	0	FBgn0032198	CG4912	eEF1delta	eEF1delta
CG10192-RA	3.72186	7.04123	1.89186	0	FBgn0039122	CG10192
CG33113-RE	3.71439	7.12883	1.91925	0	FBgn0053113	CG33113	Rtnl1	Rtnl1
CG13620-RA	3.71402	7.25871	1.9544	0	FBgn0083077	CG13620	molting defective	mld
CG10125-RA	3.71292	7.17025	1.93116	0	FBgn0024177	CG10125	zero population growth	zpg
CG9281-RB	3.70795	6.98337	1.88335	0	FBgn0030672	CG9281	-	CG9281
CG4897-RA	3.70787	6.94489	1.87301	0	FBgn0005593	CG4897	Ribosomal protein L7	RpL7
CG6510-RA	3.70221	6.97165	1.88311	0	FBgn0010409	CG6510	Ribosomal protein L18A	RpL18A
CG9057-RA	3.69783	7.08213	1.91521	0	FBgn0030608	CG9057	Lipid storage droplet-2	Lsd-2
CG32164-RA	3.69678	7.00715	1.89547	0	FBgn0042177	CG32164	-	CG32164
CG31196-RB	3.69034	7.04277	1.90843	0	FBgn0020238	CG31196	14-3-3epsilon	14-3-3epsilon
CG11901-RB	3.68812	7.01456	1.90193	0	FBgn0029176	CG11901	Ef1gamma	Ef1gamma
CG32575-RB	3.68807	6.95433	1.88563	0	FBgn0026575	CG32575	hangover	hang
CG11989-RB	3.68268	7.1712	1.94728	0	FBgn0036064	CG11989
CG2238-RA	3.67858	7.10094	1.93035	0	FBgn0000559	CG2238	Elongation factor 2b	Ef2b
CG8409-RB	3.66776	7.07863	1.92996	0	FBgn0003607	CG8409	Suppressor of variegation 205	Su(var)205
CG3922-RB	3.6624	6.87458	1.87707	0	FBgn0005533	CG3922	Ribosomal protein S17	RpS17
CG3510-RA	3.66236	6.84619	1.86933	0	FBgn0000405	CG3510	Cyclin B	CycB
CG5670-RC	3.66209	7.21088	1.96906	0	FBgn0002921	CG5670	Na pump alpha subunit	Atpalpha
CG10149-RA	3.6599	6.92803	1.89296	0	FBgn0028689	CG10149	Proteasome p44.5 subunit	Rpn6
CG1746-RA	3.65405	7.11472	1.94708	0	FBgn0039830	CG1746	-	CG1746
CG4204-RA	3.64934	7.07483	1.93866	0	FBgn0023212	CG4204	Elongin B	Elongin-B
CG11276-RB	3.64387	7.09162	1.94618	0	FBgn0011284	CG11276	Ribosomal protein S4	RpS4
CG17949-RA	3.64313	7.14708	1.9618	0	FBgn0061209	CG17949	His2B:CG17949	His2B:CG17949
CG6391-RA	3.64203	7.0586	1.9381	0	FBgn0036111	CG6391	Aps	Aps
CG2911-RB	3.64135	7.18762	1.97389	0	FBgn0037350	CG2911	-	CG2911
CG4800-RA	3.63429	6.9377	1.90895	0	FBgn0037874	CG4800	Translationally controlled tumor protein	Tctp
CG9821-RB	3.62915	7.07009	1.94814	0	FBgn0037636	CG9821	-	CG9821
CG12101-RA	3.62825	6.79622	1.87314	0	FBgn0015245	CG12101	Heat shock protein 60	Hsp60
CG7726-RA	3.61511	6.97058	1.92818	0	FBgn0013325	CG7726	Ribosomal protein L11	RpL11
CG5499-RA	3.61484	6.89551	1.90756	0	FBgn0001197	CG5499	Histone H2A variant	His2Av
CG31196-RC	3.60703	6.8781	1.90686	0	FBgn0020238	CG31196	14-3-3epsilon	14-3-3epsilon
CG1242-RA	3.60129	6.81571	1.89257	0	FBgn0001233	CG1242	Heat shock protein 83	Hsp83
CG9705-RB	3.59761	6.94554	1.9306	0	FBgn0036661	CG9705	-	CG9705
CG14270-RA	3.59389	6.91765	1.92483	0	FBgn0029665	CG14270	-	CG14270
QmCG17521-PB,isoformB	3.59182	7.08105	1.97144	0	FBgn0024733	CG17521	Ribosomal protein L10	RpL10
CG5651-RA	3.58102	6.76257	1.88845	0	FBgn0086706	CG5651	pixie	pix
CG3195-RB	3.57064	7.09089	1.98588	0	FBgn0034968	CG3195	Ribosomal protein L12	RpL12
CG6134-RF	3.56852	6.96775	1.95256	0	FBgn0003495	CG6134	spatzle	spz
CG5605-RC	3.56329	6.88061	1.93097	0	FBgn0036974	CG5605	eukaryotic release factor 1	eRF1
CG11267-RA	3.56135	7.00163	1.966	0	FBgn0036334	CG11267	-	CG11267
CG8863-RA	3.55654	6.7796	1.90624	0	FBgn0038145	CG8863	DnaJ-like-2	Droj2
CG6513-RA	3.55423	6.82379	1.91991	0	FBgn0061515	CG6513	endosulfine	endos
CG3510-RD	3.54863	6.80162	1.91669	0	FBgn0000405	CG3510	Cyclin B	CycB
CG3314-RA	3.54779	6.92929	1.95313	0	FBgn0014026	CG3314	Ribosomal protein L7A	RpL7A
CG1401-RA	3.54455	6.89029	1.94391	0	FBgn0039632	CG1401	Cullin-5	Cul-5
CG33868-RA	3.54204	7.01484	1.98045	0	FBgn0053868	CG33868	His2B:CG33868	His2B:CG33868
CG8448-RD	3.54166	6.66634	1.88226	0	FBgn0034091	CG8448	mrj	mrj
CG9282-RA	3.54138	6.77507	1.91312	0	FBgn0032518	CG9282	Ribosomal protein L24	RpL24
CG10423-RA	3.5366	6.67011	1.88603	0	FBgn0039300	CG10423	Ribosomal protein S27	RpS27
CG15321-RA	3.53114	6.81018	1.92861	0	FBgn0030150	CG15321
CG1877-RC	3.52945	6.737	1.90879	0	FBgn0015509	CG1877	lin-19-like	lin19
CG5784-RA	3.52855	6.81881	1.93247	0	FBgn0034282	CG5784	Mapmodulin	Mapmodulin
CG3203-RC	3.52774	6.69004	1.89641	0	FBgn0029897	CG3203	Ribosomal protein L17	RpL17
CG9075-RA	3.52681	6.72915	1.908	0	FBgn0001942	CG9075	Eukaryotic initiation factor 4a	eIF-4a
CG6302-RA	3.52548	6.972	1.9776	0	FBgn0010741	CG6302	lethal (3) 01239	l(3)01239
CG3509-RA	3.52234	6.5794	1.8679	0	FBgn0038252	CG3509	-	CG3509
CG32575-RA	3.52104	6.81343	1.93506	0	FBgn0026575	CG32575	hangover	hang
CG31363-RD	3.51913	6.78774	1.92881	0	FBgn0051363	CG31363	Jupiter	Jupiter
CG17489-RB	3.51868	7.17955	2.04041	0	FBgn0064225	CG17489	Ribosomal protein L5	RpL5
CG10417-RA	3.50967	6.8727	1.95822	0	FBgn0033021	CG10417	-	CG10417
CG6151-RB	3.50647	6.90129	1.96816	0	FBgn0036533	CG6151
CG15835-RA	3.50521	6.76743	1.93068	0	FBgn0033233	CG15835	Histone demethylase 4A	Kdm4A
CG32491-RQ	3.5038	6.78874	1.93753	0	FBgn0002781	CG32491	modifier of mdg4	mod(mdg4)
CG8411-RA	3.49677	6.65864	1.90422	0	FBgn0005695	CG8411	germ cell-less	gcl
CG17715-RF	3.49298	6.96781	1.9948	0	FBgn0041004	CG17715	-	CG17715
CG2960-RA	3.49221	6.6718	1.91048	0	FBgn0003941	CG2960	Ribosomal protein L40	RpL40
CG7883-RA	3.4905	6.58797	1.8874	0	FBgn0039726	CG7883	eIF2B-alpha	eIF2B-alpha
CG1821-RA	3.48849	6.87411	1.97051	0	FBgn0025286	CG1821	Ribosomal protein L31	RpL31
CG8947-RA	3.4876	6.63912	1.90364	0	FBgn0250848	CG8947	26-29kD-proteinase	26-29-p
CG8116-RA	3.48752	6.98749	2.00357	0	FBgn0037614	CG8116	-	CG8116
CG31449-RA	3.48396	6.78325	1.94699	0	FBgn0013277	CG31449	Heat-shock-protein-70Ba	Hsp70Ba
CG10165-RA	3.48396	7.32808	2.10338	0	FBgn0032801	CG10165	-	CG10165
CG7421-RA	3.47915	6.85063	1.96905	0	FBgn0037137	CG7421	Nopp140	Nopp140
CG30382-RA	3.47793	6.58899	1.89451	0	FBgn0050382	CG30382	-	CG30382
CG6684-RA	3.47793	6.85232	1.97023	0	FBgn0086472	CG6684	Ribosomal protein S25	RpS25
CG7494-RA	3.47366	6.76792	1.94835	0	FBgn0037566	CG7494	mitochondrial ribosomal protein L1	mRpL1
CG9755-RA	3.47113	6.79244	1.95684	0	FBgn0003165	CG9755	pumilio	pum
CG1524-RA	3.46758	6.50773	1.87673	0	FBgn0004403	CG1524	Ribosomal protein S14a	RpS14a
CG1742-RA	3.46614	6.77269	1.95396	0	FBgn0025814	CG1742	Microsomal glutathione S-transferase-like	Mgstl
CG18743-RA	3.46511	6.63958	1.91612	0	FBgn0013276	CG18743	Heat-shock-protein-70Ab	Hsp70Ab
CG12775-RA	3.46432	6.60007	1.90515	0	FBgn0032987	CG12775	Ribosomal protein L21	RpL21
CG13072-RA	3.4604	6.75606	1.95239	0	FBgn0036580	CG13072	PDCD-5	PDCD-5
CG11024-RA	3.45861	6.82993	1.97476	0	FBgn0000318	CG11024	clot	cl
CG8885-RA	3.45839	6.67967	1.93144	0	FBgn0031656	CG8885
CG5642-RA	3.4534	6.65309	1.92653	0	FBgn0036258	CG5642	-	CG5642
CG17520-RA	3.44999	6.60332	1.91401	0	FBgn0000258	CG17520	Casein kinase II alpha subunit	CkIIalpha
CG8053-RA	3.44709	6.74472	1.95664	0	FBgn0026250	CG8053	Eukaryotic initiation factor 1A	eIF-1A
CG8495-RA	3.44706	6.89564	2.00044	0	FBgn0037752	CG8495
CG14222-RA	3.44579	6.52356	1.8932	0	FBgn0031043	CG14222	-	CG14222
CG9983-RA	3.44318	6.69311	1.94388	0	FBgn0001215	CG9983	Heterogeneous nuclear ribonucleoprotein at 98DE	Hrb98DE
CG1780-RA	3.44264	6.74538	1.95936	0	FBgn0026415	CG1780	Imaginal disc growth factor 4	Idgf4
CG4265-RA	3.44183	6.55314	1.90397	0	FBgn0010288	CG4265	Ubiquitin carboxy-terminal hydrolase	Uch
CG6770-RA	3.44112	6.85616	1.99242	0	FBgn0032400	CG6770	-	CG6770
CG9924-RA	3.43964	6.76982	1.96818	0	FBgn0086364	CG9924
CG6854-RB	3.43692	6.46625	1.88141	0	FBgn0036478	CG6854
CG4978-RA	3.43412	6.54914	1.90708	0	FBgn0020633	CG4978	Minichromosome maintenance 7	Mcm7
CG12358-RA	3.43354	6.5806	1.91656	0	FBgn0038100	CG12358	polyA-binding protein interacting protein 2	Paip2
CG6134-RE	3.43335	6.62964	1.93095	0	FBgn0003495	CG6134	spatzle	spz
CG6513-RB	3.43101	7.13341	2.0791	0	FBgn0061515	CG6513	endosulfine	endos
CG5637-RA	3.43069	6.51792	1.89989	0	FBgn0002962	CG5637	nanos	nos
CG7085-RE	3.42826	6.5702	1.91648	0	FBgn0010704	CG7085	lethal (2) s5379	l(2)s5379
CG3661-RA	3.42783	6.78113	1.97825	0	FBgn0010078	CG3661	Ribosomal protein L23	RpL23
CG2995-RA	3.42755	6.45655	1.88372	0	FBgn0040372	CG2995	G9a	G9a
CG6998-RB	3.4252	6.56026	1.91529	0	FBgn0011760	CG6998	cut up	ctp
CG8545-RA	3.42468	6.72568	1.96389	0	FBgn0033741	CG8545	-	CG8545
CG10198-RA	3.42395	6.58924	1.92446	0	FBgn0039120	CG10198	Nucleoporin 98	Nup98
CG1883-RA	3.42298	6.59543	1.92681	0	FBgn0039757	CG1883	Ribosomal protein S7	RpS7
CG7808-RC	3.42121	6.64384	1.94196	0	FBgn0039713	CG7808	Ribosomal protein S8	RpS8
CG8415-RA	3.42088	6.48611	1.89604	0	FBgn0033912	CG8415	Ribosomal protein S23	RpS23
CG1249-RA	3.41171	6.54171	1.91743	0	FBgn0037434	CG1249
CG6932-RA	3.41112	6.64433	1.94785	0	FBgn0028837	CG6932	COP9 complex homolog subunit 6	CSN6
CG6779-RA	3.4068	6.50176	1.90847	0	FBgn0002622	CG6779	Ribosomal protein S3	RpS3
CG32022-RA	3.40593	6.5806	1.9321	0	FBgn0052022	CG32022	-	CG32022
CG5210-RA	3.40065	6.61469	1.94512	0	FBgn0013763	CG5210	-	CG5210
CG10640-RB	3.40045	6.43919	1.89363	0	FBgn0035601	CG10640	Uev1A	Uev1A
CG5848-RA	3.39565	6.54179	1.92652	0	FBgn0000250	CG5848	cactus	cact
CG33936-RA	3.39187	6.65247	1.9613	0	FBgn0053936	CG33936	-	CG33936
CG14290-RB	3.39146	6.51052	1.91968	0	FBgn0038662	CG14290	-	CG14290
CG17246-RB	3.38859	6.43421	1.89879	0	FBgn0017539	CG17246
CG9901-RA	3.38797	6.62104	1.95428	0	FBgn0011742	CG9901	Actin-related protein 14D	Arp14D
CG13388-RC	3.38786	6.43939	1.90072	0	FBgn0027932	CG13388	A kinase anchor protein 200	Akap200
CG14217-RE	3.38763	6.59429	1.94658	0	FBgn0031030	CG14217	Tao-1	Tao-1
CG2446-RB	3.38623	6.71266	1.98234	0	FBgn0030328	CG2446	Amun	Amun
CG10377-RA	3.38604	6.68487	1.97424	0	FBgn0004838	CG10377	Heterogeneous nuclear ribonucleoprotein at 27C	Hrb27C
CG9252-RA	3.38376	6.70233	1.98074	0	FBgn0086251	CG9252	deadlock	del
CG3314-RC	3.38104	6.45636	1.90958	0	FBgn0014026	CG3314	Ribosomal protein L7A	RpL7A
CG6393-RC	3.37907	6.72335	1.9897	0	FBgn0259142	CG6393	Snipper	Snp
CG6817-RA	3.37877	6.61891	1.95897	0	FBgn0024236	CG6817	fear-of-intimacy	foi
CG32276-RB	3.37809	6.53302	1.93394	0	FBgn0047135	CG32276	-	CG32276
CG15442-RA	3.37799	6.61737	1.95897	0	FBgn0010410	CG15442
CG11760-RA	3.37598	6.30917	1.86884	0	FBgn0037615	CG11760	-	CG11760
CG4898-RL	3.37518	6.69306	1.98302	0	FBgn0003721	CG4898	Tropomyosin 1	Tm1
CG10578-RA	3.37405	6.72583	1.9934	0	FBgn0015657	CG10578
CG9983-RD	3.37336	6.9438	2.05842	0	FBgn0001215	CG9983	Heterogeneous nuclear ribonucleoprotein at 98DE	Hrb98DE
CG3329-RA	3.37292	6.64434	1.9699	0	FBgn0023174	CG3329	Proteasome beta2 subunit	Prosbeta2
CG16973-RA	3.37227	6.5154	1.93205	0	FBgn0010909	CG16973	misshapen	msn
CG2005-RB	3.37125	6.73099	1.99659	0	FBgn0004369	CG2005	Protein tyrosine phosphatase 99A	Ptp99A
CG32510-PA	3.36887	6.48385	1.92463	0	FBgn0052510	CG32510	-	CG32510
CG6404-RB	3.36887	6.79495	2.01698	0	FBgn0027615	CG6404	-	CG6404
CG4528-RA	3.36505	6.57132	1.95282	0	FBgn0003449	CG4528	sans fille	snf
CG15224-RG	3.36393	6.59012	1.95906	0	FBgn0000259	CG15224	Casein kinase II beta subunit	CkIIbeta
CG3847-RA	3.36129	6.37632	1.89698	0	FBgn0029867	CG3847	-	CG3847
CG4916-RA	3.35911	6.6211	1.97109	0	FBgn0004419	CG4916	maternal expression at 31B	me31B
CG4453-RA	3.35886	6.72643	2.00259	0	FBgn0061200	CG4453	Nucleoporin 153	Nup153
CG12052-RE	3.35813	6.48872	1.93224	0	FBgn0005630	CG12052	longitudinals lacking	lola
CG8860-RA	3.3572	6.69669	1.99473	0	FBgn0033691	CG8860	-	CG8860
CG5920-RA	3.35582	6.84562	2.03993	0	FBgn0004867	CG5920	Ribosomal protein S2	RpS2
CG5184-RB	3.3498	6.47095	1.93174	0	FBgn0038474	CG5184	mitochondrial ribosomal protein S11	mRpS11
CG11307-RA	3.34841	6.38203	1.90599	0	FBgn0037106	CG11307	-	CG11307
CG11525-RC	3.34793	6.71022	2.00429	0	FBgn0039858	CG11525	Cyclin G	CycG
CG4863-RA	3.34316	6.60633	1.97607	0	FBgn0020910	CG4863	Ribosomal protein L3	RpL3
CG1059-RA	3.34294	6.72777	2.01253	0	FBgn0087013	CG1059	Karyopherin beta 3	Karybeta3
CG2207-RF	3.34293	6.43602	1.92526	0	FBgn0022893	CG2207	Decondensation factor 31	Df31
CG7380-RA	3.34254	6.28806	1.88122	0	FBgn0031977	CG7380	barrier to autointegration factor	baf
CG3249-RA	3.34218	6.45879	1.93251	0	FBgn0029764	CG3249	yu	yu
CG2099-RA	3.34191	6.69553	2.0035	0	FBgn0037328	CG2099	Ribosomal protein L35A	RpL35A
CG6875-RA	3.34134	6.53801	1.9567	0	FBgn0000140	CG6875	abnormal spindle	asp
CG6453-RA	3.34058	6.29685	1.88496	0	FBgn0032643	CG6453	-	CG6453
CG2358-RA	3.33689	6.34006	1.89999	0	FBgn0026567	CG2358
CG4464-RB	3.33248	6.68905	2.00723	0	FBgn0010412	CG4464	Ribosomal protein S19a	RpS19a
CG1647-RA	3.32927	6.57042	1.97353	0	FBgn0039602	CG1647	-	CG1647
CG4466-RA	3.3282	6.57071	1.97425	0	FBgn0001226	CG4466	Heat shock protein 27	Hsp27
CG6323-RD	3.32448	6.60372	1.98639	0	FBgn0039465	CG6323	Tetraspanin 97E	Tsp97E
CG7719-RA	3.32443	6.39556	1.92381	0	FBgn0004461	CG7719
CG13807-RA	3.32392	6.47121	1.94686	0	FBgn0035323	CG13807	-	CG13807
CG12317-RA	3.32276	6.5675	1.97652	0	FBgn0028425	CG12317	JhI-21	JhI-21
CG10084-RB	3.32251	6.95886	2.09446	0	FBgn0002044	CG10084	second mitotic wave missing	swm
CG12306-RB	3.31959	6.33354	1.90793	0	FBgn0003124	CG12306	polo	polo
CG9575-RA	3.31007	6.61653	1.99891	0	FBgn0031090	CG9575	Rab35	Rab35
CG11982-RA	3.30958	6.69984	2.02438	0	FBgn0037653	CG11982	-	CG11982
CG7008-RA	3.30786	6.31403	1.9088	0	FBgn0035121	CG7008	Tudor-SN	Tudor-SN
CG18446-RA	3.30714	6.37339	1.92716	0	FBgn0033458	CG18446	-	CG18446
CG8385-RE	3.30613	6.24433	1.88871	0	FBgn0010348	CG8385	ADP ribosylation factor 79F	Arf79F
CG11897-RA	3.30481	6.55183	1.98251	0	FBgn0039644	CG11897	-	CG11897
CG8188-RA	3.30454	6.29369	1.90456	0	FBgn0030863	CG8188	-	CG8188
CG12323-RB	3.30424	6.55729	1.98451	0	FBgn0029134	CG12323	Proteasome beta5 subunit	Prosbeta5
CG9373-RA	3.29779	6.13028	1.85891	0	FBgn0037701	CG9373
CG10682-RA	3.29742	6.39815	1.94035	0	FBgn0027936	CG10682	vihar	vih
CG5403-RA	3.29684	6.59108	1.99921	0	FBgn0004795	CG5403	retained	retn
CG11397-RA	3.29644	6.74086	2.04489	0	FBgn0015391	CG11397	gluon	glu
CG8223-RA	3.2955	6.24795	1.89591	0	FBgn0037624	CG8223	-	CG8223
CG5930-RA	3.29457	6.39642	1.94151	0	FBgn0011289	CG5930	Transcription factor IIA L	TfIIA-L
CG8332-RA	3.29387	6.47583	1.96602	0	FBgn0034138	CG8332	Ribosomal protein S15	RpS15
CG10354-RA	3.29359	6.28776	1.90909	0	FBgn0031868	CG10354	-	Rat1
CG13316-RC	3.29178	6.20563	1.88519	0	FBgn0023215	CG13316	Mnt	Mnt
CG17520-RB	3.28923	6.64756	2.02101	0	FBgn0000258	CG17520	Casein kinase II alpha subunit	CkIIalpha
CG1943-RA	3.28921	6.28231	1.90998	0	FBgn0037468	CG1943	-	CG1943
overgrownhematopoieticorgansat23BCG2986-PD,isoformD	3.28911	6.48901	1.97287	0	FBgn0015521	CG2986	Ribosomal protein S21	RpS21
CG11980-RB	3.28887	6.28792	1.91188	0	FBgn0037652	CG11980	-	CG11980
CG2048-RA	3.2868	6.27778	1.91	0	FBgn0002413	CG2048	discs overgrown	dco
CG8210-RA	3.28608	6.49441	1.97634	0	FBgn0010426	CG8210
CG7425-RA	3.28452	6.34405	1.9315	0	FBgn0011217	CG7425	effete	eff
CG11861-RC	3.28444	6.1703	1.87864	0	FBgn0001980	CG11861
CG3305-RA	3.2817	6.39847	1.94975	0	FBgn0032949	CG3305	Lamp1	Lamp1
CG1100-RA	3.28069	6.31227	1.92407	0	FBgn0028690	CG1100	Rpn5	Rpn5
CG9953-RA	3.28007	6.28719	1.91679	0	FBgn0035726	CG9953	-	CG9953
CG9796-RA	3.27586	6.61433	2.01912	0	FBgn0038149	CG9796	-	CG9796
CG17520-RC	3.27559	6.34962	1.93847	0	FBgn0000258	CG17520	Casein kinase II alpha subunit	CkIIalpha
CG10360-RA	3.27142	6.30285	1.92664	0	FBgn0003231	CG10360	refractory to sigma P	ref(2)P
CG5940-RA	3.27134	6.25368	1.91166	0	FBgn0000404	CG5940	Cyclin A	CycA
CG7939-RB	3.26822	6.54348	2.00216	0	FBgn0002626	CG7939	Ribosomal protein L32	RpL32
CG7197-RA	3.26658	6.35616	1.94582	0	FBgn0035866	CG7197	-	CG7197
CG6134-RG	3.26513	6.53541	2.00158	0	FBgn0003495	CG6134	spatzle	spz
CG31232-RD	3.26293	6.12935	1.87848	0	FBgn0051232	CG31232	kokopelli	koko
CG4122-RG	3.26275	6.28098	1.92505	0	FBgn0004648	CG4122	silver	svr
CG1469-RC	3.25909	6.37728	1.95677	0	FBgn0015221	CG1469	Ferritin 2 light chain homologue	Fer2LCH
CG9330-RA	3.25908	6.45779	1.98148	0	FBgn0036888	CG9330	-	CG9330
CG14025-RB	3.2579	6.26355	1.92257	0	FBgn0000228	CG14025	Blastoderm-specific gene 25D	Bsg25D
CG5814-RA	3.25734	6.30695	1.93623	0	FBgn0015625	CG5814	Cyclin B3	CycB3
CG10223-RA	3.25625	6.39874	1.96507	0	FBgn0003732	CG10223	Topoisomerase 2	Top2
CG5266-RA	3.25518	6.23785	1.91628	0	FBgn0086134	CG5266	Proteasome 25kD subunit	Pros25
CG8409-RA	3.25457	6.29656	1.93468	0	FBgn0003607	CG8409	Suppressor of variegation 205	Su(var)205
CG2803-RA	3.25389	6.36798	1.95704	0	FBgn0035083	CG2803	Troponin C-akin-1	Tina-1
CG10328-RA	3.2524	6.16241	1.89473	0	FBgn0015520	CG10328	nonA-like	nonA-l
CG32491-RS	3.25172	6.21703	1.91192	0	FBgn0002781	CG32491	modifier of mdg4	mod(mdg4)
CG10326-RA	3.25137	6.34653	1.95196	0	FBgn0038453	CG10326	-	CG10326
CG8104-RA	3.25128	6.21015	1.91007	0	FBgn0036059	CG8104	nudE	nudE
CG32579-RA	3.24981	6.24408	1.92137	0	FBgn0052579	CG32579	-	CG32579
CG9705-RA	3.24728	6.43976	1.98313	0	FBgn0036661	CG9705	-	CG9705
CG10060-RA	3.24685	6.4606	1.9898	0	FBgn0001104	CG10060	G protein alphai subunit 65A	G-ialpha65A
CG4035-RD	3.24635	6.57232	2.02453	0	FBgn0015218	CG4035	Eukaryotic initiation factor 4E	eIF-4E
CG8044-RA	3.24514	6.60208	2.03445	0	FBgn0035829	CG8044	Heterochromatin protein 4	HP4
CG9246-RA	3.24422	6.28037	1.93587	0	FBgn0032925	CG9246	-	CG9246
CG10520-RB	3.2435	6.33088	1.95187	0	FBgn0003882	CG10520	tube	tub
CG8615-RA	3.24047	6.49235	2.00352	0	FBgn0035753	CG8615	Ribosomal protein L18	RpL18
CG7897-RA	3.23836	6.38797	1.9726	0	FBgn0033039	CG7897	gp210	gp210
CG1088-RB	3.237	6.52827	2.01677	0	FBgn0015324	CG1088	Vacuolar H[+]-ATPase 26kD E subunit	Vha26
CG33343-PA	3.23429	6.18031	1.91087	0	FBgn0053343	CG33343
CG31998-RA	3.23307	6.21502	1.92233	0	FBgn0051998	CG31998	-	CG31998
CG9000-RA	3.23264	6.26496	1.93803	0	FBgn0034176	CG9000	prenyl protease type I	ste24a
CG9878-RA	3.23185	6.36089	1.96819	0	FBgn0027360	CG9878	Translocase of inner membrane 10	Tim10
CG15693-RA	3.23143	6.66997	2.06409	0	FBgn0019936	CG15693	Ribosomal protein S20	RpS20
CG14894-RA	3.231	6.30653	1.95188	0	FBgn0038428	CG14894	-	CG14894
CG1057-RA	3.22953	6.08499	1.88417	0	FBgn0037262	CG1057	Mediator complex subunit 31	MED31
CG9765-RE	3.22656	6.54393	2.02814	0	FBgn0026620	CG9765	transforming acidic coiled-coil protein	tacc
CG1913-RA	3.22581	6.29961	1.95288	0	FBgn0003884	CG1913	alpha-Tubulin at 84B	alphaTub84B
CG9553-RA	3.22347	6.39096	1.98263	0	FBgn0000308	CG9553	chickadee	chic
CG10498-RA	3.22239	6.34213	1.96815	0	FBgn0004107	CG10498	cdc2c	cdc2c
CG8091-RA	3.22142	6.05657	1.88009	0	FBgn0026404	CG8091	Nedd2-like caspase	Nc
CG14549-RA	3.22027	6.34594	1.97062	0	FBgn0039403	CG14549	Sld5	Sld5
CG9091-RA	3.21832	6.07519	1.88769	0	FBgn0030616	CG9091	Ribosomal protein L37a	RpL37a
CG5525-RA	3.21457	6.2705	1.95065	0	FBgn0032444	CG5525	-	CG5525
CG7660-RB	3.21409	6.02424	1.87432	0	FBgn0038538	CG7660
CG1519-RB	3.21368	6.25168	1.94534	0	FBgn0023175	CG1519	Proteasome alpha7 subunit	Prosalpha7
CG11148-RA	3.21299	6.2269	1.93804	0	FBgn0039936	CG11148	-	CG11148
CG16817-RA	3.21294	6.02773	1.87608	0	FBgn0037728	CG16817	-	CG16817
CG4944-RA	3.21187	6.34899	1.97673	0	FBgn0026084	CG4944	ciboulot	cib
CG14206-RB	3.20877	6.4055	1.99625	0	FBgn0031035	CG14206
CG5012-RA	3.20761	6.23699	1.94444	0	FBgn0011787	CG5012	mitochondrial ribosomal protein L12	mRpL12
CG6141-RA	3.20624	6.22174	1.94051	0	FBgn0015756	CG6141	Ribosomal protein L9	RpL9
CG14884-RA	3.20556	6.22239	1.94113	0	FBgn0027053	CG14884	COP9 complex homolog subunit 5	CSN5
CG6597-RA	3.20457	6.26822	1.95602	0	FBgn0036967	CG6597	-	CG6597
CG15735-RA	3.20361	6.25372	1.95209	0	FBgn0030364	CG15735	-	CG15735
CG2720-RA	3.20176	6.13316	1.91556	0	FBgn0024352	CG2720	Hsp70/Hsp90 organizing protein homolog	Hop
CG5771-RA	3.20152	6.26265	1.95615	0	FBgn0015790	CG5771	Rab-protein 11	Rab11
CG3203-RB	3.20029	6.2463	1.95179	0	FBgn0029897	CG3203	Ribosomal protein L17	RpL17
CG15098-RA	3.19829	6.15614	1.92482	0	FBgn0034398	CG15098	-	CG15098
CG8385-RA	3.19812	6.12064	1.91382	0	FBgn0010348	CG8385	ADP ribosylation factor 79F	Arf79F
CG8416-RB	3.19786	6.09746	1.90673	0	FBgn0014020	CG8416	Rho1	Rho1
CG2140-RB	3.1969	6.7214	2.10247	0	FBgn0033189	CG2140	Cyt-b5	Cyt-b5
CG3527-RA	3.19401	6.25986	1.95987	0	FBgn0029714	CG3527	-	CG3527
grannysmithCG7340-PB,isoformB	3.19383	6.39264	2.00156	0	FBgn0040493	CG7340	granny smith	granny-smith
CG6982-PA	3.19236	6.22885	1.95117	0	FBgn0039014	CG6982	-	CG6982
CG5277-RA	3.19133	6.24884	1.95807	0	FBgn0025366	CG5277	Intronic Protein 259	Ip259
CG5462-RH	3.19122	6.41525	2.01028	0	FBgn0026178	CG5462
CG31617-RA	3.19046	6.01117	1.88411	0	FBgn0051617	CG31617	His1:CG31617	His1:CG31617
CG7977-RA	3.19042	6.11914	1.91797	0	FBgn0026372	CG7977	Ribosomal protein L23A	RpL23A
CG12391-RA	3.19039	6.12864	1.92097	0	FBgn0033581	CG12391	-	CG12391
CG13690-RA	3.18943	6.04741	1.89608	0	FBgn0031252	CG13690	-	CG13690
CG14897-PB,isoformB	3.188	6.06768	1.90329	0	FBgn0038434	CG14897
CG9062-RB	3.18703	6.18016	1.93916	0	FBgn0033607	CG9062	-	CG9062
CG9318-RA	3.18521	6.36705	1.99894	0	FBgn0032880	CG9318	-	CG9318
CG3161-RD	3.18421	6.40516	2.01154	0	FBgn0004145	CG3161
CG8171-RA	3.1838	6.13049	1.92552	0	FBgn0000996	CG8171	double parked	dup
CG6382-RA	3.18245	6.20842	1.95083	0	FBgn0020443	CG6382	Ef1alpha-like factor	Elf
CG4924-RA	3.18167	6.53705	2.05459	0	FBgn0029079	CG4924	icln	icln
CG1107-RA	3.18134	6.26306	1.96869	0	FBgn0037218	CG1107	auxillin	aux
CG4429-RA	3.18084	6.06313	1.90614	0	FBgn0010256	CG4429
CG17291-RB	3.17999	6.0432	1.90038	0	FBgn0005776	CG17291
CG31136-RA	3.17697	6.50189	2.04657	0	FBgn0013343	CG31136	Syntaxin 1A	Syx1A
CG12405-RA	3.17501	6.16494	1.94171	0	FBgn0033520	CG12405	Peroxiredoxin 2540-1	Prx2540-1
CG11989-RD	3.17403	6.30139	1.98529	0	FBgn0036064	CG11989
CG9874-RA	3.17371	6.00353	1.89164	0	FBgn0003687	CG9874	TATA binding protein	Tbp
CG11177-RA	3.1663	6.29796	1.98906	0	FBgn0030501	CG11177	BthD selenoprotein	BthD
CG7379-RA	3.16565	6.1238	1.93446	0	FBgn0038546	CG7379	-	CG7379
CG3262-RD	3.16453	6.18308	1.95387	0	FBgn0032986	CG3262	-	CG3262
CG12155-RA	3.16434	6.24147	1.97244	0	FBgn0029957	CG12155	-	CG12155
CG11596-RC	3.16411	6.11694	1.93323	0	FBgn0023522	CG11596	-	CG11596
CG3171-RA	3.16386	6.19513	1.95809	0	FBgn0046687	CG3171	Trapped in endoderm 1	Tre1
CG2922-RG	3.16056	6.00161	1.89891	0	FBgn0250753	CG2922	extra bases	exba
CG6554-RA	3.16027	6.01546	1.90346	0	FBgn0037834	CG6554	Arginine methyltransferase 1	Art1
CG10803-RA	3.1581	6.11931	1.93765	0	FBgn0029666	CG10803	-	CG10803
CG5064-RA	3.15615	6.03522	1.91221	0	FBgn0035947	CG5064	Signal recognition particle protein 68	Srp68
CG17358-RB	3.15575	6.18433	1.9597	0	FBgn0011290	CG17358	TBP-associated factor 12	Taf12
CG5915-RA	3.15471	6.13188	1.94372	0	FBgn0015795	CG5915	Rab-protein 7	Rab7
CG2849-RA	3.15374	6.161	1.95355	0	FBgn0015286	CG2849	Ras-related protein	Rala
CG10600-RA	3.15213	6.0357	1.9148	0	FBgn0032717	CG10600	-	CG10600
CG4799-RA	3.15046	6.22159	1.97482	0	FBgn0011823	CG4799	Pendulin	Pen
CG2998-RA	3.1504	6.28641	1.99543	0	FBgn0030136	CG2998	Ribosomal protein S28b	RpS28b
CG6359-PA,isoformA	3.14907	6.25432	1.98609	0	FBgn0038065	CG6359	-	CG6359
CG10265-RB	3.14588	6.23949	1.98338	0	FBgn0033990	CG10265	-	CG10265
CG42232-RB	3.14466	5.96939	1.89826	0	FBgn0250754	CG42232	-	CG42232
CG6603-RA	3.14464	6.41157	2.03889	0	FBgn0026418	CG6603	Hsc70Cb	Hsc70Cb
CG6323-RA	3.14402	5.95404	1.89377	0	FBgn0039465	CG6323	Tetraspanin 97E	Tsp97E
CG5410-RD	3.14392	6.35171	2.02031	0	FBgn0039140	CG5410	Mitochondrial Rho	Miro
CG32491-RG	3.14373	5.94763	1.8919	0	FBgn0002781	CG32491	modifier of mdg4	mod(mdg4)
CG4918-RA	3.14272	6.06381	1.92948	0	FBgn0003274	CG4918	Ribosomal protein LP2	RpLP2
CG4280-RA	3.14126	6.09945	1.94172	0	FBgn0015924	CG4280	croquemort	crq
CG10954-RA	3.13977	6.13619	1.95434	0	FBgn0032859	CG10954	Arc-p34	Arc-p34
CG14550-RA	3.13921	5.90605	1.88138	0	FBgn0039405	CG14550	-	CG14550
CG5112-RA	3.13428	6.00416	1.91564	0	FBgn0039341	CG5112	-	CG5112
CG5025-RB	3.13406	5.89838	1.88202	0	FBgn0032224	CG5025	Selenophosphate synthetase 2	Sps2
CG1453-RE	3.13133	6.13509	1.95926	0	FBgn0030268	CG1453	Klp10A	Klp10A
CG8962-RB	3.13018	5.99638	1.91567	0	FBgn0025809	CG8962	Platelet-activating factor acetylhydrolase alpha	Paf-AHalpha
CaseinkinaseIIsubunitCG15224-PE,isoformE	3.12849	6.11657	1.95512	0	FBgn0000259	CG15224	Casein kinase II beta subunit	CkIIbeta
CG13298-RA	3.127	6.29092	2.01181	0	FBgn0035692	CG13298	-	CG13298
CG10498-RB	3.12689	6.11916	1.95695	0	FBgn0004107	CG10498	cdc2c	cdc2c
CG10230-RA	3.12632	6.07335	1.94265	0	FBgn0028691	CG10230	Rpn9	Rpn9
CG4700-RC	3.12252	6.12607	1.9619	0	FBgn0011260	CG4700	Sema-2a	Sema-2a
CG9328-RB	3.12201	5.88786	1.88592	0	FBgn0032886	CG9328	-	CG9328
CG5946-RA	3.1219	6.18739	1.98193	0	FBgn0036211	CG5946	-	CG5946
CG8472-RA	3.12175	6.34974	2.03404	0	FBgn0000253	CG8472	Calmodulin	Cam
CG7728-RA	3.12168	5.95223	1.90674	0	FBgn0036686	CG7728	-	CG7728
CG17168-RA	3.12136	6.32406	2.02606	0	FBgn0039943	CG17168	-	CG17168
CG9772-RB	3.12131	6.37045	2.04095	0	FBgn0037236	CG9772	-	CG9772
CG9126-RA	3.12107	6.18998	1.98329	0	FBgn0045073	CG9126	Stromal interaction molecule	Stim
CG8849-RA	3.11998	6.12022	1.96162	0	FBgn0031651	CG8849	mitochondrial ribosomal protein L24	mRpL24
CG1901-RA	3.11984	6.0715	1.94609	0	FBgn0039914	CG1901	maverick	mav
CG8705-RB	3.11857	6.22429	1.99588	0	FBgn0013726	CG8705	peanut	pnut
CG17342-RA	3.11734	5.83942	1.8732	0	FBgn0017581	CG17342	Lk6	Lk6
CG2855-RA	3.11477	6.02239	1.93349	0	FBgn0031458	CG2855	anterior pharynx defective 1	aph-1
CG6697-RA	3.11353	6.08077	1.95301	0	FBgn0027526	CG6697	-	CG6697
CG11857-RA	3.11305	5.93996	1.90808	0	FBgn0039303	CG11857	-	CG11857
CG6146-RB	3.11054	5.78682	1.86039	0	FBgn0004924	CG6146	Topoisomerase 1	Top1
CG15015-RA	3.10992	5.9163	1.90239	0	FBgn0035533	CG15015	Cip4	Cip4
CG32253-RA	3.10991	5.77354	1.8565	0	FBgn0035524	CG32253	-	CG11583
CG3086-RB	3.10937	6.18161	1.98806	0	FBgn0013987	CG3086	MAP kinase activated protein-kinase-2	MAPk-Ak2
CG1527-RA	3.10871	5.97739	1.92279	0	FBgn0004404	CG1527	Ribosomal protein S14b	RpS14b
CG7622-RB	3.10781	6.48488	2.08664	0	FBgn0002579	CG7622	Ribosomal protein L36	RpL36
CG6967-RA	3.10706	5.93252	1.90937	0	FBgn0034187	CG6967	-	CG6967
CG3351-RA	3.10537	5.95936	1.91905	0	FBgn0038234	CG3351	mitochondrial ribosomal protein L11	mRpL11
CG2446-RE	3.10522	6.06471	1.95307	0	FBgn0030328	CG2446	Amun	Amun
CG4589-RA	3.10486	5.87024	1.89066	0	FBgn0019886	CG4589	Letm1	Letm1
CG5235-RA	3.10482	6.21789	2.00266	0	FBgn0036565	CG5235	-	CG5235
CG4070-RA	3.10477	6.01459	1.93721	0	FBgn0011837	CG4070	Tis11 homolog	Tis11
CG17521-RD	3.10466	5.97932	1.92592	0	FBgn0024733	CG17521	Ribosomal protein L10	RpL10
CG8405-RA	3.10384	5.97777	1.92593	0	FBgn0034071	CG8405	-	CG8405
CG3395-RA	3.1027	5.84864	1.88501	0	FBgn0010408	CG3395	Ribosomal protein S9	RpS9
CG4918-RB	3.10234	6.08836	1.96251	0	FBgn0003274	CG4918	Ribosomal protein LP2	RpLP2
CG7939-RA	3.10154	6.03343	1.9453	0	FBgn0002626	CG7939	Ribosomal protein L32	RpL32
CG12363-RA	3.10037	6.20088	2.00005	0	FBgn0024432	CG12363	Dynein light chain 90F	Dlc90F
CG7066-RA	3.09733	6.06713	1.95882	0	FBgn0087039	CG7066	SECIS-binding protein 2	Sbp2
CG9027-RD	3.09536	5.81701	1.87927	0	FBgn0033631	CG9027	-	CG9027
CG32491-RW	3.09032	5.98376	1.93629	0	FBgn0002781	CG32491	modifier of mdg4	mod(mdg4)
CG2168-RA	3.08944	6.22015	2.01336	0	FBgn0017545	CG2168	Ribosomal protein S3A	RpS3A
CG12000-RB	3.0887	6.14944	1.99095	0	FBgn0250746	CG12000	Proteasome beta7 subunit	Prosbeta7
CG4903-RA	3.08858	6.17032	1.99778	0	FBgn0034240	CG4903	Misexpression suppressor of ras 4	MESR4
CG8742-RA	3.0874	6.22866	2.01744	0	FBgn0250792	CG8742
CG7869-RA	3.08674	6.00351	1.94493	0	FBgn0025355	CG7869	Suppressor of Under-Replication	SuUR
CG5183-RA	3.08651	5.9131	1.91579	0	FBgn0022268	CG5183	KDEL receptor	KdelR
CG8233-RA	3.08511	5.84873	1.89579	0	FBgn0033897	CG8233	Reduction in Cnn dots 1	Rcd1
CG10279-RC	3.08494	5.75161	1.86442	0	FBgn0003261	CG10279	Rm62	Rm62
CG1970-RA	3.08396	5.84799	1.89626	0	FBgn0039909	CG1970	-	CG1970
CG4590-RA	3.0825	5.87107	1.90465	0	FBgn0027108	CG4590	innexin 2	inx2
CG5834-RA	3.08215	6.16292	1.99955	0	FBgn0051354	CG5834	Hsp70Bbb	Hsp70Bbb
CG8121-RA	3.08077	5.90154	1.91561	0	FBgn0037680	CG8121	-	CG8121
CG8625-RA	3.07999	5.94623	1.9306	0	FBgn0011604	CG8625	Imitation SWI	Iswi
CG6395-RB	3.07935	6.00578	1.95034	0	FBgn0004179	CG6395	Cysteine string protein	Csp
CG12218-RA	3.07696	5.89868	1.91705	0	FBgn0026206	CG12218	mei-P26	mei-P26
CG13363-RA	3.07624	5.9197	1.92433	0	FBgn0025639	CG13363	Histone methyltransferase 4-20	Hmt4-20
CG18319-RA	3.07575	5.97689	1.94323	0	FBgn0000173	CG18319	bendless	ben
CG5374-RB	3.0751	5.88933	1.91517	0	FBgn0003676	CG5374	Tcp1-like	T-cp1
CG4157-RA	3.07495	5.93504	1.93013	0	FBgn0028693	CG4157	Rpn12	Rpn12
CG3645-RA	3.07483	6.16997	2.00661	0	FBgn0031238	CG3645	-	CG3645
CG17270-RA	3.07443	5.955	1.93695	0	FBgn0038828	CG17270	-	CG17270
CG5295-RA	3.07311	6.0947	1.98323	0	FBgn0036449	CG5295	brummer	bmm
CG1172-RA	3.07078	6.33232	2.06212	0	FBgn0037321	CG1172	-	CG1172
CG3612-RA	3.06854	6.23039	2.03041	0	FBgn0011211	CG3612	bellwether	blw
CG15312-RA	3.06822	5.8926	1.92053	0	FBgn0030174	CG15312	-	CG15312
CG6030-RB	3.06815	5.79373	1.88835	0	FBgn0016120	CG6030	ATP synthase, subunit d	ATPsyn-d
CG2746-RA	3.06604	6.03681	1.96893	0	FBgn0002607	CG2746	Ribosomal protein L19	RpL19
CG3186-RB	3.06502	6.20333	2.02391	0	FBgn0034967	CG3186	eIF-5A	eIF-5A
CG31641-RC	3.06473	6.00291	1.95871	0	FBgn0051641	CG31641	stathmin	stai
CG9659-RC	3.06423	6.04995	1.97438	0	FBgn0001404	CG9659	egghead	egh
CG3114-RH	3.06391	5.95236	1.94273	0	FBgn0005427	CG3114	erect wing	ewg
CG4274-RA	3.0621	6.03152	1.96973	0	FBgn0001086	CG4274	fizzy	fzy
CG11284-RA	3.06104	5.88978	1.92411	0	FBgn0030056	CG11284	-	CG11284
CG18591-RA	3.05992	6.12964	2.0032	0	FBgn0031962	CG18591
CG1298-RA	3.05963	5.86855	1.91806	0	FBgn0033032	CG1298	kune-kune	kune
CG5271-RA	3.0593	6.06945	1.98393	0	FBgn0003942	CG5271	Ribosomal protein S27A	RpS27A
CG10928-RA	3.05921	6.01762	1.96705	0	FBgn0040522	CG10928	-	CG10928
pxtCG7660-PA,isoformA	3.05851	5.79589	1.89501	0	FBgn0038538	CG7660
CG3436-RA	3.05825	5.79362	1.89442	0	FBgn0031229	CG3436	-	CG3436
CG6393-RA	3.05778	6.24753	2.04316	0	FBgn0259142	CG6393	Snipper	Snp
CG8924-RB	3.05482	5.87574	1.92343	0	FBgn0030710	CG8924	-	CG8924
CG11522-RB	3.0546	5.92388	1.93933	0	FBgn0039857	CG11522	Ribosomal protein L6	RpL6
CG12175-RB	3.05413	5.93855	1.94443	0	FBgn0030502	CG12175	toothrin	tth
CG8418-RA	3.05264	5.99234	1.963	0	FBgn0017549	CG8418	Ras which interacts with Calmodulin	Ric
CG8416-RE	3.05106	5.97013	1.95674	0	FBgn0014020	CG8416	Rho1	Rho1
CG7622-RA	3.0502	6.02042	1.97378	0	FBgn0002579	CG7622	Ribosomal protein L36	RpL36
CG3024-RA	3.04788	6.13952	2.01436	0	FBgn0025615	CG3024	torp4a	torp4a
CG4976-RA	3.04774	5.77753	1.89567	0	FBgn0039559	CG4976	Mes-4	Mes-4
CG8114-RA	3.04738	5.87939	1.92932	0	FBgn0003041	CG8114	pebble	pbl
CG14710-PA	3.04673	6.03581	1.98108	0	FBgn0037920	CG14710	-	CG14710
CG17569-RA	3.04638	5.97103	1.96004	0	FBgn0035416	CG17569	gryzun	gry
CG8582-RA	3.04625	6.01352	1.97407	0	FBgn0035772	CG8582	Sh3beta	Sh3beta
CG4264-RE	3.04562	5.70573	1.87342	0	FBgn0001219	CG4264	Heat shock protein cognate 4	Hsc70-4
CG3303-RA	3.04394	5.9839	1.96584	0	FBgn0038381	CG3303	-	CG3303
CG4884-RA	3.04259	6.09782	2.00415	0	FBgn0039565	CG4884	-	CG4884
CG3606-RB	3.04216	6.20667	2.04022	0	FBgn0011571	CG3606	cabeza	caz
CG8357-RA	3.04039	6.07097	1.99677	0	FBgn0024732	CG8357	DNA fragmentation factor-related protein 1	Drep-1
CG6721-RA	3.04035	5.76239	1.89531	0	FBgn0004390	CG6721	GTPase-activating protein 1	Gap1
CG5746-RB	3.03751	5.92334	1.95007	0	FBgn0039186	CG5746	-	CG5746
CG12141-RA	3.03353	6.09801	2.0102	0	FBgn0027084	CG12141	Lysyl-tRNA synthetase	Aats-lys
TATAboxbindingprotein-relatedfactor2CG18009-PA,isoformA	3.03335	5.85153	1.92906	0	FBgn0026758	CG18009
CG9710-RA	3.03241	5.72528	1.88803	0	FBgn0021768	CG9710	nudC	nudC
CG4254-RA	3.02672	6.04231	1.99633	0	FBgn0011726	CG4254	twinstar	tsr
CG14614-RA	3.02663	5.81655	1.92179	0	FBgn0031186	CG14614	-	CG14614
CG8669-RA	3.02569	5.88889	1.94629	0	FBgn0000370	CG8669	cryptocephal	crc
CG12236-RB	3.02334	5.86874	1.94114	0	FBgn0029822	CG12236	-	CG12236
CG5848-RD	3.02282	6.14982	2.03447	0	FBgn0000250	CG5848	cactus	cact
CG18028-RA	3.01872	5.87692	1.94683	0	FBgn0002566	CG18028	light	lt
CG9749-RA	3.01859	5.92168	1.96174	0	FBgn0020510	CG9749	Abelson interacting protein	Abi
CG12107-RA	3.01829	5.74557	1.90359	0	FBgn0033209	CG12107	-	CG12107
CG1841-RB	3.01812	6.23362	2.0654	0	FBgn0030330	CG1841	Transport and Golgi organization 10	Tango10
CG40451-RA	3.01804	6.21065	2.05784	0	FBgn0067318	CG40451	-	CG40451
CG4572-RA	3.01775	5.95747	1.97414	0	FBgn0038738	CG4572	-	CG4572
CG13384-RA	3.01764	5.88855	1.95137	0	FBgn0032036	CG13384	-	CG13384
CG5935-RA	3.01744	5.97817	1.9812	0	FBgn0026533	CG5935	Dek	Dek
CG9669-RA	3.0174	6.13049	2.03171	0	FBgn0036667	CG9669	-	CG9669
CG1341-RA	3.01625	6.11511	2.02739	0	FBgn0028687	CG1341	Rpt1	Rpt1
CG2865-RA	3.01556	5.74283	1.9044	0	FBgn0023526	CG2865	-	CG2865
CG9586-RB	3.01499	5.80226	1.92447	0	FBgn0032101	CG9586	-	CG9586
CG14792-RB	3.01445	5.99155	1.98761	0	FBgn0003517	CG14792	stubarista	sta
CG1927-RA	3.01444	5.66728	1.88004	0	FBgn0027547	CG1927	-	CG1927
CG33261-RF	3.01375	6.02437	1.99896	0	FBgn0013263	CG33261	Trithorax-like	Trl
CG4091-RA	3.0135	5.94293	1.9721	0	FBgn0034894	CG4091	-	CG4091
CG14897-PB,isoformB	3.01326	6.0446	2.006	0	FBgn0038434	CG14897
CG9399-RA	3.01222	6.35474	2.10965	0	FBgn0037715	CG9399	-	CG9399
CG9181-RC	3.01215	5.90984	1.962	0	FBgn0003138	CG9181	Protein tyrosine phosphatase 61F	Ptp61F
CG33145-RB	3.01153	5.99703	1.99136	0	FBgn0053145	CG33145	-	CG33145
CG6588-RA	3.01087	5.82433	1.93443	0	FBgn0000634	CG6588
CG1416-RA	3.01068	5.79586	1.9251	0	FBgn0032961	CG1416	-	CG1416
CG14672-RA	3.01029	6.41218	2.13009	0	FBgn0044823	CG14672	Spec2	Spec2
CG13425-RB	3.0101	5.98554	1.98848	0	FBgn0015907	CG13425	bancal	bl
CG2207-RA	3.00953	5.99278	1.99127	0	FBgn0022893	CG2207	Decondensation factor 31	Df31
CG6370-RA	3.00947	5.68313	1.88841	0	FBgn0034277	CG6370	-	CG6370
CG7664-RA	3.00935	5.90186	1.96118	0	FBgn0001994	CG7664	cropped	crp
CG5514-RA	3.00913	5.81475	1.93237	0	FBgn0039560	CG5514	-	CG5514
CG1218-RA	3.0081	6.05253	2.01208	0	FBgn0037377	CG1218	-	CG1218
CG32836-RA	3.00682	5.94926	1.97859	0	FBgn0085442	CG32836	Na,K-ATPase Interacting	NKAIN
CG1263-RA	3.00532	5.83764	1.94243	0	FBgn0024939	CG1263
CG6575-RA	3.00427	5.70577	1.89922	0	FBgn0015229	CG6575	gliolectin	glec
CG6192-RA	3.00412	5.89583	1.96258	0	FBgn0032341	CG6192	-	Reps
CG6084-RA	3.00372	5.71645	1.90313	0	FBgn0086254	CG6084	-	CG6084
CG5748-RA	3.00334	5.73894	1.91085	0	FBgn0001222	CG5748	Heat shock factor	Hsf
CG5991-RA	3.00242	5.71379	1.90306	0	FBgn0026576	CG5991	-	CG5991
CG10691-RB	3.00234	6.10484	2.03336	0	FBgn0002031	CG10691	lethal (2) 37Cc	l(2)37Cc
CG5363-RA	3.00121	5.77063	1.92276	0	FBgn0004106	CG5363	cdc2	cdc2
CG2165-PB,isoformB	3.00112	5.90493	1.96757	0	FBgn0025704	CG2165
CG9999-RA	3.00088	5.70398	1.90077	0	FBgn0003346	CG9999	Ran GTPase activating protein	RanGap
CG4912-RA	3.00015	5.75885	1.91952	0	FBgn0032198	CG4912	eEF1delta	eEF1delta
CG2183-RA	3.00007	5.87381	1.95789	0	FBgn0033273	CG2183	-	CG2183
CG7911-RA	2.99953	5.85678	1.95257	0	FBgn0039735	CG7911	-	CG7911
CG9742-RA	2.99916	5.86097	1.95421	0	FBgn0030765	CG9742
CG6210-RB	2.99879	6.00845	2.00363	0	FBgn0036141	CG6210	wntless	wls
CG3180-RA	2.99875	5.91807	1.97351	0	FBgn0003276	CG3180
CG12325-RA	2.99869	5.86746	1.95667	0	FBgn0033557	CG12325	-	CG12325
CG4082-RA	2.99816	5.90489	1.9695	0	FBgn0017577	CG4082	Minichromosome maintenance 5	Mcm5
CG17420-RC	2.99636	5.93007	1.97909	0	FBgn0028697	CG17420	Ribosomal protein L15	RpL15
CG14715-RA	2.99615	6.04607	2.01794	0	FBgn0037930	CG14715	-	CG14715
CG5522-RA	2.99557	5.69658	1.90167	0	FBgn0034158	CG5522	-	CG5522
CG4455-RA	2.99524	5.74801	1.91905	0	FBgn0028506	CG4455	-	CG4455
CG33096-PB,isoformB	2.99425	5.75238	1.92114	0	FBgn0053096	CG33096	-	CG33096
CG2013-RA	2.99376	5.75314	1.92171	0	FBgn0004436	CG2013	Ubiquitin conjugating enzyme	UbcD6
CG18525-RA	2.99316	5.8956	1.96969	0	FBgn0028984	CG18525	Serine protease inhibitor 5	Spn5
CG2210-RA	2.99269	5.82312	1.94578	0	FBgn0000150	CG2210	abnormal wing discs	awd
CG8073-RB	2.99246	5.76136	1.92529	0	FBgn0033377	CG8073	Phosphomannomutase 45A	Pmm45A
CG5371-RA	2.99192	5.94429	1.98678	0	FBgn0011703	CG5371	Ribonucleoside diphosphate reductase large subunit	RnrL
CG11508-RA	2.99065	5.73229	1.91674	0	FBgn0033267	CG11508
CG4035-RG	2.98988	5.64649	1.88853	0	FBgn0015218	CG4035	Eukaryotic initiation factor 4E	eIF-4E
CG1511-RD	2.98927	5.77911	1.93328	0	FBgn0025936	CG1511	Eph receptor tyrosine kinase	Eph
CG2050-RA	2.98907	5.73791	1.91963	0	FBgn0002780	CG2050	modulo	mod
CG6958-RA	2.989	5.75014	1.92377	0	FBgn0039004	CG6958	Nucleoporin 133	Nup133
CG7028-RA	2.98895	5.83888	1.95349	0	FBgn0027587	CG7028	-	CG7028
CG1490-RB	2.98861	5.9704	1.99772	0	FBgn0030366	CG1490	ubiquitin-specific protease 7	Usp7
CG30425-RA	2.98749	6.21066	2.07889	0	FBgn0066084	CG30425	Ribosomal protein L41	RpL41
CG7590-RA	2.98511	5.88448	1.97128	0	FBgn0041094	CG7590	scylla	scyl
CG40042-RA	2.98403	5.86755	1.96632	0	FBgn0058042	CG40042	-	CG40042
CG6418-RB	2.98303	5.58499	1.87225	0	FBgn0036104	CG6418	-	CG6418
CG34036-PA	2.98288	6.01149	2.01533	0	FBgn0054036	CG34036
Nedd4CG7555-PD,isoformD	2.98194	5.80041	1.94518	0	FBgn0036736	CG42279
CG3186-RA	2.98191	5.87159	1.96907	0	FBgn0034967	CG3186	eIF-5A	eIF-5A
CG7857-RA	2.98179	5.81352	1.94967	0	FBgn0026738	CG7857	-	CG7857
CG11555-RA	2.98173	5.82034	1.952	0	FBgn0086856	CG11555	-	CG11555
CG30392-RA	2.98143	5.6587	1.89798	0	FBgn0050392	CG30392	-	CG30392
CG7461-RA	2.98132	5.84132	1.9593	0	FBgn0034432	CG7461	-	CG7461
CG3887-RA	2.98092	5.62183	1.88594	0	FBgn0031670	CG3887	-	CG3887
CG3725-RG	2.98051	5.98813	2.00909	0	FBgn0004551	CG3725
CG9031-RA	2.98042	5.59951	1.87877	0	FBgn0028546	CG9031	icarus	ics
CG6977-RA	2.97973	5.87028	1.97007	0	FBgn0037963	CG6977	Cad87A	Cad87A
CG7777-RB	2.97962	5.79673	1.94546	0	FBgn0033635	CG7777	-	CG7777
CG5000-RA	2.97805	5.7739	1.93882	0	FBgn0027948	CG5000	mini spindles	msps
CG9636-RA	2.97661	5.66189	1.90213	0	FBgn0037556	CG9636	-	CG9636
CG17870-RA	2.97626	5.77636	1.94081	0	FBgn0004907	CG17870	14-3-3zeta	14-3-3zeta
CG7414-RA	2.97557	5.74832	1.93184	0	FBgn0037135	CG7414	-	CG7414
CG6805-RA	2.97537	5.83836	1.96223	0	FBgn0034179	CG6805	-	CG6805
CG10944-RB	2.97312	5.75186	1.93462	0	FBgn0004922	CG10944
CG9603-RA	2.97307	5.82812	1.9603	0	FBgn0040529	CG9603	-	CG9603
CG9181-RA	2.97248	5.68544	1.91269	0	FBgn0003138	CG9181	Protein tyrosine phosphatase 61F	Ptp61F
CG10602-RD	2.97227	5.70532	1.91951	0	FBgn0032721	CG10602	-	CG10602
CG4422-RA	2.97209	5.67138	1.90821	0	FBgn0004868	CG4422	GDP dissociation inhibitor	Gdi
CG9539-RA	2.9719	5.7352	1.92981	0	FBgn0086357	CG9539	Sec61alpha	Sec61alpha
CG9193-RA	2.97187	5.67555	1.90976	0	FBgn0005655	CG9193	mutagen-sensitive 209	mus209
CG12052-RD	2.97151	5.8007	1.9521	0	FBgn0005630	CG12052	longitudinals lacking	lola
CG6115-RA	2.9715	5.74334	1.93281	0	FBgn0040985	CG6115	-	CG6115
CG3679-RA	2.96948	6.04329	2.03513	0	FBgn0027521	CG3679	-	CG3679
CG13097-RA	2.96903	5.99265	2.01838	0	FBgn0032051	CG13097	-	CG13097
CG2201-RA	2.96822	5.80513	1.95576	0	FBgn0032955	CG2201	-	CG2201
CG14683-RA	2.96796	5.91928	1.9944	0	FBgn0037822	CG14683	-	CG14683
CG12086-RA	2.96779	5.99514	2.02007	0	FBgn0011204	CG12086	cueball	cue
CG5119-RC	2.96701	5.85632	1.97381	0	FBgn0003031	CG5119
CG11451-RA	2.96567	5.67467	1.91345	0	FBgn0037025	CG11451	Spc105-related	Spc105R
CG4999-RB	2.96552	5.83624	1.96803	0	FBgn0035936	CG4999	Tetraspanin 66E	Tsp66E
CG9423-RA	2.9651	5.62306	1.89641	0	FBgn0027338	CG9423	karyopherin alpha3	Kap-alpha3
CG8938-RB	2.96416	6.03414	2.0357	0	FBgn0010226	CG8938	Glutathione S transferase S1	GstS1
CG10542-RA	2.96275	5.67574	1.9157	0	FBgn0086694	CG10542	Bre1	Bre1
CG4412-RA	2.96257	5.5926	1.88775	0	FBgn0016119	CG4412	ATPase coupling factor 6	ATPsyn-Cf6
CG31611-RA	2.96198	6.16479	2.08131	0	FBgn0051611	CG31611	His4:CG31611	His4:CG31611
CG7010-RA	2.95987	5.82939	1.96947	0	FBgn0028325	CG7010	lethal (1) G0334	l(1)G0334
CG11500-RA	2.9595	5.58942	1.88864	0	FBgn0040623	CG11500	Spase 12-subunit	Spase12
CG18593-RA	2.9586	5.5894	1.8892	0	FBgn0036237	CG18593	viral IAP-associated factor	viaf
CG6946-RB	2.95712	5.86011	1.9817	0	FBgn0259139	CG6946	glorund	glo
CG4911-RA	2.95689	5.73213	1.93857	0	FBgn0035959	CG4911	-	CG4911
CG14999-RA	2.95642	5.78705	1.95745	0	FBgn0015287	CG14999
CG9393-RA	2.95544	5.68921	1.925	0	FBgn0037710	CG9393	-	CG9393
CG17498-RA	2.95537	5.81332	1.96704	0	FBgn0035640	CG17498	mad2	mad2
CG5317-RA	2.9545	5.59915	1.89513	0	FBgn0032404	CG5317	Ribosomal protein L7-like	RpL7-like
CG9738-RA	2.95366	5.84379	1.97849	0	FBgn0024326	CG9738	MAP kinase kinase 4	Mkk4
CG6202-RA	2.95312	5.58714	1.89194	0	FBgn0019925	CG6202	Surfeit 4	Surf4
CG2670-RA	2.95252	5.63269	1.90776	0	FBgn0024909	CG2670	TBP-associated factor 7	Taf7
CG1821-RC	2.95206	5.81133	1.96857	0	FBgn0025286	CG1821	Ribosomal protein L31	RpL31
CG6606-RA	2.95166	5.90278	1.99982	0	FBgn0027335	CG6606	Rab11 interacting protein	Rip11
CG1837-RA	2.94918	5.62789	1.90829	0	FBgn0030329	CG1837	pretaporter	prtp
CG6384-RA	2.94833	5.68522	1.92828	0	FBgn0000283	CG6384	Centrosomal protein 190kD	Cp190
CG10343-RA	2.94772	5.66573	1.92207	0	FBgn0032703	CG10343	-	CG10343
CG3800-RA	2.94705	6.01357	2.04054	0	FBgn0034802	CG3800	-	CG3800
CG1636-RA	2.94698	5.77516	1.95969	0	FBgn0030030	CG1636	-	CG1636
CG3402-RA	2.94675	5.54578	1.882	0	FBgn0035148	CG3402	-	CG3402
CG1783-RA	2.94605	5.95398	2.02101	0	FBgn0024728	CG1783	Slip1	Slip1
CG5827-RA	2.94598	5.81607	1.97424	0	FBgn0028696	CG5827
CG17509-RA	2.94192	5.70906	1.94059	0	FBgn0033676	CG17509
CG18347-RA	2.94141	5.72921	1.94778	0	FBgn0037969	CG18347
CG31195-RA	2.94133	5.76217	1.95903	0	FBgn0051195	CG31195	-	CG31195
CG16901-RB	2.94095	5.48401	1.86471	0	FBgn0086897	CG16901	squid	sqd
CG3183-RA	2.94054	5.84766	1.98863	0	FBgn0033081	CG3183	geminin	geminin
CG14235-RA	2.94039	5.67947	1.93154	0	FBgn0031066	CG14235	-	CG14235
CG16983-RG	2.9401	6.2504	2.12592	0	FBgn0025637	CG16983	skpA	skpA
CG4046-RA	2.93964	5.71532	1.94422	0	FBgn0034743	CG4046	Ribosomal protein S16	RpS16
CG9429-RA	2.93887	5.81044	1.9771	0	FBgn0005585	CG9429	Calreticulin	Crc
CG17486-RB	2.93839	5.72362	1.94787	0	FBgn0032997	CG17486	-	CG17486
CG5355-RA	2.93824	5.55504	1.8906	0	FBgn0032242	CG5355	-	CG5355
CG5872-RA	2.93796	5.56479	1.8941	0	FBgn0036991	CG5872	-	CG5872
CG4063-RA	2.93749	5.48911	1.86864	0	FBgn0023444	CG4063	ebi	ebi
CG34020-PA	2.93681	5.65739	1.92637	0	FBgn0054020	CG34020
CG1074-RA	2.93592	5.74708	1.9575	0	FBgn0037250	CG1074	-	CG1074
CG11301-RA	2.9353	5.68653	1.93729	0	FBgn0034726	CG11301	Mes4	Mes4
CG1064-RA	2.93472	5.48771	1.86993	0	FBgn0011715	CG1064	Snf5-related 1	Snr1
CG8361-RA	2.93427	5.76736	1.96552	0	FBgn0002633	CG8361	E(spl) region transcript m7	HLHm7
CG10254-RB	2.93301	5.67849	1.93606	0	FBgn0027512	CG10254	-	CG10254
CG2910-RA	2.93222	5.9211	2.01933	0	FBgn0027548	CG2910	spenito	nito
CG5104-RB	2.93196	5.83456	1.98999	0	FBgn0037009	CG5104	-	CG5104
CG7777-RA	2.93065	5.96228	2.03446	0	FBgn0033635	CG7777	-	CG7777
CG5887-RA	2.93059	5.58414	1.90547	0	FBgn0086687	CG5887	desat1	desat1
CG10652-RB	2.9294	5.63854	1.92481	0	FBgn0086710	CG10652	Ribosomal protein L30	RpL30
CG7839-RA	2.92778	5.73449	1.95865	0	FBgn0036124	CG7839	-	CG7839
CG4035-RA	2.92753	5.65062	1.93016	0	FBgn0015218	CG4035	Eukaryotic initiation factor 4E	eIF-4E
CG4027-RD	2.92691	5.79706	1.98061	0	FBgn0000042	CG4027	Actin 5C	Act5C
CG8928-RA	2.92663	5.66958	1.93724	0	FBgn0030711	CG8928	-	CG8928
CG11100-RC	2.92575	5.80153	1.98292	0	FBgn0037207	CG11100	Mes2	Mes2
CG17383-RD	2.92495	5.80268	1.98386	0	FBgn0039350	CG17383	jing interacting gene regulatory 1	jigr1
CG10084-RA	2.9231	6.08873	2.08297	0	FBgn0002044	CG10084	second mitotic wave missing	swm
CG10425-RA	2.92269	5.63677	1.92862	0	FBgn0039304	CG10425	-	CG10425
CG5824-RA	2.92238	5.72531	1.95913	0	FBgn0010926	CG5824	lethal (3) 07882	l(3)07882
CG3751-RA	2.9219	5.71413	1.95562	0	FBgn0034751	CG3751
CG6122-RA	2.9218	5.5576	1.90211	0	FBgn0004872	CG6122	piwi	piwi
CG15438-RA	2.92161	5.67528	1.94252	0	FBgn0025684	CG15438	-	CG15438
CG10978-RC	2.92087	5.58547	1.91226	0	FBgn0037374	CG10978	jagunal	jagn
CG7823-RA	2.91843	5.70949	1.95636	0	FBgn0036921	CG7823	RhoGDI	RhoGDI
CG8073-RA	2.91786	5.65648	1.93857	0	FBgn0033377	CG8073	Phosphomannomutase 45A	Pmm45A
CG8340-RA	2.91682	5.64715	1.93607	0	FBgn0010339	CG8340	upstream of RpIII128	128up
CG4443-RA	2.91637	5.56111	1.90686	0	FBgn0015374	CG4443	courtless	crl
CG3995-RA	2.9158	5.76553	1.97734	0	FBgn0038472	CG3995	-	CG3995
CG11987-RA	2.91491	5.75234	1.97342	0	FBgn0015014	CG11987	tango	tgo
CG1489-RA	2.91341	5.66418	1.94418	0	FBgn0020369	CG1489	Pros45	Pros45
CG6493-RA	2.91264	5.51095	1.89208	0	FBgn0034246	CG6493	Dicer-2	Dcr-2
CG12159-RA	2.91223	5.68826	1.95323	0	FBgn0033232	CG12159	-	CG12159
CG7581-RA	2.9115	5.54194	1.90347	0	FBgn0025457	CG7581	Bub3	Bub3
CG33869-RA	2.91061	6.05962	2.08191	0	FBgn0053869	CG33869	His4:CG33869	His4:CG33869
CG11522-RA	2.91047	5.44287	1.8701	0	FBgn0039857	CG11522	Ribosomal protein L6	RpL6
CG4759-RA	2.90994	5.654	1.943	0	FBgn0039359	CG4759	Ribosomal protein L27	RpL27
CG2063-RA	2.90962	5.84213	2.00787	0	FBgn0033400	CG2063	-	CG2063
CG1453-RA	2.90841	5.79686	1.99313	0	FBgn0030268	CG1453	Klp10A	Klp10A
CG14814-RB	2.90807	6.0335	2.07474	0	FBgn0023515	CG14814	-	CG14814
CG33261-RE	2.90796	6.08271	2.09174	0	FBgn0013263	CG33261	Trithorax-like	Trl
CG40191-RC	2.90721	5.6522	1.9442	0	FBgn0058191	CG40191	-	CG40191
CG7740-RB	2.90581	5.88166	2.02411	0	FBgn0026189	CG7740	prominin-like	prominin-like
CG1896-RA	2.90577	5.59078	1.92403	0	FBgn0039870	CG1896	-	CG1896
CG32701-RA	2.90554	5.80539	1.99805	0	FBgn0028327	CG32701	lethal (1) G0320	l(1)G0320
CG5272-RA	2.90463	5.75033	1.97971	0	FBgn0001120	CG5272	giant nuclei	gnu
CG3662-RA	2.90444	5.50826	1.8965	0	FBgn0031285	CG3662	-	CG3662
CG5683-RA	2.90348	5.94575	2.0478	0	FBgn0005694	CG5683	Adult enhancer factor 1	Aef1
CG18065-RA	2.90332	5.7852	1.99262	0	FBgn0034519	CG18065	-	CG18065
CG11986-RA	2.9026	5.85858	2.01839	0	FBgn0037656	CG11986	-	CG11986
CG8266-RA	2.90247	6.08941	2.09801	0	FBgn0033339	CG8266	sec31	sec31
CG7974-RA	2.90164	5.49904	1.89515	0	FBgn0035254	CG7974	-	CG7974
CG11525-RD	2.90159	5.64838	1.94665	0	FBgn0039858	CG11525	Cyclin G	CycG
CG8390-RA	2.90153	5.49815	1.89492	0	FBgn0010633	CG8390
CG2221-RA	2.90123	5.91733	2.03959	0	FBgn0028331	CG2221	lethal (1) G0289	l(1)G0289
CG8729-RA	2.90033	5.97417	2.05982	0	FBgn0023171	CG8729	ribonuclease H1	rnh1
RibosomalproteinS6CG10944-PA,isoformA	2.89949	5.53081	1.90751	0	FBgn0004922	CG10944
CG8029-RB	2.89903	5.83459	2.0126	0	FBgn0033393	CG8029
CG30020-RA	2.8987	5.51006	1.90087	0	FBgn0050020	CG30020	-	CG30020
CG9750-RA	2.89849	5.74419	1.98179	0	FBgn0040075	CG9750	reptin	rept
CG12051-RA	2.8984	5.45616	1.88247	0	FBgn0000043	CG12051	Actin 42A	Act42A
CG7073-RA	2.89821	5.58197	1.92601	0	FBgn0038947	CG7073	sar1	sar1
CG17508-RA	2.89772	5.90478	2.03773	0	FBgn0039970	CG17508	-	CG17508
CG13387-RA	2.89727	5.68473	1.9621	0	FBgn0020497	CG13387	embargoed	emb
CG7853-RA	2.89721	5.89231	2.03379	0	FBgn0036695	CG7853	PAPS transporter 2	Papst2
CG6509-RB	2.89687	5.94129	2.05093	0	FBgn0032363	CG6509	-	CG6509
CG18495-RB	2.89524	5.50528	1.90149	0	FBgn0026781	CG18495
CG31694-RA	2.894	5.6193	1.94171	0	FBgn0051694	CG31694	-	CG31694
CG32108-RA	2.89361	5.64974	1.95249	0	FBgn0052108	CG32108
RibosomalproteinS12CG11271-PE,isoformE	2.89116	5.569	1.92621	0	FBgn0014027	CG11271
CG9881-RA	2.89083	5.58498	1.93196	0	FBgn0031437	CG9881	p16-ARC	p16-ARC
CG14996-RB	2.89074	5.62447	1.94568	0	FBgn0035499	CG14996	Chd64	Chd64
CG8392-RA	2.89032	5.51645	1.9086	0	FBgn0010590	CG8392	Proteasome beta1 subunit	Prosbeta1
CG4153-RA	2.88907	5.67932	1.96579	0	FBgn0004926	CG4153	Eukaryotic initiation factor 2beta	eIF-2beta
CG3798-RE	2.88858	5.53943	1.9177	0	FBgn0013305	CG3798	N-methyl-D-aspartate receptor-associated protein	Nmda1
CG8900-RB	2.88816	5.75757	1.99351	0	FBgn0010411	CG8900	Ribosomal protein S18	RpS18
CG17528-RD	2.88772	5.73644	1.9865	0	FBgn0032999	CG17528
CG10083-RA	2.88729	6.2254	2.15614	0	FBgn0036372	CG10083	-	CG10083
CG33095-RA	2.88646	5.64315	1.95504	0	FBgn0053095	CG33095	-	CG33095
CG4236-RA	2.88644	5.45708	1.89059	0	FBgn0015610	CG4236	Chromatin assembly factor 1 subunit	Caf1
CG11793-RA	2.88601	5.59236	1.93775	0	FBgn0003462	CG11793	Superoxide dismutase	Sod
CG1624-RC	2.88482	6.05292	2.0982	0	FBgn0015930	CG1624	dappled	dpld
CG10565-RA	2.88237	5.36849	1.86253	0	FBgn0037051	CG10565	-	CG10565
CG12276-RA	2.88084	5.64457	1.95935	0	FBgn0029512	CG12276	Aos1	Aos1
CG17870-RJ	2.88075	5.80061	2.01358	0	FBgn0004907	CG17870	14-3-3zeta	14-3-3zeta
CG8963-RA	2.88069	5.73849	1.99205	0	FBgn0034181	CG8963	-	CG8963
CG2791-RA	2.88053	5.76863	2.00263	0	FBgn0037533	CG2791	CD98 heavy chain	CD98hc
CG17870-RI	2.88035	5.85895	2.03411	0	FBgn0004907	CG17870	14-3-3zeta	14-3-3zeta
CG4875-RA	2.87919	5.61615	1.9506	0	FBgn0030801	CG4875	Receptor component protein	Rcp
CG9662-RA	2.87758	5.68399	1.97527	0	FBgn0031529	CG9662	-	CG9662
CG5316-RC	2.87745	5.50877	1.91446	0	FBgn0038704	CG5316	-	CG5316
CG7115-RA	2.87655	5.51528	1.91732	0	FBgn0027515	CG7115	-	CG7115
CG9078-RA	2.87652	5.41917	1.88393	0	FBgn0001941	CG9078	infertile crescent	ifc
CG6312-RA	2.8761	5.70777	1.98455	0	FBgn0020379	CG6312	Rfx	Rfx
CG10071-RA	2.87592	5.7746	2.00791	0	FBgn0016726	CG10071	Ribosomal protein L29	RpL29
CG7490-RA	2.8758	5.73648	1.99474	0	FBgn0000100	CG7490	Ribosomal protein LP0	RpLP0
CG11417-RA	2.87478	5.513	1.91771	0	FBgn0024364	CG11417	-	CG11417
CG14224-RA	2.87477	5.68743	1.97839	0	FBgn0031057	CG14224	Ubiquilin	Ubqn
CG9291-RA	2.87465	5.60143	1.94856	0	FBgn0023211	CG9291	Elongin C	Elongin-C
CG33907-RA	2.87464	5.78729	2.01322	0	FBgn0053907	CG33907	His4:CG33907	His4:CG33907
CG40005-RB	2.87379	5.3893	1.87533	0	FBgn0058005	CG40005	-	CG40005
CG3644-RA	2.8736	5.63122	1.95964	0	FBgn0000181	CG3644	bicaudal	bic
CG4111-RB	2.87344	5.70624	1.98586	0	FBgn0029785	CG4111	Ribosomal protein L35	RpL35
CG8402-RA	2.87253	5.59091	1.94634	0	FBgn0005777	CG8402	Protein phosphatase D3	PpD3
CG1440-RA	2.87211	5.39804	1.87947	0	FBgn0030038	CG1440	-	CG1440
CG3825-RA	2.8714	5.5891	1.94647	0	FBgn0034948	CG3825	-	Gadd34
CG8485-RA	2.87112	5.55001	1.93305	0	FBgn0033915	CG8485	-	CG8485
CG8268-RA	2.87016	5.61785	1.95733	0	FBgn0035827	CG8268	Signal recognition particle protein 9	Srp9
CG17255-RA	2.87015	5.58646	1.9464	0	FBgn0030205	CG17255
CG33267-RA	2.86918	5.83054	2.03213	0	FBgn0053267	CG33267	-	CG33267
CG4464-RA	2.86907	5.57561	1.94335	0	FBgn0010412	CG4464	Ribosomal protein S19a	RpS19a
CG7369-RA	2.86895	5.40567	1.8842	0	FBgn0037188	CG7369	-	CG7369
CG10305-RA	2.86766	5.58031	1.94594	0	FBgn0004413	CG10305
CG4413-RA	2.86668	5.6325	1.96482	0	FBgn0038767	CG4413	trade embargo	trem
CG5738-RC	2.86627	5.52119	1.92627	0	FBgn0022238	CG5738	lola like	lolal
CG3178-RA	2.86619	5.50599	1.92101	0	FBgn0004584	CG3178	Recombination repair protein 1	Rrp1
CG3284-RA	2.86547	5.54222	1.93414	0	FBgn0004855	CG3284	RNA polymerase II 15kD subunit	RpII15
CG9677-RA	2.86544	5.53689	1.9323	0	FBgn0025582	CG9677	Int6 homologue	Int6
CG3595-RA	2.86542	5.40201	1.88524	0	FBgn0003514	CG3595	spaghetti squash	sqh
CG1893-RA	2.86501	5.57411	1.94558	0	FBgn0035390	CG1893	scramblase 2	scramb2
CG10545-RB	2.86453	5.78126	2.01822	0	FBgn0001105	CG10545	G protein beta-subunit 13F	Gbeta13F
CG4495-RA	2.86423	5.60909	1.95832	0	FBgn0031893	CG4495	-	CG4495
CG5014-RB	2.86419	5.48504	1.91504	0	FBgn0029687	CG5014	Vap-33-1	Vap-33-1
CG7843-RA	2.86051	5.38146	1.8813	0	FBgn0033062	CG7843	-	Ars2
CG4488-RA	2.86008	5.53206	1.93424	0	FBgn0011737	CG4488	wee	wee
CG31800-RA	2.8598	5.68785	1.9889	0	FBgn0051800	CG31800	-	CG31800
CG17369-RB	2.85959	5.58395	1.95271	0	FBgn0005671	CG17369	Vacuolar H[+]-ATPase 55kD B subunit	Vha55
CG4511-RA	2.85728	5.7214	2.0024	0	FBgn0037843	CG4511	-	CG4511
CG6121-RA	2.85679	5.6812	1.98866	0	FBgn0026080	CG6121	Tip60	Tip60
CG4027-RA	2.85547	5.71386	2.00102	0	FBgn0000042	CG4027	Actin 5C	Act5C
CG1444-RA	2.8554	5.76106	2.01761	0	FBgn0029975	CG1444	-	CG1444
CG17337-RA	2.85533	5.44018	1.90527	0	FBgn0033035	CG17337
CG33096-RC	2.85531	5.56467	1.94889	0	FBgn0053096	CG33096	-	CG33096
CG7192-RA	2.85356	5.3742	1.88333	0	FBgn0030894	CG7192	-	CG7192
CG17161-RB	2.85269	5.53492	1.94024	0	FBgn0011598	CG17161
CG7097-RB	2.85175	5.42461	1.90221	0	FBgn0034421	CG7097
CG3321-RB	2.85174	5.66712	1.98725	0	FBgn0038224	CG3321	-	CG3321
CG10637-RA	2.85152	5.59304	1.96143	0	FBgn0015772	CG10637	Numb-associated kinase	Nak
CG9140-RA	2.85152	5.77729	2.02604	0	FBgn0031771	CG9140	-	CG9140
CG14716-RA	2.85132	5.51756	1.93509	0	FBgn0037933	CG14716	Heme oxygenase	Ho
CG33861-RA	2.85098	5.59275	1.96169	0	FBgn0053861	CG33861	His1:CG33861	His1:CG33861
CG9802-RA	2.84998	5.62745	1.97456	0	FBgn0015615	CG9802	Chromosome-associated protein	Cap
CG32344-RA	2.84995	5.5123	1.93418	0	FBgn0052344	CG32344	-	CG32344
CG4672-RA	2.84969	5.4085	1.89792	0	FBgn0028399	CG4672	TMS1	TMS1
cupCG11181-PA	2.84922	5.449	1.91245	0	FBgn0000392	CG11181	cup	cup
CG13197-RA	2.84911	5.7944	2.03375	0	FBgn0062449	CG13197	-	CG13197
CG7773-RA	2.849	5.48789	1.92626	0	FBgn0025519	CG7773	fidipidine	fidipidine
CG2257-RA	2.84899	5.80793	2.03859	0	FBgn0029996	CG2257	Ubc-E2H	Ubc-E2H
CG3204-RA	2.84865	5.61077	1.96962	0	FBgn0025806	CG3204	Ras-associated protein 2-like	Rap2l
CG7012-RA	2.8486	5.42277	1.90366	0	FBgn0039234	CG7012	nicastrin	nct
CG11181-RB	2.84752	5.60907	1.96981	0	FBgn0000392	CG11181	cup	cup
CG2108-RA	2.84727	5.56999	1.95626	0	FBgn0037364	CG2108	Rab23	Rab23
CG4097-RA	2.84713	5.569	1.95601	0	FBgn0002284	CG4097	Proteasome 26kD subunit	Pros26
CG4769-RA	2.84634	5.40691	1.8996	0	FBgn0035600	CG4769	-	CG4769
CG6859-RA	2.84499	5.41518	1.90341	0	FBgn0036484	CG6859	-	CG6859
CG10261-RA	2.84492	5.8128	2.04322	0	FBgn0022131	CG10261
CG14023-RA	2.84485	5.49731	1.93237	0	FBgn0031698	CG14023	-	CG14023
CG7471-RA	2.84479	5.54278	1.9484	0	FBgn0015805	CG7471	Rpd3	Rpd3
CG17331-RA	2.84382	5.50518	1.93584	0	FBgn0032596	CG17331	-	CG17331
CG32473-RA	2.84376	5.6932	2.002	0	FBgn0052473	CG32473	-	CG32473
CG4364-RA	2.84325	5.58314	1.96365	0	FBgn0032138	CG4364	-	CG4364
CG14306-RB	2.84239	5.58565	1.96512	0	FBgn0038628	CG14306	-	CG14306
CG32190-RA	2.84171	5.67468	1.99693	0	FBgn0052190	CG32190	NUCB1	NUCB1
CG13345-RA	2.84143	5.42554	1.90944	0	FBgn0086356	CG13345	tumbleweed	tum
CG6210-RA	2.84097	5.58684	1.96652	0	FBgn0036141	CG6210	wntless	wls
CG10955-RA	2.83996	5.25806	1.85145	0	FBgn0034722	CG10955	Rtf1	Rtf1
CG2714-RB	2.83951	5.78406	2.03699	0	FBgn0000376	CG2714	cramped	crm
CG10217-RB	2.83941	5.75786	2.02784	0	FBgn0039113	CG10217	-	CG10217
CG5739-PA	2.83936	5.50297	1.9381	0	FBgn0032190	CG5739	-	CG5739
CG17158-RA	2.83923	5.48933	1.93339	0	FBgn0011570	CG17158	capping protein beta	cpb
CG1275-RB	2.83918	5.45647	1.92184	0	FBgn0035321	CG1275	-	CG1275
CG5588-RB	2.83868	5.68669	2.00329	0	FBgn0039532	CG5588	Mig-2-like	Mtl
CG30000-RA	2.83785	5.66277	1.99544	0	FBgn0050000	CG30000	-	CG30000
CG9012-RA	2.83586	5.656	1.99446	0	FBgn0000319	CG9012	Clathrin heavy chain	Chc
CG10281-RA	2.83585	5.5585	1.96008	0	FBgn0010282	CG10281	Transcription factor IIFalpha	TfIIFalpha
CG9537-RA	2.83578	5.6657	1.99793	0	FBgn0031820	CG9537	Daxx-like protein	DLP
CG33113-RF	2.83381	5.75496	2.03082	0	FBgn0053113	CG33113	Rtnl1	Rtnl1
CG4651-RA	2.83273	5.51046	1.94528	0	FBgn0011272	CG4651	Ribosomal protein L13	RpL13
CG10811-RA	2.83193	5.54608	1.95841	0	FBgn0023213	CG10811	eukaryotic translation initiation factor 4G	eIF4G
CG2890-RA	2.83093	5.56571	1.96603	0	FBgn0030208	CG2890	Protein phosphatase 4 regulatory subunit 2-related protein	PPP4R2r
CG14235-RC	2.83041	5.61058	1.98225	0	FBgn0031066	CG14235	-	CG14235
CG4257-RF	2.83012	5.44571	1.9242	0	FBgn0016917	CG4257	Signal-transducer and activator of transcription protein at 92E	Stat92E
CG7145-RA	2.82832	5.74332	2.03065	0	FBgn0037138	CG7145	-	CG7145
CG6213-RA	2.82753	5.27496	1.86557	0	FBgn0026753	CG6213	Vacuolar H[+] ATPase G-subunit	Vha13
CG6291-RA	2.8275	5.45561	1.92948	0	FBgn0026150	CG6291	Aminopeptidase P	ApepP
CG12534-RA	2.82735	5.66614	2.00405	0	FBgn0031068	CG12534	Augmenter of liver regeneration	Alr
CG4351-RA	2.82731	5.6882	2.01188	0	FBgn0030448	CG4351
CG12352-RA	2.82533	5.4306	1.92211	0	FBgn0024188	CG12352	separation anxiety	san
CG6525-RA	2.82504	5.90982	2.09194	0	FBgn0082831	CG6525	protein partner of snf	pps
CG31158-RD	2.82432	5.63119	1.99382	0	FBgn0051158	CG31158	-	CG31158
CG11154-RB	2.8236	5.52958	1.95834	0	FBgn0010217	CG11154	ATP synthase-beta	ATPsyn-beta
CG11486-RG	2.82287	5.97102	2.11523	0	FBgn0035397	CG11486	-	CG11486
CG31992-RB	2.82101	5.29873	1.87831	0	FBgn0051992	CG31992	gawky	gw
CG10506-RA	2.82085	5.50827	1.9527	0	FBgn0027090	CG10506	Glutaminyl-tRNA synthetase	Aats-gln
CG8414-RA	2.82068	5.55797	1.97043	0	FBgn0034073	CG8414	-	CG8414
CG3756-RA	2.81973	5.44851	1.93228	0	FBgn0031657	CG3756	-	CG3756
CG8264-RA	2.81942	5.43242	1.92678	0	FBgn0004856	CG8264	Bx42	Bx42
CG3273-RA	2.81813	5.3934	1.91383	0	FBgn0013732	CG3273	scrambled	sced
CG13089-RA	2.81733	5.5701	1.97709	0	FBgn0032052	CG13089	-	CG13089
CG16890-RA	2.81726	5.54348	1.96768	0	FBgn0028932	CG16890	-	CG16890
CG12052-RP	2.81627	5.64138	2.00314	0	FBgn0005630	CG12052	longitudinals lacking	lola
CG1975-RA	2.81612	5.57356	1.97916	0	FBgn0028408	CG1975	DNA fragmentation factor-related protein 2	Drep-2
CG14162-RA	2.8159	5.79533	2.05807	0	FBgn0040823	CG14162	dpr6	dpr6
CG3056-RA	2.81585	5.72427	2.03287	0	FBgn0024987	CG3056	-	CG3056
CG10122-RA	2.81327	5.67749	2.01811	0	FBgn0019938	CG10122	RNA polymerase I subunit	RpI1
CG1548-RA	2.81264	5.64358	2.00651	0	FBgn0029093	CG1548	cathD	cathD
CG12530-RB	2.81258	5.55771	1.97602	0	FBgn0010341	CG12530	Cdc42	Cdc42
CG17931-RA	2.81048	5.62509	2.00147	0	FBgn0038421	CG17931	-	CG17931
CG7015-RA	2.81014	5.76907	2.05295	0	FBgn0035895	CG7015	Upstream of N-ras	Unr
CG41099-RB	2.80992	5.45557	1.94154	0	FBgn0039955	CG41099	-	CG41099
CG1667-RA	2.80989	5.39621	1.92043	0	FBgn0033453	CG1667	-	CG1667
CG3680-RA	2.80858	5.32461	1.89584	0	FBgn0037027	CG3680	-	CG3680
CG11856-RA	2.80792	5.73506	2.04246	0	FBgn0039302	CG11856	Nucleoporin 358	Nup358
CG6444-RA	2.80773	5.43658	1.93629	0	FBgn0032293	CG6444	Dpy-30-like 1	Dpy-30L1
CG5284-RA	2.80772	5.42351	1.93164	0	FBgn0036566	CG5284	Chloride channel-c	ClC-c
CG11563-RA	2.80737	5.35087	1.90601	0	FBgn0039868	CG11563	-	CG11563
CG1594-RA	2.80734	5.66254	2.01705	0	FBgn0004864	CG1594	hopscotch	hop
CG10497-RA	2.80717	5.53173	1.97058	0	FBgn0010415	CG10497	Syndecan	Sdc
CG2216-RB	2.80646	5.52463	1.96854	0	FBgn0015222	CG2216	Ferritin 1 heavy chain homologue	Fer1HCH
CG1815-RA	2.8061	5.4535	1.94345	0	FBgn0039863	CG1815	-	CG1815
CG3218-RA	2.80467	5.30928	1.89301	0	FBgn0000810	CG3218	female sterile (1) K10	fs(1)K10
CG10971-RA	2.80457	5.46623	1.94904	0	FBgn0036309	CG10971	Huntingtin interacting protein 1	Hip1
CG5395-RA	2.80443	5.36544	1.9132	0	FBgn0005322	CG5395	no mitochondrial derivative	nmd
CG8416-RG	2.80436	5.52585	1.97045	0	FBgn0014020	CG8416	Rho1	Rho1
CG32211-RA	2.80422	5.89554	2.10238	0	FBgn0010417	CG32211	TBP-associated factor 6	Taf6
CG31917-RA	2.80395	5.51893	1.96827	0	FBgn0031668	CG31917	-	CG31917
CG8258-RA	2.80381	5.56353	1.98427	0	FBgn0033342	CG8258	-	CG8258
CG9847-RB	2.80356	5.54994	1.97961	0	FBgn0010470	CG9847	Fkbp13	Fkbp13
CG34159-RA	2.80351	5.43524	1.93872	0	FBgn0085188	CG34159	-	CG34159
CG4729-RA	2.8032	5.80369	2.07038	0	FBgn0036623	CG4729	-	CG4729
CG3430-RA	2.80297	5.56479	1.98532	0	FBgn0031875	CG3430	-	CG3430
CG6550-RA	2.80268	5.47655	1.95404	0	FBgn0034214	CG6550	-	CG6550
CG9894-RA	2.80203	5.49853	1.96233	0	FBgn0031453	CG9894	-	CG9894
CG6686-RA	2.80157	5.58945	1.99511	0	FBgn0032388	CG6686	-	CG6686
CG5109-RA	2.80138	5.38647	1.92279	0	FBgn0003044	CG5109	Polycomblike	Pcl
CG7970-RA	2.79993	5.46198	1.95075	0	FBgn0035252	CG7970	-	CG7970
CG9842-RA	2.79984	5.41342	1.93348	0	FBgn0011826	CG9842	Protein phosphatase 2B at 14D	Pp2B-14D
CG5445-RB	2.79975	5.68562	2.03076	0	FBgn0030838	CG5445	-	CG5445
CG1825-RA	2.79947	5.45898	1.95001	0	FBgn0010342	CG1825	Microtubule-associated protein 60	Map60
CG6523-RA	2.79908	5.51858	1.97157	0	FBgn0032509	CG6523	-	CG6523
CG17162-RC	2.79832	5.51048	1.96921	0	FBgn0039944	CG17162	-	CG17162
CG7840-RA	2.79819	5.36816	1.91844	0	FBgn0032014	CG7840	-	CG7840
CG5193-RA	2.79805	5.37479	1.9209	0	FBgn0004915	CG5193	Transcription factor IIB	TfIIB
CG9273-RA	2.79728	5.5823	1.99562	0	FBgn0032906	CG9273	Replication protein A2	RPA2
CG15220-RA	2.79711	5.33264	1.90648	0	FBgn0030322	CG15220	-	CG15220
CG6049-RB	2.79642	5.37473	1.922	0	FBgn0037081	CG6049	-	CG6049
CG15889-RA	2.79531	5.41783	1.93819	0	FBgn0038128	CG15889	Ravus	Ravus
CG30149-RB	2.79497	5.48852	1.96372	0	FBgn0250850	CG30149	rigor mortis	rig
CG4972-RA	2.79393	5.35782	1.91766	0	FBgn0032217	CG4972	-	CG4972
CG3358-PB,isoformB	2.79386	5.44305	1.94822	0	FBgn0033117	CG3358	-	CG3358
CG31108-RA	2.79332	5.38788	1.92885	0	FBgn0051108	CG31108	-	CG31108
CG4299-RA	2.79312	5.49834	1.96853	0	FBgn0014879	CG4299	Set	Set
CG7873-RB	2.79278	5.63072	2.01617	0	FBgn0004603	CG7873	Src oncogene at 42A	Src42A
CG15697-RB	2.79236	5.42521	1.94288	0	FBgn0038834	CG15697	Ribosomal protein S30	RpS30
CG30290-RA	2.79166	5.47799	1.96227	0	FBgn0050290	CG30290	Phosphopantothenoylcysteine decarboxylase	Ppcdc
CG40478-RA	2.79165	5.55742	1.99073	0	FBgn0027101	CG40478	Dyrk3	Dyrk3
CG10967-RA	2.79088	5.46705	1.9589	0	FBgn0010715	CG10967
CG13609-RA	2.79056	5.2417	1.87837	0	FBgn0039170	CG13609	-	CG13609
CG12157-RA	2.79039	5.57691	1.99861	0	FBgn0016041	CG12157	Translocase of outer membrane 40	Tom40
CG7987-RA	2.78965	5.38357	1.92983	0	FBgn0038244	CG7987	-	CG7987
CG1715-RA	2.78935	5.52718	1.98153	0	FBgn0010808	CG1715	lethal (3) 03670	l(3)03670
CG12909-RA	2.78841	5.33196	1.91219	0	FBgn0033507	CG12909	-	CG12909
CG18495-RA	2.78834	5.29213	1.89795	0	FBgn0026781	CG18495
CG8961-RA	2.78773	5.72329	2.05303	0	FBgn0086350	CG8961	teflon	tef
CG2140-RA	2.78684	5.80158	2.08177	0	FBgn0033189	CG2140	Cyt-b5	Cyt-b5
CG1838-RA	2.78548	5.38808	1.93435	0	FBgn0026199	CG1838	myoglianin	myoglianin
CG16792-RA	2.78543	5.62103	2.01801	0	FBgn0000426	CG16792	Small ribonucleoprotein particle protein SmF	SmF
CG6013-RA	2.78528	5.27628	1.89434	0	FBgn0038675	CG6013	-	CG6013
CG11963-RA	2.78487	5.61287	2.01549	0	FBgn0037643	CG11963	skpA associated protein	skap
CG7933-RB	2.78473	5.26315	1.89	0	FBgn0001280	CG7933	janus A	janA
CG6339-RB	2.78455	5.4715	1.96495	0	FBgn0034728	CG6339	rad50	rad50
CG9601-RA	2.78374	5.3393	1.91803	0	FBgn0037578	CG9601	-	CG9601
CG2843-RA	2.78362	5.43335	1.9519	0	FBgn0031452	CG2843	Cwc25	Cwc25
CG5738-RB	2.78108	5.38444	1.93609	0	FBgn0022238	CG5738	lola like	lolal
CG11593-RB	2.78106	5.68042	2.04254	0	FBgn0035488	CG11593	-	CG11593
CG10939-RA	2.78037	5.48763	1.9737	0	FBgn0010620	CG10939	SRY interacting protein 1	Sip1
CG2009-RA	2.7803	5.47018	1.96748	0	FBgn0026262	CG2009	bip2	bip2
CG12357-RA	2.77911	5.4971	1.97801	0	FBgn0022943	CG12357	cap binding protein 20	Cbp20
CG17759-RA	2.77893	5.36719	1.93139	0	FBgn0004435	CG17759	G protein alpha49B	Galpha49B
CG3321-RA	2.77788	5.66986	2.04107	0	FBgn0038224	CG3321	-	CG3321
CG34412-RH	2.77782	5.4444	1.95996	0	FBgn0086899	CG34412	Tousled-like kinase	tlk
CG12217-RA	2.7774	5.16895	1.86107	0	FBgn0003139	CG12217	Protein phosphatase V	PpV
CG1697-RC	2.77686	5.46945	1.96965	0	FBgn0030318	CG1697	rhomboid-4	rho-4
CG7375-RA	2.77639	5.48486	1.97553	0	FBgn0035853	CG7375	-	CG7375
CG7614-RA	2.77629	5.53982	1.9954	0	FBgn0024956	CG7614	Mat1	Mat1
CG10847-RB	2.77602	5.44697	1.96215	0	FBgn0004875	CG10847	encore	enc
CG11790-RA	2.77576	5.31747	1.91568	0	FBgn0039265	CG11790	-	CG11790
CG14450-RA	2.77522	5.35274	1.92876	0	FBgn0037184	CG14450	-	CG14450
CG1081-RB	2.77453	5.33468	1.92273	0	FBgn0041191	CG1081	Rheb	Rheb
CG11628-RA	2.77449	5.38426	1.94063	0	FBgn0086779	CG11628	steppke	step
CG33096-PB,isoformB	2.77404	5.42241	1.9547	0	FBgn0053096	CG33096	-	CG33096
CG9356-RA	2.77329	5.37518	1.9382	0	FBgn0037688	CG9356	-	CG9356
CG1240-RA	2.77163	5.46198	1.97068	0	FBgn0035370	CG1240	-	CG1240
CG32491-RT	2.76997	5.51677	1.99164	0	FBgn0002781	CG32491	modifier of mdg4	mod(mdg4)
CG8156-RC	2.76936	5.2968	1.91264	0	FBgn0013750	CG8156	ADP ribosylation factor 51F	Arf51F
CG11217-RA	2.76898	5.53762	1.99988	0	FBgn0015614	CG11217	Calcineurin B2	CanB2
CG7283-RA	2.76839	5.46962	1.97574	0	FBgn0036213	CG7283	Ribosomal protein L10Ab	RpL10Ab
CG4867-RA	2.76827	5.26592	1.90224	0	FBgn0040239	CG4867	bc10	bc10
CG9242-RA	2.76795	5.4778	1.97901	0	FBgn0000239	CG9242	burgundy	bur
CG6783-RB	2.76736	5.55824	2.0085	0	FBgn0037913	CG6783	fatty acid bindin protein	fabp
CG5821-RA	2.76671	5.38634	1.94684	0	FBgn0022985	CG5821	quaking related 58E-2	qkr58E-2
CG2072-RA	2.76423	5.30198	1.91807	0	FBgn0026326	CG2072	-	Mad1
CG8610-RA	2.76174	5.56338	2.01445	0	FBgn0012058	CG8610	Cdc27	Cdc27
CG5671-RD	2.76172	5.50364	1.99283	0	FBgn0026379	CG5671	Pten	Pten
CG17291-RA	2.76143	5.35569	1.93946	0	FBgn0005776	CG17291
CG10265-RA	2.76069	5.65608	2.04879	0	FBgn0033990	CG10265	-	CG10265
CG4035-RB	2.7605	5.31474	1.92528	0	FBgn0015218	CG4035	Eukaryotic initiation factor 4E	eIF-4E
CG3869-RB	2.7602	5.36104	1.94227	0	FBgn0029870	CG3869	Mitochondrial assembly regulatory factor	Marf
CG10978-RA	2.7595	5.32565	1.92993	0	FBgn0037374	CG10978	jagunal	jagn
CG9945-RB	2.75928	5.24316	1.90019	0	FBgn0034527	CG9945	-	CG9945
CG13399-RB	2.75856	5.31842	1.92797	0	FBgn0043002	CG13399	Chrac-14	Chrac-14
CG7314-RA	2.75793	5.44354	1.97378	0	FBgn0036199	CG7314	Bmcp	Bmcp
CG16944-RA	2.75637	5.34041	1.93748	0	FBgn0003360	CG16944	stress-sensitive B	sesB
CG5869-RA	2.75564	5.24892	1.90479	0	FBgn0028894	CG5869	-	CG5869
CG7085-RA	2.75564	5.26141	1.90932	0	FBgn0010704	CG7085	lethal (2) s5379	l(2)s5379
CG12121-RA	2.75562	5.58412	2.02645	0	FBgn0030109	CG12121	-	CG12121
CG3203-RA	2.7547	5.37313	1.95053	0	FBgn0029897	CG3203	Ribosomal protein L17	RpL17
CG10648-RA	2.75462	5.28054	1.91698	0	FBgn0030067	CG10648	RNA-binding motif protein 13	Rbm13
CG12091-RA	2.75417	5.13025	1.86272	0	FBgn0035228	CG12091	-	CG12091
CG34074-RA	2.75416	5.50241	1.99785	0	FBgn0013676	CG34074	mitochondrial Cytochrome c oxidase subunit III	mt:CoIII
CG3433-RA	2.75268	5.46514	1.98539	0	FBgn0021944	CG3433	Coproporphyrinogen oxidase	Coprox
CG6964-RD	2.75253	5.56281	2.02099	0	FBgn0010825	CG6964	Grunge	Gug
CG9484-RA	2.75223	5.49657	1.99713	0	FBgn0002431	CG9484	hyperplastic discs	hyd
CG2100-RA	2.75153	5.34915	1.94406	0	FBgn0037369	CG2100	-	CG2100
CG6070-RA	2.75151	5.27232	1.91616	0	FBgn0039487	CG6070	genderblind	gb
CG7749-RA	2.75128	5.4383	1.97664	0	FBgn0036930	CG7749
CG7903-RA	2.75103	5.22515	1.89934	0	FBgn0039730	CG7903	-	CG7903
CG10379-RA	2.75062	5.34216	1.94217	0	FBgn0015513	CG10379	myoblast city	mbc
CG32346-RC	2.7506	5.30809	1.92979	0	FBgn0000541	CG32346	Enhancer of bithorax	E(bx)
CG1058-RA	2.75055	5.32534	1.9361	0	FBgn0022981	CG1058	ripped pocket	rpk
CG34374-RG	2.75004	5.64817	2.05385	0	FBgn0085403	CG34374	Rapgap1	Rapgap1
CG5738-RD	2.74991	5.31697	1.93351	0	FBgn0022238	CG5738	lola like	lolal
CG10868-RA	2.74989	5.35902	1.94881	0	FBgn0004882	CG10868	oo18 RNA-binding protein	orb
CG16901-RA	2.7488	5.51281	2.00553	0	FBgn0086897	CG16901	squid	sqd
CG1751-RA	2.74802	5.23719	1.9058	0	FBgn0030306	CG1751	Spase 25-subunit	Spase25
CG7524-RB	2.7478	5.16756	1.88062	0	FBgn0003501	CG7524
CG31523-RC	2.74672	5.2107	1.89706	0	FBgn0051523	CG31523	-	CG31523
CG8983-RA	2.74663	5.22011	1.90055	0	FBgn0033663	CG8983	ERp60	ERp60
CG3920-RA	2.74583	5.25941	1.91542	0	FBgn0021800	CG3920	lethal (2) k16918	l(2)k16918
CG11471-RA	2.74524	5.43506	1.97981	0	FBgn0027086	CG11471	Isoleucyl-tRNA synthetase	Aats-ile
CG5417-RB	2.74492	5.69096	2.07327	0	FBgn0038808	CG5417	Signal recognition particle protein 14	Srp14
CG31229-RA	2.74489	5.25722	1.91528	0	FBgn0051229	CG31229	-	CG31229
CG15218-RA	2.74455	5.21448	1.89994	0	FBgn0025674	CG15218	Cyclin K	CycK
CG9635-RB	2.74448	5.22678	1.90447	0	FBgn0023172	CG9635	RhoGEF2	RhoGEF2
CG4147-RB	2.7434	5.5039	2.00623	0	FBgn0001218	CG4147	Heat shock protein cognate 3	Hsc70-3
CG7630-RA	2.74237	5.34565	1.94928	0	FBgn0040793	CG7630	-	CG7630
CG1103-RA	2.74204	5.37752	1.96114	0	FBgn0037235	CG1103	-	CG1103
CG11593-PA	2.7412	5.34259	1.949	0	FBgn0035488	CG11593	-	CG11593
CG17383-RA	2.74115	5.16601	1.88462	0	FBgn0039350	CG17383	jing interacting gene regulatory 1	jigr1
CG8103-RA	2.74039	5.457	1.99133	0	FBgn0013591	CG8103
CG7038-RA	2.7403	5.56901	2.03227	0	FBgn0029718	CG7038	mitochondrial ribosomal protein L30	mRpL30
CG8108-RA	2.74013	5.28103	1.9273	0	FBgn0027567	CG8108	-	CG8108
CG11624-RA	2.73912	5.67557	2.07204	0	FBgn0003943	CG11624	Ubiquitin-63E	Ubi-p63E
CG15697-RA	2.73891	5.25166	1.91743	0	FBgn0038834	CG15697	Ribosomal protein S30	RpS30
CG8284-RA	2.73845	5.37689	1.96348	0	FBgn0015321	CG8284	Ubiquitin conjugating enzyme 4	UbcD4
CG2984-RA	2.73787	5.60392	2.04682	0	FBgn0022768	CG2984	Protein phosphatase 2C	Pp2C1
CG15707-RA	2.73717	5.29708	1.93524	0	FBgn0034098	CG15707	krimper	krimp
CG32412-RA	2.73714	5.42115	1.98059	0	FBgn0052412	CG32412	-	CG32412
CG8359-RA	2.73668	5.48149	2.00297	0	FBgn0037634	CG8359	-	CG8359
CG34014-PA	2.73556	5.46834	1.99898	0	FBgn0054014	CG34014
CG33106-RB	2.73472	5.47353	2.0015	0	FBgn0043884	CG33106	multiple ankyrin repeats single KH domain	mask
CG32043-RB	2.73447	5.3883	1.97051	0	FBgn0052043	CG32043	-	CG32043
CG7628-RA	2.73407	5.33346	1.95074	0	FBgn0036137	CG7628
CG8295-RC	2.73373	5.52302	2.02032	0	FBgn0034051	CG8295	Myelodysplasia/myeloid leukemia factor	Mlf
CG31543-RC	2.73347	5.38956	1.97169	0	FBgn0086689	CG31543	HIF prolyl hydroxylase	Hph
CG9376-RA	2.73195	5.30059	1.94022	0	FBgn0036893	CG9376	-	CG9376
CG12316-RA	2.73051	5.32025	1.94844	0	FBgn0036483	CG12316	-	CG12316
CG5643-RB	2.72993	5.21773	1.91131	0	FBgn0027492	CG5643	widerborst	wdb
CG8416-RA	2.72921	5.22683	1.91515	0	FBgn0014020	CG8416	Rho1	Rho1
CG4877-RB	2.72865	5.30679	1.94484	0	FBgn0036624	CG4877	-	CG4877
CG32103-RB	2.72841	5.43506	1.99202	0	FBgn0052103	CG32103	-	CG32103
CG6637-RA	2.72826	5.22463	1.915	0	FBgn0038908	CG6637
CG1404-RB	2.72778	5.27393	1.93342	0	FBgn0020255	CG1404	ran	ran
CG14896-PA	2.72769	5.29488	1.94116	0	FBgn0038433	CG14896
CG8336-RA	2.72731	5.41859	1.98679	0	FBgn0036020	CG8336	-	CG8336
CG6673-RB	2.72701	5.17795	1.89876	0	FBgn0035906	CG6673	-	CG6673
CG1745-RB	2.72584	5.32887	1.95495	0	FBgn0030301	CG1745	Heterochromatin protein 5	HP5
CG3651-RA	2.72544	5.19962	1.90781	0	FBgn0032974	CG3651	-	CG3651
CG10576-RA	2.72495	5.26137	1.93081	0	FBgn0035630	CG10576	-	CG10576
CG8460-RA	2.7246	5.16518	1.89576	0	FBgn0031996	CG8460	-	CG8460
CG3429-RA	2.72398	5.29305	1.94313	0	FBgn0003655	CG3429	swallow	swa
CG31155-RA	2.72374	5.23003	1.92016	0	FBgn0051155	CG31155	Rpb7	Rpb7
CG1084-RA	2.72359	5.2032	1.91042	0	FBgn0037240	CG1084	Contactin	Cont
CG33957-RC	2.72222	5.51939	2.02753	0	FBgn0086690	CG33957	cp309	cp309
CG9323-RA	2.72173	5.28439	1.94156	0	FBgn0032883	CG9323	-	CG9323
CG32296-RA	2.72145	5.41786	1.9908	0	FBgn0052296	CG32296	Myocardin-related transcription factor	Mrtf
CG14561-RA	2.72025	5.2007	1.91184	0	FBgn0037149	CG14561	-	CG14561
CG7188-RA	2.7202	5.21495	1.91712	0	FBgn0035871	CG7188	-	CG7188
CG30011-RC	2.71976	5.32936	1.9595	0	FBgn0050011	CG30011	gemini	gem
CG14647-RB	2.71965	5.28407	1.94292	0	FBgn0037244	CG14647	-	CG14647
CG6665-RC	2.71854	5.20452	1.91445	0	FBgn0034172	CG6665	-	CG6665
CG6962-RA	2.71842	5.15557	1.89653	0	FBgn0037958	CG6962	-	CG6962
CG3163-RA	2.71833	5.24614	1.92991	0	FBgn0034961	CG3163	-	CG3163
CG8882-RA	2.71787	5.21258	1.91789	0	FBgn0015834	CG8882	Trip1	Trip1
CG6945-RA	2.71617	5.46014	2.01023	0	FBgn0036476	CG6945	-	CG6945
CG4738-RA	2.71616	5.27922	1.94363	0	FBgn0032347	CG4738
CG7639-RA	2.71597	5.26947	1.94018	0	FBgn0033989	CG7639	-	CG7639
CG3664-RB	2.71583	5.18473	1.90908	0	FBgn0014010	CG3664	Rab-protein 5	Rab5
CG4510-RA	2.71539	5.20983	1.91863	0	FBgn0038746	CG4510	Surfeit 6	Surf6
CG6394-RB	2.71529	5.17275	1.90504	0	FBgn0030930	CG6394	UDP-N-acetyl-alpha-D-galactosamine:polypeptide N-acetylgalactosaminyltransferase 2	GalNAc-T2
CG9670-RA	2.71444	5.39228	1.98652	0	FBgn0028380	CG9670	falten	fal
CG32428-RA	2.71375	5.16752	1.9042	0	FBgn0052428	CG32428	-	CG32428
CG3613-RA	2.71309	5.24103	1.93175	0	FBgn0022986	CG3613	quaking related 58E-1	qkr58E-1
Rapgap1CG33529-PB,isoformB	2.71302	5.32853	1.96406	0	FBgn0053529	CG34374
CG8427-RA	2.71274	5.18652	1.91191	0	FBgn0023167	CG8427	Small ribonucleoprotein particle protein SmD3	SmD3
CG17153-RA	2.71245	5.13408	1.89278	0	FBgn0036248	CG17153	sunspot	ssp
CG8068-RI	2.71213	5.26306	1.94056	0	FBgn0003612	CG8068	Suppressor of variegation 2-10	Su(var)2-10
CG4898-RA	2.71075	5.29859	1.95466	0	FBgn0003721	CG4898	Tropomyosin 1	Tm1
CG8549-RA	2.71024	5.28076	1.94845	0	FBgn0035714	CG8549	-	CG8549
CG5946-RB	2.71023	5.64949	2.08451	0	FBgn0036211	CG5946	-	CG5946
CG5269-RA	2.71	5.46324	2.01596	0	FBgn0026158	CG5269
CG2637-RA	2.70957	5.25849	1.94071	0	FBgn0000986	CG2637
CG4038-RA	2.70889	5.86987	2.16689	0	FBgn0011824	CG4038	-	CG4038
CG4494-RA	2.70792	5.41118	1.99828	0	FBgn0026170	CG4494	smt3	smt3
CG6393-PD,isoformD	2.70743	5.14124	1.89893	0	FBgn0034685	CG6393
CG4143-RA	2.70682	5.49015	2.02826	0	FBgn0026208	CG4143
CG2051-RA	2.7044	5.22488	1.932	0	FBgn0037376	CG2051	-	CG2051
CG10106-RA	2.70435	5.36256	1.98294	0	FBgn0029506	CG10106	Tetraspanin 42Ee	Tsp42Ee
CG4463-RA	2.70395	5.26901	1.94863	0	FBgn0001224	CG4463	Heat shock protein 23	Hsp23
CG12124-RA	2.70225	5.2943	1.95922	0	FBgn0030112	CG12124
CG6476-RB	2.70212	5.2896	1.95757	0	FBgn0003600	CG6476	Suppressor of variegation 3-9	Su(var)3-9
CG5263-RA	2.70201	5.49133	2.03231	0	FBgn0016070	CG5263	smaug	smg
CG9424-RB	2.70089	5.25601	1.94603	0	FBgn0037719	CG9424	bocksbeutel	bocksbeutel
CG10462-RA	2.70057	5.15867	1.91021	0	FBgn0032815	CG10462	-	CG10462
CG8201-RM	2.70048	5.0491	1.8697	0	FBgn0026193	CG8201
CG10997-RA	2.69873	5.20795	1.92978	0	FBgn0030529	CG10997	Chloride intracellular channel	Clic
CG1836-RB	2.69867	5.25032	1.94552	0	FBgn0026777	CG1836	Rad23	Rad23
CG1057-RB	2.69783	5.17346	1.91764	0	FBgn0037262	CG1057	Mediator complex subunit 31	MED31
CG33113-RD	2.69725	5.25849	1.94957	0	FBgn0053113	CG33113	Rtnl1	Rtnl1
CG40293-RA	2.69687	5.31013	1.969	0	FBgn0046692	CG40293	Ste20-like kinase	Stlk
CG2941-RA	2.69611	5.14739	1.90919	0	FBgn0029686	CG2941	-	CG2941
CG6711-RA	2.69609	5.22363	1.93748	0	FBgn0011836	CG6711	TBP-associated factor 2	Taf2
CG4087-RA	2.69487	5.30199	1.96744	0	FBgn0002593	CG4087	Ribosomal protein LP1	RpLP1
CG7761-RA	2.6945	5.22074	1.93756	0	FBgn0033988	CG7761	parcas	pcs
CG11811-RA	2.69347	5.15916	1.91543	0	FBgn0036099	CG11811	-	CG11811
CG12567-RB	2.69334	5.31745	1.97429	0	FBgn0039958	CG12567	-	CG12567
CG17743-RA	2.69263	5.15191	1.91334	0	FBgn0002521	CG17743	pleiohomeotic	pho
CG42314-RH	2.69225	5.60657	2.08249	0	FBgn0259214	CG42314	plasma membrane calcium ATPase	PMCA
CG3476-RA	2.69224	5.55143	2.06201	0	FBgn0031881	CG3476	-	CG3476
CG7292-RB	2.69211	5.32541	1.97815	0	FBgn0038269	CG7292	Rrp6	Rrp6
CG6477-RA	2.69177	5.27081	1.95812	0	FBgn0034249	CG6477	RhoGAP54D	RhoGAP54D
CG18426-RA	2.69103	5.09179	1.89213	0	FBgn0021895	CG18426	yantar	ytr
CG3428-RA	2.69056	5.14513	1.91229	0	FBgn0036005	CG3428	pallbearer	pall
CG5474-RA	2.68986	5.16318	1.9195	0	FBgn0011016	CG5474	Signal sequence receptor beta	SsRbeta
CG18543-RA	2.68924	5.22135	1.94157	0	FBgn0010431	CG18543	matrimony	mtrm
CG8507-RA	2.68897	5.18544	1.92841	0	FBgn0037756	CG8507	-	CG8507
CG3479-RB	2.68864	5.26717	1.95904	0	FBgn0003016	CG3479	outspread	osp
CG6877-RA	2.68709	5.22652	1.94505	0	FBgn0036813	CG6877	Aut1	Aut1
CG14489-RA	2.68645	5.24745	1.9533	0	FBgn0015522	CG14489	olf186-M	olf186-M
CG7643-RA	2.68631	5.27514	1.96371	0	FBgn0000063	CG7643	altered disjunction	ald
CG1007-RA	2.68501	5.42524	2.02056	0	FBgn0000575	CG1007	extra macrochaetae	emc
CG6258-RA	2.68414	5.12319	1.90869	0	FBgn0028700	CG6258	Replication factor C 38kD subunit	RfC38
CG7220-RA	2.68313	5.33238	1.98737	0	FBgn0033544	CG7220	-	CG7220
CG31158-PA,isoformA	2.68292	5.04841	1.88169	0	FBgn0051158	CG31158	-	CG31158
CG3870-RA	2.68215	5.17297	1.92867	0	FBgn0015372	CG3870	chrowded	chrw
CG4747-RA	2.6815	5.17949	1.93156	0	FBgn0043456	CG4747	-	CG4747
CG2945-RB	2.68143	5.27683	1.96791	0	FBgn0000316	CG2945	cinnamon	cin
CG11299-RA	2.68116	5.3764	2.00525	0	FBgn0034897	CG11299	Sestrin	Sesn
CG3167-RA	2.68092	5.15682	1.92353	0	FBgn0034962	CG3167	MAN1	MAN1
CG1307-RB	2.68026	5.07689	1.89418	0	FBgn0026566	CG1307	-	CG1307
CG9422-RA	2.68017	5.10325	1.90408	0	FBgn0033092	CG9422	-	CG9422
CG7215-RA	2.67881	5.18985	1.93737	0	FBgn0038571	CG7215	-	CG7215
CG7220-RB	2.67868	5.20295	1.94236	0	FBgn0033544	CG7220	-	CG7220
CG9696-RE	2.67834	5.30044	1.97901	0	FBgn0020306	CG9696	domino	dom
CG8516-RA	2.67804	5.50375	2.05514	0	FBgn0037757	CG8516	-	CG8516
CG10772-RC	2.67776	5.30484	1.98108	0	FBgn0004509	CG10772	Furin 1	Fur1
CG9339-RC	2.67765	5.32055	1.98702	0	FBgn0032901	CG9339	skywalker	sky
CG32939-RA	2.67705	5.09599	1.90359	0	FBgn0052939	CG32939	-	CG32939
CG4535-RA	2.67654	5.02841	1.8787	0	FBgn0029174	CG4535	FK506-binding protein FKBP59	FKBP59
CG31232-RC	2.67572	5.06513	1.893	0	FBgn0051232	CG31232	kokopelli	koko
CG9795-RC	2.67564	5.22817	1.95399	0	FBgn0037234	CG9795	-	CG9795
CG5315-RA	2.67521	5.13768	1.92048	0	FBgn0038984	CG5315	-	CG5315
CG31045-RC	2.67451	5.65994	2.11625	0	FBgn0026059	CG31045	Myosin heavy chain-like	Mhcl
CG2925-RA	2.67378	5.14505	1.92426	0	FBgn0014366	CG2925	noisette	noi
CG10840-RB	2.67378	5.07044	1.89636	0	FBgn0026259	CG10840	eIF5B	eIF5B
CG5028-RA	2.6726	5.06395	1.89477	0	FBgn0039358	CG5028	-	CG5028
CG31232-RB	2.67096	5.26498	1.97119	0	FBgn0051232	CG31232	kokopelli	koko
CG4502-RB	2.67093	5.34043	1.99946	0	FBgn0031896	CG4502	-	CG4502
CG8948-RA	2.66867	5.30335	1.98726	0	FBgn0030685	CG8948	Graf	Graf
CG6030-RA	2.66851	5.11733	1.91767	0	FBgn0016120	CG6030	ATP synthase, subunit d	ATPsyn-d
CG9446-RA	2.66754	5.27158	1.97619	0	FBgn0033109	CG9446	coro	coro
CG15480-RA	2.6675	5.69328	2.13431	0	FBgn0032489	CG15480	-	CG15480
CG1826-RA	2.66729	5.45339	2.04454	0	FBgn0030228	CG1826	-	CG1826
CG1403-RA	2.66726	5.28393	1.98103	0	FBgn0011710	CG1403	Septin-1	2011-09-01
CG9075-RD	2.66614	5.30635	1.99028	0	FBgn0001942	CG9075	Eukaryotic initiation factor 4a	eIF-4a
CG30481-RA	2.6656	5.31574	1.9942	0	FBgn0050481	CG30481	mitochondrial ribosomal protein L53	mRpL53
CG7598-RA	2.6656	5.05963	1.89812	0	FBgn0039689	CG7598	-	CG7598
CG3446-RA	2.66556	5.47932	2.0556	0	FBgn0029868	CG3446	-	CG3446
CG2097-RA	2.66518	5.35827	2.01047	0	FBgn0037371	CG2097	Symplekin	Sym
CG15102-RA	2.66462	5.25005	1.97028	0	FBgn0034405	CG15102	Juvenile hormone epoxide hydrolase 2	Jheh2
CG7182-RA	2.66445	5.11823	1.92093	0	FBgn0035878	CG7182	-	CG7182
CG12897-RA	2.6641	5.08563	1.90895	0	FBgn0033517	CG12897
CG8295-RD	2.66377	5.5329	2.07709	0	FBgn0034051	CG8295	Myelodysplasia/myeloid leukemia factor	Mlf
CG12128-RA	2.66303	5.23959	1.96753	0	FBgn0033473	CG12128	-	CG12128
CG31137-RA	2.66146	5.34562	2.00853	0	FBgn0011725	CG31137	twin	twin
CG1782-RA	2.66132	5.33716	2.00545	0	FBgn0023143	CG1782	Ubiquitin activating enzyme 1	Uba1
CG9636-RC	2.66124	5.09587	1.91485	0	FBgn0037556	CG9636	-	CG9636
CG14174-RA	2.66117	5.22318	1.96274	0	FBgn0036036	CG14174	-	CG14174
CG8049-RC	2.65981	5.31936	1.9999	0	FBgn0003502	CG8049	Btk family kinase at 29A	Btk29A
CG32452-RA	2.65964	5.42037	2.03801	0	FBgn0052452	CG32452	-	CG32452
CG5826-RA	2.65932	4.98558	1.87476	0	FBgn0038519	CG5826	Peroxiredoxin 3	Prx3
CG9795-RD	2.65885	5.05119	1.89976	0	FBgn0037234	CG9795	-	CG9795
CG5532-RA	2.65874	5.27148	1.9827	0	FBgn0034902	CG5532	-	CG5532
CG9660-RA	2.65857	5.34568	2.01074	0	FBgn0015600	CG9660	toucan	toc
CG14476-RB	2.65843	5.29507	1.9918	0	FBgn0027588	CG14476	-	CG14476
CG10419-RA	2.65792	5.30305	1.99519	0	FBgn0036850	CG10419	Gemin2	Gem2
CG15081-RC	2.65749	5.00813	1.88453	0	FBgn0010551	CG15081	lethal (2) 03709	l(2)03709
CG5745-RA	2.65732	5.11712	1.92567	0	FBgn0038855	CG5745	-	CG5745
CG4904-RA	2.65727	5.08313	1.91291	0	FBgn0250843	CG4904	Proteasome 35kD subunit	Pros35
CG13624-RB	2.65721	5.22088	1.9648	0	FBgn0039209	CG13624	-	CG13624
CG31363-RA	2.65718	5.46756	2.05766	0	FBgn0051363	CG31363	Jupiter	Jupiter
CG1832-RB	2.65718	5.38135	2.02521	0	FBgn0032979	CG1832	-	CG1832
CG8732-RA	2.6568	5.25784	1.97901	0	FBgn0010609	CG8732
CG8068-RG	2.65619	5.37249	2.02263	0	FBgn0003612	CG8068	Suppressor of variegation 2-10	Su(var)2-10
CG2247-RA	2.65595	5.2268	1.96796	0	FBgn0030320	CG2247	-	CG2247
CG13790-RA	2.65595	5.44721	2.05095	0	FBgn0085403	CG13790	Rapgap1	Rapgap1
CG2185-RA	2.6559	5.05962	1.90505	0	FBgn0037358	CG2185	ethanol sensitive with low memory	elm
CG7528-RA	2.65543	5.16593	1.94542	0	FBgn0029113	CG7528	Smt3 activating enzyme 2	Uba2
CG16940-RB	2.65481	5.21654	1.96494	0	FBgn0035111	CG16940	-	CG16940
CG13281-RA	2.65477	5.2551	1.9795	0	FBgn0022213	CG13281	CAS/CSE1 segregation protein	Cas
CG9556-RA	2.65436	5.55364	2.09227	0	FBgn0013746	CG9556	alien	alien
CG7917-RA	2.65416	5.25773	1.98094	0	FBgn0016685	CG7917	Nucleoplasmin	Nlp
CG5965-RA	2.65402	5.48198	2.06554	0	FBgn0010328	CG5965	without children	woc
CG5168-RA	2.65373	5.24837	1.97774	0	FBgn0032246	CG5168	-	CG5168
CG10638-RA	2.6522	5.11766	1.92959	0	FBgn0036290	CG10638	-	CG10638
CG4965-RA	2.6513	5.13813	1.93797	0	FBgn0002673	CG4965	twine	twe
CG13200-PA	2.6508	5.42495	2.04653	0	FBgn0033630	CG13200
CG4424-RA	2.64938	5.25257	1.98256	0	FBgn0038765	CG4424	-	CG4424
CG9277-RB	2.64936	5.26786	1.98835	0	FBgn0003887	CG9277	beta-Tubulin at 56D	betaTub56D
CG13887-RC	2.64911	5.02656	1.89745	0	FBgn0035165	CG13887	-	CG13887
CG8226-RA	2.6489	5.28552	1.99536	0	FBgn0033357	CG8226	Translocase of outer membrane 7	Tom7
CG4049-RA	2.64807	5.15409	1.94636	0	FBgn0034976	CG4049	-	CG4049
CG17924-RA	2.64803	5.07337	1.9159	0	FBgn0002863	CG17924	Accessory gland-specific peptide 95EF	Acp95EF
CG2893-RD	2.6476	5.16495	1.9508	0	FBgn0040030	CG2893	-	CG2893
CG16941-RA	2.64757	5.15317	1.94638	0	FBgn0038464	CG16941	-	CG16941
CG12369-RB	2.64743	5.12566	1.93609	0	FBgn0010238	CG12369	Lachesin	Lac
CG3029-RA	2.64726	5.03468	1.90185	0	FBgn0003008	CG3029	orange	or
CG9003-RA	2.64701	5.28496	1.99658	0	FBgn0033639	CG9003	-	CG9003
CG1495-RH	2.64671	5.26196	1.98811	0	FBgn0016126	CG1495	Calcium/calmodulin-dependent protein kinase I	CaMKI
CG6190-RA	2.64582	5.10055	1.92778	0	FBgn0061469	CG6190	Ubiquitin protein ligase E3A	Ube3a
CG7283-RC	2.64574	5.12037	1.93533	0	FBgn0036213	CG7283	Ribosomal protein L10Ab	RpL10Ab
CG17683-RB	2.6453	5.21189	1.97024	0	FBgn0040002	CG17683
CG4711-RA	2.6447	5.33857	2.01859	0	FBgn0002652	CG4711	squash	squ
CG9461-RA	2.64456	5.32183	2.01237	0	FBgn0037760	CG9461	FBX011 ortholog	FBX011
CG5861-RA	2.64408	5.03194	1.9031	0	FBgn0015338	CG5861	-	CG5861
CG16983-RB	2.64357	5.08918	1.92512	0	FBgn0025637	CG16983	skpA	skpA
CG13366-RA	2.64267	5.19693	1.96654	0	FBgn0025633	CG13366	-	CG13366
CG3445-RA	2.64238	5.10776	1.93301	0	FBgn0035997	CG3445	pleiohomeotic like	phol
CG8520-RA	2.64237	5.22979	1.9792	0	FBgn0033734	CG8520	-	CG8520
CG2204-RB	2.64192	5.06424	1.91688	0	FBgn0001122	CG2204	G protein oalpha 47A	G-oalpha47A
CG12797-RA	2.64104	4.97217	1.88266	0	FBgn0033972	CG12797	Ciao1	Ciao1
CG10229-RA	2.64074	5.15676	1.95277	0	FBgn0040208	CG10229	katanin 60	katanin-60
CG31715-RA	2.64054	5.41149	2.04939	0	FBgn0051715	CG31715	-	CG31715
CG18145-RA	2.64034	5.15661	1.95301	0	FBgn0032189	CG18145	RPA-interacting protein alpha	Ripalpha
CG12389-RA	2.6392	4.98006	1.88696	0	FBgn0025373	CG12389	Farnesyl pyrophosphate synthase	Fpps
CG9028-RA	2.63914	5.39919	2.04581	0	FBgn0036389	CG9028	short spindle 2	ssp2
Tousled-likekinaseCG32782-PD,isoformD	2.63683	5.11708	1.94062	0	FBgn0026698	CG34412
CG3416-RA	2.63681	5.35003	2.02898	0	FBgn0002787	CG3416	Mov34	Mov34
CG11840-RA	2.63641	5.15767	1.95632	0	FBgn0031260	CG11840	Signal peptide protease	Spp
CG8085-RC	2.63589	5.29495	2.00879	0	FBgn0020620	CG8085	tre oncogene-related protein	RN-tre
CG33201	2.63556	5.2738	2.00102	0	FBgn0053201	CG33201	-	CG33201
CG9075-RB	2.63486	5.1236	1.94454	0	FBgn0001942	CG9075	Eukaryotic initiation factor 4a	eIF-4a
CG33981-RB	2.63441	5.66849	2.15171	0	FBgn0250851	CG33981	-	CG33981
CG3424-RA	2.63387	4.99751	1.89741	0	FBgn0036007	CG3424	pathetic	path
CG9474-RA	2.6334	4.99925	1.8984	0	FBgn0028401	CG9474	Synapse protein 24	Snap24
CG9764-RA	2.63329	5.43547	2.06413	0	FBgn0004049	CG9764	yurt	yrt
CG3269-RA	2.63302	5.05916	1.92143	0	FBgn0014009	CG3269	Rab-protein 2	Rab2
CG32038-RA	2.63251	5.18725	1.97046	0	FBgn0052038	CG32038	-	CG32038
CG9027-RB	2.63242	5.152	1.95714	0	FBgn0033631	CG9027	-	CG9027
CG8062-RA	2.63211	5.12486	1.94705	0	FBgn0028469	CG8062
CG7109-RA	2.63194	5.26165	1.99915	0	FBgn0004177	CG7109	microtubule star	mts
CG7199-RA	2.63132	5.25188	1.99591	0	FBgn0015239	CG7199	Hormone-receptor-like in 78	Hr78
CG4806-RA	2.63111	5.2441	1.99311	0	FBgn0035048	CG4806
CG7070-RB	2.63064	5.18485	1.97094	0	FBgn0003178	CG7070	Pyruvate kinase	PyK
CG31855-RA	2.63049	5.00622	1.90315	0	FBgn0051855	CG31855	-	CG31855
CG8631-RA	2.62968	5.12429	1.94864	0	FBgn0002775	CG8631	male-specific lethal 3	msl-3
CG9364-RE	2.62913	5.11191	1.94433	0	FBgn0003748	CG9364	Trehalase	Treh
CG6512-RA	2.627	5.33147	2.02949	0	FBgn0036702	CG6512	-	CG6512
CG12129-RA	2.62698	5.12123	1.94947	0	FBgn0033475	CG12129	-	CG12129
CG10255-RA	2.6269	5.20997	1.98332	0	FBgn0033984	CG10255	Lap1	Lap1
CG8121-RB	2.62665	5.03718	1.91772	0	FBgn0037680	CG8121	-	CG8121
CG7609-RB	2.62613	5.46477	2.08092	0	FBgn0027518	CG7609	-	CG7609
CG2794-RA	2.62612	5.02481	1.9134	0	FBgn0031265	CG2794	-	CG2794
CG10863-RA	2.62582	5.20622	1.9827	0	FBgn0027552	CG10863	-	CG10863
CG6343-RA	2.62509	4.95392	1.88714	0	FBgn0019957	CG6343	NADH:ubiquinone reductase 42kD subunit precursor	ND42
CG10480-RA	2.62474	5.4342	2.07038	0	FBgn0002638	CG10480	Bj1 protein	Bj1
CG18811-RA	2.62425	5.44696	2.07563	0	FBgn0042134	CG18811	Caprin	Capr
CG1828-RB	2.62373	5.26116	2.00522	0	FBgn0002183	CG1828	dre4	dre4
CG7933-RC	2.62322	5.06939	1.93251	0	FBgn0001280	CG7933	janus A	janA
CG31689-RC	2.62307	5.5483	2.11519	0	FBgn0031449	CG31689	-	CG31689
CG1871-RB	2.62273	5.12278	1.95322	0	FBgn0011586	CG1871	enhancer of rudimentary	e(r)
CG12592-RA	2.62267	5.01258	1.91125	0	FBgn0037811	CG12592	-	CG12592
CG11454-RA	2.62171	5.03456	1.92033	0	FBgn0031224	CG11454	-	CG11454
CG10165-RB	2.61959	5.46457	2.08604	0	FBgn0032801	CG10165	-	CG10165
CG10719-RA	2.61911	5.29077	2.02006	0	FBgn0010300	CG10719	brain tumor	brat
CG3997-RA	2.61875	5.32424	2.03312	0	FBgn0023170	CG3997	Ribosomal protein L39	RpL39
CG6099-RA	2.61763	5.17412	1.97664	0	FBgn0002629	CG6099	E(spl) region transcript m4	m4
CG5701-RA	2.61686	5.1571	1.97072	0	FBgn0036980	CG5701	RhoBTB	RhoBTB
CG14322-RA	2.6167	5.08549	1.94348	0	FBgn0038532	CG14322	-	CG14322
CG8048-RA	2.6163	4.94624	1.89055	0	FBgn0020611	CG8048
CG10923-RA	2.616	5.18049	1.98031	0	FBgn0004379	CG10923	Kinesin-like protein at 67A	Klp67A
CG17166-RA	2.61564	4.93523	1.88681	0	FBgn0036462	CG17166	mitochondrial ribosomal protein L39	mRpL39
CG5052-RA	2.61523	5.25386	2.00895	0	FBgn0003087	CG5052	pimples	pim
CG4599-RA	2.61521	4.9646	1.89836	0	FBgn0032586	CG4599	Tetratricopeptide repeat protein 2	Tpr2
CG17437-RA	2.61419	5.10781	1.95388	0	FBgn0040066	CG17437	will die slowly	wds
CG11820-RA	2.61362	5.03336	1.92582	0	FBgn0039270	CG11820	Poly-glutamine tract binding protein 1	PQBP1
CG7424-RA	2.61266	5.34314	2.0451	0	FBgn0031980	CG7424	Ribosomal protein L36A	RpL36A
CG1906-RA	2.61243	4.88257	1.86898	0	FBgn0086361	CG1906	alphabet	alph
CG11164-RA	2.61227	5.14373	1.96906	0	FBgn0030507	CG11164	-	CG11164
CG8426-RA	2.61205	5.25989	2.0137	0	FBgn0033029	CG8426	lethal (2) NC136	l(2)NC136
CG14446-RA	2.61191	5.36863	2.05544	0	FBgn0029850	CG14446
CG9320-RA	2.61175	4.98733	1.90957	0	FBgn0032882	CG9320	nucleostemin 4	ns4
CG6582-RA	2.61121	5.21206	1.99603	0	FBgn0027885	CG6582	Aac11	Aac11
CG8893-RB	2.6111	5.19704	1.99037	0	FBgn0001092	CG8893	Glyceraldehyde 3 phosphate dehydrogenase 2	Gapdh2
CG5650-RA	2.60992	5.53499	2.12075	0	FBgn0004103	CG5650	Protein phosphatase 1 at 87B	Pp1-87B
CG17818-RA	2.60977	4.92389	1.88672	0	FBgn0027872	CG17818	rdgBbeta	rdgBbeta
CG3991-RD	2.60944	4.90433	1.87946	0	FBgn0020370	CG3991	tripeptidyl-peptidase II	TppII
CG10543-RB	2.60929	5.12004	1.96223	0	FBgn0034570	CG10543	-	CG10543
CG11448-RA	2.60903	5.05664	1.93813	0	FBgn0024985	CG11448	-	CG11448
CG3731-RA	2.60807	5.44438	2.08752	0	FBgn0038271	CG3731	-	CG3731
CG15107-RA	2.60765	5.19235	1.9912	0	FBgn0041702	CG15107	-	CG15107
CG9123-RA	2.60762	5.12337	1.96477	0	FBgn0030629	CG9123	-	CG9123
CG5827-RB	2.60672	4.98381	1.91191	0	FBgn0028696	CG5827
CG7558-RA	2.60645	5.23245	2.0075	0	FBgn0011744	CG7558
Cap-GCG17054-PB,isoformB	2.60611	4.91548	1.88613	0	FBgn0033795	CG34438
CG32217-RA	2.60603	5.13143	1.96906	0	FBgn0014037	CG32217	Su(Tpl)	Su(Tpl)
CG6315-RA	2.60584	5.07027	1.94573	0	FBgn0000662	CG6315	female lethal d	fl(2)d
CG1810-RA	2.60572	5.24268	2.01199	0	FBgn0030556	CG1810	mRNA-capping-enzyme	mRNA-cap
CG1599-RA	2.60547	4.96053	1.90389	0	FBgn0033452	CG1599	-	CG1599
CG4427-RA	2.60505	5.15536	1.97898	0	FBgn0043364	CG4427	cabut	cbt
overgrownhematopoieticorgansat23BCG2986-PD,isoformD	2.60492	5.44133	2.08887	0	FBgn0015521	CG2986	Ribosomal protein S21	RpS21
CG6842-RA	2.60485	5.18494	1.99049	0	FBgn0027605	CG6842	Vacuolar protein sorting 4	Vps4
CG1789-RA	2.60396	5.38275	2.06714	0	FBgn0030063	CG1789	-	CG1789
CG1622-RA	2.60379	5.07894	1.9506	0	FBgn0030468	CG1622	-	CG1622
CG4012-RA	2.60332	4.94171	1.89824	0	FBgn0023081	CG4012	genghis khan	gek
CG11847-RA	2.60314	5.12898	1.97031	0	FBgn0259152	CG11847	Caliban	Clbn
CG3036-RA	2.60269	5.36453	2.06115	0	FBgn0031645	CG3036	-	CG3036
CG31716-RA	2.60259	4.91096	1.88695	0	FBgn0051716	CG31716	-	CG31716
CG13364-RA	2.60226	5.1552	1.98105	0	FBgn0026879	CG13364	-	CG13364
CG7394-RA	2.60194	4.94146	1.89915	0	FBgn0036173	CG7394	-	CG7394
CG1091-RB	2.59999	4.96744	1.91056	0	FBgn0037470	CG1091	-	CG1091
CG5027-RA	2.59997	5.04872	1.94183	0	FBgn0036579	CG5027	-	CG5027
CG7436-RA	2.59896	5.08919	1.95816	0	FBgn0020392	CG7436	N-myristoyl transferase	Nmt
CG32491-RM	2.59819	5.00398	1.92595	0	FBgn0002781	CG32491	modifier of mdg4	mod(mdg4)
CG4758-RA	2.59819	5.18822	1.99686	0	FBgn0011584	CG4758	Translocation protein 1	Trp1
CG8580-RB	2.59812	5.126	1.97297	0	FBgn0082598	CG8580	akirin	akirin
CG5546-RA	2.59771	5.04976	1.94393	0	FBgn0036761	CG5546	Mediator complex subunit 19	MED19
CG34067-RA	2.59753	5.433	2.0916	0	FBgn0013674	CG34067	mitochondrial Cytochrome c oxidase subunit I	mt:CoI
CG1633-RB	2.59625	5.08559	1.95882	0	FBgn0040309	CG1633	thioredoxin peroxidase 1	Jafrac1
CG30404-RA	2.59609	5.02771	1.93665	0	FBgn0050404	CG30404	Transport and Golgi organization 11	Tango11
CG9113-RB	2.59598	5.38627	2.07485	0	FBgn0030089	CG9113	AP-1gamma	AP-1gamma
CG2875-RA	2.59425	5.14206	1.9821	0	FBgn0029672	CG2875	-	CG2875
CG8989-RA	2.59374	5.06521	1.95286	0	FBgn0004828	CG8989	Histone H3.3B	His3.3B
CG5446-RA	2.59325	5.18095	1.99786	0	FBgn0032429	CG5446	-	CG5446
CG4294-RA	2.59234	5.23156	2.01809	0	FBgn0034742	CG4294	-	CG4294
CG17273-RA	2.59156	5.0812	1.96067	0	FBgn0027493	CG17273	-	CG17273
CG18315-RA	2.59131	4.91002	1.8948	0	FBgn0000109	CG18315	Adenine phosphoribosyltransferase	Aprt
CG8365-RA	2.59075	5.17423	1.9972	0	FBgn0000591	CG8365	Enhancer of split	E(spl)
CG8493-RB	2.5905	5.23089	2.01926	0	FBgn0033716	CG8493	Deneddylase 1	Den1
CG2087-RA	2.59035	5.15038	1.98829	0	FBgn0037327	CG2087	pancreatic eIF-2alpha kinase	PEK
CG3274-RA	2.58955	5.24903	2.027	0	FBgn0042085	CG3274	Brahma associated protein 170kD	Bap170
CG14998-RB	2.58821	5.27013	2.03621	0	FBgn0035500	CG14998	ensconsin	ens
CG1643-RA	2.58805	4.95937	1.91626	0	FBgn0029943	CG1643	Autophagy-specific gene 5	Atg5
CG11678-RA	2.588	4.95935	1.91629	0	FBgn0011741	CG11678	Actin-related protein 13E	Actr13E
Rrp6CG7292-PA	2.58775	4.93497	1.90705	0	FBgn0038269	CG7292	Rrp6	Rrp6
CG33129-RC	2.58773	5.14347	1.98763	0	FBgn0053129	CG33129	-	CG33129
CG3861-RB	2.58763	5.15118	1.9907	0	FBgn0086133	CG3861
CG7014-RA	2.58729	4.89341	1.89133	0	FBgn0038277	CG7014	Ribosomal protein S5b	RpS5b
CG3940-RA	2.58725	5.13291	1.98393	0	FBgn0037788	CG3940	-	CG3940
CG7479-RA	2.58724	5.15535	1.99261	0	FBgn0027085	CG7479	Leucyl-tRNA synthetase	Aats-leu
CG2244-RA	2.58717	4.92726	1.9045	0	FBgn0027951	CG2244	MTA1-like	MTA1-like
CG1344-RA	2.58689	4.89401	1.89185	0	FBgn0027507	CG1344	-	CG1344
CG5149-RA	2.58633	5.09372	1.96948	0	FBgn0031904	CG5149	-	CG5149
CG2924-RA	2.58446	5.18756	2.00721	0	FBgn0023528	CG2924	-	CG2924
CG8631-RB	2.58382	5.05208	1.95528	0	FBgn0002775	CG8631	male-specific lethal 3	msl-3
CG15019-RA	2.58363	5.3133	2.05652	0	FBgn0035541	CG15019	-	CG15019
CG13603-RA	2.58327	5.10879	1.97764	0	FBgn0039135	CG13603	-	CG13603
CG11001-RA	2.58254	5.01155	1.94056	0	FBgn0013954	CG11001	FK506-binding protein 2	FK506-bp2
CG1244-RC	2.58135	4.85398	1.8804	0	FBgn0035357	CG1244	-	MEP-1
CG10756-RA	2.58085	5.18051	2.00728	0	FBgn0032847	CG10756	TBP-associated factor 13	Taf13
CG7891-RA	2.58037	5.00661	1.94027	0	FBgn0037551	CG7891	novel GTPase indispensable for equal segregation of chromosomes	Gie
CG4214-RB	2.5801	4.91806	1.90615	0	FBgn0011708	CG4214	Syntaxin 5	Syx5
CG10203-RA	2.58004	4.98945	1.93386	0	FBgn0028554	CG10203	xl6	xl6
CG10701-RD	2.57977	4.93089	1.91137	0	FBgn0011661	CG10701	Moesin	Moe
CG11981-RA	2.57958	5.04915	1.95735	0	FBgn0026380	CG11981	Proteasome beta3 subunit	Prosbeta3
CG7081-RA	2.57946	4.92008	1.90741	0	FBgn0035876	CG7081	peroxin 2	pex2
CG17256-RA	2.57945	5.42974	2.105	0	FBgn0029970	CG17256	Nek2	Nek2
CG6838-RA	2.57874	5.0385	1.95387	0	FBgn0037182	CG6838	-	CG6838
CG4300-RA	2.57848	4.95907	1.92326	0	FBgn0036272	CG4300	-	CG4300
CG1619-RB	2.57737	4.98737	1.93506	0	FBgn0001206	CG1619	Hybrid male rescue	Hmr
CG32425-RA	2.57724	5.0794	1.97087	0	FBgn0052425	CG32425	-	CG32425
CG42318-RE	2.57699	5.15719	2.00124	0	FBgn0259218	CG42318
CG8068-RD	2.57676	4.8462	1.88074	0	FBgn0003612	CG8068	Suppressor of variegation 2-10	Su(var)2-10
CG9638-RA	2.57666	5.18295	2.0115	0	FBgn0037555	CG9638	Ada2b	Ada2b
CG16784-RB	2.5761	5.14395	1.9968	0	FBgn0003141	CG16784	purple	pr
CG4289-RA	2.57547	5.02112	1.94959	0	FBgn0037020	CG4289	-	CG4289
CG34092-RA	2.57363	5.0935	1.97911	0	FBgn0013679	CG34092	mitochondrial NADH-ubiquinone oxidoreductase chain 1	mt:ND1
CG10334-RA	2.57324	5.34401	2.07676	0	FBgn0005672	CG10334	spitz	spi
CG4008-RA	2.57256	4.9288	1.91591	0	FBgn0025117	CG4008	uninitiated	und
CG13779-RA	2.572	5.2391	2.03698	0	FBgn0040954	CG13779	-	CG13779
CG10903-RA	2.57196	5.07597	1.97358	0	FBgn0037543	CG10903	-	CG10903
CG8337-RA	2.57196	5.24238	2.03828	0	FBgn0002732	CG8337	E(spl) region transcript malpha	malpha
CG8446-RC	2.57138	5.10277	1.98445	0	FBgn0034089	CG8446	-	CG8446
CG13570-RA	2.57067	5.06849	1.97166	0	FBgn0015544	CG13570	spaghetti	spag
CG5726-RA	2.57024	4.93895	1.92159	0	FBgn0034313	CG5726	-	CG5726
CG32836-PA	2.56974	4.92193	1.91534	0	FBgn0052836	CG32836
CG8573-RB	2.56808	4.83623	1.88321	0	FBgn0003567	CG8573	suppressor of Hairy wing	su(Hw)
CG7831-RA	2.5677	4.99185	1.94409	0	FBgn0002924	CG7831	non-claret disjunctional	ncd
CG4993-RB	2.56757	5.27199	2.0533	0	FBgn0024734	CG4993	PRL-1	PRL-1
CG12340-RA	2.56723	4.91807	1.91571	0	FBgn0027499	CG12340	windei	wde
CG4621-RA	2.56721	5.01211	1.95236	0	FBgn0032321	CG4621	YL-1	YL-1
CG4857-RB	2.56712	4.92302	1.91772	0	FBgn0026083	CG4857	twenty-four	tyf
CG3762-RA	2.56693	5.00678	1.9505	0	FBgn0020367	CG3762	Vacuolar H[+] ATPase subunit 68-2	Vha68-2
CG10009-RA	2.56563	5.2115	2.03128	0	FBgn0026400	CG10009	Noa36	Noa36
CG7627-RA	2.56402	5.00678	1.95271	0	FBgn0032026	CG7627	-	CG7627
CG8548-RA	2.56397	4.99704	1.94894	0	FBgn0024889	CG8548	karyopherin alpha1	Kap-alpha1
CG4389-RB	2.56355	5.03283	1.96323	0	FBgn0028479	CG4389	-	CG4389
CG5535-PA,isoformA	2.56242	4.91322	1.91741	0	FBgn0036764	CG5535	-	CG5535
CG12848-RA	2.56148	4.88565	1.90735	0	FBgn0040666	CG12848	-	CG12848
CG9855-RA	2.55998	5.13291	2.00506	0	FBgn0037242	CG9855	-	CG9855
CG8399-RA	2.55871	5.25092	2.05218	0	FBgn0034067	CG8399	-	CG8399
CG8922-RA	2.55754	4.90052	1.9161	0	FBgn0002590	CG8922	Ribosomal protein S5a	RpS5a
CG31961-RA	2.55726	5.04225	1.97174	0	FBgn0051961	CG31961	-	CG31961
CG1832-RA	2.55704	4.95201	1.93662	0	FBgn0032979	CG1832	-	CG1832
CG31301-RA	2.5567	5.03834	1.97064	0	FBgn0051301	CG31301	-	CG31301
CG2165-PB,isoformB	2.55509	5.01025	1.96089	0	FBgn0025704	CG2165
CG6241-RA	2.55488	5.09861	1.99564	0	FBgn0037792	CG6241	-	CG6241
CG8253-RA	2.55424	4.9217	1.92687	0	FBgn0034046	CG8253	tungus	tun
CG10895-RA	2.5539	4.88487	1.91271	0	FBgn0019686	CG10895	loki	lok
CG33834-RA	2.55365	5.02845	1.96912	0	FBgn0053834	CG33834	His1:CG33834	His1:CG33834
CG14228-RA	2.55355	5.26671	2.06251	0	FBgn0086384	CG14228	Merlin	Mer
CG9491-RA	2.55335	5.23942	2.05198	0	FBgn0021873	CG9491	Gef26	Gef26
CG8962-RA	2.55298	5.16426	2.02283	0	FBgn0025809	CG8962	Platelet-activating factor acetylhydrolase alpha	Paf-AHalpha
CG9916-RA	2.55285	5.11239	2.00263	0	FBgn0004432	CG9916	Cyclophilin 1	Cyp1
CG5263-RB	2.55246	5.30708	2.0792	0	FBgn0016070	CG5263	smaug	smg
CG10992-RA	2.55225	5.00043	1.95923	0	FBgn0030521	CG10992	-	CG10992
CG2918-RA	2.55196	4.91306	1.92522	0	FBgn0023529	CG2918	-	CG2918
CG9038-RA	2.55195	5.01545	1.96534	0	FBgn0026076	CG9038	UBL3	UBL3
CG17903-RA	2.55178	5.40709	2.11895	0	FBgn0000409	CG17903	Cytochrome c proximal	Cyt-c-p
CG4825-RA	2.55059	5.05575	1.98219	0	FBgn0037010	CG4825	-	CG4825
CG32629-PA	2.55043	5.11287	2.00471	0	FBgn0052629	CG32629
CG5588-RC	2.55033	4.98204	1.95349	0	FBgn0039532	CG5588	Mig-2-like	Mtl
CG6439-RA	2.55019	5.22316	2.04814	0	FBgn0038922	CG6439	-	CG6439
CG7184-RA	2.54997	4.9211	1.92986	0	FBgn0029152	CG7184	Makorin 1	Mkrn1
CG30403-RB	2.5498	5.04414	1.97825	0	FBgn0050403	CG30403	-	CG30403
CG6791-RA	2.54979	4.9165	1.9282	0	FBgn0037918	CG6791	-	CG6791
CG5216-RA	2.5488	4.88567	1.91685	0	FBgn0024291	CG5216	Sir2	Sir2
CG8729-RB	2.54846	5.24842	2.05945	0	FBgn0023171	CG8729	ribonuclease H1	rnh1
CG12262-RA	2.54817	4.88207	1.91591	0	FBgn0035811	CG12262	-	CG12262
CG9984-RA	2.54715	5.03237	1.97569	0	FBgn0010416	CG9984	TH1	TH1
CG1966-RA	2.54698	4.97595	1.95367	0	FBgn0027620	CG1966	ATP-dependent chromatin assembly factor large subunit	Acf1
CG12070-RA	2.54628	4.85188	1.90547	0	FBgn0000416	CG12070	Saposin-related	Sap-r
CG8600-RA	2.54623	5.03858	1.97884	0	FBgn0035765	CG8600	-	CG8600
CG31132-RA	2.54609	5.07107	1.99171	0	FBgn0011785	CG31132	BRWD3	BRWD3
CG2968-RA	2.54602	4.83223	1.89795	0	FBgn0028342	CG2968	lethal (1) G0230	l(1)G0230
CG6668-RA	2.54602	4.81999	1.89315	0	FBgn0039213	CG6668	atlastin	atl
CG7062-RA	2.54578	4.85691	1.90783	0	FBgn0015793	CG7062	Rab-related protein 3	Rab-RP3
CG42328-RG	2.54484	4.94472	1.94304	0	FBgn0259228	CG42328	C3G	C3G
CG14899-RA	2.54424	5.05437	1.98659	0	FBgn0038438	CG14899	Derlin-2	Der-2
CG11604-RA	2.54395	4.85847	1.90982	0	FBgn0086912	CG11604	mushroom body miniature	mbm
CG8351-RA	2.54361	5.04958	1.9852	0	FBgn0037632	CG8351	Tcp-1eta	Tcp-1eta
CG1666-RA	2.54216	4.96489	1.95302	0	FBgn0001565	CG1666	Helicase	Hlc
CG3408-RA	2.54194	5.1869	2.04053	0	FBgn0036008	CG3408	-	CG3408
CG34073-RA	2.54132	4.96959	1.95551	0	FBgn0013672	CG34073	mitochondrial ATPase subunit 6	mt:ATPase6
CG9188-RA	2.54082	4.79773	1.88826	0	FBgn0031878	CG9188	septin interacting protein 2	sip2
CG12740-RA	2.54073	4.84264	1.906	0	FBgn0035422	CG12740	Ribosomal protein L28	RpL28
CG12369-RA	2.54032	5.35004	2.10605	0	FBgn0010238	CG12369	Lachesin	Lac
CG4258-RA	2.54003	4.95149	1.94938	0	FBgn0020305	CG4258	dribble	dbe
CG11727-RA	2.5394	4.92157	1.93809	0	FBgn0030299	CG11727
CG30185-RA	2.53865	5.35042	2.10759	0	FBgn0050185	CG30185	-	CG30185
CG12190-RA	2.53672	5.04155	1.98743	0	FBgn0034763	CG12190	Ring and YY1 Binding Protein	RYBP
CG6946-RC	2.53604	5.26521	2.07616	0	FBgn0259139	CG6946	glorund	glo
CG4973-RA	2.53523	4.7915	1.88997	0	FBgn0038772	CG4973	-	CG4973
CG3776-RA	2.534	4.74641	1.87309	0	FBgn0035088	CG3776	-	CG3776
CG7757-RA	2.5336	4.96877	1.96115	0	FBgn0036915	CG7757	-	CG7757
CG7281-RA	2.53332	5.06847	2.00072	0	FBgn0004597	CG7281	Cyclin C	CycC
CG2199-RB	2.53308	4.93171	1.94692	0	FBgn0035213	CG2199	-	CG2199
CG42240-RA	2.53276	5.14049	2.0296	0	FBgn0250869	CG42240	-	CG42240
CG1845-RA	2.53251	5.38242	2.12533	0	FBgn0033155	CG1845	-	Br140
CG8326-RA	2.53207	4.81436	1.90135	0	FBgn0030851	CG8326	-	CG8326
CG6987-RA	2.53198	4.853	1.91668	0	FBgn0040284	CG6987	SF2	SF2
CG8068-RH	2.53003	4.74559	1.87571	0	FBgn0003612	CG8068	Suppressor of variegation 2-10	Su(var)2-10
canoeCG2534-PA,isoformA	2.52954	4.94714	1.95575	0	FBgn0000340	CG42312
CG1906-RB	2.52868	5.0006	1.97755	0	FBgn0086361	CG1906	alphabet	alph
CG2915-RB	2.52849	4.95441	1.95943	0	FBgn0033241	CG2915	-	CG2915
CG2096-RA	2.5265	4.85406	1.92126	0	FBgn0000711	CG2096	flapwing	flw
CG6359-RA	2.52639	5.16611	2.04486	0	FBgn0038065	CG6359	-	CG6359
CG33456-PA	2.52638	5.03707	1.99379	0	FBgn0053456	CG33456
CG16901-RC	2.52562	4.84972	1.92021	0	FBgn0086897	CG16901	squid	sqd
CG12756-RA	2.52547	4.86945	1.92814	0	FBgn0035624	CG12756	Eaf6	Eaf6
CG8177-RC	2.52406	4.97145	1.96963	0	FBgn0036043	CG8177	-	CG8177
CG14764-RA	2.52343	4.92712	1.95255	0	FBgn0033236	CG14764	-	CG14764
Phosphodiesterase11CG10231-PA	2.52316	4.95325	1.96312	0	FBgn0032686	CG34341
CG6479-RA	2.52313	4.92944	1.9537	0	FBgn0036710	CG6479	-	CG6479
CG1403-RB	2.52313	4.93333	1.95524	0	FBgn0011710	CG1403	Septin-1	2011-09-01
CG2957-RA	2.52283	4.80948	1.90639	0	FBgn0037529	CG2957	mitochondrial ribosomal protein S9	mRpS9
CG2698-RA	2.52271	5.06115	2.00624	0	FBgn0037536	CG2698	-	CG2698
CG12314-RA	2.5227	4.83498	1.91659	0	FBgn0032389	CG12314
TBP-associatedfactor12CG17358-PA,isoformA	2.52266	5.11046	2.02582	0	FBgn0011290	CG17358	TBP-associated factor 12	Taf12
CG33523-RA	2.52172	5.01158	1.98736	0	FBgn0053523	CG33523	-	CG33523
CG7319-RE	2.52151	5.09644	2.02118	0	FBgn0036197	CG7319
CG32230-RA	2.52139	5.21061	2.06656	0	FBgn0052230	CG32230	-	CG32230
CG7530-RA	2.52104	4.80287	1.90512	0	FBgn0038256	CG7530	-	CG7530
CG3262-PA,isoformA	2.52098	4.7475	1.8832	0	FBgn0032986	CG3262	-	CG3262
CG1311-RA	2.52069	4.81159	1.90884	0	FBgn0035523	CG1311	-	CG1311
CG5384-RA	2.52056	4.88433	1.9378	0	FBgn0032216	CG5384	-	CG5384
CG10868-RD	2.51973	4.81914	1.91256	0	FBgn0004882	CG10868	oo18 RNA-binding protein	orb
CG2845-RA	2.5194	5.03828	1.9998	0	FBgn0003079	CG2845	pole hole	phl
CG33106-RA	2.51908	5.13257	2.03748	0	FBgn0043884	CG33106	multiple ankyrin repeats single KH domain	mask
CG4148-RA	2.51868	5.00789	1.9883	0	FBgn0001990	CG4148	weckle	wek
CG10868-RC	2.51788	5.16234	2.05027	0	FBgn0004882	CG10868	oo18 RNA-binding protein	orb
CG16971-RD	2.51729	5.48815	2.18018	0	FBgn0035114	CG16971
CG1937-RA	2.51691	4.8408	1.92331	0	FBgn0039875	CG1937	septin interacting protein 3	sip3
CG2677-RA	2.51645	4.92738	1.95806	0	FBgn0024996	CG2677	eIF2B-beta	eIF2B-beta
CG9238-RA	2.51626	4.77554	1.89787	0	FBgn0036428	CG9238	-	CG9238
CG8067-RA	2.51618	4.82795	1.91877	0	FBgn0033891	CG8067	-	CG8067
CG3287-RB	2.51567	4.86149	1.93249	0	FBgn0028954	CG3287	-	CG3287
CG4059-RB	2.51546	5.0737	2.01701	0	FBgn0001078	CG4059	ftz transcription factor 1	ftz-f1
CG2922-RA	2.51522	4.8819	1.94094	0	FBgn0250753	CG2922	extra bases	exba
CG4208-RA	2.51501	4.75015	1.88872	0	FBgn0026751	CG4208	XRCC1	XRCC1
CG32491-RC	2.514	4.94416	1.96665	0	FBgn0002781	CG32491	modifier of mdg4	mod(mdg4)
CG12047-RA	2.51382	4.98699	1.98383	0	FBgn0002873	CG12047	mushroom body defect	mud
CG32744-RA	2.51351	5.39465	2.14626	0	FBgn0086558	CG32744	Ubiquitin-5E	Ubi-p5E
CG5809-RA	2.51293	4.92205	1.95869	0	FBgn0025678	CG5809	CaBP1	CaBP1
CG40049-RC	2.51282	5.07007	2.01769	0	FBgn0044510	CG40049	mitochondrial ribosomal protein S5	mRpS5
CG1469-RA	2.51268	4.8913	1.94664	0	FBgn0015221	CG1469	Ferritin 2 light chain homologue	Fer2LCH
CG8578-RA	2.51215	4.83205	1.92347	0	FBgn0030699	CG8578	-	CG8578
CG15012-RB	2.51098	4.91244	1.95638	0	FBgn0035528	CG15012	-	CG15012
CG1142-RA	2.51044	5.00909	1.9953	0	FBgn0037504	CG1142	-	CG1142
CG6819-RA	2.51035	4.72044	1.88039	0	FBgn0026207	CG6819	members only	mbo
CG18659-RA	2.50996	5.11571	2.03817	0	FBgn0027561	CG18659	-	CG18659
CG12237-RA	2.50967	4.72694	1.88349	0	FBgn0031048	CG12237	-	CG12237
CG4193-RA	2.5089	5.50396	2.19377	0	FBgn0011761	CG4193	deadhead	dhd
CG5632-RA	2.50881	4.73755	1.88836	0	FBgn0036263	CG5632	thoc6	thoc6
CG1395-RA	2.50855	4.8821	1.94618	0	FBgn0003525	CG1395	string	stg
CG7927-RA	2.50815	4.85769	1.93676	0	FBgn0027549	CG7927	-	CG7927
CG1354-RA	2.50745	4.6907	1.8707	0	FBgn0030151	CG1354	-	CG1354
CG6000-RA	2.5063	5.11805	2.04208	0	FBgn0039145	CG6000	-	CG6000
CG11757-PA	2.50607	4.76098	1.89978	0	FBgn0030288	CG11757
CG7855-RA	2.50563	5.38768	2.15023	0	FBgn0038118	CG7855	timeout	timeout
CG3379-RB	2.50533	4.94742	1.97476	0	FBgn0013981	CG3379	Histone H4 replacement	His4r
CG7600-RA	2.50448	5.09653	2.03496	0	FBgn0064766	CG7600	-	CG7600
CG6501-RA	2.50217	4.68355	1.87179	0	FBgn0034243	CG6501	nucleostemin 2	ns2
CG5792-PB,isoformB	2.50198	4.89045	1.95463	0	FBgn0032455	CG5792	-	CG5792
CG8557-RA	2.50176	4.90327	1.95993	0	FBgn0030842	CG8557	-	CG8557
CG15092-PA	2.50166	5.03692	2.01343	0	FBgn0034388	CG15092
CG8153-RB	2.50109	4.9914	1.99569	0	FBgn0004698	CG8153	mutagen-sensitive 210	mus210
CG11372-RA	2.49917	4.90531	1.96277	0	FBgn0031213	CG11372	galectin	galectin
CG6398-RA	2.49907	4.70727	1.88361	0	FBgn0030870	CG6398	-	CG6398
CG7452-RA	2.49869	4.86435	1.94676	0	FBgn0035540	CG7452	Syntaxin 17	Syx17
lethal(1)G0196CG14616-PE,isoformE	2.49866	4.99988	2.00102	0	FBgn0027279	CG14616	lethal (1) G0196	l(1)G0196
CG31762-RD	2.49848	5.09744	2.04022	0	FBgn0000114	CG31762	arrest	aret
CG4094-RA	2.49833	5.01405	2.00696	0	FBgn0028336	CG4094	lethal (1) G0255	l(1)G0255
CG10107-RA	2.49813	5.12624	2.05203	0	FBgn0035713	CG10107	-	CG10107
CG12298-RA	2.49774	4.79705	1.92056	0	FBgn0003545	CG12298	subito	sub
CG14065-RA	2.49672	4.96938	1.99036	0	FBgn0039579	CG14065
Cap-GCG17054-PB,isoformB	2.49639	4.78434	1.9165	0	FBgn0033795	CG34438
CG17252-RA	2.49563	4.78819	1.91863	0	FBgn0026149	CG17252	BCL7-like	BCL7-like
CG1718-RA	2.49514	4.78026	1.91583	0	FBgn0031170	CG1718	-	CG1718
CG7324-RA	2.49498	4.93933	1.97971	0	FBgn0037074	CG7324	-	CG7324
CG18617-RB	2.49449	4.72724	1.89507	0	FBgn0028670	CG18617	Vacuolar H[+] ATPase subunit 100-2	Vha100-2
CG12163-RB	2.49405	5.04413	2.02247	0	FBgn0037303	CG12163
CG10334-RF	2.494	5.08443	2.03866	0	FBgn0005672	CG10334	spitz	spi
CG3563-RA	2.49372	4.88608	1.95936	0	FBgn0038259	CG3563
CG6238-RA	2.49317	5.06417	2.03122	0	FBgn0029157	CG6238	slingshot	ssh
CG5444-RA	2.49285	5.06199	2.0306	0	FBgn0010280	CG5444	TBP-associated factor 4	Taf4
CG34069-RA	2.49121	4.87557	1.95711	0	FBgn0013675	CG34069	mitochondrial Cytochrome c oxidase subunit II	mt:CoII
CG10990-RA	2.4912	4.80932	1.93052	0	FBgn0030520	CG10990	-	CG10990
CG1021-PB,isoformB	2.49119	4.94364	1.98445	0	FBgn0037443	CG1021	-	CG1021
CG4184-RA	2.49088	4.91132	1.97172	0	FBgn0027592	CG4184	Mediator complex subunit 15	MED15
CG1371-RA	2.49071	4.76269	1.91218	0	FBgn0033482	CG1371	-	CG1371
CG4944-RB	2.49024	5.19615	2.0866	0	FBgn0026084	CG4944	ciboulot	cib
CG8759-RC	2.48866	4.93582	1.98333	0	FBgn0086904	CG8759	Nascent polypeptide associated complex protein alpha subunit	Nacalpha
CG10497-RC	2.48859	4.73473	1.90258	0	FBgn0010415	CG10497	Syndecan	Sdc
CG4408-RA	2.48851	4.83542	1.9431	0	FBgn0039073	CG4408	-	CG4408
CG7263-RA	2.48846	4.67136	1.87721	0	FBgn0031392	CG7263	Apoptosis inducing factor	AIF
CG32346-RA	2.48836	5.09396	2.04711	0	FBgn0000541	CG32346	Enhancer of bithorax	E(bx)
CG4303-RA	2.48833	4.87905	1.96077	0	FBgn0025463	CG4303	Brahma associated protein 60kD	Bap60
CG5785-RB	2.48688	4.74055	1.90622	0	FBgn0003701	CG5785	three rows	thr
CG14033-RA	2.48667	4.86053	1.95464	0	FBgn0046776	CG14033	-	CR14033
CG10171-RA	2.48585	4.79582	1.92925	0	FBgn0036353	CG10171	-	CG10171
CG3895-RA	2.48585	4.78853	1.92632	0	FBgn0004860	CG3895	polyhomeotic distal	ph-d
CG1709-RC	2.48582	4.96889	1.9989	0	FBgn0028671	CG1709	Vacuolar H[+] ATPase subunit 100-1	Vha100-1
CG3947-RA	2.48575	4.88132	1.96372	0	FBgn0037019	CG3947	peroxin 16	pex16
CG32491-RD	2.48547	5.09353	2.04932	0	FBgn0002781	CG32491	modifier of mdg4	mod(mdg4)
CG14895-RA	2.48529	5.05239	2.03292	0	FBgn0044826	CG14895	Pak3	Pak3
CG10849-RA	2.48351	4.86298	1.95811	0	FBgn0035471	CG10849	Sc2	Sc2
CG1507-RB	2.48315	4.93435	1.98713	0	FBgn0022361	CG1507	Purine-rich binding protein-alpha	Pur-alpha
CG4212-RC	2.48275	4.69114	1.88949	0	FBgn0015791	CG4212	Rab-protein 14	Rab14
CG7437-RA	2.48236	5.0435	2.03173	0	FBgn0014362	CG7437
CG5684-RA	2.48217	4.87524	1.9641	0	FBgn0036239	CG5684	Pop2	Pop2
CG5604-RA	2.48168	4.85464	1.95619	0	FBgn0032208	CG5604	-	CG5604
CG7962-RA	2.48166	4.86252	1.95938	0	FBgn0010350	CG7962	CDP diglyceride synthetase	CdsA
CG1518-RA	2.48165	4.87467	1.96428	0	FBgn0031149	CG1518	-	CG1518
CG2151-RA	2.48149	5.16761	2.08246	0	FBgn0020653	CG2151	Thioredoxin reductase-1	Trxr-1
CG8289-RA	2.4813	4.83637	1.94912	0	FBgn0030854	CG8289	-	CG8289
CG13926-RA	2.48067	4.94845	1.9948	0	FBgn0035243	CG13926	-	CG13926
CG5021-RA	2.48056	4.68256	1.88771	0	FBgn0035944	CG5021	-	CG5021
CG8669-RB	2.48036	4.70935	1.89865	0	FBgn0000370	CG8669	cryptocephal	crc
CG8441-RA	2.47996	5.24236	2.11389	0	FBgn0034086	CG8441	-	CG8441
CG12006-RA	2.47996	4.74024	1.91142	0	FBgn0035464	CG12006	-	CG12006
CG31712-RA	2.47935	4.73646	1.91036	0	FBgn0051712	CG31712	-	CG31712
CG1515-RA	2.47934	5.06776	2.044	0	FBgn0026664	CG1515
CG5462-RA	2.47907	4.95832	2.00007	0	FBgn0026178	CG5462
CG33957-RB	2.47742	4.90439	1.97964	0	FBgn0086690	CG33957	cp309	cp309
CG5787-RA	2.47683	4.70026	1.89769	0	FBgn0032454	CG5787	-	CG5787
CG6433-RA	2.47628	4.70642	1.9006	0	FBgn0003187	CG6433	quail	qua
CG33456-RA	2.47627	4.70962	1.9019	0	FBgn0085444	CG33456	muscle wasted	mute
CG2674-RB	2.47599	4.89238	1.97593	0	FBgn0005278	CG2674	S-adenosylmethionine Synthetase	Sam-S
CG13790-PA	2.47556	5.04322	2.0372	0	FBgn0040955	CG13790
CG3373-RA	2.4749	4.78661	1.93406	0	FBgn0015737	CG3373	Hemomucin	Hmu
CG5447-RA	2.47473	4.67755	1.89013	0	FBgn0039427	CG5447	-	CG5447
CG5385-RA	2.47467	4.71766	1.90638	0	FBgn0032215	CG5385	-	CG5385
CG14767-RA	2.47463	4.61206	1.86373	0	FBgn0040777	CG14767	-	CG14767
CG8372-RA	2.47448	4.78586	1.93409	0	FBgn0032000	CG8372	-	CG8372
CG1559-RA	2.47382	4.86776	1.96771	0	FBgn0030354	CG1559	Upf1	Upf1
CG33995-RB	2.47353	4.72263	1.90927	0	FBgn0053995	CG33995	-	CG33995
CG3911-RA	2.47225	4.80949	1.94539	0	FBgn0035992	CG3911
CG2813-RA	2.4708	4.67454	1.89192	0	FBgn0031268	CG2813	coiled	cold
CG15102-RB	2.4707	4.66764	1.8892	0	FBgn0034405	CG15102	Juvenile hormone epoxide hydrolase 2	Jheh2
CG8949-RA	2.47012	5.36373	2.17145	0	FBgn0030812	CG8949	-	CG8949
CG10076-RA	2.46966	4.94827	2.00363	0	FBgn0003475	CG10076	spire	spir
CG33155-RA	2.4694	4.90608	1.98675	0	FBgn0053155	CG33155	-	CG33155
CG3998-RA	2.46938	4.88118	1.97668	0	FBgn0022720	CG3998	Zinc finger protein 30C	zf30C
CG7147-RA	2.46919	4.90795	1.98768	0	FBgn0015954	CG7147
CG5884-RA	2.4691	5.01226	2.03	0	FBgn0026192	CG5884	par-6	par-6
CG12582-RA	2.46801	4.73919	1.92025	0	FBgn0037215	CG12582	-	CG12582
CG32202-RA	2.4673	5.00946	2.03034	0	FBgn0052202	CG32202	-	CG32202
CG7314-RB	2.46729	4.8618	1.9705	0	FBgn0036199	CG7314	Bmcp	Bmcp
CG34015-RA	2.46727	4.79621	1.94393	0	FBgn0054015	CG34015	-	CG34015
CG2621-RA	2.46714	4.79894	1.94514	0	FBgn0003371	CG2621	shaggy	sgg
CG3811-RA	2.46594	4.67346	1.8952	0	FBgn0032123	CG3811	Organic anion transporting polypeptide 30B	Oatp30B
CG10161-RB	2.46573	4.95345	2.00892	0	FBgn0040227	CG10161	Eukaryotic initiation factor 3 p66 subunit	eIF-3p66
CG6719-RA	2.46559	4.73145	1.91899	0	FBgn0037893	CG6719	-	CG6719
CG2849-RB	2.46489	4.94085	2.00449	0	FBgn0015286	CG2849	Ras-related protein	Rala
CG11851-RA	2.46383	4.88197	1.98146	0	FBgn0039293	CG11851	-	CG11851
CG8036-RB	2.46312	4.87807	1.98044	0	FBgn0037607	CG8036	-	CG8036
CG10679-RA	2.46295	4.9247	1.99951	0	FBgn0032725	CG10679	Nedd8	Nedd8
CG32666-RB	2.46284	5.14014	2.08708	0	FBgn0052666	CG32666	Death-associated protein kinase related	Drak
CG17660-RA	2.46263	4.85838	1.97284	0	FBgn0031356	CG17660	-	CG17660
CG17367-RC	2.46261	5.04232	2.04755	0	FBgn0028717	CG17367	Lnk	Lnk
CG6056-RA	2.46209	4.65603	1.89109	0	FBgn0043012	CG6056	AP-2sigma	AP-2sigma
CG10683-RA	2.46195	4.73324	1.92256	0	FBgn0004400	CG10683	rhino	rhi
CG30173-RA	2.46175	5.03067	2.04353	0	FBgn0061198	CG30173	-	HSPC300
CG12864-RA	2.46075	5.05079	2.05254	0	FBgn0026427	CG12864	Su(var)2-HP2	Su(var)2-HP2
CG10962-RA	2.4604	4.72739	1.92139	0	FBgn0030073	CG10962	-	CG10962
CG4994-RA	2.45938	4.8661	1.97859	0	FBgn0026409	CG4994	Mitochondrial phosphate carrier protein	Mpcp
CG9298-RA	2.45923	4.93364	2.00617	0	FBgn0032060	CG9298
CG9401-RA	2.45919	4.75978	1.93551	0	FBgn0002736	CG9401	mago nashi	mago
CG15304-RA	2.45917	5.07377	2.06321	0	FBgn0083167	CG15304	Neb-cGP	Neb-cGP
CG7110-RB	2.45878	4.65519	1.89329	0	FBgn0032521	CG7110	-	CG7110
CG4878-RB	2.45819	4.84558	1.9712	0	FBgn0034237	CG4878	eIF3-S9	eIF3-S9
CG33756-RA	2.45764	4.82346	1.96264	0	FBgn0001099	CG33756	gonadal	gdl
CG7319-RA	2.45731	4.88649	1.98855	0	FBgn0036197	CG7319
CG9865-RA	2.45698	4.88441	1.98798	0	FBgn0034649	CG9865	-	CG9865
CG8444-RA	2.45639	4.82028	1.96234	0	FBgn0037671	CG8444	-	VhaM8.9
CG5303-RA	2.45581	4.66586	1.89992	0	FBgn0002715	CG5303	meiotic from via Salaria 332	mei-S332
CG1418-RA	2.45561	4.92344	2.00498	0	FBgn0033468	CG1418	-	CG1418
CG11836-RA	2.45469	4.80356	1.95689	0	FBgn0039272	CG11836	-	CG11836
CG8024-RC	2.45468	4.998	2.03611	0	FBgn0002567	CG8024	lightoid	ltd
CG1609-RA	2.45381	4.88499	1.99078	0	FBgn0019990	CG1609	Gcn2	Gcn2
CG9412-RA	2.45368	4.95569	2.0197	0	FBgn0015778	CG9412	rasputin	rin
CG31510-RA	2.45314	4.83955	1.9728	0	FBgn0051510	CG31510	-	CG31510
CG8977-RA	2.45312	5.06342	2.06407	0	FBgn0015019	CG8977	Cctgamma	Cctgamma
CG3717-RA	2.45051	4.98303	2.03347	0	FBgn0013432	CG3717	bcn92	bcn92
CG6584-RB	2.45032	4.7118	1.92293	0	FBgn0037847	CG6584	SelR	SelR
CG6171-RA	2.44992	4.68539	1.91247	0	FBgn0026737	CG6171	-	CG6171
CG17947-RA	2.44934	4.83322	1.97328	0	FBgn0010215	CG17947	alpha Catenin	alpha-Cat
CG8009-RA	2.44895	4.76682	1.94648	0	FBgn0036090	CG8009	-	CG8009
CG3356-RA	2.44808	4.92379	2.01129	0	FBgn0034989	CG3356	-	CG3356
CG6253-RA	2.44807	4.77469	1.95039	0	FBgn0017579	CG6253	Ribosomal protein L14	RpL14
CG32165-RA	2.44805	4.68869	1.91528	0	FBgn0042178	CG32165	-	CG32165
CG11590-RA	2.44785	4.8967	2.00041	0	FBgn0030545	CG11590	-	CG11590
CG33230-RA	2.44666	4.82231	1.97098	0	FBgn0053230	CG33230	-	CG33230
CG4709-RA	2.44581	4.77216	1.95116	0	FBgn0032169	CG4709	-	CG4709
CG18178-RA	2.44517	4.86799	1.99086	0	FBgn0036035	CG18178	-	CG18178
CG9426-RA	2.44516	4.61442	1.88716	0	FBgn0032485	CG9426	-	CG9426
CG5166-RB	2.44464	4.85587	1.98633	0	FBgn0041188	CG5166	Ataxin-2	Atx2
CG4400-RA	2.44446	5.00835	2.04886	0	FBgn0030434	CG4400	-	CG4400
CG8544-RB	2.44351	4.89798	2.00448	0	FBgn0003345	CG8544	scalloped	sd
CG5175-RA	2.44351	4.83289	1.97784	0	FBgn0038476	CG5175	kugelkern	kuk
CG5709-RA	2.44315	4.72851	1.93542	0	FBgn0025186	CG5709	ariadne 2	ari-2
CG8293-RA	2.44297	4.82091	1.97338	0	FBgn0015247	CG8293	Inhibitor of apoptosis 2	Iap2
CG11589-RA	2.44289	4.86162	1.99011	0	FBgn0028664	CG11589	Vacuolar H[+] ATPase subunit M9.7-c	VhaM9.7-c
CG7371-RA	2.44272	4.79012	1.96098	0	FBgn0031710	CG7371	-	CG7371
CG10988-RA	2.44243	4.94698	2.02543	0	FBgn0001612	CG10988	lethal (1) discs degenerate 4	l(1)dd4
CG10068-RA	2.4421	4.58959	1.87936	0	FBgn0037473	CG10068	-	CG10068
CG8318-RD	2.4407	4.5979	1.88385	0	FBgn0015269	CG8318	Neurofibromin 1	Nf1
CG1317-RB	2.44069	5.11935	2.0975	0	FBgn0035333	CG1317	-	CG1317
CG13397-RA	2.4406	4.69396	1.92328	0	FBgn0014417	CG13397	-	CG13397
CG10724-RA	2.43882	4.85537	1.99087	0	FBgn0036357	CG10724
CG5971-RA	2.43855	5.04251	2.06783	0	FBgn0035918	CG5971	Cdc6	Cdc6
CG31453-RA	2.43769	4.76131	1.95321	0	FBgn0051453	CG31453	-	pch2
CG7001-RA	2.43695	4.58776	1.88258	0	FBgn0004462	CG7001	Protein kinase-like 17E	Pk17E
CG3289-RA	2.43671	4.99828	2.05124	0	FBgn0016698	CG3289	Phosphotyrosyl phosphatase activator	Ptpa
CG2862-RA	2.43662	4.6472	1.90723	0	FBgn0031459	CG2862	-	CG2862
CG14749-RA	2.43597	4.70433	1.93119	0	FBgn0033316	CG14749	-	CG14749
CG11859-RA	2.43563	4.73661	1.94472	0	FBgn0039306	CG11859	-	CG11859
CG10222-RA	2.43561	4.53917	1.86366	0	FBgn0036356	CG10222	-	CG10222
CG9634-RA	2.43546	4.67164	1.91818	0	FBgn0027528	CG9634	-	CG9634
CG31762-RB	2.43418	4.83398	1.98588	0	FBgn0000114	CG31762	arrest	aret
CG8636-RA	2.43379	4.67604	1.9213	0	FBgn0029629	CG8636	-	CG8636
CG1472-RA	2.43379	4.84385	1.99025	0	FBgn0033460	CG1472	sec24	sec24
CG13316-RB	2.43376	5.15719	2.11902	0	FBgn0023215	CG13316	Mnt	Mnt
CG33199-RA	2.4335	4.58518	1.88419	0	FBgn0053199	CG33199	-	CG33199
CG32491-RZ	2.43326	4.74064	1.94827	0	FBgn0002781	CG32491	modifier of mdg4	mod(mdg4)
CG8003-RA	2.4325	4.78205	1.9659	0	FBgn0036096	CG8003	-	CG8003
CG2216-RA	2.43142	4.7489	1.95314	0	FBgn0015222	CG2216	Ferritin 1 heavy chain homologue	Fer1HCH
CG10772-RE	2.43121	4.97386	2.04583	0	FBgn0004509	CG10772	Furin 1	Fur1
CG18102-RD	2.43114	4.79461	1.97217	0	FBgn0003392	CG18102	shibire	shi
CG11920-RA	2.43111	4.98997	2.05255	0	FBgn0039274	CG11920	-	CG11920
CG4548-RA	2.43043	4.74548	1.95253	0	FBgn0039338	CG4548	XNP	XNP
CG3989-RA	2.43002	4.92867	2.02824	0	FBgn0020513	CG3989	ade5	ade5
CG14724-RB	2.42966	4.66537	1.92017	0	FBgn0019624	CG14724	Cytochrome c oxidase subunit Va	CoVa
CG12743-RA	2.42963	5.12478	2.10929	0	FBgn0003023	CG12743	ovarian tumor	otu
CG12819-RB	2.42957	4.58869	1.88868	0	FBgn0037810	CG12819	slender lobes	sle
CG31755-RA	2.42944	4.69268	1.93158	0	FBgn0051755	CG31755	-	CG31755
CG3295-RA	2.42897	5.04276	2.07609	0	FBgn0034573	CG3295	-	CG3295
CG31365-RA	2.42885	4.93509	2.03186	0	FBgn0051365	CG31365	-	CG31365
CG10033-RA	2.42773	4.77852	1.96831	0	FBgn0000721	CG10033	foraging	for
CG12360-RA	2.42761	4.84228	1.99467	0	FBgn0038111	CG12360	-	CG12360
CG7222-RA	2.42723	4.62463	1.90531	0	FBgn0033551	CG7222	-	CG7222
CG5422-RD	2.42722	5.05593	2.08301	0	FBgn0005649	CG5422	Rox8	Rox8
CG6375-RB	2.42634	4.64501	1.91441	0	FBgn0025140	CG6375	pitchoune	pit
CG5813-RB	2.42582	4.84112	1.99567	0	FBgn0000307	CG5813	chiffon	chif
CG7899-RA	2.42579	4.67766	1.92831	0	FBgn0000032	CG7899	Acid phosphatase 1	Acph-1
CG31650-RA	2.42575	4.96488	2.04674	0	FBgn0031673	CG31650	-	CG31650
CG8972-RA	2.42565	4.74715	1.95706	0	FBgn0033672	CG8972	rhomboid-7	rho-7
CG9383-RA	2.42549	4.67695	1.92825	0	FBgn0029094	CG9383	anti-silencing factor 1	asf1
CG8060-RA	2.42502	4.63035	1.9094	0	FBgn0034113	CG8060	-	CG8060
CG5520-RA	2.42495	4.67325	1.92715	0	FBgn0039562	CG5520	Glycoprotein 93	Gp93
CG6756-RA	2.42447	4.71528	1.94488	0	FBgn0032397	CG6756	Translocase of outer membrane 70	Tom70
CG2163-RA	2.42414	4.62173	1.90654	0	FBgn0005648	CG2163	Pabp2	Pabp2
CG7583-RE	2.42409	4.52113	1.86509	0	FBgn0020496	CG7583	C-terminal Binding Protein	CtBP
CG3333-RB	2.42374	4.81556	1.98683	0	FBgn0023184	CG3333
tubeCG10520-PA	2.4237	4.67771	1.92999	0	FBgn0003882	CG10520	tube	tub
CG6612-RB	2.42369	4.63376	1.91186	0	FBgn0042094	CG6612	Adenylate kinase-3	Adk3
CG7037-RA	2.42355	5.00478	2.06506	0	FBgn0020224	CG7037	Cbl	Cbl
CG5976-RA	2.42354	4.64735	1.91759	0	FBgn0036999	CG5976	-	CG5976
CG11771-RA	2.42272	5.08751	2.09992	0	FBgn0039252	CG11771	-	CG11771
CG12598-RA	2.42267	4.73638	1.95503	0	FBgn0026086	CG12598	Adenosine deaminase acting on RNA	Adar
CG2227-RA	2.42252	4.57932	1.89031	0	FBgn0011770	CG2227	GIP-like	Gip
CG8262-RA	2.42238	4.91014	2.02699	0	FBgn0027513	CG8262	anastral spindle 2	ana2
l(3)82FdCG32464-PM,isoformM	2.42218	4.69804	1.93959	0	FBgn0013576	CG32464	l(3)82Fd	l(3)82Fd
CG5938-RB	2.42188	4.62277	1.90875	0	FBgn0046247	CG5938	-	CG5938
CG17952-RB	2.4209	4.77887	1.97401	0	FBgn0034657	CG17952	Lamin B receptor	LBR
CG13608-RA	2.41941	4.75955	1.96723	0	FBgn0039159	CG13608	mitochondrial ribosomal protein S24	mRpS24
CG12178-RA	2.41914	4.80912	1.98795	0	FBgn0026787	CG12178	Na[+]/H[+] hydrogen exchanger 1	Nhe1
CG12213-RB	2.41884	4.62951	1.91394	0	FBgn0037968	CG12213
CG1874-PA	2.41783	4.93781	2.04225	0	FBgn0033425	CG1874
CG7845-RA	2.41716	4.94542	2.04596	0	FBgn0033059	CG7845	-	CG7845
CG17734-RA	2.41706	4.61918	1.91107	0	FBgn0037890	CG17734	-	CG17734
CG11560-RA	2.41668	4.68692	1.93941	0	FBgn0036249	CG11560	-	CG11560
CG5219-RA	2.41642	4.80116	1.98689	0	FBgn0036990	CG5219	mitochondrial ribosomal protein L15	mRpL15
CG7942-RA	2.416	4.89585	2.02643	0	FBgn0035838	CG7942	lariat debranching enzyme	ldbr
CG15792-RB	2.41584	4.92897	2.04027	0	FBgn0005634	CG15792	zipper	zip
CG7933-RA	2.41555	4.88118	2.02073	0	FBgn0001280	CG7933	janus A	janA
CG6672-RA	2.41513	4.72439	1.95616	0	FBgn0037875	CG6672	-	CG6672
CG7943-RB	2.41513	4.68733	1.94082	0	FBgn0039741	CG7943	-	CG7943
CG7519-RA	2.41449	4.96914	2.05805	0	FBgn0037087	CG7519	-	CG7519
CG32147-RA	2.41387	4.77561	1.9784	0	FBgn0047178	CG32147	-	CG32147
CG7935-RA	2.41379	4.71856	1.95483	0	FBgn0026252	CG7935	moleskin	msk
CG3161-RA	2.4136	4.90604	2.03266	0	FBgn0004145	CG3161
CG6707-RA	2.41327	4.59244	1.90299	0	FBgn0036058	CG6707	-	CG6707
CG5053-RA	2.413	4.59674	1.90499	0	FBgn0039352	CG5053
CG3522-RA	2.41281	4.68094	1.94004	0	FBgn0035028	CG3522	Start1	Start1
CG3320-RA	2.41274	4.78443	1.98299	0	FBgn0016700	CG3320	Rab-protein 1	Rab1
CG31517-RA	2.41218	4.71721	1.95558	0	FBgn0047199	CG31517	-	CG31517
CG6354-RI	2.41174	5.12438	2.12477	0	FBgn0004903	CG6354	Ribonuclear protein at 97D	Rb97D
CG10897-RA	2.41155	4.89075	2.02805	0	FBgn0033636	CG10897	toutatis	tou
CG9186-RB	2.41145	4.63147	1.92062	0	FBgn0035206	CG9186	-	CG9186
CG9293-RA	2.41122	4.76199	1.97493	0	FBgn0032516	CG9293	-	CG9293
CG14230-RA	2.41111	4.77137	1.97891	0	FBgn0031062	CG14230	-	CG14230
CG14648-RA	2.41109	4.87813	2.0232	0	FBgn0037245	CG14648	growl	growl
CG17144-PA	2.41066	4.81942	1.99921	0	FBgn0036267	CG17144
CG13322-RC	2.4097	4.72922	1.96257	0	FBgn0033784	CG13322	-	CG13322
CG12928-RB	2.40958	4.91779	2.04093	0	FBgn0033432	CG12928
CG34373-RH	2.4095	5.10985	2.12071	0	FBgn0085402	CG34373
CG12112-RA	2.40913	4.74485	1.96953	0	FBgn0030048	CG12112	-	CG12112
CG7546-RA	2.40863	4.8081	1.9962	0	FBgn0035793	CG7546	-	CG7546
CG3298-RB	2.4082	4.58605	1.90434	0	FBgn0028426	CG3298	Juvenile hormone-inducible protein 1	JhI-1
CG9160-RB	2.40756	4.69389	1.94965	0	FBgn0011361	CG9160	mitochondrial acyl carrier protein 1	mtacp1
CG11263-RA	2.40736	4.80584	1.99631	0	FBgn0036330	CG11263	-	CG11263
CG4389-RA	2.4069	4.76175	1.97838	0	FBgn0028479	CG4389	-	CG4389
CG4609-RA	2.40633	4.92775	2.04782	0	FBgn0014163	CG4609	failed axon connections	fax
CG2662-RA	2.40549	4.72698	1.96508	0	FBgn0024993	CG2662	-	CG2662
CG6904-RC	2.40534	4.79836	1.99488	0	FBgn0038293	CG6904	-	CG6904
CG8715-RA	2.40532	4.68476	1.94767	0	FBgn0020279	CG8715	lingerer	lig
CG7020-RA	2.40473	4.58686	1.90743	0	FBgn0024806	CG7020	DISCO Interacting Protein 2	DIP2
CG31729-RB	2.40428	4.6312	1.92623	0	FBgn0051729	CG31729	-	CG31729
CG5904-RA	2.40343	4.69935	1.95527	0	FBgn0036557	CG5904	mitochondrial ribosomal protein S31	mRpS31
CG4083-RA	2.40247	4.57011	1.90225	0	FBgn0017572	CG4083	Mo25	Mo25
CG5114-RA	2.40237	4.52406	1.88316	0	FBgn0036460	CG5114	-	CG5114
CG3279-RA	2.40232	4.59685	1.9135	0	FBgn0035156	CG3279
CG8112-RA	2.4019	4.52057	1.88208	0	FBgn0037612	CG8112	-	CG8112
absent,small,orhomeoticdiscs2CG6677-PB,isoformB	2.40128	4.764	1.98394	0	FBgn0000139	CG6677	absent, small, or homeotic discs 2	ash2
CG5378-RA	2.40085	4.69868	1.95709	0	FBgn0028688	CG5378	Rpn7	Rpn7
CG6567-RB	2.40078	4.88703	2.0356	0	FBgn0037842	CG6567	-	CG6567
CG17698-RC	2.40043	4.70905	1.96176	0	FBgn0040056	CG17698	-	CG17698
CG8487-RB	2.39991	4.88766	2.0366	0	FBgn0033714	CG8487	gartenzwerg	garz
CG9216-RA	2.39947	4.89529	2.04015	0	FBgn0030726	CG9216
CG5370-RA	2.39849	4.6179	1.92534	0	FBgn0010501	CG5370	Death caspase-1	Dcp-1
CG12749-RB	2.3979	4.71454	1.96611	0	FBgn0004237	CG12749	Heterogeneous nuclear ribonucleoprotein at 87F	Hrb87F
CG3226-RA	2.39789	4.65555	1.94152	0	FBgn0029882	CG3226	-	CG3226
CG1417-RA	2.3975	4.58963	1.91434	0	FBgn0003423	CG1417	sluggish A	slgA
CG9020-RA	2.39723	4.79134	1.99869	0	FBgn0027093	CG9020	Arginyl-tRNA synthetase	Aats-arg
CG7668-RB	2.39617	5.07784	2.11915	0	FBgn0036929	CG7668	-	CG7668
CG18316-RA	2.39587	4.8845	2.03872	0	FBgn0033261	CG18316	-	CG18316
CG8079-RB	2.39559	4.56058	1.90374	0	FBgn0034002	CG8079	-	CG8079
CG5185-RA	2.39512	4.84315	2.02209	0	FBgn0026320	CG5185	Twin of m4	Tom
CG14617-RB	2.3951	4.51947	1.88697	0	FBgn0031191	CG14617	-	Cp110
CG14434-RA	2.39491	4.62493	1.93115	0	FBgn0029915	CG14434	-	CG14434
CG4584-RB	2.39487	4.60875	1.92443	0	FBgn0250837	CG4584	Deoxyuridine triphosphatase	dUTPase
CG6134-RD	2.39457	4.7664	1.99051	0	FBgn0003495	CG6134	spatzle	spz
CG2947-RB	2.39408	4.65227	1.94324	0	FBgn0029676	CG2947	Hsc/Hsp70-interacting protein related	HIP-R
CG11723-RA	2.39406	4.59504	1.91935	0	FBgn0031391	CG11723	-	CG11723
CG5677-RA	2.39324	4.6946	1.96161	0	FBgn0039172	CG5677	Spase 22/23-subunit	Spase22-23
CG6966-PA	2.39316	4.71627	1.97073	0	FBgn0038286	CG6966	-	CG6966
CG5808-RA	2.39277	4.63962	1.93901	0	FBgn0027617	CG5808	-	CG5808
CG14977-RA	2.39267	4.96379	2.07458	0	FBgn0035469	CG14977	-	CG14977
CG6251-RA	2.39231	4.695	1.96254	0	FBgn0034118	CG6251	Nucleoporin 62	Nup62
CG5451-RA	2.39204	4.67693	1.9552	0	FBgn0038666	CG5451	-	CG5451
CG8057-RB	2.39194	4.7721	1.99508	0	FBgn0033383	CG8057
CG3065-RC	2.3916	4.73841	1.98127	0	FBgn0034946	CG3065	-	CG3065
CG9212-RB	2.39145	4.57652	1.9137	0	FBgn0030724	CG9212	Nipsnap	Nipsnap
CG6096-RA	2.39123	5.22853	2.18655	0	FBgn0002631	CG6096	E(spl) region transcript m5	HLHm5
CG9187-RA	2.39104	4.7356	1.98056	0	FBgn0035194	CG9187	Psf1	Psf1
CG32146-RA	2.39079	4.58791	1.919	0	FBgn0041604	CG32146	dally-like	dlp
CG1793-RB	2.39071	4.82323	2.01749	0	FBgn0039923	CG1793	Mediator complex subunit 26	MED26
CG5037-RA	2.39031	4.63971	1.94105	0	FBgn0032222	CG5037	-	CG5037
CG8778-RA	2.38945	4.61552	1.93163	0	FBgn0033761	CG8778	-	CG8778
CG1316-RA	2.38934	4.77472	1.99834	0	FBgn0035526	CG1316	-	CG1316
CG11184-RC	2.38914	4.70046	1.96743	0	FBgn0034923	CG11184	Upf3	Upf3
CG15083-RA	2.389	4.93852	2.06719	0	FBgn0034399	CG15083	-	CG15083
CG31532-PA	2.38865	4.89502	2.04928	0	FBgn0051532	CG31532	-	CG31532
CG8674-RA	2.38783	4.56963	1.91372	0	FBgn0021856	CG8674	lethal (2) k14505	l(2)k14505
CG17735-PA	2.38767	4.60513	1.92872	0	FBgn0037277	CG17735
CG2368-RB	2.38716	4.90763	2.05585	0	FBgn0004399	CG2368
CG8594-RA	2.38697	4.58239	1.91975	0	FBgn0033755	CG8594	Chloride channel-b	ClC-b
CG31012-RC	2.38693	4.91939	2.06097	0	FBgn0027598	CG31012	CIN85 and CD2AP orthologue	cindr
CG3307-RC	2.38659	4.58943	1.923	0	FBgn0011474	CG3307	pr-set7	pr-set7
CG31650-RC	2.38643	4.48067	1.87756	0	FBgn0031673	CG31650	-	CG31650
CG32138-RB	2.38558	4.8563	2.03569	0	FBgn0052138	CG32138	-	CG32138
CG5034-RA	2.38555	4.62725	1.9397	0	FBgn0032223	CG5034	GATAd	GATAd
CG10880-RA	2.38493	4.69156	1.96717	0	FBgn0031398	CG10880	-	CG10880
CG33505-RA	2.38471	4.62936	1.94126	0	FBgn0053505	CG33505	U3 small nuclear riboprotein factor 55K	U3-55K
CG31739-RA	2.3846	4.48865	1.88235	0	FBgn0051739	CG31739	-	CG31739
CG3782-RA	2.38417	4.53725	1.90308	0	FBgn0031660	CG3782	mitochondrial ribosomal protein L28	mRpL28
CG31759-RD	2.38368	4.697	1.97048	0	FBgn0051759	CG31759	-	CG31759
CG3495-RA	2.38348	4.67471	1.9613	0	FBgn0034794	CG3495	GDP-4-keto-6-deoxy-D-mannose 3,5-epimerase/4-reductase	Gmer
CG5203-RA	2.38274	4.68001	1.96413	0	FBgn0027052	CG5203	CHIP	CHIP
CG12372-RA	2.3818	4.77742	2.0058	0	FBgn0028683	CG12372	spt4	spt4
CG9741-RB	2.38126	4.82645	2.02685	0	FBgn0000447	CG9741	Dihydroorotate dehydrogenase	Dhod
CG1120-RA	2.38124	4.79739	2.01466	0	FBgn0035462	CG1120	-	CG1120
CG3227-RA	2.38119	5.02874	2.11186	0	FBgn0031434	CG3227	-	CG3227
CG17494-RB	2.38036	4.52483	1.9009	0	FBgn0040011	CG17494	-	CG17494
CG7945-RA	2.37976	4.63804	1.94895	0	FBgn0036505	CG7945	-	CG7945
CG17735-RB	2.3789	4.67438	1.96494	0	FBgn0037277	CG17735
CG8433-RB	2.37819	4.5724	1.92264	0	FBgn0029175	CG8433	Ext2	Ext2
CG6854-RC	2.37803	4.71683	1.9835	0	FBgn0036478	CG6854
CG32423-RA	2.37765	4.50406	1.89433	0	FBgn0052423	CG32423	alan shepard	shep
CG10726-RA	2.37744	4.84854	2.0394	0	FBgn0014127	CG10726	barren	barr
CG7364-RA	2.37693	4.80688	2.0223	0	FBgn0028541	CG7364	-	TM9SF4
CG32418-RA	2.37542	4.59493	1.93437	0	FBgn0052418	CG32418	viriato	vito
CG4449-RA	2.37536	4.4842	1.8878	0	FBgn0039065	CG4449	-	CG4449
CG33558-RB	2.37504	5.10093	2.14773	0	FBgn0053558	CG33558	missing-in-metastasis	mim
CG11055-RB	2.37402	4.69255	1.97662	0	FBgn0034491	CG11055	-	CG11055
CG8890-RA	2.37359	4.53061	1.90876	0	FBgn0031661	CG8890	GDP-mannose 4,6-dehydratase	Gmd
CG8878-RA	2.37289	4.6938	1.9781	0	FBgn0027504	CG8878	-	CG8878
CG12396-RA	2.37201	4.73028	1.99421	0	FBgn0022069	CG12396	Nnp-1	Nnp-1
CG8494-RA	2.37175	4.64794	1.95971	0	FBgn0033916	CG8494	-	CG8494
CG6939-RB	2.37107	4.46207	1.88188	0	FBgn0025802	CG6939	SET domain binding factor	Sbf
CG8366-RA	2.37099	4.72083	1.99108	0	FBgn0034054	CG8366	-	CG8366
CG8589-RA	2.37049	4.58612	1.93467	0	FBgn0033921	CG8589	tejas	tej
CG3655-RA	2.37044	4.67917	1.97397	0	FBgn0040397	CG3655	-	CG3655
CG9172-RA	2.36988	4.49215	1.89552	0	FBgn0030718	CG9172	-	CG9172
CG9042-RB	2.36939	4.83451	2.04041	0	FBgn0001128	CG9042	Glycerol 3 phosphate dehydrogenase	Gpdh
CG5708-RB	2.36927	4.61323	1.94711	0	FBgn0032196	CG5708	-	CG5708
CG6712-RA	2.36926	4.61935	1.9497	0	FBgn0032408	CG6712	-	CG6712
ADPribosylationfactor79FCG8385-PE,isoformE	2.36906	4.86103	2.05189	0	FBgn0010348	CG8385	ADP ribosylation factor 79F	Arf79F
CG3941-RA	2.3687	4.61138	1.94679	0	FBgn0034878	CG3941	pita	pita
CG8241-RA	2.36869	4.65225	1.96406	0	FBgn0086895	CG8241	peanuts	pea
CG5199-RA	2.36852	4.82466	2.03699	0	FBgn0036994	CG5199	-	CG5199
CG30193-RA	2.3681	4.66955	1.97186	0	FBgn0050193	CG30193
CG5708-RA	2.36808	4.57205	1.9307	0	FBgn0032196	CG5708	-	CG5708
CG3157-RA	2.36807	4.63924	1.95908	0	FBgn0004176	CG3157
CG11115-RA	2.36799	4.60405	1.94429	0	FBgn0037202	CG11115	Ssl1	Ssl1
CG8261-RB	2.36776	4.55749	1.92481	0	FBgn0004921	CG8261	G protein gamma 1	Ggamma1
CG4337-RA	2.36734	4.68104	1.97734	0	FBgn0010438	CG4337	mitochondrial single stranded DNA-binding protein	mtSSB
CG5323-RA	2.36683	4.63634	1.95888	0	FBgn0034362	CG5323	-	CG5323
CG1740-RA	2.36641	4.53705	1.91727	0	FBgn0031145	CG1740	Nuclear transport factor-2	Ntf-2
CG11989-RA	2.36549	4.88631	2.06567	0	FBgn0036064	CG11989
CG11984-RA	2.36515	4.82032	2.03806	0	FBgn0037655	CG11984	-	CG11984
CG9473-RB	2.36506	4.67992	1.97878	0	FBgn0024330	CG9473	Mediator complex subunit 6	MED6
CG9253-RA	2.3642	4.75723	2.0122	0	FBgn0032919	CG9253	-	CG9253
CG3511-RA	2.36338	4.50204	1.90492	0	FBgn0035027	CG3511	-	CG3511
CG2218-RA	2.36327	4.64225	1.96433	0	FBgn0039767	CG2218	-	CG2218
CG4909-RA	2.36298	4.7417	2.00666	0	FBgn0040294	CG4909	Plenty of SH3s	POSH
CG34085-RA	2.36293	4.86446	2.05866	0	FBgn0013682	CG34085
CG32365-RA	2.3625	4.74782	2.00966	0	FBgn0052365	CG32365	-	CG32365
CG33979-RA	2.36196	4.53128	1.91844	0	FBgn0028388	CG33979
CG5358-RA	2.36177	4.56524	1.93298	0	FBgn0037770	CG5358	Arginine methyltransferase 4	Art4
CG32479-RA	2.36176	4.65108	1.96933	0	FBgn0052479	CG32479	-	CG32479
CG18528-RA	2.36149	4.49617	1.90395	0	FBgn0039189	CG18528	-	CG18528
CG8026-RA	2.36006	4.5458	1.92614	0	FBgn0033391	CG8026	-	CG8026
CG3008-RA	2.36001	4.64908	1.96994	0	FBgn0031643	CG3008	-	CG3008
CG10837-RA	2.35942	4.62885	1.96186	0	FBgn0020660	CG10837	Eukaryotic initiation factor 4B	eIF-4B
CG8806-RA	2.35906	4.65232	1.97211	0	FBgn0033413	CG8806	preli-like	prel
CG5757-RA	2.35879	4.50285	1.90897	0	FBgn0034299	CG5757	-	CG5757
CG5986-RA	2.35826	4.55478	1.93141	0	FBgn0043455	CG5986	-	CG5986
CG4022-RA	2.35734	4.70234	1.99477	0	FBgn0035986	CG4022	-	CG4022
CG33486-RA	2.35723	4.61918	1.95958	0	FBgn0041607	CG33486	asparagine synthetase	asparagine-synthetase
CG12559-RC	2.35686	4.74032	2.01129	0	FBgn0003256	CG12559	rolled	rl
CG13778-RC	2.35562	4.86164	2.06385	0	FBgn0031885	CG13778	Menin 1	Mnn1
CG4848-RA	2.35549	4.63663	1.96843	0	FBgn0037998	CG4848	-	CG4848
CG3845-RA	2.35518	4.58215	1.94557	0	FBgn0010488	CG3845	NAT1	NAT1
CG6058-RI	2.35427	4.81935	2.04707	0	FBgn0000064	CG6058	Aldolase	Ald
CG15743-RA	2.35391	4.7576	2.02115	0	FBgn0030465	CG15743	-	CG15743
CG8668-RA	2.35383	4.54983	1.93295	0	FBgn0031988	CG8668	-	CG8668
ProteindisulfideisomeraseCG6988-PD,isoformD	2.35343	5.24299	2.22781	0	FBgn0014002	CG6988	Protein disulfide isomerase	Pdi
CG17665-RB	2.35323	4.8908	2.07833	0	FBgn0039997	CG17665
CG3605-RA	2.35309	4.5318	1.92589	0	FBgn0031493	CG3605	-	CG3605
CG7417-RA	2.35255	4.48169	1.90504	0	FBgn0086358	CG7417	TAK1-associated binding protein 2	Tab2
CG3420-RA	2.35248	4.67314	1.98647	0	FBgn0033100	CG3420	-	CG3420
CG2608-RA	2.35234	4.52103	1.92193	0	FBgn0032870	CG2608	-	CG2608
CG32446-RA	2.35231	4.43526	1.88549	0	FBgn0052446	CG32446	-	Atox1
CG17998-RA	2.3521	4.56579	1.94115	0	FBgn0004834	CG17998
CG7706-RA	2.35129	4.55754	1.93831	0	FBgn0038640	CG7706	-	CG7706
CG8169-RA	2.35036	4.71695	2.0069	0	FBgn0011660	CG8169	Pms2	Pms2
CG12767-RA	2.35002	4.82655	2.05383	0	FBgn0040465	CG12767	Dorsal interacting protein 3	Dip3
CG7033-RA	2.34996	4.63492	1.97234	0	FBgn0030086	CG7033	-	CG7033
CG3533-RA	2.34977	4.79015	2.03856	0	FBgn0004055	CG3533	unzipped	uzip
CG3140-RA	2.34973	4.53179	1.92864	0	FBgn0022708	CG3140	Adenylate kinase-2	Adk2
CG5560-RA	2.3495	4.87017	2.07285	0	FBgn0030607	CG5560	doppelganger von brummer	dob
CG7825-RA	2.34909	4.47323	1.90424	0	FBgn0025808	CG7825	Rad17	Rad17
CG9453-RB	2.34885	4.58229	1.95087	0	FBgn0028985	CG9453	Serine protease inhibitor 4	Spn4
CG8188-RB	2.34838	4.85972	2.06939	0	FBgn0030863	CG8188	-	CG8188
CG4032-RA	2.34837	4.67107	1.98907	0	FBgn0000017	CG4032	Abl tyrosine kinase	Abl
CG2911-RA	2.3477	4.81418	2.0506	0	FBgn0037350	CG2911	-	CG2911
CG5433-RA	2.34692	4.48822	1.91238	0	FBgn0010235	CG5433	Kinesin light chain	Klc
CG9633-RA	2.34664	4.56707	1.94622	0	FBgn0010173	CG9633	Replication Protein A 70	RpA-70
CG4257-RB	2.34658	4.40258	1.87617	0	FBgn0016917	CG4257	Signal-transducer and activator of transcription protein at 92E	Stat92E
CG17064-RA	2.34652	4.59865	1.95978	0	FBgn0033845	CG17064	mars	mars
CG2658-RA	2.34639	4.63379	1.97486	0	FBgn0024992	CG2658	-	CG2658
CG9195-RA	2.34586	4.42543	1.88648	0	FBgn0040285	CG9195	Scamp	Scamp
CG9096-RC	2.34553	4.59871	1.96063	0	FBgn0010315	CG9096	Cyclin D	CycD
CG4207-RA	2.34441	4.60723	1.96519	0	FBgn0026261	CG4207	bonsai	bonsai
CG10484-RA	2.34348	4.65137	1.98481	0	FBgn0000486	CG10484
CG12006-RB	2.34338	4.45346	1.90044	0	FBgn0035464	CG12006	-	CG12006
CG6330-RA	2.34283	4.45612	1.90202	0	FBgn0039464	CG6330	-	CG6330
CG6764-RA	2.34259	4.58692	1.95805	0	FBgn0037899	CG6764	Ribosomal protein L24-like	RpL24-like
CG6824-RD	2.34243	4.536	1.93645	0	FBgn0003028	CG6824	ovo	ovo
CG10370-RA	2.3423	4.61387	1.96981	0	FBgn0028684	CG10370	Tat-binding protein-1	Tbp-1
CG1487-RA	2.34229	4.46289	1.90535	0	FBgn0040206	CG1487	kurtz	krz
CG11416-RA	2.34221	4.51492	1.92763	0	FBgn0035025	CG11416	unconventional prefoldin RPB5 interactor	uri
CG6744-RA	2.34205	4.55083	1.9431	0	FBgn0037901	CG6744	-	CG6744
CG4845-RA	2.34178	4.57838	1.95509	0	FBgn0243511	CG4845	phagocyte signaling impaired	psidin
CG7357-RA	2.34125	4.40894	1.88316	0	FBgn0038551	CG7357	-	CG7357
CG6425-RA	2.34102	4.67291	1.9961	0	FBgn0039449	CG6425	-	CG6425
CG31918-RA	2.33998	4.54039	1.94036	0	FBgn0031678	CG31918	-	CG31918
CG8103-RB	2.33982	4.88129	2.08618	0	FBgn0013591	CG8103
CG3979-RB	2.33981	4.55327	1.946	0	FBgn0036816	CG3979	I'm not dead yet	Indy
CG1981-RA	2.33971	4.62808	1.97806	0	FBgn0026869	CG1981	Thd1	Thd1
CG10584-RA	2.33952	4.52382	1.93365	0	FBgn0037045	CG10584	-	CG10584
CG9762-RA	2.33881	4.50626	1.92673	0	FBgn0011455	CG9762	lethal (3) neo18	l(3)neo18
CG10984-RC	2.33873	4.41937	1.88964	0	FBgn0036305	CG10984	-	CG10984
CG8604-RA	2.33862	4.50786	1.92758	0	FBgn0027356	CG8604	Amphiphysin	Amph
CG5289-RA	2.33833	4.85485	2.0762	0	FBgn0015282	CG5289	Proteasome 26S subunit subunit 4 ATPase	Pros26.4
CG6951-RA	2.33745	4.57872	1.95886	0	FBgn0036959	CG6951	-	CG6951
CG2913-RA	2.33694	4.55772	1.95029	0	FBgn0015565	CG2913	yin	yin
CG5174-RJ	2.33612	4.5027	1.92743	0	FBgn0034345	CG5174	-	CG5174
CG9390-RA	2.33529	5.20015	2.22676	0	FBgn0012034	CG9390	Acetyl Coenzyme A synthase	AcCoAS
CG7207-RA	2.33528	4.73085	2.02581	0	FBgn0027569	CG7207	ceramide transfer protein	cert
CG30440-RA	2.33506	4.51908	1.93532	0	FBgn0050440	CG30440	-	CG30440
CG6659-RA	2.33445	4.65929	1.99588	0	FBgn0030946	CG6659	-	CG6659
CG32581-RA	2.33434	4.39971	1.88478	0	FBgn0052581	CG32581	-	CG32581
CG10712-RB	2.33418	4.4721	1.91592	0	FBgn0044324	CG10712	Chromator	Chro
CG8831-RA	2.33322	4.68781	2.00916	0	FBgn0033737	CG8831	Nucleoporin 54	Nup54
CG4756-RA	2.33305	4.50493	1.93092	0	FBgn0030788	CG4756	SIN3-associated polypeptide 30	Sap30
CG6662-RA	2.33254	4.57519	1.96146	0	FBgn0035907	CG6662	-	CG6662
CG7989-RA	2.33248	4.62199	1.98157	0	FBgn0022070	CG7989
CG5020-RB	2.33221	4.45358	1.90959	0	FBgn0020503	CG5020	Cytoplasmic linker protein 190	CLIP-190
CG1785-RA	2.33195	4.5021	1.93062	0	FBgn0030061	CG1785	-	CG1785
CG4293-RA	2.33193	4.7996	2.05821	0	FBgn0024983	CG4293	-	CG4293
CG2224-RA	2.33161	4.74195	2.03377	0	FBgn0039773	CG2224	-	CG2224
CG8531-RA	2.33153	4.42331	1.89717	0	FBgn0033918	CG8531	-	CG8531
CG11247-RB	2.33096	4.62428	1.98385	0	FBgn0037120	CG11247	-	CG11247
CG8815-RC	2.33031	4.58317	1.96677	0	FBgn0022764	CG8815	Sin3A	Sin3A
CG13388-RA	2.32942	4.71967	2.02611	0	FBgn0027932	CG13388	A kinase anchor protein 200	Akap200
CG17492-RA	2.32925	4.90605	2.10628	0	FBgn0086442	CG17492	mind bomb 2	mib2
CG11799-RA	2.32909	4.61221	1.98026	0	FBgn0036134	CG11799	forkhead domain 68A	fd68A
CG1960-RA	2.32894	4.40077	1.8896	0	FBgn0002872	CG1960	mutator 2	mu2
CG4406-RA	2.32855	4.54644	1.95248	0	FBgn0023545	CG4406	-	CG4406
CG2165-PB,isoformB	2.32843	4.59247	1.97234	0	FBgn0025704	CG2165
CG9847-RA	2.32824	4.96299	2.13165	0	FBgn0010470	CG9847	Fkbp13	Fkbp13
CG7625-RA	2.32782	4.67156	2.00684	0	FBgn0028663	CG7625	Vacuolar H[+] ATPase subunit M9.7-b	VhaM9.7-b
CG8428-RE	2.32772	4.72449	2.02967	0	FBgn0086676	CG8428	spinster	spin
CG4570-RA	2.32724	4.55708	1.95815	0	FBgn0037844	CG4570	-	CG4570
CR32318-RA	2.32714	4.50768	1.937	0	FBgn0052318	CG32318	-	CG32318
CG14199-RA	2.32711	4.84507	2.08201	0	FBgn0040890	CG14199	kish	ksh
CG2261-RA	2.32679	4.5164	1.94104	0	FBgn0039867	CG2261	CstF-50	CstF-50
CG6584-RI	2.32664	4.56898	1.96377	0	FBgn0037847	CG6584	SelR	SelR
CG34348-RA	2.32638	4.68386	2.01336	0	FBgn0085377	CG34348	-	CG34348
CG8295-RA	2.3263	4.70657	2.0232	0	FBgn0034051	CG8295	Myelodysplasia/myeloid leukemia factor	Mlf
CG10364-RA	2.326	4.65154	1.9998	0	FBgn0027949	CG10364	msb1l	msb1l
CG12428-RB	2.32571	4.49181	1.93137	0	FBgn0039543	CG12428	-	CG12428
CG12297-RA	2.32554	4.34067	1.86652	0	FBgn0038928	CG12297	BG4	BG4
CG1416-RB	2.32512	4.47845	1.92611	0	FBgn0032961	CG1416	-	CG1416
CG5585-RA	2.32478	4.52327	1.94568	0	FBgn0036973	CG5585	-	CG5585
CG3238-RA	2.3245	4.50354	1.93742	0	FBgn0031540	CG3238	-	CG3238
CG2161-RA	2.32408	4.66727	2.00823	0	FBgn0017550	CG2161	Regena	Rga
CG17018-RA	2.32354	4.92996	2.12175	0	FBgn0039972	CG17018	-	CG17018
CG6461-RA	2.32312	4.65621	2.00429	0	FBgn0030932	CG6461	-	CG6461
CG3832-RB	2.32308	4.48536	1.93078	0	FBgn0019948	CG3832	Peptidylglycine-alpha-hydroxylating monooxygenase	Phm
CG31866-RA	2.32254	4.64574	2.00028	0	FBgn0051866	CG31866	Ada1-2	Ada1-2
CG5510-RA	2.32185	4.47243	1.92623	0	FBgn0039160	CG5510	-	CG5510
CG8149-RA	2.32166	4.60775	1.98468	0	FBgn0037700	CG8149	-	CG8149
CG33546-RD	2.32161	4.40801	1.89869	0	FBgn0250732	CG33546	GST-containing FLYWCH zinc-finger protein	gfzf
CG30109-RA	2.32127	4.67897	2.01569	0	FBgn0050109	CG30109	-	CG30109
CG2682-RA	2.32094	4.54583	1.95862	0	FBgn0033015	CG2682	d4	d4
CG10103-RA	2.32062	4.41705	1.90339	0	FBgn0035715	CG10103	-	CG10103
CG9258-RA	2.31965	4.52087	1.94895	0	FBgn0015776	CG9258	nervana 1	nrv1
CG5649-RA	2.31939	4.3673	1.88295	0	FBgn0024887	CG5649	kin17	kin17
CG16865-RA	2.31934	4.44526	1.91661	0	FBgn0028919	CG16865	-	CG16865
CG18350-RB	2.31928	4.44032	1.91453	0	FBgn0003659	CG18350	Sex lethal	Sxl
CG9745-RC	2.31914	4.54385	1.95928	0	FBgn0000412	CG9745	D1 chromosomal protein	D1
CG3210-RA	2.31887	4.48637	1.93473	0	FBgn0026479	CG3210	Dynamin related protein 1	Drp1
CG8298-RA	2.31886	4.65978	2.00951	0	FBgn0033673	CG8298	-	CG8298
CG6226-RA	2.31852	4.72244	2.03683	0	FBgn0013269	CG6226	FK506-binding protein 1	FK506-bp1
CG8156-RD	2.3176	4.47357	1.93026	0	FBgn0013750	CG8156	ADP ribosylation factor 51F	Arf51F
CG2534-RB	2.31651	4.53876	1.95931	0	FBgn0259212	CG2534	canoe	cno
CG6017-RA	2.31624	4.43034	1.91273	0	FBgn0036555	CG6017
CG6657-RA	2.31612	4.70834	2.03285	0	FBgn0015562	CG6657	vegetable	veg
CG3107-RA	2.31593	4.47153	1.93077	0	FBgn0033005	CG3107	-	CG3107
CG14722-RA	2.31487	4.60801	1.99061	0	FBgn0037943	CG14722	-	CG14722
CG7163-RA	2.31471	4.45663	1.92535	0	FBgn0035889	CG7163	monkey king protein	mkg-p
CG6944-RA	2.3146	4.46754	1.93016	0	FBgn0002525	CG6944	Lamin	Lam
CG3881-RA	2.31441	4.57845	1.97824	0	FBgn0032135	CG3881	GlcAT-S	GlcAT-S
CG7338-RA	2.31428	4.49571	1.9426	0	FBgn0037073	CG7338	-	CG7338
CG8759-RB	2.31398	4.419	1.9097	0	FBgn0086904	CG8759	Nascent polypeptide associated complex protein alpha subunit	Nacalpha
CG5147-RA	2.31391	4.69418	2.02868	0	FBgn0036775	CG5147	-	CG5147
CG1407-RA	2.31366	4.46331	1.92911	0	FBgn0033474	CG1407	-	CG1407
CG8161-RA	2.3126	4.45315	1.92561	0	FBgn0014022	CG8161	Rlb1	Rlb1
CG32435-RB	2.31247	4.65928	2.01485	0	FBgn0021760	CG32435	chromosome bows	chb
CG5671-RC	2.31194	4.45138	1.92538	0	FBgn0026379	CG5671	Pten	Pten
CG3193-RA	2.31186	4.61348	1.99557	0	FBgn0000377	CG3193	crooked neck	crn
CG33145-RA	2.31179	4.47524	1.93584	0	FBgn0053145	CG33145	-	CG33145
CG18332-RA	2.31155	4.59412	1.98746	0	FBgn0027055	CG18332	COP9 complex homolog subunit 3	CSN3
CG3060-RA	2.31149	4.34065	1.87785	0	FBgn0002791	CG3060	morula	mr
CG5208-RA	2.31146	4.59245	1.98682	0	FBgn0028470	CG5208	Protein associated with topo II related - 1	Patr-1
CG2767-RA	2.31077	4.45581	1.92828	0	FBgn0037537	CG2767	-	CG2767
CG11092-RA	2.31047	4.52245	1.95737	0	FBgn0027537	CG11092	-	CG11092
CG9089-RA	2.31029	4.73696	2.05038	0	FBgn0030805	CG9089	wurst	wus
CG14478-RA	2.30948	4.53044	1.96167	0	FBgn0028953	CG14478	-	CG14478
CG11254-RC	2.30922	4.77857	2.06934	0	FBgn0016034	CG11254	maelstrom	mael
CG9296-RA	2.30853	4.54332	1.96805	0	FBgn0032059	CG9296	Prenyl-binding protein	PrBP
CG8474-RA	2.30822	4.43251	1.92031	0	FBgn0025874	CG8474	Meiotic central spindle	Meics
CG16812-RA	2.30673	4.49907	1.95041	0	FBgn0032488	CG16812	-	CG16812
CG6174-RA	2.3065	4.40176	1.90841	0	FBgn0011745	CG6174	Actin-related protein 87C	Arp87C
CG33554-RA	2.30619	4.67145	2.02561	0	FBgn0053554	CG33554	Nipped-A	Nipped-A
CG12499-RA	2.30584	4.41881	1.91636	0	FBgn0038968	CG12499	-	CG12499
CG2212-RA	2.30575	4.61895	2.00324	0	FBgn0003656	CG2212	swiss cheese	sws
CG8830-RB	2.30504	4.44725	1.92936	0	FBgn0033738	CG8830	-	CG8830
CG6966-RB	2.30403	4.38113	1.9015	0	FBgn0038286	CG6966	-	CG6966
CG1945-RC	2.30386	4.44179	1.92798	0	FBgn0005632	CG1945	fat facets	faf
CG6386-RA	2.30351	4.66502	2.02518	0	FBgn0027889	CG6386	ballchen	ball
CG8542-RA	2.30332	4.35978	1.89282	0	FBgn0001220	CG8542	Heat shock protein cognate 5	Hsc70-5
CG5547-RA	2.30309	4.52872	1.96637	0	FBgn0032482	CG5547	Phosphoethanolamine cytidylyltransferase	Pect
CG10077-RA	2.30291	4.45869	1.93611	0	FBgn0035720	CG10077	-	CG10077
CG6064-RA	2.30289	4.41009	1.91502	0	FBgn0036746	CG6064	TORC	TORC
CG8711-RA	2.30211	4.35457	1.89156	0	FBgn0033260	CG8711	Cullin-4	Cul-4
CG1871-RA	2.30183	4.54759	1.97564	0	FBgn0011586	CG1871	enhancer of rudimentary	e(r)
CG33123-RA	2.30177	4.49312	1.95203	0	FBgn0053123	CG33123	-	CG33123
CG13773-RA	2.30175	4.55702	1.97981	0	FBgn0042092	CG13773	-	CG13773
CG18445-RA	2.30174	4.38098	1.90333	0	FBgn0033476	CG18445	oysgedart	oys
CG17059-RA	2.30108	4.59432	1.9966	0	FBgn0040754	CG17059	-	CG17059
CG13778-RA	2.30089	4.71336	2.04849	0	FBgn0031885	CG13778	Menin 1	Mnn1
CG33931-RA	2.30045	4.61032	2.00409	0	FBgn0066304	CG33931	Rpp20	Rpp20
CG7437-RC	2.30023	4.57181	1.98755	0	FBgn0014362	CG7437
CG3744-RA	2.29993	4.32667	1.88122	0	FBgn0039240	CG3744	-	CG3744
CG14229-RA	2.29949	4.42977	1.92641	0	FBgn0031059	CG14229	-	CG14229
CG8383-RA	2.29854	4.50379	1.95941	0	FBgn0037737	CG8383	Pinin	Pnn
CG5462-RG	2.29852	4.74796	2.06566	0	FBgn0026178	CG5462
CG6851-RB	2.29832	4.41446	1.92073	0	FBgn0027786	CG6851	Mitochondrial carrier homolog 1	Mtch
CG12233-RA	2.2982	4.8389	2.10552	0	FBgn0027291	CG12233	lethal (1) G0156	l(1)G0156
CG31650-RB	2.29815	4.52969	1.97102	0	FBgn0031673	CG31650	-	CG31650
CG12210-RB	2.29758	4.66061	2.02848	0	FBgn0003660	CG12210	Synaptobrevin	Syb
CG9172-RB	2.29738	4.40074	1.91555	0	FBgn0030718	CG9172	-	CG9172
CG32135-RA	2.29736	4.4398	1.93256	0	FBgn0052135	CG32135
CG7828-RA	2.29669	4.29194	1.86875	0	FBgn0036127	CG7828
CG5813-RA	2.29664	4.41474	1.92226	0	FBgn0000307	CG5813	chiffon	chif
cAMP-dependentproteinkinaseR1CG3263-PE,isoformE	2.29637	4.46333	1.94364	0	FBgn0000275	CG42341
CG4633-RA	2.2963	4.47195	1.94746	0	FBgn0028962	CG4633	mitochondrial alanyl-tRNA synthetase	Aats-ala-m
CG10975-RA	2.2959	4.48236	1.95233	0	FBgn0014007	CG10975	Protein tyrosine phosphatase 69D	Ptp69D
CG5163-RA	2.29507	4.75492	2.0718	0	FBgn0013347	CG5163	Transcription-factor-IIA-S	TfIIA-S
CG9257-RA	2.29481	4.46717	1.94664	0	FBgn0032916	CG9257	-	CG9257
CG8938-RC	2.29449	4.53762	1.97761	0	FBgn0010226	CG8938	Glutathione S transferase S1	GstS1
CG11784-RA	2.29284	4.37005	1.90595	0	FBgn0033381	CG11784	-	CG11784
CG8479-RB	2.29282	4.31804	1.88329	0	FBgn0086250	CG8479
CG1753-RA	2.29265	5.10635	2.22727	0	FBgn0031148	CG1753	-	CG1753
CG8291-RA	2.29232	5.09739	2.22368	0	FBgn0034049	CG8291	bedraggled	bdg
CG12265-RA	2.29222	4.7845	2.08727	0	FBgn0038489	CG12265
CG5205-RA	2.29146	4.43193	1.93411	0	FBgn0038344	CG5205	-	CG5205
[truncated: 23,236 more rows]
