# Supplementary material for: Genome-wide analysis of the maternal-to-zygotic transition in Drosophila primordial germ cells
Source: Genome Biol. 2012 Feb 20;13(2):R11. doi: 10.1186/gb-2012-13-2-r11 (PMC3334568; doi:10.1186/gb-2012-13-2-r11)
Supplement: Additional file 10 — Transcripts enriched in PGCs or soma. (a) Transcripts that are enriched in PGCs at the 1-to-3 hour time point. (b) Transcripts that are enriched in somatic cells at the 1-to-3 hour time point. The lists in (a, b) were determined by comparing the expression profiles of GFP-positive and GFP-negative cells at the 1-to-3 hour time point. All the reported transcripts have a FDR < 5% and the corresponding fold-change larger than two. [file gb-2012-13-2-r11-S10.XLS]

## Sheet: Sheet1
A. Transcripts that are enriched in PGCs at the 1-to-3 hour time point
Gene ID	Score(d)	Numerator(r)	Denominator(s+s0)	Fold Change	q-value(%)	FBgn	CG Name	Name	Symbol
CG6093-RA	-12.9557	-942.986	72.7852	0.295518	0	FBgn0000018	CG6093	abnormal oocyte	abo
CG7899-RA	-16.6319	-6588.12	396.113	0.136766	0	FBgn0000032	CG7899	Acid phosphatase 1	Acph-1
CG9127-RA	-11.0521	-3410.28	308.563	0.2537	0	FBgn0000052	CG9127	adenosine 2	ade2
CG3481-RE	-10.8996	-708.589	65.0103	0.151089	0	FBgn0000055	CG3481	Alcohol dehydrogenase	Adh
CG3481-RC	-12.1013	-1409.99	116.515	0.163116	0	FBgn0000055	CG3481	Alcohol dehydrogenase	Adh
CG31762-RB	-11.7919	-7974.58	676.279	0.0676576	0	FBgn0000114	CG31762	arrest	aret
CG31762-RD	-7.55748	-9504.88	1257.68	0.0839954	0	FBgn0000114	CG31762	arrest	aret
CG6875-RA	-8.71535	-14698.6	1686.52	0.470628	0	FBgn0000140	CG6875	abnormal spindle	asp
CG2210-RA	-7.86647	-9343.43	1187.75	0.447388	0	FBgn0000150	CG2210	abnormal wing discs	awd
CG10422-RA	-11.9443	-3962.5	331.748	0.161644	0	FBgn0000158	CG10422	bag of marbles	bam
CG4824-RA	-7.81402	-4564.16	584.099	0.0905539	0	FBgn0000182	CG4824	Bicaudal C	BicC
CG6605-RA	-12.8267	-2236.49	174.362	0.187426	0	FBgn0000183	CG6605	Bicaudal D	BicD
CG14025-RB	-22.4131	-21708.5	968.564	0.0513963	0	FBgn0000228	CG14025	Blastoderm-specific gene 25D	Bsg25D
CG17604-RA	-15.033	-1853.87	123.32	0.110721	0	FBgn0000246	CG17604	crossover suppressor on 3 of Gowen	c(3)G
CG31037-RA	-9.07018	-3191.26	351.841	0.449394	0	FBgn0000247	CG31037	claret	ca
CG1759-RB	-12.1494	-2004.97	165.026	0.308837	0	FBgn0000251	CG1759	caudal	cad
CG1759-RA	-7.22358	-2311.09	319.937	0.362438	0	FBgn0000251	CG1759	caudal	cad
CG9858-RA	-19.401	-1431.24	73.7718	0.268149	0	FBgn0000326	CG9858	cricklet	clt
CG17894-RC	-13.5143	-652.002	48.2452	0.278387	0	FBgn0000338	CG17894
cupCG11181-PA	-17.1491	-9595.77	559.55	0.262403	0	FBgn0000392	CG11181	cup	cup
CG11181-RB	-8.88181	-10283.9	1157.86	0.29667	0	FBgn0000392	CG11181	cup	cup
CG3510-RD	-19.1916	-28579.5	1489.17	0.139964	0	FBgn0000405	CG3510	Cyclin B	CycB
CG3510-RA	-33.8859	-27973.4	825.515	0.18192	0	FBgn0000405	CG3510	Cyclin B	CycB
CG5663-RA	-7.45658	-564.064	75.6465	0.455521	0	FBgn0000455	CG5663	Dipeptidase C	Dip-C
CG6667-RA	-25.6727	-4497.85	175.2	0.0925013	0	FBgn0000462	CG6667
CG17654-RB	-8.01921	-1522.03	189.798	0.116883	0	FBgn0000579	CG17654	Enolase	Eno
CG8994-RC	-11.0752	-1012.21	91.3941	0.0647759	0	FBgn0000615	CG8994	exuperantia	exu
CG8994-RA	-16.5011	-5429.73	329.052	0.0721587	0	FBgn0000615	CG8994	exuperantia	exu
CG11420-RA	-15.1432	-4939.74	326.203	0.143433	0	FBgn0000826	CG11420	pan gu	png
CG12055-RB	-17.2199	-2840.83	164.974	0.12966	0	FBgn0001091	CG12055	Glyceraldehyde 3 phosphate dehydrogenase 1	Gapdh1
CG8893-RB	-7.46114	-8161.45	1093.86	0.260409	0	FBgn0001092	CG8893	Glyceraldehyde 3 phosphate dehydrogenase 2	Gapdh2
CG5272-RA	-8.09305	-11771.7	1454.55	0.271718	0	FBgn0001120	CG5272	giant nuclei	gnu
CG8430-RB	-10.9507	-1681.15	153.52	0.289349	0	FBgn0001124	CG8430	Glutamate oxaloacetate transaminase 1	Got1
CG4233-RA	-7.08343	-4104.32	579.425	0.11613	0	FBgn0001125	CG4233	Glutamate oxaloacetate transaminase 2	Got2
CG17610-RA	-11.0858	-887.583	80.0648	0.441194	0	FBgn0001137	CG17610	gurken	grk
CG2718-RB	-16.2258	-3415.82	210.518	0.223677	0	FBgn0001142	CG2718	Glutamine synthetase 1	Gs1
CG5460-RB	-10.2826	-943.698	91.7765	0.28148	0	FBgn0001169	CG5460	Hairless	H
CG3001-RA	-25.8037	-2047.06	79.3318	0.197561	0	FBgn0001186	CG3001	Hexokinase A	Hex-A
CG4463-RA	-13.2135	-9869.61	746.932	0.143748	0	FBgn0001224	CG4463	Heat shock protein 23	Hsp23
CG4183-RA	-22.589	-3373.21	149.33	0.203798	0	FBgn0001225	CG4183	Heat shock protein 26	Hsp26
CG4466-RA	-12.6867	-24612	1939.99	0.134949	0	FBgn0001226	CG4466	Heat shock protein 27	Hsp27
CG5436-RA	-17.1237	-4196.67	245.08	0.0796851	0	FBgn0001230	CG5436	Heat shock protein 68	Hsp68
CG1242-RA	-25.8934	-26067.6	1006.73	0.221765	0	FBgn0001233	CG1242	Heat shock protein 83	Hsp83
CG7176-RA	-10.6175	-4477.07	421.668	0.125899	0	FBgn0001248	CG7176	Isocitrate dehydrogenase	Idh
CG7765-RA	-9.70542	-2531.87	260.872	0.232266	0	FBgn0001308	CG7765	Kinesin heavy chain	Khc
CG9078-RA	-22.8903	-7478.25	326.7	0.412202	0	FBgn0001941	CG9078	infertile crescent	ifc
CG8978-RB	-7.00266	-1138.5	162.581	0.395879	0	FBgn0001961	CG8978	Suppressor of profilin 2	Sop2
CG10691-RA	-14.1928	-4025.59	283.635	0.315526	0	FBgn0002031	CG10691	lethal (2) 37Cc	l(2)37Cc
CG3821-RA	-8.35237	-1185.09	141.887	0.277185	0	FBgn0002069	CG3821	Aspartyl-tRNA synthetase	Aats-asp
CG18028-RA	-7.84914	-10447.9	1331.09	0.404959	0	FBgn0002566	CG18028	light	lt
CG8024-RE	-10.4399	-1892.28	181.255	0.114736	0	FBgn0002567	CG8024	lightoid	ltd
CG8024-RA	-20.632	-3762.45	182.359	0.296884	0	FBgn0002567	CG8024	lightoid	ltd
CG1692-RA	-7.86244	-4903.49	623.661	0.161322	0	FBgn0002641	CG1692	maroon-like	mal
CG4965-RA	-10.3107	-7125.18	691.044	0.322358	0	FBgn0002673	CG4965	twine	twe
CG3697-RA	-7.55787	-929.683	123.009	0.237816	0	FBgn0002707	CG3697	meiotic 9	mei-9
CG5303-RA	-18.1705	-4690.2	258.122	0.37904	0	FBgn0002715	CG5303	meiotic from via Salaria 332	mei-S332
CG32491-RM	-8.70188	-5443.13	625.512	0.430735	0	FBgn0002781	CG32491	modifier of mdg4	mod(mdg4)
CG12047-RA	-11.7457	-8367.87	712.419	0.119559	0	FBgn0002873	CG12047	mushroom body defect	mud
CG10890-RC	-7.50018	-1242.97	165.725	0.274798	0	FBgn0002887	CG10890	mutagen-sensitive 201	mus201
CG10890-RA	-7.37476	-2355.47	319.396	0.334679	0	FBgn0002887	CG10890	mutagen-sensitive 201	mus201
CG7972-RA	-15.7287	-2139.44	136.022	0.134151	0	FBgn0002899	CG7972	mutagen-sensitive 301	mus301
CG7347-RA	-14.329	-1614.63	112.683	0.275967	0	FBgn0002901	CG7347	mutagen-sensitive 304	mus304
CG6920-RA	-9.4377	-641.482	67.9702	0.284463	0	FBgn0002906	CG6920	mutagen-sensitive 309	mus309
CG5637-RA	-34.2514	-26795.6	782.321	0.016911	0	FBgn0002962	CG5637	nanos	nos
CG6824-RB	-20.2052	-2526.67	125.051	0.08132	0	FBgn0003028	CG6824	ovo	ovo
CG6824-RD	-14.5294	-6103.55	420.082	0.118814	0	FBgn0003028	CG6824	ovo	ovo
CG4001-RA	-7.27927	-5985.5	822.266	0.171004	0	FBgn0003071	CG4001	Phosphofructokinase	Pfk
CG9183-RA	-7.56409	-1685.12	222.779	0.240448	0	FBgn0003114	CG9183	plutonium	plu
CG3461-RA	-8.44452	-1839.19	217.796	0.149387	0	FBgn0003116	CG3461	prune	pn
CG9755-RA	-12.945	-28653	2213.43	0.135684	0	FBgn0003165	CG9755	pumilio	pum
CG7070-RB	-13.5458	-9929.27	733.013	0.0877638	0	FBgn0003178	CG7070	Pyruvate kinase	PyK
CG6433-RA	-29.1779	-6961.03	238.572	0.103702	0	FBgn0003187	CG6433	quail	qua
CG10360-RA	-13.1446	-15690	1193.65	0.333257	0	FBgn0003231	CG10360	refractory to sigma P	ref(2)P
CG10393-RA	-15.2745	-1303.77	85.3557	0.364527	0	FBgn0003270	CG10393	absent MD neurons and olfactory sensilla	amos
CG9495-RA	-15.8009	-1472.7	93.2036	0.411281	0	FBgn0003334	CG9495	Sex comb on midleg	Scm
CG3182-RA	-8.09151	-1209.59	149.489	0.258304	0	FBgn0003353	CG3182	seizure	sei
CG4735-RA	-26.2316	-2535	96.6394	0.0236311	0	FBgn0003401	CG4735	shutdown	shu
CG1641-RA	-22.3898	-875.375	39.097	0.15701	0	FBgn0003411	CG1641	sisterless A	sisA
CG1417-RA	-18.6207	-5795.02	311.214	0.191936	0	FBgn0003423	CG1417	sluggish A	slgA
CG11793-RA	-14.4992	-11340.6	782.154	0.212185	0	FBgn0003462	CG11793	Superoxide dismutase	Sod
CG10076-RD	-31.4733	-1284.67	40.8177	0.157816	0	FBgn0003475	CG10076	spire	spir
CG10076-RA	-10.9742	-8785.23	800.537	0.0536989	0	FBgn0003475	CG10076	spire	spir
CG31069-RA	-15.4796	-1299.55	83.9524	0.217077	0	FBgn0003482	CG31069	spindle D	spn-D
CG3158-RA	-13.4776	-2783.38	206.519	0.159611	0	FBgn0003483	CG3158	spindle E	spn-E
CG6134-RD	-10.4871	-6823.26	650.632	0.164349	0	FBgn0003495	CG6134	spatzle	spz
CG6134-RG	-9.72164	-23949.6	2463.54	0.141108	0	FBgn0003495	CG6134	spatzle	spz
CG6134-RE	-18.5573	-26545.4	1430.46	0.100844	0	FBgn0003495	CG6134	spatzle	spz
CG6134-RF	-15.0666	-34025.7	2258.35	0.0898207	0	FBgn0003495	CG6134	spatzle	spz
CG6134-RH	-49.015	-37219	759.339	0.125916	0	FBgn0003495	CG6134	spatzle	spz
CG6134-RA	-25.6436	-43561	1698.71	0.0801849	0	FBgn0003495	CG6134	spatzle	spz
CG7938-RA	-7.49145	-530.916	70.8696	0.496396	0	FBgn0003511	CG7938	Serendipity beta	Sry-beta
CG8592-RA	-26.0228	-1035.96	39.8095	0.0414123	0	FBgn0003527	CG8592	stand still	stil
CG8068-RH	-8.30806	-4029.67	485.031	0.494645	0	FBgn0003612	CG8068	Suppressor of variegation 2-10	Su(var)2-10
CG8068-RD	-21.9628	-4360.74	198.551	0.489971	0	FBgn0003612	CG8068	Suppressor of variegation 2-10	Su(var)2-10
CG18000-RE	-7.85823	-457.508	58.2202	0.454374	0	FBgn0003654	CG18000	short wing	sw
CG3429-RA	-8.10377	-6623.01	817.276	0.433765	0	FBgn0003655	CG3429	swallow	swa
CG5374-RB	-8.44011	-9393.4	1112.95	0.468079	0	FBgn0003676	CG5374	Tcp1-like	T-cp1
CG5785-RB	-11.4979	-4676.53	406.731	0.412399	0	FBgn0003701	CG5785	three rows	thr
CG1389-RA	-18.3893	-3138.79	170.686	0.209324	0	FBgn0003733	CG1389	torso	tor
tubeCG10520-PA	-15.0861	-5410.06	358.612	0.290757	0	FBgn0003882	CG10520	tube	tub
CG10520-RB	-10.8116	-16589.9	1534.45	0.310443	0	FBgn0003882	CG10520	tube	tub
CG3422-RA	-10.7434	-1462.23	136.105	0.326315	0	FBgn0004066	CG3422	Proteasome 28kD subunit 1	Pros28.1
CG14887-RA	-9.46206	-676.986	71.5474	0.184815	0	FBgn0004087	CG14887	Dihydrofolate reductase	Dhfr
CG1817-RD	-7.59101	-1657.16	218.306	0.218602	0	FBgn0004370	CG1817	Protein tyrosine phosphatase 10D	Ptp10D
CG3299-RA	-9.52667	-1872.17	196.519	0.164522	0	FBgn0004397	CG3299	Vinculin	Vinc
CG10683-RA	-10.9266	-4054.9	371.104	0.488428	0	FBgn0004400	CG10683	rhino	rhi
CG17759-RD	-7.99349	-2580.96	322.883	0.420018	0	FBgn0004435	CG17759	G protein alpha49B	Galpha49B
CG17759-RA	-10.1429	-8122.51	800.809	0.340379	0	FBgn0004435	CG17759	G protein alpha49B	Galpha49B
CG7719-RA	-16.5979	-19074.6	1149.22	0.23953	0	FBgn0004461	CG7719
CG7254-RB	-6.99843	-2667.92	381.217	0.24374	0	FBgn0004507	CG7254	Glycogen phosphorylase	GlyP
CG3620-RB	-10.6943	-3474.93	324.932	0.117976	0	FBgn0004625	CG3620
CG4122-RG	-13.3058	-14794.3	1111.86	0.361351	0	FBgn0004648	CG4122	silver	svr
CG4122-RB	-12.1226	-36427.4	3004.9	0.278393	0	FBgn0004648	CG4122	silver	svr
CG3707-RA	-8.20745	-3800.11	463.008	0.319923	0	FBgn0004655	CG3707	wings apart-like	wapl
CG1594-RA	-8.10933	-12038.5	1484.53	0.211247	0	FBgn0004864	CG1594	hopscotch	hop
CG6122-RA	-25.8886	-12336.6	476.527	0.119719	0	FBgn0004872	CG6122	piwi	piwi
CG10868-RD	-25.4088	-8133.02	320.086	0.0322286	0	FBgn0004882	CG10868	oo18 RNA-binding protein	orb
CG10868-RC	-8.29716	-10455	1260.07	0.0372356	0	FBgn0004882	CG10868	oo18 RNA-binding protein	orb
CG10868-RA	-15.0178	-11565	770.087	0.0570073	0	FBgn0004882	CG10868	oo18 RNA-binding protein	orb
CG6354-RF	-8.63939	-1257.19	145.519	0.289694	0	FBgn0004903	CG6354	Ribonuclear protein at 97D	Rb97D
CG6354-RA	-13.7466	-1618.16	117.714	0.274364	0	FBgn0004903	CG6354	Ribonuclear protein at 97D	Rb97D
CG14513-RA	-10.5807	-3316.5	313.448	0.181495	0	FBgn0005596	CG14513	yemanuclein alpha	yemalpha
CG12052-RX	-10.2391	-1150.64	112.377	0.276476	0	FBgn0005630	CG12052	longitudinals lacking	lola
CG12052-RI	-10.4681	-2067.13	197.47	0.314723	0	FBgn0005630	CG12052	longitudinals lacking	lola
CG12052-RB	-9.59082	-3673.66	383.039	0.173337	0	FBgn0005630	CG12052	longitudinals lacking	lola
CG1945-RA	-12.9826	-3015.62	232.282	0.246853	0	FBgn0005632	CG1945	fat facets	faf
CG4088-RA	-10.7612	-1891.41	175.762	0.421371	0	FBgn0005654	CG4088	latheo	lat
CG17369-RB	-8.83376	-8053.42	911.664	0.437721	0	FBgn0005671	CG17369	Vacuolar H[+]-ATPase 55kD B subunit	Vha55
CG8411-RA	-27.1198	-27423	1011.18	0.0877989	0	FBgn0005695	CG8411	germ cell-less	gcl
CG8402-RA	-9.81693	-8982.81	915.033	0.375697	0	FBgn0005777	CG8402	Protein phosphatase D3	PpD3
CG4381-RA	-10.1408	-1310.63	129.243	0.304452	0	FBgn0010039	CG4381	Glutathione S transferase D3	GstD3
CG17566-RA	-13.345	-1530.07	114.655	0.200339	0	FBgn0010097	CG17566	gamma-Tubulin at 37C	gammaTub37C
CG8676-RA	-15.4419	-449.867	29.1328	0.392686	0	FBgn0010229	CG8676
CG5433-RA	-17.5382	-5022.98	286.403	0.248076	0	FBgn0010235	CG5433	Kinesin light chain	Klc
CG4265-RA	-18.223	-21637.8	1187.39	0.22589	0	FBgn0010288	CG4265	Ubiquitin carboxy-terminal hydrolase	Uch
CG1772-RA	-8.55868	-2835.23	331.269	0.324231	0	FBgn0010316	CG1772	dacapo	dap
CG10308-RA	-31.9323	-3261.78	102.147	0.0508304	0	FBgn0010317	CG10308	Cyclin J	CycJ
CG8340-RA	-10.0475	-7971.39	793.373	0.466741	0	FBgn0010339	CG8340	upstream of RpIII128	128up
CG9852-RA	-12.1689	-2438.73	200.406	0.480509	0	FBgn0010340	CG9852	upstream of RpII140	140up
CG7962-RA	-10.3784	-6688.71	644.481	0.231353	0	FBgn0010350	CG7962	CDP diglyceride synthetase	CdsA
CG18543-RA	-10.8798	-7936.29	729.451	0.287881	0	FBgn0010431	CG18543	matrimony	mtrm
CG15081-RC	-27.8032	-6602.58	237.475	0.30989	0	FBgn0010551	CG15081	lethal (2) 03709	l(2)03709
CG8946-RA	-8.97216	-1477.81	164.711	0.155931	0	FBgn0010591	CG8946	Sphingosine-1-phosphate lyase	Sply
CG10939-RA	-10.2273	-10146.5	992.097	0.244533	0	FBgn0010620	CG10939	SRY interacting protein 1	Sip1
CG8439-RA	-11.8208	-4631.28	391.791	0.282144	0	FBgn0010621	CG8439	T-complex Chaperonin 5	Cct5
CG8390-RA	-19.031	-7849.26	412.446	0.415905	0	FBgn0010633	CG8390
CG9165-RA	-10.775	-1151.67	106.884	0.17816	0	FBgn0010786	CG9165	lethal (3) 02640	l(3)02640
CG9735-RB	-7.1545	-1914.23	267.556	0.499386	0	FBgn0010803	CG9735	Tryptophanyl-tRNA synthetase	Aats-trp
CG12086-RA	-7.18216	-13717.4	1909.93	0.286694	0	FBgn0011204	CG12086	cueball	cue
CG5725-RE	-13.6176	-2833.21	208.055	0.356744	0	FBgn0011205	CG5725	fumble	fbl
CG1176-RA	-11.3674	-942.502	82.9126	0.112969	0	FBgn0011282	CG1176	Pheromone-binding protein-related protein 4	Pbprp4
CG13761-RB	-7.15051	-727.658	101.763	0.326499	0	FBgn0011566	CG13761	Buzidau	Bzd
CG17161-RB	-10.2995	-7965.12	773.348	0.424135	0	FBgn0011598	CG17161
CG10701-RD	-11.3639	-5064.24	445.641	0.442474	0	FBgn0011661	CG10701	Moesin	Moe
CG9552-RA	-11.5214	-3973.89	344.914	0.207208	0	FBgn0011705	CG9552	rolling stone	rost
CG4488-RA	-13.4847	-9818.82	728.142	0.288404	0	FBgn0011737	CG4488	wee	wee
CG18802-RA	-8.27448	-3267.38	394.874	0.444991	0	FBgn0011740	CG18802	alpha Mannosidase II	alpha-Man-II
CG6174-RA	-14.3083	-3579.81	250.191	0.431121	0	FBgn0011745	CG6174	Actin-related protein 87C	Arp87C
CG6598-RA	-8.27641	-835.974	101.007	0.192884	0	FBgn0011768	CG6598	Formaldehyde dehydrogenase	Fdh
CG2227-RA	-15.2723	-3622.56	237.198	0.490424	0	FBgn0011770	CG2227	GIP-like	Gip
CG5012-RA	-11.1222	-14965.1	1345.52	0.335369	0	FBgn0011787	CG5012	mitochondrial ribosomal protein L12	mRpL12
CG4799-RA	-7.12009	-11669.3	1638.92	0.477675	0	FBgn0011823	CG4799	Pendulin	Pen
CG9842-RA	-16.9089	-10584.1	625.952	0.166924	0	FBgn0011826	CG9842	Protein phosphatase 2B at 14D	Pp2B-14D
CG3752-RA	-24.103	-2879.43	119.464	0.130083	0	FBgn0012036	CG3752	Aldehyde dehydrogenase	Aldh
CG18743-RA	-15.8491	-19948.5	1258.65	0.328216	0	FBgn0013276	CG18743	Heat-shock-protein-70Ab	Hsp70Ab
CG31449-RA	-11.9494	-22751.7	1903.99	0.307984	0	FBgn0013277	CG31449	Heat-shock-protein-70Ba	Hsp70Ba
CG3273-RA	-19.2705	-9177.15	476.229	0.266474	0	FBgn0013732	CG3273	scrambled	sced
CG10240-RA	-16.0718	-822.856	51.1987	0.162569	0	FBgn0013773	CG10240	Cyp6a22	Cyp6a22
CG8567-RA	-7.6272	-638.575	83.7234	0.350085	0	FBgn0013799	CG8567	Deformed epidermal autoregulatory factor-1	Deaf1
CG11992-RA	-21.2847	-2222.6	104.422	0.144321	0	FBgn0014018	CG11992	Relish	Rel
CG3312-RA	-10.1834	-1236.8	121.452	0.37776	0	FBgn0014024	CG3312	RNA-binding protein 4F	Rnp4F
CG12117-RA	-8.39871	-3697.14	440.204	0.315105	0	FBgn0014032	CG12117	Sepiapterin reductase	Sptr
CG13397-RA	-16.9397	-6077.48	358.77	0.211724	0	FBgn0014417	CG13397	-	CG13397
CG11899-RA	-14.5727	-1523.25	104.528	0.112044	0	FBgn0014427	CG11899	-	CG11899
CG15351-RA	-7.23668	-730.391	100.929	0.0665912	0	FBgn0014466	CG15351	Chorion protein c at 7F	Cp7Fc
CG2060-RA	-7.49172	-5195.7	693.526	0.21297	0	FBgn0014469	CG2060	Cytochrome P450-4e2	Cyp4e2
CG1721-RB	-21.2803	-3782.68	177.755	0.105561	0	FBgn0014869	CG1721	Phosphoglyceromutase	Pglym78
CG2678-RA	-11.5979	-4186.06	360.931	0.118784	0	FBgn0014931	CG2678	-	CG2678
CG4035-RB	-10.5602	-6891.37	652.576	0.419366	0	FBgn0015218	CG4035	Eukaryotic initiation factor 4E	eIF-4E
CG6575-RA	-9.72196	-9951.51	1023.61	0.35926	0	FBgn0015229	CG6575	gliolectin	glec
CG7199-RB	-7.69773	-2989.2	388.322	0.498607	0	FBgn0015239	CG7199	Hormone-receptor-like in 78	Hr78
CG11783-RA	-12.7453	-1241.15	97.381	0.276107	0	FBgn0015240	CG11783	Hormone receptor-like in 96	Hr96
CG12101-RA	-11.9951	-20495.8	1708.68	0.379493	0	FBgn0015245	CG12101	Heat shock protein 60	Hsp60
CG5330-RA	-6.93328	-2724.64	392.98	0.496857	0	FBgn0015268	CG5330	Nucleosome assembly protein 1	Nap1
CG11621-RB	-10.9608	-1279.99	116.78	0.321358	0	FBgn0015278	CG11621	Phosphotidylinositol 3 kinase 68D	Pi3K68D
CG14999-RA	-7.64277	-8337.24	1090.87	0.494771	0	FBgn0015287	CG14999
CG18247-RA	-11.9055	-1017.13	85.434	0.367221	0	FBgn0015295	CG18247	SH2 ankyrin repeat kinase	shark
CG8284-RA	-10.7269	-9364.57	873.002	0.246426	0	FBgn0015321	CG8284	Ubiquitin conjugating enzyme 4	UbcD4
CG3870-RA	-12.0893	-7623.28	630.581	0.291409	0	FBgn0015372	CG3870	chrowded	chrw
CG14489-RA	-15.6229	-10528.8	673.934	0.0719269	0	FBgn0015522	CG14489	olf186-M	olf186-M
CG13570-RA	-6.95896	-5678.23	815.959	0.435436	0	FBgn0015544	CG13570	spaghetti	spag
CG10387-RA	-15.2164	-4387.31	288.328	0.232433	0	FBgn0015553	CG10387	tosca	tos
CG6657-RA	-8.21066	-6324.22	770.245	0.198828	0	FBgn0015562	CG6657	vegetable	veg
CG4260-RA	-15.1752	-2099.85	138.374	0.431954	0	FBgn0015567	CG4260	alpha-Adaptin	alpha-Adaptin
CG1257-RA	-7.10475	-821.602	115.641	0.196393	0	FBgn0015571	CG1257	alpha-Esterase-3	alpha-Est3
CG1451-RA	-6.92916	-2162.7	312.117	0.099804	0	FBgn0015589	CG1451	APC-like	Apc
CG9660-RA	-8.39145	-9688.58	1154.58	0.208578	0	FBgn0015600	CG9660	toucan	toc
CG11217-RA	-7.30268	-10534.5	1442.55	0.247415	0	FBgn0015614	CG11217	Calcineurin B2	CanB2
CG9802-RA	-7.64787	-7992.15	1045.02	0.459905	0	FBgn0015615	CG9802	Chromosome-associated protein	Cap
CG9258-RA	-9.24418	-4198.21	454.146	0.387882	0	FBgn0015776	CG9258	nervana 1	nrv1
CG4212-RA	-7.37149	-895.343	121.46	0.467837	0	FBgn0015791	CG4212	Rab-protein 14	Rab14
CG10415-RA	-20.3501	-764.151	37.5502	0.464167	0	FBgn0015828	CG10415	Transcription factor IIEalpha	TfIIEalpha
CG9433-RA	-14.215	-640.88	45.0847	0.419454	0	FBgn0015844	CG9433
CG2146-RC	-9.28002	-2180.34	234.95	0.403453	0	FBgn0015933	CG2146
CG17828-RC	-19.8243	-1325.97	66.8862	0.251612	0	FBgn0016038	CG17828	modifier of rudimentary	mod(r)
CG17828-RD	-30.9341	-2008.69	64.9345	0.173254	0	FBgn0016038	CG17828	modifier of rudimentary	mod(r)
CG32885-RC	-29.2929	-43738.2	1493.13	0.0823497	0	FBgn0016053	CG32885	polar granule component	pgc
CG3028-RA	-7.54718	-591.367	78.3559	0.44669	0	FBgn0016672	CG3028	Inositol polyphosphate 1-phosphatase	Ipp
CG13951-RA	-7.41512	-1383.81	186.619	0.246725	0	FBgn0016970	CG13951	lethal (2) k10201	l(2)k10201
CG8418-RA	-9.93117	-13478.7	1357.21	0.292512	0	FBgn0017549	CG8418	Ras which interacts with Calmodulin	Ric
CG10895-RA	-18.91	-7439.74	393.429	0.154566	0	FBgn0019686	CG10895	loki	lok
CG5029-RA	-14.5405	-2647.73	182.094	0.12838	0	FBgn0019932	CG5029	S-adenosylmethionine decarboxylase	SamDC
CG5029-RB	-8.31432	-3676.79	442.223	0.283855	0	FBgn0019932	CG5029	S-adenosylmethionine decarboxylase	SamDC
CG5796-RA	-17.6281	-3704.68	210.158	0.249753	0	FBgn0020018	CG5796	Protoporphyrinogen oxidase	Ppox
CG33166-RB	-12.3348	-2382.47	193.151	0.0926024	0	FBgn0020248	CG33166	stem cell tumor	stet
CG6312-RA	-8.27309	-10816.2	1307.4	0.310173	0	FBgn0020379	CG6312	Rfx	Rfx
Deathrelatedced-3/Nedd2-likeprotein	-9.07081	-712.27	78.5233	0.356921	0	FBgn0020381	CG7486	Death related ced-3/Nedd2-like protein	Dredd
CG7436-RA	-8.20937	-5864.94	714.421	0.423687	0	FBgn0020392	CG7436	N-myristoyl transferase	Nmt
CG6814-RA	-10.3909	-1154.32	111.09	0.437405	0	FBgn0020407	CG6814	asunder	asun
CG10023-RA	-12.0496	-1500.85	124.556	0.374125	0	FBgn0020440	CG10023	Focal Adhesion Kinase	Fak56D
CG3327-RC	-10.7702	-2125.35	197.336	0.178712	0	FBgn0020445	CG3327	Early gene at 23	E23
CG3989-RA	-6.94029	-6849.9	986.977	0.256173	0	FBgn0020513	CG3989	ade5	ade5
CG8048-RA	-9.52413	-5079.96	533.378	0.445706	0	FBgn0020611	CG8048
CG2699-RA	-16.1835	-2155.22	133.174	0.0751025	0	FBgn0020622	CG2699	Pi3K21B	Pi3K21B
CG4237-RA	-9.58535	-1654.36	172.592	0.361801	0	FBgn0020655	CG4237	GTPase-activating protein 69C	Gap69C
CG8657-RA	-14.1831	-707.486	49.8825	0.27377	0	FBgn0020930	CG8657	Diacyl glycerol kinase epsilon	Dgkepsilon
CG4938-RA	-13.2963	-1682.21	126.517	0.0775807	0	FBgn0021750	CG4938	Seryl-tRNA synthetase	Aats-ser
CG7113-RA	-8.79951	-980.615	111.44	0.184619	0	FBgn0021765	CG7113	scully	scu
CG9710-RA	-21.8086	-9324.56	427.563	0.407274	0	FBgn0021768	CG9710	nudC	nudC
CG3920-RA	-17.9162	-9886.02	551.793	0.133643	0	FBgn0021800	CG3920	lethal (2) k16918	l(2)k16918
CG9415-RB	-8.21573	-535.563	65.1876	0.488613	0	FBgn0021872	CG9415	X box binding protein-1	Xbp1
CG1507-RD	-7.89765	-1221.97	154.726	0.168981	0	FBgn0022361	CG1507	Purine-rich binding protein-alpha	Pur-alpha
CG1507-RC	-8.15326	-2889.72	354.425	0.235822	0	FBgn0022361	CG1507	Purine-rich binding protein-alpha	Pur-alpha
CG1507-RB	-6.93905	-6330.69	912.328	0.31097	0	FBgn0022361	CG1507	Purine-rich binding protein-alpha	Pur-alpha
CG15862-RA	-7.51707	-1745.79	232.244	0.368743	0	FBgn0022382	CG15862	cAMP-dependent protein kinase R2	Pka-R2
CG17146-RA	-20.4109	-2361.07	115.677	0.139809	0	FBgn0022709	CG17146	Adenylate kinase-1	Adk1
CG12153-RA	-7.10094	-1447.44	203.838	0.35869	0	FBgn0022786	CG12153	Hira	Hira
CG1058-RA	-10.1019	-8063.6	798.224	0.325962	0	FBgn0022981	CG1058	ripped pocket	rpk
CG4012-RA	-14.6331	-5054.45	345.412	0.447289	0	FBgn0023081	CG4012	genghis khan	gek
CG7693-RA	-15.5242	-1215.69	78.3095	0.275595	0	FBgn0023083	CG7693	frayed	fray
CG8727-RA	-15.7914	-5605.07	354.944	0.067511	0	FBgn0023094	CG8727	cycle	cyc
CG3771-RA	-7.24938	-478.964	66.0696	0.410609	0	FBgn0023130	CG3771	a6	a6
CG1519-RB	-7.67113	-11529.3	1502.94	0.493064	0	FBgn0023175	CG1519	Proteasome alpha7 subunit	Prosalpha7
CG13316-RC	-8.90951	-13286.2	1491.24	0.39437	0	FBgn0023215	CG13316	Mnt	Mnt
CG9594-RA	-9.57383	-2353.05	245.779	0.31677	0	FBgn0023395	CG9594	Chd3	Chd3
CG4063-RA	-29.2601	-8871.94	303.209	0.335182	0	FBgn0023444	CG4063	ebi	ebi
CG2827-RA	-14.02	-1170.22	83.4678	0.258939	0	FBgn0023477	CG2827	Tal	Tal
CG14816-RA	-7.75131	-1634.47	210.863	0.34965	0	FBgn0023517	CG14816	Phosphoglycerate mutase 5	Pgam5
CG11596-RC	-8.92468	-10570.9	1184.46	0.489156	0	FBgn0023522	CG11596	-	CG11596
CG2865-RA	-16.7307	-10592.2	633.1	0.335215	0	FBgn0023526	CG2865	-	CG2865
CG3630-RA	-14.2609	-813.847	57.0683	0.123895	0	FBgn0023540	CG3630	-	CG3630
CG10125-RA	-19.5097	-39972.6	2048.86	0.0689151	0	FBgn0024177	CG10125	zero population growth	zpg
CG12352-RA	-10.9546	-6818.44	622.425	0.469352	0	FBgn0024188	CG12352	separation anxiety	san
CG4201-RA	-7.76991	-4248.03	546.729	0.292289	0	FBgn0024222	CG4201	immune response deficient 5	ird5
CG6817-RA	-7.66325	-15439.1	2014.7	0.474787	0	FBgn0024236	CG6817	fear-of-intimacy	foi
CG31175-RC	-9.08364	-1077.9	118.664	0.126952	0	FBgn0024242	CG31175
CG1520-RA	-9.83965	-519.89	52.8362	0.468746	0	FBgn0024273	CG1520	WASp	WASp
CG8098-RA	-13.1357	-610.58	46.4824	0.106937	0	FBgn0024315	CG8098	Picot	Picot
CG2720-RA	-17.1528	-13457.9	784.589	0.355884	0	FBgn0024352	CG2720	Hsp70/Hsp90 organizing protein homolog	Hop
CG11417-RA	-12.7397	-8197.49	643.459	0.397111	0	FBgn0024364	CG11417	-	CG11417
CG32315-RA	-11.565	-2976.91	257.406	0.49049	0	FBgn0024510	CG32315	discs lost	dlt
CG8357-RA	-10.3595	-17817.1	1719.88	0.117876	0	FBgn0024732	CG8357	DNA fragmentation factor-related protein 1	Drep-1
CG9388-RA	-22.2856	-2285.27	102.545	0.320569	0	FBgn0024833	CG9388	AP-47	AP-47
CG1963-RA	-13.2092	-400.589	30.3265	0.408668	0	FBgn0024841	CG1963	pterin-4a-carbinolamine dehydratase	Pcd
CG7393-RA	-23.823	-2481.45	104.162	0.123078	0	FBgn0024846	CG7393	p38b	p38b
CG2670-RA	-10.7949	-9262.92	858.086	0.372557	0	FBgn0024909	CG2670	TBP-associated factor 7	Taf7
CG11448-RA	-11.0924	-5870.36	529.226	0.408763	0	FBgn0024985	CG11448	-	CG11448
CG2694-RA	-9.23437	-4472.35	484.316	0.199198	0	FBgn0024991	CG2694	-	CG2694
CG4585-RA	-9.65129	-590.317	61.1646	0.398327	0	FBgn0025335	CG4585	-	CG4585
CG4581-RA	-8.38262	-2030.2	242.191	0.103501	0	FBgn0025352	CG4581	Thiolase	Thiolase
CG7869-RA	-9.0784	-12269.7	1351.53	0.359452	0	FBgn0025355	CG7869	Suppressor of Under-Replication	SuUR
CG18374-RA	-9.73237	-1285.63	132.098	0.484788	0	FBgn0025592	CG18374	Glycerol kinase	Gyk
CG1086-RB	-18.7121	-997.264	53.2951	0.174395	0	FBgn0025593	CG1086
CG10372-RA	-6.9835	-877.689	125.68	0.332523	0	FBgn0025608	CG10372	Fas-associated factor	Faf
CG4199-RE	-12.0565	-1870.52	155.146	0.137317	0	FBgn0025628	CG4199	-	CG4199
CG13366-RA	-7.08893	-6137.29	865.757	0.441228	0	FBgn0025633	CG13366	-	CG13366
CG15438-RA	-9.70504	-9050.67	932.575	0.406706	0	FBgn0025684	CG15438	-	CG15438
CG9204-RA	-20.6593	-1411.34	68.3148	0.402995	0	FBgn0025720	CG9204	Ate1	Ate1
CG2262-RA	-13.4141	-2327.07	173.48	0.170173	0	FBgn0025800	CG2262	Smad on X	Smox
CG7825-RA	-17.0865	-4203.57	246.016	0.363919	0	FBgn0025808	CG7825	Rad17	Rad17
CG1742-RA	-11.9126	-26401.5	2216.26	0.191866	0	FBgn0025814	CG1742	Microsomal glutathione S-transferase-like	Mgstl
CG1935-RA	-8.42841	-1731.24	205.406	0.284438	0	FBgn0025820	CG1935	JTBR	JTBR
CG2128-RA	-10.9859	-2704.56	246.185	0.390967	0	FBgn0025825	CG2128	Histone deacetylase 3	Hdac3
CG8474-RA	-10.9084	-3536.24	324.176	0.450529	0	FBgn0025874	CG8474	Meiotic central spindle	Meics
CG9038-RA	-8.94605	-6923.86	773.957	0.285569	0	FBgn0026076	CG9038	UBL3	UBL3
CG4944-RA	-8.72486	-19575.1	2243.6	0.199956	0	FBgn0026084	CG4944	ciboulot	cib
CG12253-RA	-35.1111	-2159.11	61.4936	0.339026	0	FBgn0026148	CG12253	-	CG12253
CG8201-RM	-45.0838	-7903.52	175.307	0.196588	0	FBgn0026193	CG8201
CG8201-RN	-23.2362	-40390.6	1738.26	0.279685	0	FBgn0026193	CG8201
CG1838-RA	-12.6904	-9519.65	750.144	0.238114	0	FBgn0026199	CG1838	myoglianin	myoglianin
CG12218-RA	-22.2165	-15787.5	710.62	0.111214	0	FBgn0026206	CG12218	mei-P26	mei-P26
CG7935-RA	-11.7678	-5572.1	473.503	0.291551	0	FBgn0026252	CG7935	moleskin	msk
CG7574-RA	-10.4537	-2274.89	217.617	0.225714	0	FBgn0026263	CG7574	bip1	bip1
CG5032-RA	-30.6486	-833.398	27.192	0.156839	0	FBgn0026309	CG5032	adrift	aft
CG5788-RA	-11.8066	-25172.5	2132.08	0.457019	0	FBgn0026316	CG5788	Ubiquitin conjugating enzyme 10	UbcD10
CG6147-RA	-11.0225	-5368.59	487.055	0.211988	0	FBgn0026317	CG6147	Tsc1	Tsc1
CG10961-RA	-22.2527	-1352.72	60.789	0.176601	0	FBgn0026318	CG10961	TNF-receptor-associated factor 6	Traf6
CG8091-RA	-10.4629	-11937.6	1140.95	0.396594	0	FBgn0026404	CG8091	Nedd2-like caspase	Nc
CG3917-RC	-8.74784	-1747.15	199.724	0.442932	0	FBgn0026430	CG3917	gamma-tubulin ring protein 84	Grip84
CG3917-RA	-8.43865	-3165.05	375.066	0.493105	0	FBgn0026430	CG3917	gamma-tubulin ring protein 84	Grip84
CG5688-RA	-7.75135	-694.367	89.5802	0.406476	0	FBgn0026432	CG5688	Grip163	Grip163
CG9201-RC	-10.5498	-2665.94	252.701	0.119205	0	FBgn0026433	CG9201	Grip128	Grip128
CG9201-RB	-9.50817	-3140.35	330.279	0.16885	0	FBgn0026433	CG9201	Grip128	Grip128
CG5704-RA	-18.1114	-3897.37	215.189	0.166023	0	FBgn0026570	CG5704	-	CG5704
CG32575-RA	-7.07502	-18522.5	2618.01	0.44764	0	FBgn0026575	CG32575	hangover	hang
CG32575-RB	-9.05356	-19092.9	2108.88	0.48202	0	FBgn0026575	CG32575	hangover	hang
CG5991-RA	-18.9163	-9687.31	512.113	0.379598	0	FBgn0026576	CG5991	-	CG5991
CG17608-RA	-26.0797	-830.336	31.8384	0.153664	0	FBgn0026718	CG17608	fu12	fu12
CG17608-RB	-17.9987	-1430.17	79.4596	0.117621	0	FBgn0026718	CG17608	fu12	fu12
CG6171-RA	-16.1528	-5688.69	352.18	0.257848	0	FBgn0026737	CG6171	-	CG6171
CG7857-RA	-7.33006	-9269.9	1264.64	0.448748	0	FBgn0026738	CG7857	-	CG7857
CG1981-RA	-10.5297	-5890.53	559.418	0.205433	0	FBgn0026869	CG1981	Thd1	Thd1
CG5203-RA	-9.94555	-5890.62	592.287	0.232892	0	FBgn0027052	CG5203	CHIP	CHIP
CG17322-RA	-10.7458	-1512.48	140.751	0.147508	0	FBgn0027070	CG17322	-	CG17322
CG12141-RA	-7.48542	-14580.8	1947.89	0.292835	0	FBgn0027084	CG12141	Lysyl-tRNA synthetase	Aats-lys
CG7479-RA	-7.05647	-6281.81	890.221	0.412669	0	FBgn0027085	CG7479	Leucyl-tRNA synthetase	Aats-leu
CG6335-RA	-12.079	-2458.84	203.564	0.259984	0	FBgn0027087	CG6335	Histidyl-tRNA synthetase	Aats-his
CG8431-RA	-22.2709	-2150.14	96.5451	0.33808	0	FBgn0027091	CG8431	Cysteinyl-tRNA synthetase	Aats-cys
CG6159-RA	-14.3834	-1111	77.2415	0.269837	0	FBgn0027103	CG6159	sec10	sec10
lethal(1)G0196CG14616-PE,isoformE	-7.21065	-6503.34	901.907	0.324077	0	FBgn0027279	CG14616	lethal (1) G0196	l(1)G0196
CG14616-RK	-21.0341	-1455.12	69.1794	0.279822	0	FBgn0027279	CG14616	lethal (1) G0196	l(1)G0196
CG3073-RA	-13.4836	-1267.67	94.0161	0.294332	0	FBgn0027296	CG3073	lethal (1) G0144	l(1)G0144
CG6542-RA	-18.3311	-2373.71	129.491	0.23391	0	FBgn0027506	CG6542	Egg-derived tyrosine phosphatase	EDTP
CG10254-RB	-15.2695	-12511	819.349	0.180854	0	FBgn0027512	CG10254	-	CG10254
CG8262-RA	-8.8947	-7787.68	875.541	0.141463	0	FBgn0027513	CG8262	anastral spindle 2	ana2
CG7115-RA	-20.7134	-12137.3	585.963	0.109135	0	FBgn0027515	CG7115	-	CG7115
CG6697-RA	-9.85286	-12772.9	1296.36	0.368407	0	FBgn0027526	CG6697	-	CG6697
CG8920-RC	-13.3768	-958.604	71.6619	0.103713	0	FBgn0027529	CG8920	-	CG8920
CG8920-RA	-25.3034	-4614.04	182.349	0.0684247	0	FBgn0027529	CG8920	-	CG8920
CG1927-RA	-14.7148	-8090.09	549.794	0.464397	0	FBgn0027547	CG1927	-	CG1927
CG10863-RA	-10.0423	-9506.85	946.681	0.141697	0	FBgn0027552	CG10863	-	CG10863
CG5508-RA	-9.22659	-2911.65	315.571	0.465079	0	FBgn0027579	CG5508	-	CG5508
CG1516-RI	-8.23115	-650.908	79.0786	0.244472	0	FBgn0027580	CG1516	-	CG1516
CG6191-RA	-18.4514	-2036.27	110.359	0.214137	0	FBgn0027581	CG6191	-	CG6191
CG5629-RA	-12.9197	-3605.04	279.035	0.252134	0	FBgn0027595	CG5629
CG9734-RA	-12.3801	-3103.76	250.706	0.367919	0	FBgn0027657	CG9734	globin 1	glob1
CG12891-RA	-9.13328	-1553.26	170.066	0.376515	0	FBgn0027842	CG12891
CG1795-RA	-9.452	-2151.47	227.621	0.30228	0	FBgn0027864	CG1795	Ogg1	Ogg1
CG15797-RA	-21.189	-964.183	45.504	0.206329	0	FBgn0028292	CG15797	ric8a	ric8a
CG7010-RA	-8.08322	-11568.4	1431.17	0.32127	0	FBgn0028325	CG7010	lethal (1) G0334	l(1)G0334
CG4094-RA	-8.15465	-7491.25	918.647	0.230122	0	FBgn0028336	CG4094	lethal (1) G0255	l(1)G0255
CG5876-RA	-7.35991	-2547.92	346.189	0.237039	0	FBgn0028375	CG5876	heixuedian	heix
CG9670-RA	-8.80491	-9644.39	1095.34	0.235734	0	FBgn0028380	CG9670	falten	fal
CG9214-RA	-14.1765	-879.268	62.0228	0.151596	0	FBgn0028397	CG9214	Tob	Tob
CG9474-RA	-21.8567	-7192.54	329.077	0.244169	0	FBgn0028401	CG9474	Synapse protein 24	Snap24
CG1975-RA	-10.613	-13454.7	1267.75	0.0589749	0	FBgn0028408	CG1975	DNA fragmentation factor-related protein 2	Drep-2
CG10215-RA	-16.8057	-1394.94	83.0043	0.0730634	0	FBgn0028434	CG10215	Ercc1	Ercc1
CG10610-RA	-7.7248	-554.759	71.8153	0.278873	0	FBgn0028436	CG10610	ECSIT	ECSIT
CG11070-RA	-22.5015	-1627.64	72.3346	0.173047	0	FBgn0028467	CG11070	-	CG11070
CG8062-RA	-8.19095	-6263.89	764.734	0.398477	0	FBgn0028469	CG8062
CG4389-RA	-9.29171	-6008.24	646.623	0.260946	0	FBgn0028479	CG4389	-	CG4389
CG4389-RB	-9.68397	-6552.26	676.608	0.331148	0	FBgn0028479	CG4389	-	CG4389
CG3530-RB	-9.18369	-739.74	80.5494	0.38828	0	FBgn0028497	CG3530	-	CG3530
CG4930-RA	-7.55598	-1009.38	133.587	0.451923	0	FBgn0028515	CG4930	Endonuclease G inhibitor	EndoGI
CG3994-RA	-20.0452	-3848.5	191.991	0.190953	0	FBgn0028516	CG3994	-	ZnT35C
CG4249-RA	-8.25617	-5589.94	677.063	0.0528559	0	FBgn0028525	CG4249	crossover suppressor on 2 of Manheim	c(2)M
CG4140-RA	-6.93436	-822.785	118.653	0.300758	0	FBgn0028535	CG4140
CG2139-RC	-11.4699	-3784.62	329.961	0.167529	0	FBgn0028646	CG2139	aralar1	aralar1
CG11902-RA	-7.27907	-2149.62	295.315	0.432149	0	FBgn0028647	CG11902	-	CG11902
CG8612-RA	-7.50713	-498.484	66.4014	0.433627	0	FBgn0028648	CG8612	mitochondrial ribosomal protein L50	mRpL50
CG1100-RA	-12.4678	-14401.7	1155.11	0.39164	0	FBgn0028690	CG1100	Rpn5	Rpn5
CG18508-RA	-11.6298	-1870.6	160.845	0.288423	0	FBgn0028746	CG18508	-	CG18508
CG6932-RA	-9.33158	-16085.4	1723.76	0.461273	0	FBgn0028837	CG6932	COP9 complex homolog subunit 6	CSN6
CG33090-RB	-10.1693	-2059.64	202.534	0.259249	0	FBgn0028916	CG33090	-	CG33090
CG6530-RA	-11.1563	-1532.03	137.324	0.270702	0	FBgn0028956	CG6530	methuselah-like 3	mthl3
CG4633-RA	-11.5378	-4453.44	385.987	0.327673	0	FBgn0028962	CG4633	mitochondrial alanyl-tRNA synthetase	Aats-ala-m
CG18525-RA	-7.72865	-11055.6	1430.47	0.380277	0	FBgn0028984	CG18525	Serine protease inhibitor 5	Spn5
CG5851-RA	-8.26734	-3781.47	457.399	0.173969	0	FBgn0028992	CG5851	sds22	sds22
CG7184-RA	-8.80177	-5030.51	571.533	0.443306	0	FBgn0029152	CG7184	Makorin 1	Mkrn1
CG9131-RA	-10.1053	-1300.13	128.658	0.260893	0	FBgn0029161	CG9131	slowmo	slmo
CG9131-RB	-10.4655	-1702.49	162.677	0.317615	0	FBgn0029161	CG9131	slowmo	slmo
CG4535-RA	-19.4592	-5175.28	265.955	0.466533	0	FBgn0029174	CG4535	FK506-binding protein FKBP59	FKBP59
CG13373-RA	-13.4147	-1686.49	125.719	0.337999	0	FBgn0029522	CG13373	-	CG13373
CG10802-RA	-9.78962	-1927.21	196.863	0.312988	0	FBgn0029664	CG10802	-	CG10802
CG2938-RB	-10.3382	-3350.77	324.115	0.275804	0	FBgn0029685	CG2938	-	CG2938
CG2941-RA	-12.4348	-5982.85	481.139	0.433136	0	FBgn0029686	CG2941	-	CG2941
CG2982-RB	-15.071	-2339.33	155.221	0.405716	0	FBgn0029704	CG2982	-	CG2982
CG4078-RA	-7.09329	-994.672	140.227	0.212141	0	FBgn0029798	CG4078	-	CG4078
CG4064-RA	-7.09863	-632.502	89.102	0.4995	0	FBgn0029808	CG4064
CG3016-RA	-10.2245	-4821.24	471.54	0.240178	0	FBgn0029819	CG3016	-	CG3016
CG12236-RB	-9.97731	-10752.1	1077.65	0.383241	0	FBgn0029822	CG12236	-	CG12236
CG3011-RA	-7.48123	-2058.82	275.198	0.279707	0	FBgn0029823	CG3011	-	CG3011
CG5966-RA	-9.12838	-1081.71	118.499	0.126122	0	FBgn0029831	CG5966	-	CG5966
CG3774-RA	-8.1418	-3164.88	388.72	0.385057	0	FBgn0029849	CG3774	ER GDP-fucose transporter	Efr
CG15893-PA	-7.12716	-2953.8	414.443	0.354624	0	FBgn0029865	CG15893	-	CG15893
CG3842-RA	-11.1583	-680.252	60.9639	0.136544	0	FBgn0029866	CG3842	-	CG3842
CG3847-RA	-15.8313	-13518.7	853.922	0.452754	0	FBgn0029867	CG3847	-	CG3847
CG3869-RB	-10.2815	-6534.74	635.58	0.466963	0	FBgn0029870	CG3869	Mitochondrial assembly regulatory factor	Marf
CG14444-RA	-34.6029	-1961.05	56.6731	0.0721923	0	FBgn0029879	CG14444	Anaphase promoting complex 7	Apc7
CG3198-RA	-7.10695	-4285.14	602.951	0.14372	0	FBgn0029887	CG3198	-	CG3198
CG4523-RA	-17.1791	-758.537	44.1546	0.311146	0	FBgn0029891	CG4523	PTEN-induced putative kinase 1	Pink1
CG14440-RA	-13.574	-858.136	63.2192	0.131361	0	FBgn0029894	CG14440	-	CG14440
CG4558-RA	-8.83065	-2779.99	314.811	0.314418	0	FBgn0029914	CG4558	-	CG4558
CG4586-RA	-9.53166	-966.715	101.421	0.169286	0	FBgn0029924	CG4586	-	CG4586
CG1643-RA	-17.8286	-6372.61	357.437	0.311961	0	FBgn0029943	CG1643	Autophagy-specific gene 5	Atg5
CG10932-RA	-11.95	-1292.39	108.149	0.185705	0	FBgn0029969	CG10932	-	CG10932
CG10778-RA	-11.5203	-2018.61	175.222	0.14815	0	FBgn0029980	CG10778	-	CG10778
CG2258-RA	-13.0143	-1146.06	88.0615	0.0942336	0	FBgn0029997	CG2258	-	CG2258
CG1575-RA	-24.6182	-1433.01	58.2094	0.370334	0	FBgn0029999	CG1575	-	CG1575
CG1583-RA	-9.18462	-2161.48	235.337	0.115081	0	FBgn0030013	CG1583	-	GIIIspla2
CG2147-RA	-9.21068	-2309.84	250.778	0.25161	0	FBgn0030025	CG2147	-	CG2147
CG12125-RA	-12.6666	-3465.3	273.578	0.313603	0	FBgn0030037	CG12125	-	CG12125
CG12112-RA	-12.4032	-7508.73	605.385	0.0653065	0	FBgn0030048	CG12112	-	CG12112
CG11284-RA	-11.8552	-12401.6	1046.09	0.298535	0	FBgn0030056	CG11284	-	CG11284
CG1885-RA	-7.80747	-654.155	83.7859	0.118857	0	FBgn0030066	CG1885	-	CG1885
CG10962-RB	-8.93972	-6089.31	681.152	0.06542	0	FBgn0030073	CG10962	-	CG10962
CG10962-RA	-17.4509	-6889.46	394.791	0.127584	0	FBgn0030073	CG10962	-	CG10962
CG4040-RA	-11.6086	-3260.02	280.828	0.129648	0	FBgn0030076	CG4040
CG7246-RA	-7.47159	-2405.91	322.007	0.23376	0	FBgn0030081	CG7246	-	CG7246
CG12118-RB	-7.71374	-5360.18	694.888	0.229865	0	FBgn0030101	CG12118	-	CG12118
CG12124-RA	-11.7034	-8897.02	760.211	0.241523	0	FBgn0030112	CG12124
CG17754-RD	-7.8604	-1800.8	229.098	0.353908	0	FBgn0030114	CG17754	-	CG17754
CG3002-RB	-9.81239	-4896.39	499.001	0.182203	0	FBgn0030141	CG3002	Golgi-localized, gamma-adaptin ear containing, ARF binding protein	Gga
CG15312-RA	-15.647	-12976.3	829.313	0.266506	0	FBgn0030174	CG15312	-	CG15312
CG2974-PA	-9.48834	-1697.45	178.898	0.13938	0	FBgn0030178	CG2974	-	CG2974
CG2974-RB	-8.2821	-1028.94	124.236	0.240627	0	FBgn0030178	CG2974	-	CG2974
CG15309-RA	-13.3075	-2424.92	182.222	0.164981	0	FBgn0030183	CG15309	-	CG15309
CG1938-RA	-12.0332	-1098.15	91.2605	0.360433	0	FBgn0030276	CG1938	Dynein light intermediate chain	Dlic
CG11757-PA	-15.4125	-5967.5	387.185	0.26043	0	FBgn0030288	CG11757
CG11727-RB	-11.7483	-2135.72	181.79	0.205526	0	FBgn0030299	CG11727
CG11727-RA	-16.4567	-7814.14	474.83	0.135704	0	FBgn0030299	CG11727
CG1749-RA	-13.0408	-2659.59	203.943	0.407399	0	FBgn0030305	CG1749	-	CG1749
CG2371-RB	-10.4733	-666.662	63.6535	0.166364	0	FBgn0030323	CG2371	-	CG2371
CG1578-RA	-19.2521	-3326.99	172.812	0.193503	0	FBgn0030336	CG1578	-	CG1578
CG2025-RA	-9.61732	-1553.6	161.542	0.429756	0	FBgn0030344	CG2025	-	CG2025
CG15737-RA	-8.95777	-4885.15	545.353	0.209132	0	FBgn0030353	CG15737
CG2556-RA	-7.9658	-946.505	118.821	0.186184	0	FBgn0030396	CG2556	-	CG2556
CG12717-RA	-11.5786	-2421.48	209.134	0.277525	0	FBgn0030420	CG12717	-	CG12717
CG3812-RA	-24.6369	-665.092	26.9958	0.15242	0	FBgn0030421	CG3812	-	CG3812
CG4407-RB	-16.499	-820.796	49.7482	0.104886	0	FBgn0030431	CG4407	-	CG4407
CG4407-RA	-17.9568	-1761.24	98.0821	0.0619806	0	FBgn0030431	CG4407	-	CG4407
CG4404-RA	-18.2073	-3286.04	180.48	0.0635995	0	FBgn0030432	CG4404	-	CG4404
CG4351-RA	-6.98781	-10984.6	1571.96	0.292897	0	FBgn0030448	CG4351
CG4332-RA	-10.9836	-2051.7	186.796	0.29304	0	FBgn0030456	CG4332	-	CG4332
CG1662-RA	-11.8672	-682.302	57.4949	0.239743	0	FBgn0030481	CG1662	-	CG1662
CG12175-RB	-10.5306	-12689.3	1204.99	0.306655	0	FBgn0030502	CG12175	toothrin	tth
CG9940-RB	-14.0654	-992.165	70.5393	0.145777	0	FBgn0030512	CG9940	-	CG9940
CG11674-RA	-7.15173	-3660.31	511.808	0.181789	0	FBgn0030551	CG11674	-	CG11674
CG1839-RA	-12.4552	-650.273	52.209	0.228711	0	FBgn0030555	CG1839	F box and leucine-rich-repeat gene 4	Fbxl4
CG14408-RB	-7.51622	-1981.09	263.575	0.276048	0	FBgn0030581	CG14408	-	CG14408
CG5541-RA	-21.0947	-2388.33	113.219	0.174937	0	FBgn0030603	CG5541	-	CG5541
CG9053-RA	-13.3381	-931.967	69.8725	0.449891	0	FBgn0030606	CG9053	-	CG9053
CG9057-RA	-17.3705	-30232.8	1740.46	0.250504	0	FBgn0030608	CG9057	Lipid storage droplet-2	Lsd-2
CG7872-RA	-7.03855	-860.135	122.203	0.437457	0	FBgn0030658	CG7872	-	CG7872
CG8239-RA	-7.15022	-480.677	67.2254	0.417879	0	FBgn0030683	CG8239	-	CG8239
CG8948-RA	-9.20748	-8975.54	974.81	0.24255	0	FBgn0030685	CG8948	Graf	Graf
CG8470-RA	-14.1901	-2080.84	146.64	0.482961	0	FBgn0030692	CG8470	mitochondrial ribosomal protein S30	mRpS30
CG8995-RA	-15.1279	-1812.49	119.811	0.278093	0	FBgn0030695	CG8995	Peptidoglycan recognition protein LE	PGRP-LE
CG8928-RA	-6.93583	-8979.18	1294.61	0.40916	0	FBgn0030711	CG8928	-	CG8928
CG9216-RA	-7.18564	-7051.77	981.37	0.217808	0	FBgn0030726	CG9216
CG9917-RA	-17.7571	-5034.27	283.508	0.0880104	0	FBgn0030740	CG9917	-	CG9917
CG9992-RB	-14.9124	-2728.37	182.959	0.241774	0	FBgn0030744	CG9992	-	CG9992
CG9992-RC	-9.59731	-4483.13	467.124	0.293013	0	FBgn0030744	CG9992	-	CG9992
CG9902-RA	-6.91044	-1030.42	149.111	0.164526	0	FBgn0030757	CG9902	-	CG9902
CG9819-RA	-10.7309	-2239.7	208.715	0.319192	0	FBgn0030758	CG9819	Calcineurin A at 14F	CanA-14F
CG9699-RA	-9.33284	-2263.47	242.528	0.112879	0	FBgn0030772	CG9699
CG13004-RA	-7.61509	-1988.34	261.105	0.0794052	0	FBgn0030797	CG13004	-	CG13004
CG9104-RA	-8.44953	-6005.06	710.697	0.148526	0	FBgn0030800	CG9104	-	CG9104
CG4880-RA	-7.77884	-3230.91	415.346	0.361954	0	FBgn0030803	CG4880	-	CG4880
CG4949-RB	-14.8611	-1608.99	108.269	0.451309	0	FBgn0030813	CG4949	-	CG4949
CG4991-RB	-9.77804	-1713.9	175.28	0.281737	0	FBgn0030817	CG4991	-	CG4991
CG5010-RA	-8.01151	-2556.03	319.044	0.0726488	0	FBgn0030821	CG5010
CG8915-RA	-12.1385	-888.111	73.1646	0.115774	0	FBgn0030833	CG8915	-	CG8915
CG8675-RA	-11.895	-665.659	55.9615	0.338765	0	FBgn0030834	CG8675	-	CG8675
CG8557-RA	-8.52876	-6088.43	713.871	0.319532	0	FBgn0030842	CG8557	-	CG8557
CG8316-RA	-11.3123	-2287.62	202.224	0.0675925	0	FBgn0030852	CG8316	-	CG8316
CG6762-RA	-7.15409	-2209.78	308.884	0.249426	0	FBgn0030876	CG6762	-	CG6762
CG7536-RB	-9.53432	-1251.03	131.214	0.459256	0	FBgn0030890	CG7536	-	CG7536
CG7206-RB	-9.34838	-497.77	53.2466	0.49811	0	FBgn0030892	CG7206	-	CG7206
CG7192-RA	-16.2051	-8215.43	506.967	0.333547	0	FBgn0030894	CG7192	-	CG7192
CG6023-RB	-10.0815	-665.676	66.0292	0.132308	0	FBgn0030912	CG6023	-	CG6023
CG6461-RA	-7.01041	-4769	680.274	0.370946	0	FBgn0030932	CG6461	-	CG6461
CG7280-RA	-6.9786	-3061.39	438.683	0.178779	0	FBgn0030966	CG7280	-	CG7280
CG7326-RA	-10.4331	-617.131	59.1513	0.340007	0	FBgn0030970	CG7326	-	CG7326
CG7332-RA	-11.2078	-1783.27	159.11	0.275892	0	FBgn0030973	CG7332	-	CG7332
CG7453-RA	-7.95911	-3546.01	445.529	0.24691	0	FBgn0030991	CG7453	-	CG7453
CG14217-RE	-14.799	-24939.6	1685.23	0.135575	0	FBgn0031030	CG14217	Tao-1	Tao-1
CG14222-RA	-19.7231	-15582.1	790.043	0.430536	0	FBgn0031043	CG14222	-	CG14222
CG14211-RB	-10.4292	-991.643	95.0835	0.348419	0	FBgn0031044	CG14211	MAPK Phosphatase 4	MKP-4
CG14229-RA	-16.7523	-4834.26	288.572	0.247179	0	FBgn0031059	CG14229	-	CG14229
CG14230-RA	-8.55017	-5809.72	679.486	0.29039	0	FBgn0031062	CG14230	-	CG14230
CG12534-RA	-8.7707	-11077.2	1262.98	0.274111	0	FBgn0031068	CG12534	Augmenter of liver regeneration	Alr
CG9576-RA	-10.3383	-1038.68	100.47	0.366511	0	FBgn0031091	CG9576	-	CG9576
CG9578-RA	-12.6096	-3562.56	282.527	0.151895	0	FBgn0031094	CG9578	-	CG9578
CG1812-RA	-11.5316	-2371.53	205.654	0.428289	0	FBgn0031119	CG1812	-	CG1812
CG1532-RA	-10.5046	-1475.43	140.456	0.133529	0	FBgn0031143	CG1532	-	CG1532
CG32513-RA	-10.013	-1871.41	186.898	0.125156	0	FBgn0031150	CG32513	bves	bves
CG15445-RB	-13.0572	-1078.06	82.5644	0.38326	0	FBgn0031161	CG15445	-	CG15445
CG15445-RA	-11.4591	-2061.23	179.877	0.324628	0	FBgn0031161	CG15445	-	CG15445
CG1819-PA	-10.3167	-847.419	82.1408	0.208839	0	FBgn0031162	CG1819
CG14613-RA	-10.5145	-2946.87	280.267	0.232174	0	FBgn0031188	CG14613	-	CG14613
CG14618-RA	-9.54386	-1191.71	124.867	0.295719	0	FBgn0031189	CG14618	-	CG14618
CG12576-RA	-11.5158	-896.801	77.8754	0.416273	0	FBgn0031190	CG12576	-	CG12576
CG11372-RA	-9.63654	-6832.16	708.985	0.23883	0	FBgn0031213	CG11372	galectin	galectin
CG5118-RA	-7.04057	-2929.75	416.123	0.394272	0	FBgn0031317	CG5118	-	CG5118
CG14352-RA	-14.7547	-3359.67	227.702	0.209997	0	FBgn0031351	CG14352	-	CG14352
CG4238-RA	-8.96948	-2935.94	327.326	0.0389173	0	FBgn0031384	CG4238	-	CG4238
CG4267-RA	-8.13263	-2058.2	253.079	0.0891009	0	FBgn0031405	CG4267	-	CG4267
CG15390-RA	-10.6399	-1098.86	103.278	0.414435	0	FBgn0031419	CG15390	-	CG15390
CG9870-RA	-10.7459	-562.465	52.3421	0.236908	0	FBgn0031422	CG9870	-	CG9870
CG2903-RA	-13.3336	-1493.83	112.035	0.326408	0	FBgn0031450	CG2903	Hepatocyte growth factor regulated tyrosine kinase substrate	Hrs
CG17257-RB	-7.36512	-1111.92	150.971	0.466906	0	FBgn0031495	CG17257	beta4GalNAcTB pilot	GABPI
CG17260-RA	-21.3846	-826.749	38.661	0.0905835	0	FBgn0031498	CG17260	-	CG17260
CG3326-RA	-8.52804	-981.451	115.085	0.336077	0	FBgn0031519	CG3326	-	CG3326
CG3304-PB,isoformB	-18.8006	-1269.79	67.54	0.201997	0	FBgn0031527	CG3304
CG3248-RA	-13.7803	-1410.07	102.325	0.427033	0	FBgn0031536	CG3248	Cog3	Cog3
CG3407-RA	-12.3957	-1825.74	147.288	0.384625	0	FBgn0031573	CG3407	-	CG3407
CG3980-PA,isoformA	-14.2183	-2465.12	173.377	0.316358	0	FBgn0031575	CG3980	-	Cep97
CG3714-RC	-11.8538	-1305.23	110.111	0.144882	0	FBgn0031589	CG3714	-	CG3714
CG15632-RA	-14.7422	-2088.4	141.662	0.0453679	0	FBgn0031623	CG15632	TBP-associated factor 30kD subunit alpha-2	Taf12L
CG15626-RA	-24.6877	-648.404	26.2643	0.33869	0	FBgn0031635	CG15626	-	CG15626
CG11926-RA	-9.64854	-2037.42	211.163	0.29166	0	FBgn0031640	CG11926	-	CG11926
CG3008-RA	-9.1238	-5005.46	548.616	0.333643	0	FBgn0031643	CG3008	-	CG3008
CG14043-RA	-15.5566	-1665.67	107.072	0.111103	0	FBgn0031659	CG14043	-	CG14043
CG3782-RA	-14.6789	-3859.4	262.921	0.441325	0	FBgn0031660	CG3782	mitochondrial ribosomal protein L28	mRpL28
CG31919-RB	-8.20544	-2532.42	308.627	0.476172	0	FBgn0031674	CG31919	-	CG31919
CG14036-RA	-8.13225	-2136.58	262.729	0.222982	0	FBgn0031677	CG14036	-	CG14036
CG31918-RA	-12.9067	-5424.26	420.266	0.219182	0	FBgn0031678	CG31918	-	CG31918
CG12512-RA	-7.72164	-2133.07	276.246	0.0461308	0	FBgn0031703	CG12512	-	CG12512
CG7371-RA	-11.4382	-6345.51	554.765	0.233557	0	FBgn0031710	CG7371	-	CG7371
CG14005-RA	-12.6801	-3557.74	280.578	0.377661	0	FBgn0031739	CG14005	-	CG14005
CG9523-RA	-8.17205	-640.322	78.3552	0.426044	0	FBgn0031812	CG9523	-	CG9523
CG13766-RA	-33.858	-772.899	22.8277	0.290969	0	FBgn0031834	CG13766	-	CG13766
CG11329-RA	-10.7589	-2112.89	196.386	0.366697	0	FBgn0031848	CG11329	-	CG11329
CG4502-RB	-9.25438	-9857.42	1065.16	0.190716	0	FBgn0031896	CG4502	-	CG4502
CG5149-RA	-7.82829	-5424.59	692.947	0.469017	0	FBgn0031904	CG5149	-	CG5149
CG7231-RA	-13.9682	-1322.75	94.6972	0.161965	0	FBgn0031968	CG7231	-	CG7231
CG12560-RA	-15.8253	-1104.1	69.768	0.190355	0	FBgn0031974	CG12560	-	CG12560
CG8668-RA	-12.9298	-4952.46	383.027	0.291227	0	FBgn0031988	CG8668	-	CG8668
CG8475-RA	-7.98486	-3513.92	440.073	0.365001	0	FBgn0031995	CG8475	-	CG8475
CG8460-RA	-16.2313	-6463.43	398.208	0.394565	0	FBgn0031996	CG8460	-	CG8460
CG8455-RB	-22.2102	-620.428	27.9343	0.2107	0	FBgn0031997	CG8455	-	CG8455
CG8372-RB	-7.78164	-3455.36	444.04	0.254185	0	FBgn0032000	CG8372	-	CG8372
CG8360-RA	-9.74301	-1604.55	164.687	0.370986	0	FBgn0032001	CG8360	-	CG8360
CG7627-RA	-7.31317	-4866.95	665.505	0.493433	0	FBgn0032026	CG7627	-	CG7627
CG17292-RB	-14.9756	-983.862	65.6975	0.109874	0	FBgn0032029	CG17292	-	CG17292
CG13088-RA	-29.7129	-4691.33	157.889	0.106077	0	FBgn0032047	CG13088	-	CG13088
CG3811-RA	-15.0551	-5202.74	345.579	0.314362	0	FBgn0032123	CG3811	Organic anion transporting polypeptide 30B	Oatp30B
CG3881-RA	-8.4849	-5009.25	590.372	0.301357	0	FBgn0032135	CG3881	GlcAT-S	GlcAT-S
CG5385-RA	-11.5415	-5340.13	462.689	0.317836	0	FBgn0032215	CG5385	-	CG5385
CG5037-RA	-8.8958	-3789.8	426.021	0.490315	0	FBgn0032222	CG5037	-	CG5037
CG5034-RA	-11.0417	-5289.41	479.038	0.283342	0	FBgn0032223	CG5034	GATAd	GATAd
CG5056-RA	-10.0317	-1317.7	131.354	0.356719	0	FBgn0032231	CG5056	-	CG5056
CG5362-RA	-7.43533	-2800.71	376.677	0.497589	0	FBgn0032237	CG5362
CG5300-RA	-14.3766	-4332.17	301.336	0.280157	0	FBgn0032243	CG5300	Klp31E	Klp31E
CG13142-PA	-7.3932	-2290.94	309.872	0.261522	0	FBgn0032251	CG13142	-	CG13142
CG6144-RA	-11.3788	-2470.78	217.14	0.281981	0	FBgn0032259	CG6144	-	CG6144
CG6144-RB	-8.97865	-3534.71	393.679	0.359675	0	FBgn0032259	CG6144	-	CG6144
CG7384-RA	-16.3554	-1918.07	117.275	0.170917	0	FBgn0032262	CG7384	-	CG7384
CG6192-RA	-10.4874	-12744.5	1215.22	0.284254	0	FBgn0032341	CG6192	-	Reps
CG6201-RA	-11.1613	-985.854	88.3275	0.284674	0	FBgn0032343	CG6201	-	CG6201
CG6287-RA	-12.2154	-4554.86	372.878	0.0544577	0	FBgn0032350	CG6287	-	CG6287
CG14931-RA	-10.1569	-520.728	51.2684	0.239994	0	FBgn0032374	CG14931	-	CG14931
CG12314-RA	-16.9096	-7001.66	414.063	0.176348	0	FBgn0032389	CG12314
CG5202-RA	-7.12247	-995.725	139.8	0.238876	0	FBgn0032391	CG5202	escl	escl
CG6756-RA	-11.7144	-5193.84	443.371	0.337456	0	FBgn0032397	CG6756	Translocase of outer membrane 70	Tom70
CG12292-RA	-9.88943	-2789.11	282.029	0.418549	0	FBgn0032451	CG12292	spichthyin	spict
CG6180-RA	-19.5847	-1701.09	86.8582	0.259368	0	FBgn0032453	CG6180	-	CG6180
CG5792-PB,isoformB	-10.2847	-6017.53	585.094	0.321152	0	FBgn0032455	CG5792	-	CG5792
CG5792-RA	-12.1146	-3830.25	316.168	0.343056	0	FBgn0032455	CG5792	-	CG5792
CG9828-RA	-13.4141	-1635.8	121.947	0.218559	0	FBgn0032474	CG9828	DnaJ homolog	DnaJ-H
CG9828-RB	-23.8196	-2403.6	100.909	0.396103	0	FBgn0032474	CG9828	DnaJ homolog	DnaJ-H
CG5439-RA	-8.19308	-3362.61	410.421	0.404844	0	FBgn0032476	CG5439	-	CG5439
CG9426-RA	-27.4582	-5176.18	188.511	0.289145	0	FBgn0032485	CG9426	-	CG9426
CG17996-RA	-11.8047	-566.615	47.9992	0.221206	0	FBgn0032595	CG17996	-	CG17996
CG5131-RA	-9.52071	-695.17	73.0166	0.390003	0	FBgn0032644	CG5131	-	CG5131
CG6412-RA	-11.1791	-1512.13	135.264	0.409594	0	FBgn0032646	CG6412	-	CG6412
CG5674-RA	-9.23694	-766.958	83.0315	0.332784	0	FBgn0032656	CG5674	-	CG5674
Phosphodiesterase11CG10231-PA	-12.6618	-7716.56	609.437	0.166877	0	FBgn0032686	CG34341
CG10413-RA	-9.28272	-2618	282.029	0.439022	0	FBgn0032689	CG10413	-	CG10413
CG10336-RA	-8.70131	-3886.86	446.698	0.335305	0	FBgn0032698	CG10336	-	CG10336
CG10383-RA	-44.4121	-2117.27	47.6733	0.288814	0	FBgn0032699	CG10383	-	CG10383
CG10373-RA	-19.542	-4614.1	236.112	0.239873	0	FBgn0032704	CG10373	-	CG10373
CG10602-RD	-12.8222	-10516	820.143	0.323478	0	FBgn0032721	CG10602	-	CG10602
CG18397-RA	-7.13594	-2944.74	412.664	0.289182	0	FBgn0032723	CG18397	short spindle 3	ssp3
CG10431-RA	-11.0407	-1146.41	103.836	0.416605	0	FBgn0032730	CG10431	-	CG10431
CG10492-RA	-8.32545	-3773.24	453.218	0.277014	0	FBgn0032748	CG10492	-	CG10492
CG17544-RA	-14.5473	-1847.64	127.009	0.180616	0	FBgn0032775	CG17544	-	CG17544
CG9994-RA	-9.16489	-877.907	95.7903	0.129811	0	FBgn0032782	CG9994	Rab9	Rab9
CG10195-RA	-7.33698	-829.098	113.003	0.490206	0	FBgn0032787	CG10195	-	CG10195
CG10462-RA	-18.2086	-8211.41	450.964	0.228189	0	FBgn0032815	CG10462	-	CG10462
CG2608-RA	-15.271	-5306.72	347.504	0.224483	0	FBgn0032870	CG2608	-	CG2608
CG1962-RA	-32.1655	-37395.8	1162.61	0.227805	0	FBgn0032876	CG1962	-	CG1962
CG9320-RA	-10.9888	-4943.03	449.824	0.476281	0	FBgn0032882	CG9320	nucleostemin 4	ns4
CG9324-RA	-6.93821	-606.876	87.4687	0.406282	0	FBgn0032884	CG9324	Pomp	Pomp
CG9331-RA	-7.71949	-909.847	117.864	0.104954	0	FBgn0032889	CG9331	-	CG9331
CG9339-RC	-9.91741	-9718.31	979.924	0.189535	0	FBgn0032901	CG9339	skywalker	sky
CG9257-RA	-12.6224	-4485.12	355.33	0.320492	0	FBgn0032916	CG9257	-	CG9257
CG9248-RB	-9.92033	-2884.38	290.754	0.46852	0	FBgn0032923	CG9248	-	CG9248
CG8679-RA	-8.68821	-1890.54	217.598	0.492834	0	FBgn0032934	CG8679	-	CG8679
CG8666-RB	-12.4663	-1131.88	90.795	0.182392	0	FBgn0032943	CG8666	Tetraspanin 39D	Tsp39D
CG2225-RB	-12.5842	-596.103	47.3693	0.145775	0	FBgn0032957	CG2225	-	CG2225
CG3651-RA	-11.294	-6948.83	615.27	0.364974	0	FBgn0032974	CG3651	-	CG3651
CG3107-RA	-14.9066	-5632.97	377.884	0.148328	0	FBgn0033005	CG3107	-	CG3107
CG3136-RA	-9.74517	-3178.39	326.15	0.149632	0	FBgn0033010	CG3136	Atf6	Atf6
CG3136-RC	-10.2492	-5402.68	527.132	0.129409	0	FBgn0033010	CG3136	Atf6	Atf6
CG10395-PA,isoformA	-9.00359	-616.427	68.4645	0.172959	0	FBgn0033019	CG10395	-	CG10395
CG1294-PA	-7.90898	-627.135	79.2941	0.227062	0	FBgn0033030	CG1294	-	CG1294
CG33131-RA	-7.39924	-1757.05	237.464	0.26455	0	FBgn0033052	CG33131	SCAP	SCAP
CG9436-RA	-18.1697	-692.158	38.0941	0.181169	0	FBgn0033101	CG9436	-	CG9436
CG11141-RB	-9.68209	-2528.36	261.138	0.343537	0	FBgn0033177	CG11141	-	CG11141
CG1620-RA	-11.6482	-2854.72	245.079	0.219604	0	FBgn0033183	CG1620	-	CG1620
CG1602-RA	-9.79164	-1957.37	199.902	0.288044	0	FBgn0033186	CG1602	-	CG1602
CG17985-RA	-10.7321	-2573.05	239.752	0.178572	0	FBgn0033199	CG17985	-	CG17985
CG12159-RA	-9.39716	-9409.5	1001.31	0.389684	0	FBgn0033232	CG12159	-	CG12159
CG8791-RA	-7.1311	-1484.15	208.123	0.141375	0	FBgn0033234	CG8791	-	CG8791
CG14764-RA	-9.62334	-6631.52	689.108	0.270143	0	FBgn0033236	CG14764	-	CG14764
CG8726-RA	-11.9846	-2545.45	212.393	0.20156	0	FBgn0033244	CG8726	-	CG8726
CG11198-RA	-7.13572	-4928.62	690.697	0.257778	0	FBgn0033246	CG11198	Acetyl-CoA carboxylase	ACC
CG8722-RA	-11.8286	-1378.33	116.525	0.302019	0	FBgn0033247	CG8722	Nucleoporin 44A	Nup44A
CG8712-RA	-17.0215	-3086.93	181.355	0.442601	0	FBgn0033258	CG8712	-	CG8712
CG2183-RA	-13.4337	-15683.9	1167.51	0.105979	0	FBgn0033273	CG2183	-	CG2183
CG8734-RA	-9.20982	-3920.61	425.699	0.32836	0	FBgn0033315	CG8734	Galactosyltransferase II	beta3GalTII
CG8258-RA	-7.65371	-7938.63	1037.23	0.439851	0	FBgn0033342	CG8258	-	CG8258
CG13742-RA	-11.5847	-2690.92	232.282	0.465247	0	FBgn0033372	CG13742	-	CG13742
CG8026-RA	-14.809	-5277.1	356.345	0.241664	0	FBgn0033391	CG8026	-	CG8026
CG2078-RA	-10.0488	-5608.87	558.163	0.0930014	0	FBgn0033402	CG2078	Myd88	Myd88
CG12928-PA	-7.97824	-4714.92	590.973	0.0639918	0	FBgn0033432	CG12928
CG12928-RB	-8.95748	-8324.57	929.343	0.0892643	0	FBgn0033432	CG12928
CG12927-PA	-45.0323	-1595.71	35.4348	0.0662824	0	FBgn0033433	CG12927
CG1863-PB,isoformB	-16.1284	-993.299	61.587	0.156744	0	FBgn0033435	CG1863
CG1863-PB,isoformB	-8.19229	-3985.43	486.485	0.11624	0	FBgn0033435	CG1863
CG12924-RA	-11.7822	-3324.79	282.188	0.436004	0	FBgn0033450	CG12924	Lsm11	Lsm11
CG1667-RA	-14.7053	-8800.56	598.463	0.298565	0	FBgn0033453	CG1667	-	CG1667
CG1675-RA	-8.00187	-571.996	71.4827	0.418986	0	FBgn0033457	CG1675	-	CG1675
CG18446-RA	-13.9459	-17460.7	1252.03	0.293665	0	FBgn0033458	CG18446	-	CG18446
CG2264-PE,isoformE	-7.31872	-2396.65	327.468	0.382906	0	FBgn0033478	CG2264
CG12214-RB	-8.7335	-4282.65	490.371	0.131089	0	FBgn0033495	CG12214	-	CG12214
CG12897-RA	-26.0459	-9295.86	356.903	0.0800103	0	FBgn0033517	CG12897
CG7220-RB	-13.1848	-9114.82	691.314	0.171429	0	FBgn0033544	CG7220	-	CG7220
CG7220-RA	-8.17626	-8909.57	1089.69	0.26426	0	FBgn0033544	CG7220	-	CG7220
CG12391-RA	-11.2281	-12217.8	1088.14	0.414237	0	FBgn0033581	CG12391	-	CG12391
CG7737-RA	-14.5825	-3210.67	220.174	0.295174	0	FBgn0033584	CG7737	-	CG7737
CG13200-PA	-7.02926	-10098.7	1436.66	0.223929	0	FBgn0033630	CG13200
CG9027-RA	-16.3717	-3769.38	230.238	0.206658	0	FBgn0033631	CG9027	-	CG9027
CG9027-RD	-26.1976	-13885.3	530.024	0.171218	0	FBgn0033631	CG9027	-	CG9027
CG7777-RB	-13.1112	-13985.8	1066.71	0.157465	0	FBgn0033635	CG7777	-	CG7777
CG7777-RA	-8.28159	-17022.7	2055.49	0.0979739	0	FBgn0033635	CG7777	-	CG7777
CG9003-RA	-9.88477	-9229.18	933.677	0.211414	0	FBgn0033639	CG9003	-	CG9003
CG8988-RA	-9.60401	-4564.42	475.262	0.311683	0	FBgn0033656	CG8988	site-2 protease	S2P
CG8981-RA	-8.93492	-3567.86	399.316	0.369517	0	FBgn0033664	CG8981
CG8889-RC	-9.58478	-1584.41	165.305	0.354	0	FBgn0033675	CG8889
CG17509-RA	-9.63835	-8355.49	866.9	0.464577	0	FBgn0033676	CG17509
CG8321-RA	-15.6567	-1347.42	86.0603	0.339852	0	FBgn0033677	CG8321	-	CG8321
CG12367-RA	-14.1265	-1297.28	91.8329	0.156125	0	FBgn0033686	CG12367	-	Hen1
CG13163-RA	-10.0282	-1199.54	119.617	0.423207	0	FBgn0033712	CG13163	-	CG13163
CG8841-RC	-14.973	-1823.2	121.766	0.141287	0	FBgn0033713	CG8841	-	CG8841
CG8490-RA	-9.02553	-658.658	72.9772	0.247605	0	FBgn0033715	CG8490	-	CG8490
CG13162-RA	-20.5537	-2129.1	103.587	0.433998	0	FBgn0033718	CG13162	anastral spindle 3	ana3
CG8569-RA	-15.162	-2343.9	154.59	0.264261	0	FBgn0033752	CG8569	-	CG8569
CG8594-RA	-11.5556	-4045.44	350.085	0.433057	0	FBgn0033755	CG8594	Chloride channel-b	ClC-b
CG8811-RB	-11.3087	-1683.32	148.852	0.444461	0	FBgn0033757	CG8811	muskelin	muskelin
CG8778-RA	-10.8069	-4129.14	382.084	0.435099	0	FBgn0033761	CG8778	-	CG8778
CG8632-RB	-9.08197	-4160.02	458.053	0.0528291	0	FBgn0033762	CG8632	-	CG8632
CG8632-RA	-15.5551	-4613.48	296.59	0.24621	0	FBgn0033762	CG8632	-	CG8632
CG8768-RA	-14.0422	-734.841	52.331	0.182029	0	FBgn0033769	CG8768	-	CG8768
CG8767-RA	-8.46888	-1987.05	234.63	0.104088	0	FBgn0033773	CG8767	mos	mos
CG17019-RA	-7.71038	-1529.77	198.404	0.404153	0	FBgn0033783	CG17019	-	CG17019
CG18278-RA	-13.2446	-896.766	67.7079	0.0848243	0	FBgn0033836	CG18278	-	CG18278
CG6016-RA	-12.5876	-2747.89	218.302	0.498979	0	FBgn0033844	CG6016	bb in a boxcar	bbc
CG13344-RA	-8.97863	-4763.47	530.535	0.197526	0	FBgn0033884	CG13344	-	CG13344
CG13350-RA	-12.5643	-3018.74	240.264	0.339815	0	FBgn0033890	CG13350	-	Ctf4
CG8067-RA	-8.93234	-4454.76	498.722	0.473287	0	FBgn0033891	CG8067	-	CG8067
CG8233-RA	-19.8023	-9662.1	487.929	0.436177	0	FBgn0033897	CG8233	Reduction in Cnn dots 1	Rcd1
CG8257-RA	-10.6627	-1293.46	121.306	0.123868	0	FBgn0033900	CG8257	-	CG8257
CG8494-RA	-8.77453	-4363.8	497.326	0.417506	0	FBgn0033916	CG8494	-	CG8494
CG8589-RA	-9.23582	-4057.46	439.318	0.434094	0	FBgn0033921	CG8589	tejas	tej
CG8617-RA	-9.50251	-1091.38	114.852	0.366328	0	FBgn0033925	CG8617	-	CG8617
CG13941-RA	-8.69665	-1592.6	183.128	0.207387	0	FBgn0033928	CG13941	Arc2	Arc2
CG12854-PA	-18.3619	-1585.02	86.3211	0.24237	0	FBgn0033965	CG12854
CG10209-RA	-11.5847	-1740.06	150.203	0.328907	0	FBgn0033971	CG10209	-	CG10209
CG10255-RA	-7.92358	-7333.7	925.554	0.339711	0	FBgn0033984	CG10255	Lap1	Lap1
CG7639-RB	-7.17811	-671.439	93.5398	0.0726721	0	FBgn0033989	CG7639	-	CG7639
CG7639-RA	-9.3608	-7814.1	834.769	0.321425	0	FBgn0033989	CG7639	-	CG7639
CG8089-RA	-21.9149	-1578.33	72.0207	0.0520271	0	FBgn0033993	CG8089	-	CG8089
CG8090-RA	-7.68698	-3864.96	502.794	0.156826	0	FBgn0033995	CG8090	-	CG8090
CG8155-RA	-17.2096	-1190.14	69.1555	0.461943	0	FBgn0034009	CG8155	-	CG8155
CG8187-RA	-15.4749	-946.669	61.1745	0.209264	0	FBgn0034027	CG8187	-	CG8187
CG8253-RA	-15.6861	-6976.19	444.738	0.227759	0	FBgn0034046	CG8253	tungus	tun
CG8399-RA	-7.86309	-9722.33	1236.45	0.157363	0	FBgn0034067	CG8399	-	CG8399
CG8405-RA	-11.9065	-10999.5	923.828	0.414215	0	FBgn0034071	CG8405	-	CG8405
CG8414-RA	-7.15415	-8538.01	1193.43	0.395127	0	FBgn0034073	CG8414	-	CG8414
CG8448-RD	-15.6767	-15847.5	1010.89	0.475234	0	FBgn0034091	CG8448	mrj	mrj
CG15707-RA	-15.9332	-10289.2	645.774	0.123099	0	FBgn0034098	CG15707	krimper	krimp
CG6665-RC	-10.5974	-6189.97	584.1	0.436082	0	FBgn0034172	CG6665	-	CG6665
CG6805-RA	-7.92298	-10054.2	1268.99	0.412842	0	FBgn0034179	CG6805	-	CG6805
CG6967-RA	-23.0185	-16791.8	729.49	0.0767428	0	FBgn0034187	CG6967	-	CG6967
CG6477-RB	-8.44603	-2902.66	343.672	0.348333	0	FBgn0034249	CG6477	RhoGAP54D	RhoGAP54D
CG6477-RA	-9.6746	-7576.25	783.107	0.343728	0	FBgn0034249	CG6477	RhoGAP54D	RhoGAP54D
CG6410-RA	-25.154	-1974.35	78.4904	0.174864	0	FBgn0034265	CG6410	-	CG6410
CG4989-PA	-10.5982	-728.596	68.747	0.359107	0	FBgn0034268	CG4989	-	CG4989
CG6406-RB	-12.2221	-3528.47	288.695	0.354102	0	FBgn0034269	CG6406	-	CG6406
CG5098-RA	-8.43815	-2097.11	248.527	0.444492	0	FBgn0034300	CG5098	-	CG5098
CG5335-RA	-13.6304	-1400.21	102.727	0.221586	0	FBgn0034365	CG5335	-	CG5335
CG5473-RA	-8.06376	-690.064	85.576	0.0922205	0	FBgn0034371	CG5473	SP2637	SP2637
CG15072-RA	-7.64205	-782.525	102.397	0.142188	0	FBgn0034376	CG15072
CG18604-RA	-8.69101	-1147.44	132.026	0.258396	0	FBgn0034378	CG18604
CG15092-PA	-7.58619	-6823.12	899.413	0.309461	0	FBgn0034388	CG15092
CG15098-RA	-16.2796	-15724.1	965.876	0.259803	0	FBgn0034398	CG15098	-	CG15098
CG15100-RA	-11.2787	-1188.33	105.36	0.230068	0	FBgn0034401	CG15100	-	CG15100
CG15102-RB	-21.5736	-5625.32	260.75	0.255686	0	FBgn0034405	CG15102	Juvenile hormone epoxide hydrolase 2	Jheh2
CG15102-RA	-11.7122	-9825.08	838.877	0.137869	0	FBgn0034405	CG15102	Juvenile hormone epoxide hydrolase 2	Jheh2
CG15118-RC	-7.89303	-3620.59	458.707	0.296656	0	FBgn0034418	CG15118	-	CG15118
CG7097-RB	-24.7665	-10101.5	407.871	0.209269	0	FBgn0034421	CG7097
CG9834-RA	-48.5213	-3986.7	82.1639	0.158139	0	FBgn0034433	CG9834	endophilin B	endoB
CG11055-RB	-10.9051	-6378.48	584.908	0.176548	0	FBgn0034491	CG11055	-	CG11055
CG8908-RB	-9.59266	-649.049	67.661	0.0945177	0	FBgn0034493	CG8908	-	CG8908
CG10444-RA	-17.2606	-1803.13	104.465	0.19579	0	FBgn0034494	CG10444	-	CG10444
CG9945-RA	-7.31705	-3799.25	519.232	0.2379	0	FBgn0034527	CG9945	-	CG9945
CG9945-RB	-16.0593	-6515.52	405.717	0.421922	0	FBgn0034527	CG9945	-	CG9945
CG11110-RA	-11.0991	-1762.11	158.762	0.215719	0	FBgn0034535	CG11110	-	CG11110
CG9353-RA	-8.23097	-4352.42	528.786	0.284969	0	FBgn0034579	CG9353	mitochondrial ribosomal protein L54	mRpL54
CG15657-RA	-7.28304	-745.283	102.331	0.351524	0	FBgn0034595	CG15657	-	CG15657
CG9709-RA	-8.30836	-4063.81	489.123	0.145898	0	FBgn0034629	CG9709	acyl-Coenzyme A oxidase at 57D distal	Acox57D-d
CG15675-RA	-9.58635	-1610.62	168.012	0.0968252	0	FBgn0034648	CG15675
CG11474-RB	-11.0572	-1696.67	153.444	0.436913	0	FBgn0034688	CG11474	-	CG11474
CG2921-RA	-14.7793	-2462.9	166.645	0.161281	0	FBgn0034689	CG2921	-	CG2921
CG6562-RB	-9.18381	-6589.52	717.515	0.0672509	0	FBgn0034691	CG6562	synaptojanin	synj
CG3045-RA	-15.7108	-2914.47	185.507	0.129843	0	FBgn0034703	CG3045	-	CG3045
CG3495-RA	-10.5276	-5095.32	483.997	0.332489	0	FBgn0034794	CG3495	GDP-4-keto-6-deoxy-D-mannose 3,5-epimerase/4-reductase	Gmer
CG3831-RA	-8.81189	-1451.54	164.726	0.309931	0	FBgn0034804	CG3831	-	CG3831
CG9896-RA	-14.0927	-1680.44	119.242	0.221754	0	FBgn0034808	CG9896	-	CG9896
CG11299-RA	-7.58211	-9291.23	1225.42	0.256428	0	FBgn0034897	CG11299	Sestrin	Sesn
CG30176-RA	-18.9884	-3140.17	165.373	0.291632	0	FBgn0034918	CG30176	within bgcn	wibg
CG5569-RA	-14.8336	-2338.98	157.681	0.298031	0	FBgn0034919	CG5569	-	CG5569
CG17658-RA	-23.0692	-1113.07	48.2493	0.0186668	0	FBgn0034924	CG17658	-	CG17658
CG3735-RA	-15.2384	-2866.78	188.129	0.337816	0	FBgn0034933	CG3735	-	CG3735
CG16787-RA	-10.8012	-754.578	69.8607	0.235695	0	FBgn0034940	CG16787	-	CG16787
CG3860-RA	-10.0928	-4452.18	441.123	0.129697	0	FBgn0034951	CG3860	-	CG3860
CG4049-RA	-9.07469	-5996.44	660.787	0.436153	0	FBgn0034976	CG4049	-	CG4049
CG3362-RA	-7.80637	-3532.9	452.566	0.24736	0	FBgn0034988	CG3362	-	CG3362
CG3419-RB	-10.6598	-801.129	75.1542	0.260865	0	FBgn0035002	CG3419	-	CG3419
CG4612-RA	-9.20327	-2191.91	238.167	0.276565	0	FBgn0035016	CG4612	-	CG4612
CG11416-RA	-13.0351	-4573.16	350.835	0.329188	0	FBgn0035025	CG11416	unconventional prefoldin RPB5 interactor	uri
CG3548-RA	-20.897	-3795.27	181.618	0.101058	0	FBgn0035033	CG3548	-	CG3548
CG4707-RA	-10.2364	-1848.06	180.538	0.484046	0	FBgn0035036	CG4707	-	CG4707
CG13588-RA	-8.41253	-929.476	110.487	0.364201	0	FBgn0035038	CG13588
CG3608-RA	-21.0332	-2747.54	130.628	0.263214	0	FBgn0035039	CG3608	-	CG3608
CG2803-RA	-11.7754	-17827.7	1513.97	0.277624	0	FBgn0035083	CG2803	Troponin C-akin-1	Tina-1
CG16940-RB	-8.31054	-6561.3	789.516	0.410544	0	FBgn0035111	CG16940	-	CG16940
CG17129-RC	-9.91232	-3001.38	302.793	0.303566	0	FBgn0035151	CG17129	-	CG17129
CG3279-RA	-7.91362	-3757.29	474.787	0.478592	0	FBgn0035156	CG3279
CG13886-RA	-7.42648	-366.817	49.3932	0.464149	0	FBgn0035163	CG13886
CG13902-RA	-7.8288	-4875.75	622.797	0.228715	0	FBgn0035166	CG13902	-	CG13902
CG13890-RA	-10.7126	-2145.57	200.285	0.212229	0	FBgn0035169	CG13890	-	CG13890
CG9186-RB	-14.6086	-5013.85	343.212	0.320949	0	FBgn0035206	CG9186	-	CG9186
CG2211-RA	-8.45532	-2057.37	243.322	0.183327	0	FBgn0035211	CG2211	-	CG2211
CG7864-RA	-9.66432	-3720.88	385.012	0.365743	0	FBgn0035233	CG7864	peroxin 10	pex10
CG13933-RA	-9.01414	-1361.92	151.087	0.395931	0	FBgn0035270	CG13933	-	CG13933
CG1017-RA	-7.98965	-1267.49	158.641	0.390146	0	FBgn0035294	CG1017	Microfibril-associated protein 1	Mfap1
CG15820-RA	-24.0722	-652.081	27.0885	0.0729862	0	FBgn0035312	CG15820	-	CG15820
CG9004-RA	-7.57708	-1039	137.124	0.455906	0	FBgn0035336	CG9004	-	CG9004
CG15812-RA	-8.45337	-1596.16	188.819	0.469403	0	FBgn0035405	CG15812	piefke	pfk
CG12734-RB	-14.167	-4132.75	291.718	0.322016	0	FBgn0035411	CG12734	Girdin	Girdin
CG14967-RA	-7.54123	-3208.46	425.456	0.493999	0	FBgn0035420	CG14967	-	CG14967
CG17746-RA	-8.74185	-4192.31	479.568	0.159564	0	FBgn0035425	CG17746	-	CG17746
CG12013-RA	-20.1583	-2187.2	108.501	0.277719	0	FBgn0035438	CG12013	PHGPx	PHGPx
CG12013-RC	-17.4137	-2767.56	158.93	0.293917	0	FBgn0035438	CG12013	PHGPx	PHGPx
CG14969-RA	-21.6883	-2454.81	113.186	0.163706	0	FBgn0035440	CG14969	-	CG14969
CG12012-RA	-13.346	-2149.02	161.023	0.439042	0	FBgn0035444	CG12012	-	CG12012
CG10855-RA	-23.1524	-1326.51	57.2947	0.131716	0	FBgn0035461	CG10855	nutcracker	ntc
CG14996-RB	-13.6785	-12219.9	893.366	0.170544	0	FBgn0035499	CG14996	Chd64	Chd64
CG1308-RA	-24.5009	-888.928	36.2814	0.175134	0	FBgn0035507	CG1308
CG1332-RA	-11.1447	-1464.17	131.379	0.12076	0	FBgn0035514	CG1332
CG14997-RB	-10.7533	-845.658	78.6414	0.256407	0	FBgn0035515	CG14997	-	CG14997
CG11342-RA	-15.3714	-1264.19	82.2425	0.308981	0	FBgn0035537	CG11342	-	CG11342
CG7452-RA	-13.0686	-7269.02	556.222	0.164055	0	FBgn0035540	CG7452	Syntaxin 17	Syx17
CG4618-RA	-7.60319	-2269.82	298.535	0.423504	0	FBgn0035589	CG4618	Charged multivesicular body protein 2b	CHMP2B
CG10640-RA	-13.8997	-2577.44	185.431	0.348487	0	FBgn0035601	CG10640	Uev1A	Uev1A
CG10640-RB	-12.3865	-13060.2	1054.39	0.494032	0	FBgn0035601	CG10640	Uev1A	Uev1A
CG10635-RA	-10.3665	-808.851	78.0254	0.392343	0	FBgn0035603	CG10635	-	CG10635
CG18586-RA	-6.90474	-2973.87	430.701	0.0783331	0	FBgn0035642	CG18586	-	CG18586
CG10075-RA	-12.2745	-1675.93	136.537	0.375986	0	FBgn0035722	CG10075	-	CG10075
CG8609-RA	-9.49742	-1617.58	170.318	0.479486	0	FBgn0035754	CG8609	Mediator complex subunit 4	MED4
pastrelCG8588-PA,isoformA	-7.89664	-1141.37	144.539	0.126434	0	FBgn0035770	CG8588	pastrel	pst
CG33275-RB	-22.4895	-2328.86	103.553	0.32908	0	FBgn0035802	CG33275	-	CG33275
CG7457-RA	-11.7907	-811.552	68.8299	0.255171	0	FBgn0035812	CG7457	-	CG7457
CG13681-RA	-16.277	-1486.45	91.3225	0.153428	0	FBgn0035832	CG13681
CG7979-RA	-15.2042	-3464.03	227.833	0.193377	0	FBgn0035848	CG7979	-	CG7979
CG7197-RA	-11.428	-17774.3	1555.34	0.273844	0	FBgn0035866	CG7197	-	CG7197
CG13671-RA	-14.8671	-1442.96	97.0572	0.186845	0	FBgn0035867	CG13671	-	CG13671
CG7127-RA	-9.73622	-1188.16	122.035	0.483108	0	FBgn0035892	CG7127	exo70	exo70
CG6745-RA	-10.0523	-2172.59	216.128	0.227938	0	FBgn0035901	CG6745	-	CG6745
CG6662-RA	-11.7432	-6102.71	519.682	0.144899	0	FBgn0035907	CG6662	-	CG6662
CG5978-RA	-9.23079	-1938.24	209.975	0.400731	0	FBgn0035916	CG5978	-	GAPsec
CG6511-RA	-23.3635	-2469.41	105.695	0.153225	0	FBgn0035923	CG6511	-	CG6511
CG5741-RA	-12.0117	-1138.19	94.7567	0.16534	0	FBgn0035937	CG5741
CG5660-RA	-12.603	-690.406	54.7812	0.174361	0	FBgn0035942	CG5660	-	CG5660
CG5026-RB	-8.17358	-6081.09	743.993	0.142282	0	FBgn0035945	CG5026	-	CG5026
CG5288-RA	-7.551	-690.381	91.4291	0.339532	0	FBgn0035950	CG5288
CG5087-RA	-11.6346	-773.288	66.4642	0.269144	0	FBgn0035953	CG5087	-	CG5087
CG5194-RA	-7.15329	-2251.25	314.716	0.13191	0	FBgn0035955	CG5194	-	CG5194
CG4911-RA	-10.7952	-9763.36	904.418	0.384233	0	FBgn0035959	CG4911	-	CG4911
CG14181-RA	-17.1174	-1934.28	113.001	0.17751	0	FBgn0035965	CG14181	Use1	Use1
CG4476-RB	-34.9663	-3025.74	86.533	0.160304	0	FBgn0035969	CG4476	-	CG4476
CG4447-RA	-12.0093	-3116.07	259.472	0.421791	0	FBgn0035980	CG4447	-	CG4447
CG4022-RA	-6.93112	-4347.35	627.221	0.443578	0	FBgn0035986	CG4022	-	CG4022
CG3967-RB	-9.35436	-3581.45	382.865	0.376263	0	FBgn0035989	CG3967	-	CG3967
CG3891-RA	-10.1121	-352.34	34.8435	0.480067	0	FBgn0035993	CG3891	Nuclear factor Y-box A	Nf-YA
CG8336-RB	-10.617	-871.823	82.1158	0.29453	0	FBgn0036020	CG8336	-	CG8336
CG6767-RA	-7.63919	-2573.73	336.912	0.459722	0	FBgn0036030	CG6767	-	CG6767
CG8177-RC	-7.26131	-5035.84	693.516	0.463482	0	FBgn0036043	CG8177	-	CG8177
CG6718-RA	-35.1848	-3056.43	86.8681	0.212289	0	FBgn0036053	CG6718	calcium-independent phospholipase A2 VIA	iPLA2-VIA
CG11989-RD	-8.79833	-16592.4	1885.86	0.298373	0	FBgn0036064	CG11989
CG11989-RB	-12.3742	-32059.5	2590.82	0.255279	0	FBgn0036064	CG11989
CG14149-RA	-11.1593	-2521.09	225.919	0.313997	0	FBgn0036105	CG14149	BLOC-1 subunit 4	blos4
CG6321-RA	-8.14323	-1357.5	166.702	0.137623	0	FBgn0036117	CG6321	-	CG6321
CG33048-RA	-10.6622	-716.865	67.2345	0.375582	0	FBgn0036122	CG33048
CG7828-RA	-12.2316	-2910.57	237.956	0.499945	0	FBgn0036127	CG7828
CG18490-RB	-7.1762	-4429.64	617.268	0.053104	0	FBgn0036149	CG18490
CG6175-RB	-6.99064	-784.591	112.235	0.100657	0	FBgn0036152	CG6175	-	CG6175
CG6091-PA,isoformA	-7.53253	-600.619	79.7366	0.354415	0	FBgn0036180	CG6091	-	CG6091
CG6091-RF	-9.09147	-3391.59	373.052	0.327341	0	FBgn0036180	CG6091	-	CG6091
CG11660-RA	-13.2471	-3082.73	232.709	0.394196	0	FBgn0036187	CG11660	-	CG11660
SugCG7334-PA,isoformA	-7.31256	-4307.21	589.016	0.329874	0	FBgn0036191	CG7334	Sug	Sug
CG7314-RB	-11.8548	-6951.82	586.412	0.200969	0	FBgn0036199	CG7314	Bmcp	Bmcp
CG7314-RA	-11.4501	-11603.2	1013.37	0.110214	0	FBgn0036199	CG7314	Bmcp	Bmcp
CG5946-RA	-9.05853	-14432.3	1593.23	0.339008	0	FBgn0036211	CG5946	-	CG5946
CG6811-RA	-7.43201	-4501.4	605.677	0.264906	0	FBgn0036257	CG6811	RhoGAP68F	RhoGAP68F
CG5626-RA	-6.89734	-1734.87	251.527	0.216067	0	FBgn0036266	CG5626	-	CG5626
CG17144-PA	-7.57901	-5492.69	724.724	0.352298	0	FBgn0036267	CG17144
CG10638-RB	-10.9233	-683.12	62.5379	0.104455	0	FBgn0036290	CG10638	-	CG10638
CG10638-RA	-12.3147	-7325.24	594.838	0.292624	0	FBgn0036290	CG10638	-	CG10638
CG10681-RA	-18.8409	-1672.54	88.7717	0.308744	0	FBgn0036291	CG10681	-	CG10681
CG10971-RA	-8.55228	-7926.6	926.84	0.400167	0	FBgn0036309	CG10971	Huntingtin interacting protein 1	Hip1
CG17667-RA	-7.40431	-2399.97	324.131	0.45019	0	FBgn0036312	CG17667
CG11009-RA	-7.74811	-1014.41	130.923	0.307692	0	FBgn0036318	CG11009	-	CG11009
CG11263-RA	-8.74904	-6562.81	750.118	0.219498	0	FBgn0036330	CG11263	-	CG11263
CG11261-RA	-14.739	-2051.07	139.159	0.0967074	0	FBgn0036332	CG11261	-	CG11261
CG11259-RA	-15.4949	-3439.58	221.982	0.186924	0	FBgn0036333	CG11259	MICAL-like	MICAL-like
CG11267-RA	-9.67502	-25320.9	2617.15	0.339242	0	FBgn0036334	CG11267	-	CG11267
CG11258-RA	-8.49171	-1751.39	206.248	0.453673	0	FBgn0036335	CG11258	mitochondrial ribosomal protein L20	mRpL20
CG11268-RA	-8.22439	-1128.89	137.261	0.148579	0	FBgn0036336	CG11268	isoprenylcysteine carboxylmethyltransferase	ste14
CG10171-RA	-11.3188	-5354.35	473.05	0.35349	0	FBgn0036353	CG10171	-	CG10171
CG10724-RA	-10.3292	-7101.69	687.532	0.182207	0	FBgn0036357	CG10724
CG17361-RA	-15.4716	-2579.96	166.754	0.375807	0	FBgn0036395	CG17361	-	CG17361
CG6650-RA	-24.5939	-1686.3	68.5657	0.246342	0	FBgn0036402	CG6650	-	CG6650
CG3919-PA	-7.62658	-2192.33	287.459	0.311726	0	FBgn0036423	CG3919	-	CG3919
CG7945-RB	-12.2508	-1224.76	99.9739	0.347033	0	FBgn0036505	CG7945	-	CG7945
CG17033-RA	-15.6027	-1512.4	96.9322	0.276249	0	FBgn0036546	CG17033	early girl	elgi
CG5151-RA	-10.3716	-492.106	47.4475	0.414041	0	FBgn0036576	CG5151	-	CG5151
CG13072-RA	-7.73392	-16575.7	2143.24	0.486928	0	FBgn0036580	CG13072	PDCD-5	PDCD-5
CG4925-RA	-18.9643	-1416.23	74.6787	0.342116	0	FBgn0036614	CG4925	-	CG4925
CG13035-RA	-15.0922	-1248.92	82.7526	0.129307	0	FBgn0036628	CG13035	-	CG13035
CG4573-RA	-14.2739	-770.336	53.9682	0.247905	0	FBgn0036629	CG4573	-	CG4573
CG9705-RA	-7.3292	-14148.5	1930.43	0.456115	0	FBgn0036661	CG9705	-	CG9705
CG9705-RB	-10.0376	-20208.6	2013.29	0.449879	0	FBgn0036661	CG9705	-	CG9705
CG9706-RA	-11.0045	-672.705	61.13	0.258712	0	FBgn0036662	CG9706	-	CG9706
CG9951-RA	-10.9884	-3758.05	342.001	0.364565	0	FBgn0036671	CG9951	-	CG9951
CG6664-RA	-8.78363	-751.86	85.5979	0.125246	0	FBgn0036685	CG6664	-	CG6664
CG7730-RB	-15.567	-3042.73	195.461	0.0798689	0	FBgn0036689	CG7730	-	CG7730
CG7510-RA	-11.2153	-792.118	70.6285	0.425292	0	FBgn0036741	CG7510	-	CG7510
CG6064-RA	-14.4024	-3968.03	275.512	0.373115	0	FBgn0036746	CG6064	TORC	TORC
CG5567-RA	-19.8928	-4177.01	209.976	0.26874	0	FBgn0036760	CG5567	-	CG5567
CG7441-RA	-12.9719	-1621.85	125.028	0.163288	0	FBgn0036763	CG7441	-	CG7441
CG5535-PA,isoformA	-11.9195	-5259.47	441.249	0.413824	0	FBgn0036764	CG5535	-	CG5535
CG5485-RA	-10.4518	-1928.89	184.552	0.0474301	0	FBgn0036770	CG5485	Prestin	Prestin
CG5290-RA	-8.46978	-568.394	67.1085	0.414259	0	FBgn0036772	CG5290	-	CG5290
CG13698-RB	-15.0844	-871.572	57.7797	0.283638	0	FBgn0036773	CG13698	-	CG13698
CG4174-RA	-11.7314	-1060	90.3557	0.0542232	0	FBgn0036793	CG4174	-	CG4174
CG4174-RC	-20.3845	-1248.59	61.2519	0.0541922	0	FBgn0036793	CG4174	-	CG4174
CG13380-RB	-12.9225	-2013.21	155.791	0.0588409	0	FBgn0036799	CG13380	-	CG13380
CG4120-RA	-7.49283	-1175.69	156.909	0.249004	0	FBgn0036806	CG4120	Cyp12c1	Cyp12c1
CG6812-RA	-13.8747	-651.448	46.9523	0.112004	0	FBgn0036843	CG6812	-	CG6812
CG6818-RA	-12.1463	-2505.01	206.236	0.244189	0	FBgn0036846	CG6818	Misexpression suppressor of ras 6	MESR6
CG14100-RA	-10.787	-1866.84	173.064	0.319372	0	FBgn0036889	CG14100	-	CG14100
CG8798-PA,isoformA	-9.22154	-876.171	95.0135	0.465569	0	FBgn0036892	CG8798	-	CG8798
CG8798-RA	-19.3264	-954.85	49.4064	0.404134	0	FBgn0036892	CG8798	-	CG8798
CG9376-RA	-11.5438	-7275.07	630.216	0.381152	0	FBgn0036893	CG9376	-	CG9376
CG8786-RB	-9.91374	-2147.62	216.631	0.417866	0	FBgn0036897	CG8786	-	CG8786
CG8533-RB	-7.63221	-721.497	94.5332	0.232378	0	FBgn0036907	CG8533
CG14103-RA	-8.44259	-4502.27	533.281	0.231109	0	FBgn0036908	CG14103	-	CG14103
CG7328-RA	-20.7128	-685.099	33.0762	0.133277	0	FBgn0036942	CG7328	-	CG7328
CG32223-RA	-8.28289	-735.824	88.8367	0.292036	0	FBgn0036946	CG32223
CG5701-RA	-7.42429	-5848.5	787.752	0.452457	0	FBgn0036980	CG5701	RhoBTB	RhoBTB
CG11456-RA	-35.2926	-1839.69	52.1269	0.0882612	0	FBgn0037031	CG11456	-	CG11456
CG9391-PB,isoformB	-9.61164	-1782.54	185.457	0.133227	0	FBgn0037063	CG9391	-	CG9391
CG7632-RA	-22.24	-3327.7	149.627	0.339495	0	FBgn0037071	CG7632	-	CG7632
CG12972-RA	-23.0487	-1179.65	51.1809	0.101677	0	FBgn0037076	CG12972	earthbound 2	ebd2
CG5664-RA	-7.53805	-1047.39	138.947	0.347832	0	FBgn0037082	CG5664	-	CG5664
CG7736-RC	-11.5306	-2855.64	247.657	0.484573	0	FBgn0037084	CG7736	Syntaxin 6	Syx6
CG7597-RB	-8.90439	-825.86	92.7475	0.49864	0	FBgn0037093	CG7597	-	Cdk12
CG11307-RB	-9.28992	-3279.11	352.975	0.489357	0	FBgn0037106	CG11307	-	CG11307
CG14577-RA	-10.0417	-1275.01	126.972	0.485996	0	FBgn0037110	CG14577	ORMDL	ORMDL
CG7158-RA	-7.7028	-4081.04	529.813	0.173605	0	FBgn0037116	CG7158	-	CG7158
CG7407-RA	-14.3348	-3816.81	266.261	0.235069	0	FBgn0037134	CG7407	-	CG7407
CG7145-RA	-9.07757	-14847.5	1635.62	0.0822462	0	FBgn0037138	CG7145	-	CG7145
CG14562-RA	-7.89296	-2437.06	308.764	0.459979	0	FBgn0037142	CG14562	-	CG14562
CG7458-RA	-8.47149	-2498.1	294.883	0.21371	0	FBgn0037144	CG7458	-	CG7458
CG11523-RA	-8.85411	-881.211	99.5257	0.428654	0	FBgn0037156	CG11523	-	CG11523
CG11367-RA	-12.2738	-1629.31	132.747	0.450516	0	FBgn0037185	CG11367	-	CG11367
CG7369-RA	-27.307	-10282.6	376.556	0.184068	0	FBgn0037188	CG7369	-	CG7369
CG11128-RA	-9.5474	-745.097	78.0418	0.349604	0	FBgn0037203	CG11128	slimfast	slif
CG11133-RA	-10.4135	-3791.98	364.141	0.19013	0	FBgn0037205	CG11133	-	CG11133
CG12414-RA	-8.98526	-1330.51	148.077	0.193143	0	FBgn0037212	CG12414	nicotinic Acetylcholine Receptor alpha 80B	nAcRalpha-80B
CG9791-PA	-9.42906	-740.4	78.5232	0.332071	0	FBgn0037232	CG9791	-	CG9791
CG9791-RC	-9.02739	-842.551	93.3326	0.460168	0	FBgn0037232	CG9791	-	CG9791
CG9795-RC	-9.44324	-7096.6	751.501	0.366799	0	FBgn0037234	CG9795	-	CG9795
CG14647-RB	-7.8763	-6493.27	824.407	0.442053	0	FBgn0037244	CG14647	-	CG14647
CG14657-RB	-6.93616	-386.942	55.7862	0.471692	0	FBgn0037282	CG14657	-	CG14657
CG2604-RA	-18.8287	-2441.42	129.665	0.310488	0	FBgn0037298	CG2604	-	CG2604
CG12173-RA	-7.33909	-1471.56	200.51	0.347995	0	FBgn0037305	CG12173	-	CG12173
CG16708-RA	-8.49954	-5553.33	653.368	0.152045	0	FBgn0037315	CG16708	Ceramide kinase	Cerk
CG2087-RA	-8.3055	-7554.33	909.557	0.290936	0	FBgn0037327	CG2087	pancreatic eIF-2alpha kinase	PEK
CG10018-RA	-9.19355	-2133.07	232.018	0.0909722	0	FBgn0037338	CG10018	Snm1	Snm1
CG2929-RB	-10.9345	-1425.75	130.39	0.265202	0	FBgn0037339	CG2929	Pi4KIIalpha	Pi4KIIalpha
CG12746-RB	-13.1803	-816.954	61.9832	0.26524	0	FBgn0037341	CG12746	-	CG12746
CG2948-RA	-12.8211	-1354.78	105.668	0.168873	0	FBgn0037345	CG2948	rev7	rev7
CG2911-RB	-10.0609	-31552.5	3136.14	0.276978	0	FBgn0037350	CG2911	-	CG2911
CG2108-RA	-12.8315	-11076.9	863.262	0.219374	0	FBgn0037364	CG2108	Rab23	Rab23
CG2051-RC	-8.33501	-3084.41	370.055	0.432429	0	FBgn0037376	CG2051	-	CG2051
CG2051-RA	-8.19531	-6016.75	734.17	0.460886	0	FBgn0037376	CG2051	-	CG2051
CG10979-RA	-25.1038	-2094.9	83.4498	0.139874	0	FBgn0037379	CG10979	-	CG10979
CG2023-RA	-10.2001	-2010.62	197.118	0.146492	0	FBgn0037383	CG2023	-	CG2023
CG10981-RB	-13.095	-2457.47	187.664	0.17067	0	FBgn0037384	CG10981	-	CG10981
CG10098-RA	-8.65708	-858.777	99.1994	0.254224	0	FBgn0037472	CG10098	-	CG10098
CG3066-RB	-7.62322	-859.403	112.735	0.0550253	0	FBgn0037515	CG3066	Serine protease 7	Sp7
CG2993-RA	-7.81644	-1995.05	255.238	0.20079	0	FBgn0037521	CG2993	-	CG2993
CG17816-PC,isoformC	-7.36623	-1072.46	145.591	0.261487	0	FBgn0037525	CG17816	-	CG17816
CG10445-RA	-27.0271	-3335	123.395	0.068377	0	FBgn0037531	CG10445	-	CG10445
CG14463-RA	-7.38332	-890.336	120.587	0.488405	0	FBgn0037535	CG14463	-	CG14463
CG2767-RA	-11.1546	-3957.05	354.746	0.3953	0	FBgn0037537	CG2767	-	CG2767
CG10435-RA	-13.5188	-4415.41	326.613	0.296301	0	FBgn0037539	CG10435	-	CG10435
CG2702-RA	-7.28331	-2642.78	362.854	0.432946	0	FBgn0037540	CG2702	PSEA-binding protein 95kD	Pbp95
CG11035-RA	-19.7598	-641.734	32.4768	0.115538	0	FBgn0037544	CG11035	-	CG11035
CG7878-RA	-8.44712	-1734.13	205.292	0.182071	0	FBgn0037549	CG7878	-	CG7878
CG7602-RB	-9.94499	-2266.51	227.905	0.406448	0	FBgn0037554	CG7602	DNApol-iota	DNApol-iota
CG7494-RA	-8.88861	-16468.3	1852.74	0.493801	0	FBgn0037566	CG7494	mitochondrial ribosomal protein L1	mRpL1
CG11737-RA	-8.31142	-6185.6	744.229	0.0967931	0	FBgn0037592	CG11737	-	CG11737
CG11753-RA	-11.3374	-520.7	45.9275	0.485573	0	FBgn0037603	CG11753	-	CG11753
CG8032-RA	-9.03124	-1758.11	194.67	0.312623	0	FBgn0037606	CG8032	-	CG8032
CG8116-RA	-9.141	-29455.2	3222.31	0.227545	0	FBgn0037614	CG8116	-	CG8116
CG11760-RA	-39.7775	-16425.3	412.929	0.302997	0	FBgn0037615	CG11760	-	CG11760
CG9793-RA	-11.3936	-2710.06	237.859	0.113018	0	FBgn0037620	CG9793	ranshi	ranshi
CG8351-RA	-8.57974	-6525.89	760.616	0.342766	0	FBgn0037632	CG8351	Tcp-1eta	Tcp-1eta
CG8379-RA	-12.4274	-2380.33	191.538	0.385441	0	FBgn0037638	CG8379	-	CG8379
CG11984-RA	-8.53754	-7270.69	851.614	0.148416	0	FBgn0037655	CG11984	-	CG11984
CG8866-RA	-11.465	-785.414	68.5052	0.45493	0	FBgn0037679	CG8866	-	CG8866
CG8199-RA	-7.6451	-862.692	112.842	0.299483	0	FBgn0037709	CG8199	-	CG8199
CG9393-RA	-7.39692	-7907.61	1069.04	0.485878	0	FBgn0037710	CG9393	-	CG9393
CG8228-RA	-13.3683	-1369.44	102.439	0.320221	0	FBgn0037711	CG8228
CG8273-RA	-8.45485	-4528.42	535.601	0.247025	0	FBgn0037716	CG8273	-	CG8273
CG8319-RA	-7.70992	-4279.27	555.034	0.225	0	FBgn0037722	CG8319	-	CG8319
CG16817-RA	-13.7916	-12362.4	896.371	0.362453	0	FBgn0037728	CG16817	-	CG16817
CG12948-RA	-14.9041	-3611.38	242.308	0.246104	0	FBgn0037739	CG12948	-	CG12948
CG8481-RA	-8.28511	-1880.99	227.033	0.192225	0	FBgn0037747	CG8481	-	CG8481
CG9471-RA	-21.4996	-1285.03	59.7696	0.440267	0	FBgn0037749	CG9471	-	CG9471
CG8507-RA	-13.1494	-8100.55	616.041	0.253283	0	FBgn0037756	CG8507	-	CG8507
CG12812-RA	-15.7637	-574.765	36.4613	0.466055	0	FBgn0037781	CG12812	Fancl	Fancl
CG3940-RA	-9.64672	-8154.94	845.359	0.225031	0	FBgn0037788	CG3940	-	CG3940
CG6293-RA	-8.6125	-1739.62	201.988	0.0959028	0	FBgn0037807	CG6293	-	CG6293
CG6584-RB	-10.6936	-3915.59	366.163	0.498314	0	FBgn0037847	CG6584	SelR	SelR
CG6621-RA	-7.60488	-759.87	99.9188	0.465141	0	FBgn0037855	CG6621	-	CG6621
nocturninCG31299-PB,isoformB	-7.05167	-1189.46	168.678	0.181111	0	FBgn0037872	CG31299
CG31299-RE	-8.27676	-1293.88	156.327	0.217695	0	FBgn0037872	CG31299
CG6672-RA	-11.466	-5672.68	494.74	0.281654	0	FBgn0037875	CG6672	-	CG6672
CG5106-RA	-28.6458	-654.291	22.8407	0.128305	0	FBgn0037879	CG5106	SCP-containing protein C	scpr-C
CG17184-RB	-13.4646	-619.433	46.0047	0.307645	0	FBgn0037884	CG17184	-	CG17184
CG17734-RA	-20.0035	-6417.1	320.799	0.123335	0	FBgn0037890	CG17734	-	CG17734
CG6782-RD	-9.25434	-4133.05	446.607	0.171443	0	FBgn0037912	CG6782	scheggia	sea
CG6783-RC	-10.7492	-1159.37	107.856	0.496921	0	FBgn0037913	CG6783	fatty acid bindin protein	fabp
CG6783-RB	-7.81712	-12010.8	1536.47	0.155392	0	FBgn0037913	CG6783	fatty acid bindin protein	fabp
CG14710-PA	-8.03182	-11942.7	1486.92	0.392458	0	FBgn0037920	CG14710	-	CG14710
CG6813-RA	-34.2807	-1057.72	30.8547	0.113709	0	FBgn0037923	CG6813	-	CG6813
CG14712-RA	-25.1252	-2280.03	90.7468	0.232156	0	FBgn0037924	CG14712	-	CG14712
CG18476-RA	-11.566	-656.261	56.7406	0.309475	0	FBgn0037931	CG18476	-	CG18476
CG14716-RA	-9.98807	-8191.88	820.166	0.40086	0	FBgn0037933	CG14716	Heme oxygenase	Ho
CG6950-RC	-8.08351	-1833.67	226.84	0.262286	0	FBgn0037955	CG6950	-	CG6950
CG12213-RB	-12.7178	-4768.05	374.91	0.352894	0	FBgn0037968	CG12213
CG18347-RA	-11.2916	-11203.1	992.169	0.293066	0	FBgn0037969	CG18347
CG3532-PA	-13.7294	-2027.81	147.698	0.222832	0	FBgn0037979	CG3532	-	CG3532
CG3532-RB	-12.3547	-1600.35	129.534	0.273014	0	FBgn0037979	CG3532	-	CG3532
CG17227-RA	-12.0018	-912.544	76.0343	0.317672	0	FBgn0038035	CG17227	DNA ligase III	lig3
CG5608-RA	-11.8432	-1101.93	93.0433	0.126506	0	FBgn0038058	CG5608	-	CG5608
CG12279-RA	-11.5698	-457.398	39.5337	0.345776	0	FBgn0038080	CG12279	-	CG12279
CG7091-RA	-7.15815	-4322.28	603.827	0.231723	0	FBgn0038099	CG7091	-	CG7091
CG8863-RA	-12.0928	-16379	1354.44	0.499107	0	FBgn0038145	CG8863	DnaJ-like-2	Droj2
CG9925-RA	-8.83571	-5632.6	637.482	0.129988	0	FBgn0038191	CG9925	-	CG9925
CG12207-RB	-7.93127	-2758.85	347.844	0.386146	0	FBgn0038220	CG12207	-	CG12207
CG3509-RA	-20.5751	-22751	1105.75	0.19927	0	FBgn0038252	CG3509	-	CG3509
CG7530-RA	-19.0594	-5971.32	313.301	0.281074	0	FBgn0038256	CG7530	-	CG7530
CG3563-RA	-11.1594	-6366.22	570.482	0.279608	0	FBgn0038259	CG3563
CG3631-PB,isoformB	-9.09125	-769.237	84.6129	0.19385	0	FBgn0038268	CG3631	-	CG3631
CG3631-RD	-9.36634	-1032.15	110.198	0.134993	0	FBgn0038268	CG3631	-	CG3631
CG3837-RA	-7.06386	-691.717	97.9234	0.29788	0	FBgn0038279	CG3837	-	CG3837
CG6966-PA	-8.37448	-4423.6	528.224	0.437546	0	FBgn0038286	CG6966	-	CG6966
CG6966-RB	-14.8299	-3709.68	250.149	0.401734	0	FBgn0038286	CG6966	-	CG6966
CG6276-RA	-8.43852	-2331.79	276.327	0.113867	0	FBgn0038316	CG6276	-	CG6276
CG5205-RA	-14.4143	-4505.93	312.602	0.299657	0	FBgn0038344	CG5205	-	CG5205
CG6045-RA	-8.10361	-828.919	102.29	0.14572	0	FBgn0038349	CG6045	-	CG6045
CG3303-RA	-9.44758	-12624.3	1336.25	0.333408	0	FBgn0038381	CG3303	-	CG3303
CG5268-RA	-8.07882	-1941.56	240.327	0.442846	0	FBgn0038387	CG5268	black pearl	blp
CG5916-RA	-8.21191	-1626.51	198.068	0.451039	0	FBgn0038401	CG5916	-	CG5916
CG14879-RA	-11.6078	-2035.95	175.395	0.164401	0	FBgn0038419	CG14879	-	CG14879
CG14894-RA	-7.68318	-13421.1	1746.81	0.433055	0	FBgn0038428	CG14894	-	CG14894
CG14882-RA	-9.75402	-1514.76	155.296	0.207809	0	FBgn0038429	CG14882	-	CG14882
CG14883-RA	-10.4054	-1247.82	119.921	0.390283	0	FBgn0038432	CG14883	-	CG14883
CG14898-RA	-7.39254	-4265.73	577.032	0.358377	0	FBgn0038437	CG14898	-	CG14898
CG14899-RA	-9.83795	-8226.67	836.218	0.174754	0	FBgn0038438	CG14899	Derlin-2	Der-2
CG10324-RA	-21.2223	-2630.58	123.953	0.42729	0	FBgn0038454	CG10324	-	CG10324
CG3590-RA	-8.86974	-516.066	58.1827	0.348513	0	FBgn0038467	CG3590	-	CG3590
CG18213-RA	-9.88532	-2755.76	278.773	0.221152	0	FBgn0038470	CG18213	-	CG18213
CG11896-RA	-11.114	-2246.09	202.096	0.368489	0	FBgn0038488	CG11896	mann-cup	m-cup
CG5285-RA	-7.54747	-1079.3	143.001	0.337821	0	FBgn0038490	CG5285	-	CG5285
CG5292-RA	-19.7105	-4012.8	203.587	0.0773482	0	FBgn0038491	CG5292	-	CG5292
CG31256-RA	-12.4771	-1053.47	84.4326	0.226608	0	FBgn0038499	CG31256	Brf	Brf
CG5823-RA	-9.51601	-4122.55	433.222	0.266066	0	FBgn0038515	CG5823	-	CG5823
CG14322-RA	-13.1525	-8145.89	619.34	0.196817	0	FBgn0038532	CG14322	-	CG14322
pxtCG7660-PA,isoformA	-23.6526	-12217.2	516.525	0.260518	0	FBgn0038538	CG7660
CG7660-RB	-25.0685	-13601.6	542.578	0.296708	0	FBgn0038538	CG7660
CG7379-RA	-7.95702	-10819.8	1359.78	0.479544	0	FBgn0038546	CG7379	-	CG7379
CG7218-RA	-11.8508	-587.81	49.6008	0.225386	0	FBgn0038569	CG7218	-	CG7218
CG7208-RB	-13.6344	-1197.13	87.8028	0.155053	0	FBgn0038575	CG7208	-	CG7208
CG7208-RA	-7.93568	-1268.87	159.895	0.184032	0	FBgn0038575	CG7208	-	CG7208
CG14314-RA	-11.6689	-1072.84	91.94	0.105613	0	FBgn0038581	CG14314	-	CG14314
CG7168-RA	-8.35863	-1203.91	144.032	0.415806	0	FBgn0038586	CG7168	-	CG7168
CG7146-RA	-14.5834	-2053.12	140.785	0.361772	0	FBgn0038593	CG7146	-	CG7146
CG14306-PA	-11.2007	-5759.7	514.225	0.05788	0	FBgn0038628	CG14306	-	CG14306
CG14306-RB	-13.376	-13695.6	1023.89	0.047617	0	FBgn0038628	CG14306	-	CG14306
CG6013-RA	-25.3412	-8736.24	344.744	0.24211	0	FBgn0038675	CG6013	-	CG6013
CG11779-RA	-12.7353	-1611.89	126.569	0.351695	0	FBgn0038683	CG11779	-	CG11779
CG5555-RA	-8.76788	-3550.93	404.993	0.306248	0	FBgn0038686	CG5555	-	CG5555
CG5316-RC	-12.3873	-8916.5	719.808	0.342665	0	FBgn0038704	CG5316	-	CG5316
CG16718-RA	-9.02244	-2412.33	267.37	0.289098	0	FBgn0038721	CG16718	-	CG16718
CG4755-RA	-9.09548	-1300.72	143.007	0.163978	0	FBgn0038747	CG4755	RhoGAP92B	RhoGAP92B
CG12378-RA	-10.4335	-1652.45	158.379	0.120188	0	FBgn0038748	CG12378	-	CG12378
CG4451-RA	-11.5072	-1203.09	104.552	0.374	0	FBgn0038755	CG4451	Heparan sulfate 6-O-sulfotransferase	Hs6st
CG4973-RA	-22.944	-6299.05	274.54	0.235191	0	FBgn0038772	CG4973	-	CG4973
CG5077-RA	-11.8548	-4446.04	375.042	0.150402	0	FBgn0038786	CG5077
CG4217-RA	-8.12565	-2025.83	249.313	0.466314	0	FBgn0038805	CG4217	mitochondrial transcription factor A	TFAM
CG17270-RA	-17.9154	-16863.3	941.273	0.0884882	0	FBgn0038828	CG17270	-	CG17270
CG7044-RA	-9.76028	-1702.38	174.419	0.290243	0	FBgn0038854	CG7044	-	CG7044
CG17282-RA	-10.9576	-1808.98	165.089	0.277012	0	FBgn0038857	CG17282	-	CG17282
CG12297-RA	-8.05808	-3210.1	398.37	0.466816	0	FBgn0038928	CG12297	BG4	BG4
CG5377-RA	-27.6942	-807.99	29.1754	0.234397	0	FBgn0038974	CG5377	-	CG5377
CG6726-RA	-10.2219	-955.346	93.4603	0.224186	0	FBgn0039049	CG6726	-	CG6726
CG6726-RB	-17.6557	-2066.79	117.061	0.181317	0	FBgn0039049	CG6726	-	CG6726
CG4656-RA	-8.42872	-2055.69	243.891	0.383258	0	FBgn0039055	CG4656	Ras association family member	Rassf
CG10192-RA	-19.4936	-28059.1	1439.4	0.283439	0	FBgn0039122	CG10192
CG13601-RA	-7.74938	-656.552	84.7232	0.433248	0	FBgn0039126	CG13601	-	CG13601
CG5410-RD	-7.4701	-18064.5	2418.24	0.266276	0	FBgn0039140	CG5410	Mitochondrial Rho	Miro
CG5977-RB	-9.43688	-1123	119.002	0.428529	0	FBgn0039141	CG5977	spastin	spas
CG5463-RA	-22.2518	-1627.53	73.1414	0.159007	0	FBgn0039153	CG5463	-	CG5463
CG6178-RA	-8.56134	-3177.46	371.14	0.135866	0	FBgn0039156	CG6178	-	CG6178
CG6182-RA	-9.20981	-516.72	56.1054	0.342759	0	FBgn0039158	CG6182	-	CG6182
CG13609-RA	-34.2609	-8678.59	253.308	0.228222	0	FBgn0039170	CG13609	-	CG13609
CG13620-PA	-12.8036	-3578.81	279.516	0.139656	0	FBgn0039211	CG13620
CG5805-RA	-7.93508	-3489.81	439.795	0.267517	0	FBgn0039223	CG5805	-	CG5805
CG11851-RA	-8.07214	-5481.63	679.081	0.37984	0	FBgn0039293	CG11851	-	CG11851
CG10420-RA	-10.7852	-642.354	59.5587	0.415447	0	FBgn0039296	CG10420	-	CG10420
CG10425-RA	-11.5555	-8519.67	737.28	0.425445	0	FBgn0039304	CG10425	-	CG10425
CG5127-RA	-14.4952	-545.588	37.6393	0.361922	0	FBgn0039335	CG5127	Vacuolar protein sorting 33B	Vps33B
CG5112-RA	-12.5573	-12218.6	973.025	0.360897	0	FBgn0039341	CG5112	-	CG5112
CG31096-RA	-8.5185	-525.992	61.7471	0.398869	0	FBgn0039354	CG31096	Lgr3	Lgr3
CG4730-RA	-7.51967	-2262.13	300.829	0.363604	0	FBgn0039355	CG4730	-	CG4730
CG5886-RA	-10.8449	-3129.27	288.547	0.461278	0	FBgn0039379	CG5886	-	CG5886
CG17370-RA	-8.8003	-3168.65	360.062	0.413626	0	FBgn0039381	CG17370	-	CG17370
CG14549-RA	-6.99627	-14884.8	2127.53	0.389454	0	FBgn0039403	CG14549	Sld5	Sld5
CG14550-RA	-14.9334	-10628.3	711.714	0.403795	0	FBgn0039405	CG14550	-	CG14550
CG5880-RA	-14.2343	-1653.03	116.13	0.229017	0	FBgn0039489	CG5880	-	CG5880
CG6051-PA	-12.9561	-2037.55	157.266	0.359784	0	FBgn0039492	CG6051	-	CG6051
CG12877-RB	-13.3741	-3573.18	267.171	0.351654	0	FBgn0039544	CG12877	-	CG12877
CG5003-RA	-9.1455	-531.862	58.1556	0.403298	0	FBgn0039554	CG5003	-	CG5003
CG4884-RA	-7.70903	-13259	1719.94	0.355805	0	FBgn0039565	CG4884	-	CG4884
CG1647-RA	-8.28428	-16298.3	1967.38	0.427065	0	FBgn0039602	CG1647	-	CG1647
CG14517-RA	-19.7247	-1278.84	64.8347	0.366415	0	FBgn0039625	CG14517	beta4GalNAcTB	beta4GalNAcTB
CG11874-RA	-6.96742	-2035.8	292.189	0.439071	0	FBgn0039634	CG11874	-	CG11874
CG14512-RA	-7.77413	-1404.14	180.618	0.27528	0	FBgn0039639	CG14512	-	CG14512
CG14516-RB	-12.4986	-3332.44	266.624	0.302678	0	FBgn0039640	CG14516	-	CG14516
CG14511-RA	-10.4709	-921.449	88.0008	0.1972	0	FBgn0039641	CG14511	-	CG14511
CG11897-RA	-9.6951	-21146	2181.1	0.248116	0	FBgn0039644	CG11897	-	CG11897
CG7837-RA	-12.4623	-2617.55	210.037	0.449799	0	FBgn0039696	CG7837	-	CG7837
CG7789-RA	-7.34893	-668.705	90.9935	0.420279	0	FBgn0039698	CG7789	-	CG7789
CG7824-RB	-9.654	-1409	145.95	0.385553	0	FBgn0039711	CG7824	-	CG7824
CG7816-RC	-12.9954	-1276.3	98.2115	0.356935	0	FBgn0039714	CG7816	-	CG7816
CG7928-RA	-10.2539	-1223.58	119.328	0.43483	0	FBgn0039740	CG7928	-	CG7928
CG11337-RB	-8.801	-907.696	103.136	0.443473	0	FBgn0039846	CG11337	-	CG11337
CG1635-RA	-8.26546	-2048.43	247.83	0.25149	0	FBgn0039854	CG1635	-	CG1635
CG1792-RA	-7.00863	-484.972	69.1964	0.374278	0	FBgn0039860	CG1792	-	CG1792
CG1815-RA	-11.4609	-8483.53	740.216	0.351154	0	FBgn0039863	CG1815	-	CG1815
CG1896-RA	-15.1778	-10332.2	680.741	0.280623	0	FBgn0039870	CG1896	-	CG1896
CG2118-RB	-7.16207	-2484.15	346.848	0.430596	0	FBgn0039877	CG2118	-	CG2118
CG11576-RA	-10.3162	-4724.9	458.009	0.240352	0	FBgn0039882	CG11576	-	CG11576
CG2041-RA	-12.1599	-2427.15	199.603	0.369786	0	FBgn0039907	CG2041	legless	lgs
CG1901-RA	-9.37302	-12963.9	1383.1	0.355079	0	FBgn0039914	CG1901	maverick	mav
CG1793-RB	-7.68157	-7634.75	993.906	0.107939	0	FBgn0039923	CG1793	Mediator complex subunit 26	MED26
CG17163-RA	-7.59937	-966.889	127.233	0.422736	0	FBgn0039942	CG17163	-	CG17163
CG17162-RC	-10.421	-10341.4	992.362	0.242094	0	FBgn0039944	CG17162	-	CG17162
CG41099-RB	-8.4317	-8178.18	969.932	0.375272	0	FBgn0039955	CG41099	-	CG41099
CG17490-RA	-14.3689	-1793.94	124.849	0.149687	0	FBgn0040009	CG17490	-	CG17490
CG2893-RD	-7.25091	-6971.79	961.506	0.349335	0	FBgn0040030	CG2893	-	CG2893
CG17698-RC	-12.9824	-7622.21	587.121	0.0267899	0	FBgn0040056	CG17698	-	CG17698
CG4600-RA	-10.3848	-4149.81	399.605	0.318867	0	FBgn0040064	CG4600	yippee interacting protein 2	yip2
CG5692-RA	-7.17347	-4502.51	627.662	0.325113	0	FBgn0040080	CG5692	rapsynoid	raps
CG32597-RA	-15.3385	-4244.63	276.73	0.29333	0	FBgn0040153	CG32597	lethal (1) G0469	l(1)G0469
CG12132-RA	-7.31079	-836.08	114.362	0.302108	0	FBgn0040236	CG12132	c11.1	c11.1
CG6815-RA	-12.2557	-2149.63	175.398	0.308718	0	FBgn0040237	CG6815	belphegor	bor
CG18578-RA	-14.1268	-3365.93	238.266	0.0509394	0	FBgn0040259	CG18578	Ugt86Da	Ugt86Da
CG10123-RA	-7.91094	-1209.72	152.918	0.414081	0	FBgn0040268	CG10123	Topoisomerase 3alpha	Top3alpha
CG7487-RA	-9.93824	-1483.01	149.222	0.419501	0	FBgn0040290	CG7487	RecQ4	RecQ4
CG4909-RA	-8.65773	-6295.41	727.143	0.217548	0	FBgn0040294	CG4909	Plenty of SH3s	POSH
CG32417-RA	-11.3593	-763.369	67.2022	0.295357	0	FBgn0040298	CG32417	Myt1	Myt1
CG1633-RB	-11.9011	-8353.22	701.887	0.177464	0	FBgn0040309	CG1633	thioredoxin peroxidase 1	Jafrac1
CG2259-RA	-11.0733	-2051.28	185.246	0.101898	0	FBgn0040319	CG2259	Glutamate-cysteine ligase catalytic subunit	Gclc
CG6895-RA	-14.2228	-564.292	39.6752	0.42007	0	FBgn0040323	CG6895	Gram-negative bacteria binding protein 1	GNBP1
CG3021-RA	-24.0062	-1494.09	62.2377	0.188104	0	FBgn0040337	CG3021	-	CG3021
CG3026-RA	-10.9865	-2501.76	227.712	0.0959033	0	FBgn0040347	CG3026	mus81	mus81
CG13375-RA	-10.4527	-2548.24	243.787	0.0777762	0	FBgn0040370	CG13375	-	CG13375
CG32795-RA	-12.8678	-494.421	38.423	0.298849	0	FBgn0040384	CG32795	-	CG32795
CG32796-RA	-10.0981	-1151.86	114.067	0.459279	0	FBgn0040388	CG32796	brother of ihog	boi
CG3981-RB	-12.7991	-1885.47	147.312	0.241983	0	FBgn0040395	CG3981	Unc-76	Unc-76
CG3939-RA	-8.41401	-2321.23	275.877	0.328132	0	FBgn0040396	CG3939	-	CG3939
grannysmithCG7340-PB,isoformB	-10.4978	-21990.4	2094.76	0.128763	0	FBgn0040493	CG7340	granny smith	granny-smith
CG7340-RE	-7.56319	-1738.56	229.872	0.057009	0	FBgn0040493	CG7340	granny smith	granny-smith
CG10928-RA	-11.5703	-16004.2	1383.21	0.173986	0	FBgn0040522	CG10928	-	CG10928
CG14545-RA	-7.64456	-4804.3	628.46	0.146589	0	FBgn0040602	CG14545	-	CG14545
CG14162-RA	-8.21222	-15822.8	1926.74	0.0612189	0	FBgn0040823	CG14162	dpr6	dpr6
CG7498-RA	-11.9364	-2844.59	238.312	0.29749	0	FBgn0040833	CG7498	-	CG7498
CG12714-RB	-9.23656	-3088.03	334.327	0.441186	0	FBgn0040862	CG12714
CG13790-PA	-8.47623	-9765.35	1152.09	0.0222512	0	FBgn0040955	CG13790
CG6115-RA	-13.272	-12503.8	942.117	0.217323	0	FBgn0040985	CG6115	-	CG6115
CG17715-RF	-7.39419	-23722.3	3208.24	0.369504	0	FBgn0041004	CG17715	-	CG17715
CG8805-RA	-16.0405	-1720.3	107.247	0.32544	0	FBgn0041087	CG8805	wunen-2	wun2
CG12787-RB	-9.62234	-3933.97	408.837	0.338411	0	FBgn0041150	CG12787	hoepel1	hoe1
CG11513-RA	-16.8323	-5736.64	340.811	0.042711	0	FBgn0041164	CG11513	armitage	armi
CG4057-RA	-14.8249	-724.969	48.902	0.299282	0	FBgn0041582	CG4057	tamo	tamo
CG33486-RA	-10.4944	-5095.43	485.537	0.306459	0	FBgn0041607	CG33486	asparagine synthetase	asparagine-synthetase
CG18787-RA	-7.75943	-2902.59	374.072	0.360297	0	FBgn0042125	CG18787	-	CG18787
CG18812-RC	-10.1456	-1907.96	188.059	0.40254	0	FBgn0042135	CG18812	-	CG18812
CG32164-RA	-10.3755	-23136.1	2229.89	0.395398	0	FBgn0042177	CG32164	-	CG32164
CG32165-RA	-15.7929	-5275.3	334.03	0.313258	0	FBgn0042178	CG32165	-	CG32165
CG18870-RA	-14.7428	-2913.39	197.614	0.413508	0	FBgn0042180	CG18870	-	CG18870
CG18749-RB	-20.2941	-591.655	29.154	0.167807	0	FBgn0042182	CG18749	-	CG18749
CG31447-RA	-10.8386	-2472.28	228.1	0.242341	0	FBgn0043069	CG31447	Misexpression suppressor of KSR 4	MESK4
CG4427-RA	-9.25548	-8177.06	883.483	0.234216	0	FBgn0043364	CG4427	cabut	cbt
CG12084-RA	-9.74401	-1615.65	165.809	0.444687	0	FBgn0043458	CG12084	-	CG12084
CG7700-RA	-12.3385	-2753.32	223.149	0.294668	0	FBgn0044871	CG7700	Gos28	Gos28
telomerefusionCG6535-PA	-18.3839	-3507.3	190.781	0.332644	0	FBgn0045035	CG6535	telomere fusion	tefu
CG6535-RB	-11.5829	-3532.36	304.964	0.342679	0	FBgn0045035	CG6535	telomere fusion	tefu
CG31127-RA	-12.0572	-1108.52	91.9382	0.180301	0	FBgn0046685	CG31127	Wsck	Wsck
CG40293-RA	-12.8341	-10743.7	837.121	0.0952161	0	FBgn0046692	CG40293	Ste20-like kinase	Stlk
CG31142-RA	-14.6869	-2790.62	190.007	0.486615	0	FBgn0047114	CG31142	-	CG31142
CG31517-RA	-11.6299	-6374.61	548.122	0.189865	0	FBgn0047199	CG31517	-	CG31517
CG30011-RC	-9.79397	-7837.15	800.201	0.348068	0	FBgn0050011	CG30011	gemini	gem
CG30059-RA	-16.1296	-2790.41	172.999	0.117482	0	FBgn0050059	CG30059
CG30159-RB	-10.0511	-1250.46	124.41	0.486008	0	FBgn0050159	CG30159	-	CG30159
CG30169-RA	-8.8465	-1760.95	199.056	0.260863	0	FBgn0050169	CG30169	Breast cancer 2, early onset homolog	Brca2
CG30343-RA	-7.14817	-716.923	100.295	0.168966	0	FBgn0050343	CG30343	-	CG30343
CG30344-RA	-7.68357	-2610.62	339.766	0.426986	0	FBgn0050344	CG30344	-	CG30344
CG30392-RA	-19.1445	-10094.7	527.292	0.328473	0	FBgn0050392	CG30392	-	CG30392
CG30403-PA	-9.08392	-1336.02	147.075	0.160002	0	FBgn0050403	CG30403	-	CG30403
CG30403-RB	-10.6181	-8384.08	789.6	0.15289	0	FBgn0050403	CG30403	-	CG30403
CG30410-RA	-7.54728	-1502.96	199.139	0.260886	0	FBgn0050410	CG30410	-	CG30410
CG30440-RA	-16.658	-6327.93	379.874	0.0752784	0	FBgn0050440	CG30440	-	CG30440
CG30467-RA	-9.89976	-3520.58	355.622	0.14445	0	FBgn0050467	CG30467	-	CG30467
CG30492-RE	-21.6837	-3713.17	171.242	0.0769383	0	FBgn0050492	CG30492
CG31035-PA	-9.20403	-464.534	50.4707	0.425746	0	FBgn0051035	CG31035
CG31072-RB	-8.91519	-2860.76	320.886	0.12535	0	FBgn0051072	CG31072	lysosomal enzyme receptor protein	Lerp
CG31092-RA	-10.0334	-4265.3	425.11	0.228006	0	FBgn0051092	CG31092	Lipophorin receptor 2	LpR2
CG31108-RA	-11.5183	-7760.9	673.79	0.37858	0	FBgn0051108	CG31108	-	CG31108
CG31110-PA	-10.2556	-882.677	86.0677	0.407923	0	FBgn0051110	CG31110
CG31133-RA	-9.82145	-2148.42	218.748	0.454745	0	FBgn0051133	CG31133	Seryl-tRNA synthetase-like insect mitochondrial protein	Slimp
CG31158-PA,isoformA	-29.7169	-6762.63	227.569	0.312514	0	FBgn0051158	CG31158	-	CG31158
CG31159-RA	-8.41224	-565.201	67.1879	0.384566	0	FBgn0051159	CG31159	Elongation Factor G2	EF-G2
CG31216-RA	-11.2318	-816.242	72.6725	0.127599	0	FBgn0051216	CG31216	Nicotinamide amidase	Naam
CG31262-RA	-12.7372	-1539.53	120.87	0.0648101	0	FBgn0051262	CG31262	-	CG31262
CG31285-PA	-8.69478	-752.154	86.5064	0.280545	0	FBgn0051285	CG31285
CG31292-RA	-8.07573	-2514.61	311.379	0.272186	0	FBgn0051292	CG31292	-	CR31292
CG31320-RA	-15.0699	-1612.15	106.978	0.0971239	0	FBgn0051320	CG31320	-	CG31320
CG31344-RA	-11.6327	-653.386	56.1681	0.306312	0	FBgn0051344	CG31344	-	CG31344
CG5834-RA	-8.73112	-16456.3	1884.79	0.235748	0	FBgn0051354	CG5834	Hsp70Bbb	Hsp70Bbb
CG31441-RA	-7.84005	-443.411	56.5571	0.492193	0	FBgn0051441	CG31441	-	CG31441
CG31510-RA	-7.72357	-5787.38	749.314	0.326187	0	FBgn0051510	CG31510	-	CG31510
CG31641-RC	-11.7681	-17053	1449.09	0.111777	0	FBgn0051641	CG31641	stathmin	stai
CG31643-RA	-11.1354	-1696.2	152.325	0.378283	0	FBgn0051643	CG31643	-	CG31643
CG31674-RA	-11.0492	-858.981	77.7414	0.257593	0	FBgn0051674	CG31674	-	CG31674
CG31694-RA	-8.44218	-7656.21	906.9	0.478221	0	FBgn0051694	CG31694	-	CG31694
CG31755-RA	-10.0402	-5389.06	536.747	0.301567	0	FBgn0051755	CG31755	-	CG31755
CG31759-PA,isoformA	-9.90456	-2343.21	236.579	0.0860585	0	FBgn0051759	CG31759	-	CG31759
CG31759-RD	-12.0941	-7248.23	599.32	0.0677104	0	FBgn0051759	CG31759	-	CG31759
CG31842-RA	-7.50135	-2031.4	270.805	0.426508	0	FBgn0051842	CG31842
CG31852-RA	-12.4922	-2995.87	239.82	0.352407	0	FBgn0051852	CG31852	Two A-associated protein of 42kDa	Tap42
CG31961-RA	-8.73098	-6346.17	726.856	0.356559	0	FBgn0051961	CG31961	-	CG31961
CG32030-RA	-10.9163	-3266.49	299.229	0.403105	0	FBgn0052030	CG32030
CG32076-RA	-10.1241	-2522.39	249.148	0.123835	0	FBgn0052076	CG32076	Alpha 3 glucosyltransferase	Alg10
CG32108-RA	-7.2366	-7884.15	1089.48	0.474854	0	FBgn0052108	CG32108
CG32109-RA	-10.1129	-1537.05	151.99	0.0823746	0	FBgn0052109	CG32109	-	CG32109
CG32113-PA	-9.1672	-428.155	46.7051	0.433062	0	FBgn0052113	CG32113	-	CG32113
CG32135-RA	-13.9951	-5476.55	391.318	0.154449	0	FBgn0052135	CG32135
CG32221-RA	-10.6755	-684.712	64.1386	0.182449	0	FBgn0052221	CG32221	-	CG32221
CG32243-RA	-28.786	-2216.8	77.0098	0.0493325	0	FBgn0052243	CG32243	-	CG32243
CG32343-PA	-8.9211	-390.716	43.7969	0.41605	0	FBgn0052343	CG32343	-	CG32343
CG32350-RA	-18.8883	-1541.69	81.6214	0.0622966	0	FBgn0052350	CG32350	-	CG32350
CG32365-RA	-7.95704	-6440.56	809.416	0.203704	0	FBgn0052365	CG32365	-	CG32365
CG32373-RA	-19.6923	-2057.35	104.475	0.0372456	0	FBgn0052373	CG32373	-	CG32373
CG32380-RA	-13.3093	-1552.03	116.613	0.470834	0	FBgn0052380	CG32380	SMSr	SMSr
CG32412-RA	-10.0964	-9652.83	956.063	0.248055	0	FBgn0052412	CG32412	-	CG32412
CG32425-RC	-7.1766	-2889.25	402.594	0.136711	0	FBgn0052425	CG32425	-	CG32425
CG32473-RA	-8.62934	-12168.3	1410.1	0.217609	0	FBgn0052473	CG32473	-	CG32473
CG32510-PA	-15.1822	-21257.8	1400.18	0.203297	0	FBgn0052510	CG32510	-	CG32510
CG32528-RA	-7.54847	-1643.39	217.712	0.438571	0	FBgn0052528	CG32528	-	CG32528
CG32549-RD	-7.21513	-3491.53	483.918	0.169204	0	FBgn0052549	CG32549	-	CG32549
CG32626-RA	-11.1804	-5306.11	474.588	0.045355	0	FBgn0052626	CG32626	-	CG32626
CG32707-RA	-9.73668	-2397.56	246.24	0.31474	0	FBgn0052707	CG32707	Anaphase Promoting Complex 4	APC4
CG32714-PA	-10.7246	-2698.05	251.575	0.0639649	0	FBgn0052714	CG32714
CG32732-RA	-9.11025	-1827.62	200.611	0.22324	0	FBgn0052732	CG32732	-	CG32732
CG32741-RA	-8.09934	-950.463	117.351	0.059573	0	FBgn0052741	CG32741	-	CG32741
CG32756-RA	-15.2223	-1835.24	120.562	0.156758	0	FBgn0052756	CG32756	-	CG32756
CG32816-RB	-11.2135	-4405.55	392.88	0.220067	0	FBgn0052816	CG32816	-	CG32816
CG32822-PA	-12.6918	-1963.9	154.738	0.118143	0	FBgn0052822	CG32822	-	CG32822
CG33129-RA	-7.65485	-2600.54	339.724	0.458894	0	FBgn0053129	CG33129	-	CG33129
CG33158-RB	-9.14228	-3304.6	361.464	0.279634	0	FBgn0053158	CG33158	-	CG33158
CG33181-PA	-9.9368	-4892.72	492.384	0.100064	0	FBgn0053181	CG33181	-	CG33181
CG32714-RG	-14.1135	-4845.02	343.29	0.0610011	0	FBgn0053181	CG32714	-	CG33181
CG33182-RA	-8.58992	-1106.03	128.759	0.25239	0	FBgn0053182	CG33182	Histone demethylase 4B	Kdm4B
CG33201	-10.0455	-9740.68	969.655	0.161949	0	FBgn0053201	CG33201	-	CG33201
CG33224-RA	-12.29	-2283.33	185.787	0.142441	0	FBgn0053224	CG33224
CG33343-PA	-15.9043	-15420.1	969.555	0.286116	0	FBgn0053343	CG33343
CG33479-PA	-14.6283	-1114.56	76.1919	0.127779	0	FBgn0053479	CG33479
CG33497-RA	-19.7552	-647.929	32.798	0.221153	0	FBgn0053497	CG33497	Sperm-specific dynein intermediate chain 2	Sdic2
CG33969-RA	-15.0337	-1229.43	81.7784	0.285209	0	FBgn0053969	CG33969	-	CG33969
CG33995-RB	-15.5541	-4235.15	272.286	0.460915	0	FBgn0053995	CG33995	-	CG33995
CG34015-RA	-8.06416	-4721.17	585.451	0.431335	0	FBgn0054015	CG34015	-	CG34015
CG34020-PA	-17.4345	-13212.6	757.841	0.122058	0	FBgn0054020	CG34020
CG40005-RB	-19.6488	-9376	477.18	0.247298	0	FBgn0058005	CG40005	-	CG40005
CG40006-RA	-11.0103	-4356.03	395.633	0.0836535	0	FBgn0058006	CG40006	-	CG40006
CG40263-RC	-16.5568	-1849.36	111.698	0.2269	0	FBgn0058263	CG40263	-	CG40263
CG6513-RA	-8.43967	-17512.4	2075.01	0.48085	0	FBgn0061515	CG6513	endosulfine	endos
CG33722-RB	-36.6069	-1217.15	33.2493	0.262921	0	FBgn0064126	CG33722	-	CG33722
CG7600-RA	-7.38939	-7916.73	1071.36	0.234525	0	FBgn0064766	CG7600	-	CG7600
CG31094-RA	-11.9442	-3010.94	252.084	0.174333	0	FBgn0066101	CG31094	Lipophorin receptor 1	LpR1
CG11371-RB	-7.6296	-2941.66	385.559	0.492281	0	FBgn0067779	CG11371	debra	dbr
CG17469-RB	-11.3574	-4495.87	395.853	0.175398	0	FBgn0067895	CG17469
CG13620-RA	-11.7082	-34253.5	2925.61	0.251531	0	FBgn0083077	CG13620	molting defective	mld
CG34195-RA	-8.49171	-1373.84	161.786	0.306885	0	FBgn0085224	CG34195	-	CG34195
CG34364-RC	-17.338	-2512.56	144.916	0.108804	0	FBgn0085393	CG34364
CG13790-RA	-8.20845	-13030.2	1587.42	0.0164578	0	FBgn0085403	CG13790	Rapgap1	Rapgap1
CG41284-RA	-19.7905	-1306.87	66.0353	0.0790133	0	FBgn0085599	CG41284	-	CG41284
CG41320-RA	-7.4427	-1097.1	147.406	0.210293	0	FBgn0085612	CG41320	-	CG41320
CG9252-RA	-10.3819	-28583.8	2753.22	0.0859755	0	FBgn0086251	CG9252	deadlock	del
CG7417-RA	-14.4944	-5016.65	346.11	0.245192	0	FBgn0086358	CG7417	TAK1-associated binding protein 2	Tab2
CG6072-RA	-13.7276	-1635.34	119.128	0.116881	0	FBgn0086370	CG6072	sarah	sra
CG10687-RA	-9.56604	-2536.45	265.152	0.241846	0	FBgn0086443	CG10687	Asparaginyl-tRNA synthetase	Aats-asn
CG3885-RA	-9.00161	-1511.92	167.961	0.476489	0	FBgn0086475	CG3885	sec3	sec3
CG5887-RA	-23.0015	-11054.6	480.605	0.225559	0	FBgn0086687	CG5887	desat1	desat1
CG15261-RA	-8.61844	-901.089	104.554	0.252182	0	FBgn0086691	CG15261	UK114	UK114
CG4482-RA	-9.32283	-4130.81	443.085	0.0700199	0	FBgn0086711	CG4482	moladietz	mol
CG11628-RA	-9.66093	-6791.48	702.984	0.455088	0	FBgn0086779	CG11628	steppke	step
CG11555-RA	-7.77274	-9775.39	1257.65	0.421237	0	FBgn0086856	CG11555	-	CG11555
CG34412-RH	-8.08569	-7073.72	874.845	0.456642	0	FBgn0086899	CG34412	Tousled-like kinase	tlk
CG7066-RA	-7.68844	-10669.9	1387.78	0.467836	0	FBgn0087039	CG7066	SECIS-binding protein 2	Sbp2
CG8308-RA	-10.9972	-3399.33	309.109	0.148836	0	FBgn0087040	CG8308	alpha-Tubulin at 67C	alphaTub67C
CG4845-RA	-7.99916	-3921.32	490.216	0.450517	0	FBgn0243511	CG4845	phagocyte signaling impaired	psidin
CG9326-RD	-7.92509	-895.176	112.955	0.425467	0	FBgn0250785	CG9326	varicose	vari
CG4904-RA	-12.6796	-5337.2	420.927	0.471258	0	FBgn0250843	CG4904	Proteasome 35kD subunit	Pros35
CG8947-RA	-21.1918	-19796.3	934.147	0.332298	0	FBgn0250848	CG8947	26-29kD-proteinase	26-29-p
CG30149-RB	-9.9852	-10549	1056.46	0.215451	0	FBgn0250850	CG30149	rigor mortis	rig
CG42250-RC	-7.61824	-1864.89	244.792	0.303872	0	FBgn0259107	CG42250
CG12854-RA	-11.9554	-838.255	70.1153	0.304483	0	FBgn0259112	CG12854	-	CG42254
CG11847-RA	-11.2145	-8207.72	731.881	0.216571	0	FBgn0259152	CG11847	Caliban	Clbn
CG33248-RA	-11.9686	-1403.11	117.232	0.0868769	0	FBgn0259166	CG33248	-	CG42271
CG42351-RD	-16.9039	-3087.99	182.679	0.129726	0	FBgn0259682	CG42351	-	CG42351
CG6741-RA	-5.77099	-1062.2	184.059	0.355642	0.00674328	FBgn0000008	CG6741	arc	a
CG5124-RA	-5.88801	-3528.89	599.334	0.19038	0.00674328	FBgn0000057	CG5124	adipose	adp
CG6500-RA	-6.53605	-2321.08	355.119	0.0465636	0.00674328	FBgn0000242	CG6500	Beadex	Bx
CG1618-RA	-5.72202	-789.696	138.01	0.19898	0.00674328	FBgn0000346	CG1618	comatose	comt
CG9285-RA	-6.18428	-1531.36	247.621	0.171203	0.00674328	FBgn0000454	CG9285	Dipeptidase B	Dip-B
CG3929-RA	-5.65701	-655.551	115.883	0.309486	0.00674328	FBgn0000524	CG3929	deltex	dx
CG10986-RB	-6.23038	-2923.05	469.16	0.184283	0.00674328	FBgn0001087	CG10986	garnet	g
CG9042-RB	-5.86191	-6597.51	1125.49	0.238742	0.00674328	FBgn0001128	CG9042	Glycerol 3 phosphate dehydrogenase	Gpdh
CG10988-RA	-6.60513	-7284.6	1102.87	0.21995	0.00674328	FBgn0001612	CG10988	lethal (1) discs degenerate 4	l(1)dd4
CG10691-RB	-6.18415	-14718.1	2379.97	0.293485	0.00674328	FBgn0002031	CG10691	lethal (2) 37Cc	l(2)37Cc
CG5504-RC	-6.03121	-487.392	80.8117	0.462155	0.00674328	FBgn0002174	CG5504	lethal (2) tumorous imaginal discs	l(2)tid
CG8024-RC	-6.47481	-7402.21	1143.23	0.235585	0.00674328	FBgn0002567	CG8024	lightoid	ltd
CG10120-RB	-5.92999	-3364.18	567.317	0.495729	0.00674328	FBgn0002719	CG10120	Malic enzyme	Men
CG3416-RA	-5.88558	-7875.39	1338.08	0.36068	0.00674328	FBgn0002787	CG3416	Mov34	Mov34
CG10901-RA	-6.17141	-5112.13	828.357	0.108832	0.00674328	FBgn0003015	CG10901	oskar	osk
CG12743-RA	-5.92725	-9005.14	1519.28	0.159682	0.00674328	FBgn0003023	CG12743	ovarian tumor	otu
CG5165-RA	-5.67007	-2066.87	364.523	0.468231	0.00674328	FBgn0003076	CG5165	Phosphogluconate mutase	Pgm
CG11427-RA	-5.57676	-1574.39	282.312	0.364303	0.00674328	FBgn0003210	CG11427	ruby	rb
CG5490-RB	-6.29659	-3391.32	538.596	0.455423	0.00674328	FBgn0003717	CG5490
nulloCG14426-PA	-6.24747	-1238.68	198.269	0.346066	0.00674328	FBgn0004143	CG14426	nullo	nullo
CG5507-RA	-6.53144	-919.349	140.757	0.381585	0.00674328	FBgn0004359	CG5507	Transcript 48	T48
CG1817-RB	-6.26202	-843.388	134.683	0.312855	0.00674328	FBgn0004370	CG1817	Protein tyrosine phosphatase 10D	Ptp10D
CG6354-RE	-6.72622	-1450.99	215.722	0.240914	0.00674328	FBgn0004903	CG6354	Ribonuclear protein at 97D	Rb97D
CG6354-RC	-5.7749	-1809.3	313.303	0.228686	0.00674328	FBgn0004903	CG6354	Ribonuclear protein at 97D	Rb97D
CG6354-RG	-6.52758	-4105.26	628.91	0.303212	0.00674328	FBgn0004903	CG6354	Ribonuclear protein at 97D	Rb97D
CG12052-RP	-5.94467	-8146.08	1370.32	0.45715	0.00674328	FBgn0005630	CG12052	longitudinals lacking	lola
CG15532-RA	-5.80053	-536.116	92.4253	0.419978	0.00674328	FBgn0010113	CG15532	headcase	hdc
CG12530-RA	-5.72142	-2749.08	480.49	0.496868	0.00674328	FBgn0010341	CG12530	Cdc42	Cdc42
CG8732-RA	-6.0144	-6320.53	1050.9	0.449173	0.00674328	FBgn0010609	CG8732
CG33162-RA	-6.41552	-3527.76	549.88	0.387788	0.00674328	FBgn0011509	CG33162	Signal recognition particle receptor beta	SrpRbeta
CG8169-RA	-5.9561	-5201.48	873.304	0.344599	0.00674328	FBgn0011660	CG8169	Pms2	Pms2
CG31137-RA	-5.9819	-6680.27	1116.75	0.453981	0.00674328	FBgn0011725	CG31137	twin	twin
CG4205-RA	-6.18986	-1337.82	216.131	0.253982	0.00674328	FBgn0011769	CG4205	Ferredoxin	Fdxh
CG3086-RB	-6.37196	-12749.8	2000.93	0.415222	0.00674328	FBgn0013987	CG3086	MAP kinase activated protein-kinase-2	MAPk-Ak2
CG3283-RA	-5.99254	-1026.93	171.368	0.485018	0.00674328	FBgn0014028	CG3283	Succinate dehydrogenase B	SdhB
CG14804-RA	-6.82389	-3667.18	537.403	0.468982	0.00674328	FBgn0014411	CG14804	Vacuolar protein sorting 26	Vps26
CG4035-RD	-5.93415	-17141.3	2888.58	0.403453	0.00674328	FBgn0015218	CG4035	Eukaryotic initiation factor 4E	eIF-4E
CG12390-RA	-6.44402	-1659.2	257.479	0.311784	0.00674328	FBgn0015582	CG12390	defective in the avoidance of repellents	dare
CG12244-RA	-6.28445	-4425.82	704.249	0.354237	0.00674328	FBgn0015763	CG12244
CG7147-RA	-6.67291	-4895.34	733.614	0.456351	0.00674328	FBgn0015954	CG7147
CG11254-RC	-6.65588	-7283.44	1094.29	0.129486	0.00674328	FBgn0016034	CG11254	maelstrom	mael
CG32045-RB	-5.73835	-495.37	86.3264	0.344468	0.00674328	FBgn0016081	CG32045	furry	fry
CG8374-RA	-6.80163	-3358.07	493.716	0.372741	0.00674328	FBgn0016792	CG8374	dalmatian	dmt
CG4257-RF	-5.86595	-7028.96	1198.27	0.458968	0.00674328	FBgn0016917	CG4257	Signal-transducer and activator of transcription protein at 92E	Stat92E
CG5659-RA	-5.89032	-1631.99	277.063	0.48152	0.00674328	FBgn0017418	CG5659	ariadne	ari-1
CG8808-RA	-6.22517	-5912.71	949.806	0.170393	0.00674328	FBgn0017558	CG8808	Pyruvate dehydrogenase kinase	Pdk
CG3832-RA	-5.65382	-1700.68	300.803	0.482164	0.00674328	FBgn0019948	CG3832	Peptidylglycine-alpha-hydroxylating monooxygenase	Phm
CG15441-RA	-6.61512	-645.006	97.5048	0.436179	0.00674328	FBgn0019982	CG15441	GS1-like	Gs1l
CG1609-RA	-6.15523	-4532.25	736.324	0.488852	0.00674328	FBgn0019990	CG1609	Gcn2	Gcn2
CG3291-RA	-6.54501	-1312.39	200.517	0.449545	0.00674328	FBgn0020261	CG3291	pacman	pcm
CG1424-RA	-5.53439	-1220.39	220.511	0.263761	0.00674328	FBgn0020272	CG1424	misato	mst
Deathrelatedced-3/Nedd2-likeprotein	-5.68022	-479.289	84.3785	0.412506	0.00674328	FBgn0020381	CG7486	Death related ced-3/Nedd2-like protein	Dredd
CG3943-RA	-6.87817	-2243.48	326.174	0.321384	0.00674328	FBgn0020545	CG3943	kraken	kraken
CG2151-RA	-6.11882	-8452.33	1381.37	0.229034	0.00674328	FBgn0020653	CG2151	Thioredoxin reductase-1	Trxr-1
CG9491-RA	-5.52753	-7712.69	1395.32	0.327192	0.00674328	FBgn0021873	CG9491	Gef26	Gef26
CG10667-RA	-6.7353	-3349.21	497.263	0.392175	0.00674328	FBgn0022772	CG10667	Origin recognition complex subunit 1	Orc1
CG6936-RA	-6.13611	-1527.76	248.98	0.449599	0.00674328	FBgn0023000	CG6936	methuselah	mth
CG2457-RA	-6.14987	-1889.02	307.164	0.0679427	0.00674328	FBgn0023077	CG2457
CG13316-RB	-6.52923	-9821.73	1504.27	0.104958	0.00674328	FBgn0023215	CG13316	Mnt	Mnt
CG14814-RB	-6.31514	-15059.8	2384.72	0.244642	0.00674328	FBgn0023515	CG14814	-	CG14814
CG32809-RD	-6.79672	-531.786	78.2416	0.361516	0.00674328	FBgn0023531	CG32809	-	CG32809
CG17896-RB	-5.5931	-415.488	74.2858	0.497337	0.00674328	FBgn0023537	CG17896	-	CG17896
CG10776-RA	-5.88354	-1354.45	230.209	0.462416	0.00674328	FBgn0024179	CG10776	wishful thinking	wit
CG5105-RA	-5.68771	-928.477	163.243	0.465232	0.00674328	FBgn0024314	CG5105	Phospholipase A2 activator protein	Plap
CG11412-RA	-6.02763	-1174.44	194.843	0.415873	0.00674328	FBgn0024362	CG11412	-	CG11412
CG7398-RA	-5.63223	-4475.38	794.602	0.28555	0.00674328	FBgn0024921	CG7398	Transportin	Trn
CG7614-RA	-5.77918	-7998.05	1383.94	0.428532	0.00674328	FBgn0024956	CG7614	Mat1	Mat1
CG6342-RA	-6.04489	-705.409	116.695	0.250234	0.00674328	FBgn0024957	CG6342	Iron regulatory protein 1B	Irp-1B
CG4293-RA	-5.58413	-5695.82	1020	0.326807	0.00674328	FBgn0024983	CG4293	-	CG4293
CG2658-RA	-6.15471	-4574.26	743.213	0.384788	0.00674328	FBgn0024992	CG2658	-	CG2658
CG6603-RA	-5.66352	-15676.2	2767.92	0.391114	0.00674328	FBgn0026418	CG6603	Hsc70Cb	Hsc70Cb
CG12178-RA	-6.33532	-5011.58	791.054	0.404385	0.00674328	FBgn0026787	CG12178	Na[+]/H[+] hydrogen exchanger 1	Nhe1
CG13391-RA	-6.40333	-2639.64	412.228	0.492607	0.00674328	FBgn0027094	CG13391	Alanyl-tRNA synthetase	Aats-ala
CG8231-RA	-6.84427	-4122.8	602.372	0.331521	0.00674328	FBgn0027329	CG8231	T-cp1zeta	Tcp-1zeta
CG6606-RA	-6.06082	-10651.8	1757.49	0.407949	0.00674328	FBgn0027335	CG6606	Rab11 interacting protein	Rip11
CG3679-RA	-6.71067	-13104.7	1952.82	0.342113	0.00674328	FBgn0027521	CG3679	-	CG3679
CG8536-RA	-6.44507	-1178.26	182.815	0.411207	0.00674328	FBgn0027538	CG8536	beta4GalNAcTA	beta4GalNAcTA
CG6014-RA	-5.93569	-2884.1	485.891	0.493043	0.00674328	FBgn0027542	CG6014
CG7207-RA	-5.87629	-4571.65	777.983	0.42926	0.00674328	FBgn0027569	CG7207	ceramide transfer protein	cert
CG5815-RA	-5.99555	-1062.68	177.245	0.372934	0.00674328	FBgn0027574	CG5815	-	CG5815
CG7028-RA	-6.0174	-8570.64	1424.31	0.498955	0.00674328	FBgn0027587	CG7028	-	CG7028
CG9009-RA	-5.70447	-1352.26	237.052	0.263964	0.00674328	FBgn0027601	CG9009	-	CG9009
CG8790-RA	-6.4067	-1024.31	159.881	0.0690061	0.00674328	FBgn0027610	CG8790	Dicarboxylate carrier 1	Dic1
CG6404-RB	-5.69475	-17530	3078.28	0.475814	0.00674328	FBgn0027615	CG6404	-	CG6404
CG5729-RA	-6.37884	-484.397	75.938	0.457956	0.00674328	FBgn0027836	CG5729	Dgp-1	Dgp-1
CG6906-RA	-6.48348	-4248.67	655.306	0.179426	0.00674328	FBgn0027843	CG6906	Carbonic anhydrase 2	CAH2
CG3767-RA	-6.25544	-501.05	80.0984	0.480237	0.00674328	FBgn0028424	CG3767	Juvenile hormone-inducible protein 26	JhI-26
CG13432-RA	-5.54836	-1146.12	206.569	0.243827	0.00674328	FBgn0028622	CG13432	quasimodo	qsm
CG5036-RA	-6.49477	-3033.79	467.113	0.206734	0.00674328	FBgn0028743	CG5036	-	CG5036
CG5889-RA	-6.89251	-5940.87	861.931	0.068975	0.00674328	FBgn0029155	CG5889	Malic enzyme b	Men-b
CG3160-RA	-6.03211	-1269.62	210.477	0.441859	0.00674328	FBgn0029789	CG3160	-	CG3160
CG15771-RA	-5.82871	-4017.55	689.269	0.308349	0.00674328	FBgn0029801	CG15771	-	CG15771
CG3044-RA	-6.0212	-1237.99	205.606	0.351854	0.00674328	FBgn0029913	CG3044	Cht11	Cht11
CG14434-RA	-6.34209	-4256.28	671.117	0.421839	0.00674328	FBgn0029915	CG14434	-	CG14434
CG2059-RA	-6.48611	-4202.09	647.86	0.387602	0.00674328	FBgn0029942	CG2059	-	CG2059
CG1444-RA	-6.81414	-10126.6	1486.11	0.379974	0.00674328	FBgn0029975	CG1444	-	CG1444
CG10777-RB	-6.47416	-4299.26	664.064	0.15861	0.00674328	FBgn0029979	CG10777	-	CG10777
CG9113-RB	-6.22102	-9634.56	1548.71	0.24365	0.00674328	FBgn0030089	CG9113	AP-1gamma	AP-1gamma
CG8971-RA	-5.55217	-594.146	107.011	0.457838	0.00674328	FBgn0030092	CG8971	frataxin homolog	fh
CG12106-RA	-6.15039	-1102.68	179.287	0.146334	0.00674328	FBgn0030100	CG12106	-	CG12106
CG12118-RA	-5.9267	-1742.49	294.007	0.280357	0.00674328	FBgn0030101	CG12118	-	CG12118
CG1826-RA	-5.53404	-8752.09	1581.5	0.340828	0.00674328	FBgn0030228	CG1826	-	CG1826
CG1841-RB	-5.59745	-15716.5	2807.79	0.313389	0.00674328	FBgn0030330	CG1841	Transport and Golgi organization 10	Tango10
CG12096-RA	-6.32206	-1100.5	174.073	0.468648	0.00674328	FBgn0030457	CG12096	-	CG12096
CG1640-RB	-6.10148	-930.053	152.431	0.225584	0.00674328	FBgn0030478	CG1640	-	CG1640
CG11178-RA	-5.65705	-989.553	174.924	0.0981532	0.00674328	FBgn0030499	CG11178	-	CG11178
CG11590-RA	-6.24745	-5389.33	862.645	0.39856	0.00674328	FBgn0030545	CG11590	-	CG11590
CG5560-RA	-6.58559	-7404.77	1124.39	0.169163	0.00674328	FBgn0030607	CG5560	doppelganger von brummer	dob
CG9089-RA	-6.36039	-6176.47	971.083	0.237192	0.00674328	FBgn0030805	CG9089	wurst	wus
CG7101-RA	-5.61449	-597.221	106.371	0.30019	0.00674328	FBgn0030963	CG7101	-	CG7101
CG14214-RA	-6.12416	-1641.38	268.017	0.356668	0.00674328	FBgn0031049	CG14214	Sec61gamma	Sec61gamma
CG1829-RA	-6.63197	-1906.51	287.473	0.0676549	0.00674328	FBgn0031126	CG1829	Cyp6v1	Cyp6v1
CG11488-RA	-6.73761	-893.243	132.576	0.399867	0.00674328	FBgn0031231	CG11488	mitochondrial ribosomal protein L10	mRpL10
CG15362-RA	-5.77931	-1121.67	194.084	0.362292	0.00674328	FBgn0031378	CG15362	-	CG15362
CG31689-RC	-6.17539	-13110.3	2123	0.0895842	0.00674328	FBgn0031449	CG31689	-	CG31689
CG3131-RA	-5.83206	-2619.25	449.113	0.334342	0.00674328	FBgn0031464	CG3131	Dual oxidase	Duox
CG2991-RA	-5.57699	-3156.04	565.903	0.407226	0.00674328	FBgn0031474	CG2991	-	CG2991
CG9641-RA	-5.57883	-1202.21	215.495	0.301099	0.00674328	FBgn0031483	CG9641	-	CG9641
CG3338-RA	-6.71674	-2482.36	369.579	0.337415	0.00674328	FBgn0031598	CG3338	-	CG3338
CG15436-RA	-5.78486	-3060.48	529.05	0.43992	0.00674328	FBgn0031610	CG15436	-	CG15436
CG2950-RA	-6.37218	-1133.98	177.958	0.0892041	0.00674328	FBgn0031637	CG2950	-	CG2950
CG3805-PA	-6.25926	-2442.36	390.2	0.315994	0.00674328	FBgn0031665	CG3805
CG5828-RA	-6.27433	-4881.03	777.937	0.276071	0.00674328	FBgn0031682	CG5828	-	CG5828
CG9537-RA	-5.85527	-8867.91	1514.52	0.419646	0.00674328	FBgn0031820	CG9537	Daxx-like protein	DLP
CG4901-RA	-6.749	-2473.14	366.445	0.477895	0.00674328	FBgn0032194	CG4901	-	CG4901
CG5708-RB	-6.58626	-4215.74	640.081	0.423488	0.00674328	FBgn0032196	CG5708	-	CG5708
CG5694-RA	-6.12757	-3330.28	543.492	0.396426	0.00674328	FBgn0032197	CG5694	-	CG5694
CG5604-RA	-6.84287	-4953.91	723.953	0.426896	0.00674328	FBgn0032208	CG5604	-	CG5604
CG5337-RA	-6.09883	-466.244	76.4481	0.368025	0.00674328	FBgn0032249	CG5337	-	CG5337
CG12299-RA	-6.41643	-1920.29	299.277	0.425152	0.00674328	FBgn0032295	CG12299	-	CG12299
CG6509-RB	-6.24784	-12666.5	2027.34	0.319727	0.00674328	FBgn0032363	CG6509	-	CG6509
CG10702-RB	-6.7911	-1318.59	194.164	0.326691	0.00674328	FBgn0032752	CG10702	-	CG10702
CG17568-RA	-6.02548	-484.917	80.4778	0.318843	0.00674328	FBgn0032763	CG17568	-	CG17568
CG10631-RA	-5.75688	-1144.63	198.828	0.144915	0.00674328	FBgn0032817	CG10631	-	CG10631
CG10954-RA	-6.27859	-10724.3	1708.07	0.490158	0.00674328	FBgn0032859	CG10954	Arc-p34	Arc-p34
CG9331-RB	-6.09732	-755.029	123.83	0.141947	0.00674328	FBgn0032889	CG9331	-	CG9331
CG3278-RA	-6.69972	-4195.82	626.268	0.333062	0.00674328	FBgn0032988	CG3278	Tif-IA	Tif-IA
CG14464-RC	-6.02689	-988.496	164.014	0.252469	0.00674328	FBgn0033000	CG14464	-	CG14464
CG8276-RB	-6.15327	-2847.91	462.829	0.496813	0.00674328	FBgn0033073	CG8276
CG3189-RA	-5.86114	-597.775	101.989	0.450278	0.00674328	FBgn0033083	CG3189	DNA polymerase interacting tpr containing protein of 47kD	Dpit47
CG12042-RA	-6.05514	-1002.38	165.542	0.36516	0.00674328	FBgn0033206	CG12042	-	CG12042
CG13741-RA	-6.42343	-4716.48	734.263	0.100858	0.00674328	FBgn0033374	CG13741	-	CG13741
CG8806-RA	-6.57885	-3957.61	601.565	0.475085	0.00674328	FBgn0033413	CG8806	preli-like	prel
CG1814-RC	-6.04719	-1511.37	249.93	0.162756	0.00674328	FBgn0033426	CG1814	-	CG1814
CG12130-RA	-6.03008	-890.21	147.628	0.459096	0.00674328	FBgn0033466	CG12130	Peptidyl-alpha-hydroxyglycine-alpha-amidating lyase 1	Pal1
CG1407-RB	-6.33426	-2346.84	370.5	0.489687	0.00674328	FBgn0033474	CG1407	-	CG1407
CG9027-RB	-6.69885	-5840.88	871.922	0.450076	0.00674328	FBgn0033631	CG9027	-	CG9027
CG8839-RA	-5.53787	-1450.31	261.89	0.419106	0.00674328	FBgn0033717	CG8839	-	CG8839
CG5970-RA	-5.82251	-815.947	140.137	0.414518	0.00674328	FBgn0033842	CG5970	crowded by cid	cbc
CG13349-RB	-6.59399	-4380.89	664.376	0.372212	0.00674328	FBgn0033886	CG13349	-	CG13349
CG10105-RA	-6.20303	-804.495	129.694	0.214509	0.00674328	FBgn0033935	CG10105	SAPK-interacting protein 1	Sin1
CG8195-RA	-6.29425	-2370.05	376.542	0.367538	0.00674328	FBgn0034032	CG8195	-	CG8195
CG10731-RA	-5.81536	-870.151	149.63	0.345736	0.00674328	FBgn0034081	CG10731	-	CG10731
CG8311-RA	-6.0514	-1327.19	219.319	0.223545	0.00674328	FBgn0034141	CG8311	-	CG8311
CG5224-RA	-6.6399	-385.649	58.0805	0.463464	0.00674328	FBgn0034354	CG5224	-	CG5224
CG11906-RA	-6.21828	-3413.72	548.982	0.472708	0.00674328	FBgn0034425	CG11906	-	CG11906
CG16742-RA	-6.80505	-1727.16	253.805	0.163682	0.00674328	FBgn0034529	CG16742	-	CG16742
CG9025-RA	-6.40938	-1792.98	279.743	0.444228	0.00674328	FBgn0034542	CG9025	Fem-1	Fem-1
CG9865-RA	-5.78388	-4449.99	769.378	0.498462	0.00674328	FBgn0034649	CG9865	-	CG9865
rad50CG6339-PA	-6.44159	-1061.65	164.812	0.483707	0.00674328	FBgn0034728	CG6339	rad50	rad50
CG3682-RA	-5.6072	-478.125	85.2699	0.421488	0.00674328	FBgn0034789	CG3682	PIP5K59B	PIP5K59B
CG9849-RA	-5.54679	-2045.04	368.689	0.496943	0.00674328	FBgn0034803	CG9849	-	CG9849
CG4091-RA	-6.40526	-9440.07	1473.8	0.488007	0.00674328	FBgn0034894	CG4091	-	CG4091
CG5339-RA	-6.84136	-653.142	95.4697	0.233697	0.00674328	FBgn0034925	CG5339	-	CG5339
CG3356-RA	-6.84637	-5626.55	821.829	0.383973	0.00674328	FBgn0034989	CG3356	-	CG3356
CG7995-RC	-6.05385	-1039.55	171.717	0.290654	0.00674328	FBgn0035266	CG7995	-	CG7995
CG12024-RA	-6.47023	-911.793	140.921	0.440934	0.00674328	FBgn0035283	CG12024	-	CG12024
CG1146-RB	-5.77992	-804.133	139.125	0.218875	0.00674328	FBgn0035346	CG1146	-	CG1146
CG14965-RA	-6.12161	-1436.11	234.597	0.466906	0.00674328	FBgn0035414	CG14965	-	CG14965
CG1120-RA	-6.81113	-5297.66	777.794	0.367468	0.00674328	FBgn0035462	CG1120	-	CG1120
CG10671-RB	-6.10573	-1087.51	178.113	0.416009	0.00674328	FBgn0035586	CG10671	-	CG10671
CG10064-RA	-6.28254	-635.684	101.183	0.360682	0.00674328	FBgn0035724	CG10064	-	CG10064
CG8598-RA	-5.77906	-1523.75	263.667	0.296877	0.00674328	FBgn0035766	CG8598	eco	eco
CG8588-RF	-6.71183	-789.011	117.555	0.164876	0.00674328	FBgn0035770	CG8588	pastrel	pst
CG7492-RA	-6.66984	-764.289	114.589	0.23185	0.00674328	FBgn0035807	CG7492	-	CG7492
CG7504-PA	-6.57157	-3234.21	492.152	0.222371	0.00674328	FBgn0035842	CG7504	-	CG7504
CG3448-RB	-5.65762	-445.986	78.8293	0.419364	0.00674328	FBgn0035996	CG3448	-	CG3448
CG3408-RA	-6.57543	-9438.53	1435.42	0.146949	0.00674328	FBgn0036008	CG3408	-	CG3408
CG8336-RA	-6.14437	-6875.56	1119	0.464969	0.00674328	FBgn0036020	CG8336	-	CG8336
SugCG7334-PA,isoformA	-5.82556	-3578.78	614.323	0.397969	0.00674328	FBgn0036191	CG7334	Sug	Sug
CG10960-RC	-6.79488	-1018.07	149.828	0.430691	0.00674328	FBgn0036316	CG10960	-	CG10960
CG10948-RD	-6.41267	-3389.96	528.634	0.36029	0.00674328	FBgn0036317	CG10948	-	CG10948
CG9028-RA	-6.32007	-8487.83	1343	0.335335	0.00674328	FBgn0036389	CG9028	short spindle 2	ssp2
CG6833-RA	-6.32515	-877.802	138.78	0.477268	0.00674328	FBgn0036405	CG6833	-	CG6833
CG4729-RA	-6.1215	-12190	1991.34	0.282687	0.00674328	FBgn0036623	CG4729	-	CG4729
CG7853-RA	-5.74626	-10158.6	1767.87	0.43372	0.00674328	FBgn0036695	CG7853	PAPS transporter 2	Papst2
CG5492-RA	-5.70393	-2270.8	398.111	0.329337	0.00674328	FBgn0036769	CG5492	Tetraspanin 74F	Tsp74F
CG7341-RA	-6.41195	-617.815	96.3537	0.410154	0.00674328	FBgn0036777	CG7341	-	CG7341
CG14182-RA	-6.6744	-3379.29	506.306	0.406337	0.00674328	FBgn0036922	CG14182	-	CG14182
CG5130-RA	-6.62102	-2250.68	339.929	0.242705	0.00674328	FBgn0037000	CG5130	-	CG5130
CG4365-RA	-5.92168	-1025.44	173.167	0.264807	0.00674328	FBgn0037024	CG4365	-	CG4365
CG3634-RA	-6.28842	-877.696	139.573	0.319528	0.00674328	FBgn0037026	CG3634	-	CG3634
CG11248-RB	-6.0397	-1389.11	229.997	0.474794	0.00674328	FBgn0037117	CG11248	-	CG11248
CG12746-PD,isoformD	-5.8777	-868.53	147.767	0.183583	0.00674328	FBgn0037341	CG12746	-	CG12746
CG2911-RA	-6.15866	-6059.61	983.916	0.289657	0.00674328	FBgn0037350	CG2911	-	CG2911
CG12171-RA	-6.36944	-1340.75	210.498	0.191396	0.00674328	FBgn0037354	CG12171	-	CG12171
CG10981-RA	-6.24115	-2874.81	460.622	0.498209	0.00674328	FBgn0037384	CG10981	-	CG10981
CG9613-RA	-6.79666	-643.088	94.6182	0.324312	0.00674328	FBgn0037574	CG9613	Coenzyme Q biosynthesis protein 2	Coq2
CG9684-RA	-5.75497	-1064.25	184.926	0.404057	0.00674328	FBgn0037583	CG9684	-	CG9684
CG8036-RB	-6.7122	-4692.1	699.041	0.467375	0.00674328	FBgn0037607	CG8036	-	CG8036
CG8043-RA	-5.75472	-980.023	170.299	0.368162	0.00674328	FBgn0037610	CG8043	-	CG8043
CG11963-RA	-6.7646	-9862.79	1458	0.331522	0.00674328	FBgn0037643	CG11963	skpA associated protein	skap
CG11982-RA	-5.76893	-17507.4	3034.77	0.441544	0.00674328	FBgn0037653	CG11982	-	CG11982
CG16734-RA	-5.62801	-968.96	172.168	0.390256	0.00674328	FBgn0037667	CG16734	-	CG16734
CG9399-RA	-5.57527	-19666.3	3527.41	0.21758	0.00674328	FBgn0037715	CG9399	-	CG9399
CG8301-RA	-6.39907	-1373.77	214.683	0.308059	0.00674328	FBgn0037717	CG8301	-	CG8301
CG12811-RA	-5.60685	-833.637	148.682	0.382931	0.00674328	FBgn0037779	CG12811	-	CG12811
CG4511-RA	-6.36008	-9747.02	1532.53	0.386767	0.00674328	FBgn0037843	CG4511	-	CG4511
CG6584-RC	-6.02994	-710.105	117.763	0.446721	0.00674328	FBgn0037847	CG6584	SelR	SelR
CG4591-RA	-6.21729	-2573.39	413.908	0.335734	0.00674328	FBgn0037848	CG4591	Tetraspanin 86D	Tsp86D
CG6608-RB	-6.30662	-1124.88	178.365	0.485191	0.00674328	FBgn0037852	CG6608	Thiamine pyrophosphate carrier protein 1	Tpc1
CG5214-RA	-6.20243	-1451.25	233.98	0.395842	0.00674328	FBgn0037891	CG5214	-	CG5214
CG9374-RA	-6.1297	-1795.79	292.965	0.302757	0.00674328	FBgn0038167	CG9374	lkb1	lkb1
CG3143-RA	-6.23839	-928.889	148.899	0.323399	0.00674328	FBgn0038197	CG3143	forkhead box, sub-group O	foxo
CG4203-RA	-6.61602	-3161.65	477.878	0.468614	0.00674328	FBgn0038300	CG4203	-	CG4203
CG6623-RA	-6.08566	-466.27	76.6178	0.494152	0.00674328	FBgn0038303	CG6623	Shal Interactor of Di-Leucine Motif	SIDL
CG17806-RA	-6.74202	-2131.64	316.172	0.337407	0.00674328	FBgn0038548	CG17806	-	CG17806
CG17802-RA	-6.46356	-1564.59	242.062	0.427095	0.00674328	FBgn0038549	CG17802	-	CG17802
CG7998-RA	-6.07459	-5151.08	847.972	0.220184	0.00674328	FBgn0038587	CG7998
CG7156-RA	-6.49697	-620.53	95.5106	0.426052	0.00674328	FBgn0038588	CG7156	-	CG7156
CG14303-RA	-5.81992	-5481.9	941.92	0.0479064	0.00674328	FBgn0038633	CG14303	-	CG14303
CG5466-RA	-6.28863	-1798.73	286.029	0.292079	0.00674328	FBgn0038815	CG5466	-	CG5466
CG6353-RA	-6.27662	-1738.5	276.98	0.443454	0.00674328	FBgn0038893	CG6353	-	CG6353
CG33336-RA	-6.08815	-1892.08	310.781	0.290079	0.00674328	FBgn0039044	CG33336	p53	p53
CG6747-RA	-6.25187	-798.898	127.785	0.276262	0.00674328	FBgn0039061	CG6747	Inwardly rectifying potassium channel	Ir
CG5977-RA	-6.64739	-1827.75	274.958	0.380748	0.00674328	FBgn0039141	CG5977	spastin	spas
CG13605-RA	-6.46779	-3572.05	552.283	0.445477	0.00674328	FBgn0039150	CG13605	-	CG13605
CG5501-RB	-6.71444	-1019.36	151.815	0.360405	0.00674328	FBgn0039157	CG5501	Myosin 95E	Myo95E
CG4774-RA	-6.18601	-886.096	143.242	0.2346	0.00674328	FBgn0039360	CG4774	cardiolipin synthase	CLS
CG6425-RA	-5.56509	-4365.29	784.406	0.429995	0.00674328	FBgn0039449	CG6425	-	CG6425
CG5484-RB	-6.544	-1024.54	156.562	0.3327	0.00674328	FBgn0039450	CG5484	-	CG5484
CG14065-RA	-6.24068	-5507.08	882.448	0.413919	0.00674328	FBgn0039579	CG14065
CG11880-RA	-5.91088	-1125.18	190.357	0.200603	0.00674328	FBgn0039637	CG11880	-	CG11880
CG7816-RF	-6.88515	-1029.43	149.515	0.485823	0.00674328	FBgn0039714	CG7816	-	CG7816
CG2224-RA	-5.9981	-5548.96	925.119	0.314972	0.00674328	FBgn0039773	CG2224	-	CG2224
CG1746-RA	-6.73141	-22866.8	3397.03	0.447378	0.00674328	FBgn0039830	CG1746	-	CG1746
CG1890-RA	-5.84665	-1728.68	295.669	0.47244	0.00674328	FBgn0039869	CG1890	-	CG1890
CG2316-RD	-6.88911	-3636.73	527.895	0.216355	0.00674328	FBgn0039890	CG2316	-	CG2316
CG17514-RA	-6.83532	-1624.46	237.657	0.282505	0.00674328	FBgn0039959	CG17514	-	CG17514
CG17508-RA	-5.55292	-12691.9	2285.63	0.302014	0.00674328	FBgn0039970	CG17508	-	CG17508
CG17490-RB	-5.69213	-3288	577.641	0.242661	0.00674328	FBgn0040009	CG17490	-	CG17490
CG9904-RA	-6.16629	-863.361	140.013	0.355643	0.00674328	FBgn0040336	CG9904	Seipin	Seipin
CG32796-RB	-6.33428	-1419	224.019	0.426888	0.00674328	FBgn0040388	CG32796	brother of ihog	boi
CG15411-PA	-5.828	-3519.65	603.92	0.25553	0.00674328	FBgn0040712	CG15411
CG5166-RB	-5.94888	-4368.38	734.32	0.497395	0.00674328	FBgn0041188	CG5166	Ataxin-2	Atx2
CG1081-RA	-6.32752	-717.783	113.438	0.141028	0.00674328	FBgn0041191	CG1081	Rheb	Rheb
CG18812-RA	-6.23914	-5007.15	802.538	0.268406	0.00674328	FBgn0042135	CG18812	-	CG18812
epsin-like	-5.88584	-1238.08	210.349	0.420641	0.00674328	FBgn0042645	CG42250
CG15669-RJ	-6.14826	-674.429	109.694	0.345792	0.00674328	FBgn0043070	CG15669	Misexpression suppressor of KSR 2	MESK2
CG40049-RC	-6.3653	-7074.08	1111.35	0.30264	0.00674328	FBgn0044510	CG40049	mitochondrial ribosomal protein S5	mRpS5
CG30000-RA	-6.12927	-9174.74	1496.87	0.398375	0.00674328	FBgn0050000	CG30000	-	CG30000
CG30109-RA	-5.52607	-4899.65	886.644	0.367084	0.00674328	FBgn0050109	CG30109	-	CG30109
CG31064-RB	-5.88193	-770.322	130.964	0.357898	0.00674328	FBgn0051064	CG31064	-	CG31064
CG31151-RA	-6.7474	-2943.65	436.265	0.284034	0.00674328	FBgn0051151	CG31151	winged eye	wge
CG31612-RA	-6.38292	-1603.56	251.227	0.432702	0.00674328	FBgn0051612	CG31612	-	CG31612
CG32056-RA	-5.56207	-1304.72	234.574	0.193666	0.00674328	FBgn0052056	CG32056	scramblase 1	scramb1
CG32075-RA	-5.90229	-1384.2	234.52	0.499812	0.00674328	FBgn0052075	CG32075	-	CG32075
CG32103-RB	-6.57499	-8071.78	1227.65	0.378793	0.00674328	FBgn0052103	CG32103	-	CG32103
CG32158-RA	-6.31715	-1136.48	179.903	0.356364	0.00674328	FBgn0052158	CG32158
CG32262-RA	-5.99635	-661.74	110.357	0.342776	0.00674328	FBgn0052262	CG32262	-	CG32262
CG32425-RA	-6.23969	-6988.23	1119.97	0.309584	0.00674328	FBgn0052425	CG32425	-	CG32425
CG32512-RA	-5.83911	-4861	832.49	0.16773	0.00674328	FBgn0052512	CG32512	-	CG32512
CG33100-RA	-6.5269	-1616.74	247.705	0.322615	0.00674328	FBgn0053100	CG33100	4EHP	4EHP
CG33180-RA	-6.6319	-1963.36	296.048	0.375607	0.00674328	FBgn0053180	CG33180	Ranbp16	Ranbp16
CG33217-RA	-6.52242	-2468.68	378.491	0.367313	0.00674328	FBgn0053217	CG33217	-	CG33217
CG33260-RB	-6.27194	-778.921	124.191	0.186513	0.00674328	FBgn0053260	CG33260	-	CG33260
CG33554-RD	-5.99083	-2846.57	475.154	0.292064	0.00674328	FBgn0053554	CG33554	Nipped-A	Nipped-A
CG33936-RA	-6.83183	-16636.2	2435.1	0.447796	0.00674328	FBgn0053936	CG33936	-	CG33936
CG13197-RA	-6.79738	-14532.9	2138.01	0.137098	0.00674328	FBgn0062449	CG13197	-	CG13197
CG33677-RB	-6.23385	-1187.7	190.525	0.285987	0.00674328	FBgn0067622	CG33677	Like Sm protein 4	LSm-4
CG34348-RA	-6.59527	-5323.93	807.236	0.312691	0.00674328	FBgn0085377	CG34348	-	CG34348
CG34374-RG	-6.07746	-11816.4	1944.3	0.224931	0.00674328	FBgn0085403	CG34374	Rapgap1	Rapgap1
CG3561-RA	-6.84343	-712.895	104.172	0.403854	0.00674328	FBgn0086130	CG3561	KH1	KH1
CG9770-RA	-6.2011	-1995.11	321.735	0.481485	0.00674328	FBgn0086679	CG9770	pink	p
CG31543-RC	-6.09307	-7238.83	1188.04	0.423049	0.00674328	FBgn0086689	CG31543	HIF prolyl hydroxylase	Hph
CG4840-RA	-5.79575	-1763.48	304.271	0.173876	0.00674328	FBgn0086757	CG4840	centrosomin's beautiful sister	cbs
CG8742-RA	-6.10411	-14401.2	2359.26	0.363166	0.00674328	FBgn0250792	CG8742
CG30437-RB	-6.82833	-599.788	87.8383	0.306032	0.00674328	FBgn0259247	CG30437	-	CG42345
CG6137-RA	-4.79842	-3978.84	829.198	0.330721	0.0206308	FBgn0000146	CG6137	aubergine	aub
cappuccinoCG3399-PB,isoformB	-4.69384	-747.898	159.336	0.470033	0.0206308	FBgn0000256	CG3399	cappuccino	capu
CG17520-RB	-4.85069	-18116.4	3734.8	0.402094	0.0206308	FBgn0000258	CG17520	Casein kinase II alpha subunit	CkIIalpha
CG3035-RA	-5.43487	-3934.47	723.931	0.411723	0.0206308	FBgn0000330	CG3035	carmine	cm
CG2714-RB	-4.94592	-8960.43	1811.68	0.462147	0.0206308	FBgn0000376	CG2714	cramped	crm
CG2711-RA	-5.10201	-469.102	91.9445	0.468958	0.0206308	FBgn0000520	CG2711	deformed wings	dwg
egalitarianCG4051-PA	-4.60195	-1005.37	218.466	0.382178	0.0206308	FBgn0000562	CG4051	egalitarian	egl
CG4059-RB	-5.44957	-5651.29	1037.02	0.443319	0.0206308	FBgn0001078	CG4059	ftz transcription factor 1	ftz-f1
CG33133-RA	-5.15215	-1046.01	203.024	0.393223	0.0206308	FBgn0001133	CG33133	grauzone	grau
CG10109-RA	-5.34449	-1456.37	272.5	0.44032	0.0206308	FBgn0001332	CG10109	Lobe	L
CG1725-RC	-5.18273	-1253.69	241.897	0.197224	0.0206308	FBgn0001624	CG1725	discs large 1	dlg1
CG10084-RA	-4.38513	-12077.2	2754.13	0.418746	0.0206308	FBgn0002044	CG10084	second mitotic wave missing	swm
CG5954-RB	-4.44511	-4194.63	943.649	0.40911	0.0206308	FBgn0002441	CG5954	lethal (3) malignant brain tumor	l(3)mbt
CG11770-RA	-4.88836	-2090.01	427.549	0.486259	0.0206308	FBgn0002552	CG11770	lines	lin
CG4711-RA	-4.69287	-6164.18	1313.52	0.495861	0.0206308	FBgn0002652	CG4711	squash	squ
CG2841-RB	-5.23403	-898.393	171.645	0.193906	0.0206308	FBgn0003159	CG2841	proximal to raf	ptr
CG12437-RB	-5.1842	-1246.36	240.415	0.343279	0.0206308	FBgn0003209	CG12437	raw	raw
CG6097-RA	-4.95265	-2202.88	444.787	0.46399	0.0206308	FBgn0003292	CG6097	rotated abdomen	rt
CG5619-RA	-5.04426	-1284.83	254.711	0.430199	0.0206308	FBgn0003751	CG5619	trunk	trk
CG3506-RA	-4.28818	-3898.62	909.154	0.442668	0.0206308	FBgn0003970	CG3506
Proteintyrosinephosphatase10DCG1817-PA,isoformA	-4.7888	-4327.95	903.766	0.16971	0.0206308	FBgn0004370	CG1817	Protein tyrosine phosphatase 10D	Ptp10D
CG7293-RA	-4.9659	-1169.73	235.552	0.377965	0.0206308	FBgn0004381	CG7293	Kinesin-like protein at 68D	Klp68D
CG6721-RB	-5.48823	-1791.32	326.392	0.387117	0.0206308	FBgn0004390	CG6721	GTPase-activating protein 1	Gap1
CG1372-RA	-4.54575	-4370.29	961.402	0.377191	0.0206308	FBgn0004649	CG1372	yolkless	yl
CG11411-RA	-5.46085	-1373.08	251.44	0.381636	0.0206308	FBgn0004650	CG11411	female sterile (1) Nasrat	fs(1)N
CG40129-RA	-4.35468	-4805.73	1103.58	0.367428	0.0206308	FBgn0004833	CG40129
CG6354-RI	-4.75209	-7816.21	1644.79	0.273615	0.0206308	FBgn0004903	CG6354	Ribonuclear protein at 97D	Rb97D
CG40411-RC	-5.06574	-2000.68	394.943	0.282654	0.0206308	FBgn0010247	CG40411	Poly-(ADP-ribose) polymerase	Parp
CG7507-RA	-5.38816	-2930.13	543.809	0.320577	0.0206308	FBgn0010349	CG7507
CG7507-RC	-4.42475	-3125.72	706.418	0.375039	0.0206308	FBgn0010349	CG7507
CG3612-RA	-5.45261	-11962.5	2193.91	0.472126	0.0206308	FBgn0011211	CG3612	bellwether	blw
CG3766-RA	-4.43233	-816.716	184.264	0.479761	0.0206308	FBgn0011232	CG3766	scattered	scat
CG1651-RC	-5.16007	-1386.68	268.733	0.422669	0.0206308	FBgn0011747	CG1651	Ankyrin	Ank
CG7437-RA	-4.53303	-5581.32	1231.25	0.441341	0.0206308	FBgn0014362	CG7437
CG8977-RA	-5.37083	-6610.93	1230.89	0.349294	0.0206308	FBgn0015019	CG8977	Cctgamma	Cctgamma
CG7199-RA	-5.25895	-5836.53	1109.83	0.490443	0.0206308	FBgn0015239	CG7199	Hormone-receptor-like in 78	Hr78
CG2034-RA	-4.58615	-1541.88	336.203	0.230741	0.0206308	FBgn0015359	CG2034	-	CG2034
CG1031-RA	-4.78228	-438.897	91.7759	0.407309	0.0206308	FBgn0015568	CG1031	alpha-Esterase-1	alpha-Est1
CG1495-RH	-4.84676	-6184.34	1275.97	0.463843	0.0206308	FBgn0016126	CG1495	Calcium/calmodulin-dependent protein kinase I	CaMKI
CG4710-RB	-5.27433	-4822.61	914.355	0.301479	0.0206308	FBgn0016926	CG4710	Pinocchio	Pino
CG8325-RA	-4.93377	-503.949	102.143	0.385343	0.0206308	FBgn0021847	CG8325	lethal (2) k14710	l(2)k14710
CG4649-RA	-4.38446	-647.205	147.613	0.298308	0.0206308	FBgn0022359	CG4649	Sorbitol dehydrogenase-2	Sodh-2
CG6936-RB	-4.39624	-1603.35	364.709	0.343986	0.0206308	FBgn0023000	CG6936	methuselah	mth
CG3573-RA	-5.32702	-3225.06	605.414	0.492166	0.0206308	FBgn0023508	CG3573	-	CG3573
CG8649-RA	-4.95614	-962.404	194.184	0.446563	0.0206308	FBgn0024238	CG8649	Fimbrin	Fim
CG7717-RA	-5.41103	-4747.27	877.332	0.249654	0.0206308	FBgn0024329	CG7717	Mekk1	Mekk1
CG6549-RC	-5.08443	-458.576	90.1922	0.390905	0.0206308	FBgn0024689	CG6549	four way stop	fws
CG2685-RA	-4.70061	-720.914	153.366	0.490716	0.0206308	FBgn0024998	CG2685	-	CG2685
CG16989-RA	-4.45528	-763.148	171.291	0.291787	0.0206308	FBgn0025621	CG16989	-	CG16989
CG14622-RB	-5.4556	-3622.31	663.962	0.392194	0.0206308	FBgn0025641	CG14622	Dishevelled Associated Activator of Morphogenesis	DAAM
CG9115-RA	-4.95513	-510.391	103.003	0.430586	0.0206308	FBgn0025742	CG9115	myotubularin	mtm
CG17299-RF	-4.68971	-2152.87	459.062	0.2558	0.0206308	FBgn0025803	CG17299	SNF4/AMP-activated protein kinase gamma subunit	SNF4Agamma
CG1742-RB	-4.70943	-682.24	144.867	0.139753	0.0206308	FBgn0025814	CG1742	Microsomal glutathione S-transferase-like	Mgstl
CG5884-RA	-4.38127	-5533.69	1263.03	0.434438	0.0206308	FBgn0026192	CG5884	par-6	par-6
CG8201-RG	-4.9402	-1620.99	328.121	0.278803	0.0206308	FBgn0026193	CG8201
CG8201-RD	-5.4456	-3468.32	636.902	0.216633	0.0206308	FBgn0026193	CG8201
CG6644-RA	-4.52033	-2435.55	538.8	0.147502	0.0206308	FBgn0026315	CG6644	UDP-glycosyltransferase 35a	Ugt35a
CG10009-RA	-4.81106	-6029.67	1253.29	0.461854	0.0206308	FBgn0026400	CG10009	Noa36	Noa36
CG1836-RB	-5.31775	-5832.79	1096.85	0.487282	0.0206308	FBgn0026777	CG1836	Rad23	Rad23
CG4062-RB	-5.12243	-846.546	165.263	0.329832	0.0206308	FBgn0027079	CG4062	Valyl-tRNA synthetase	Aats-val
lethal(1)G0196CG14616-PE,isoformE	-5.2212	-844.98	161.836	0.378899	0.0206308	FBgn0027279	CG14616	lethal (1) G0196	l(1)G0196
CG1728-RA	-5.19698	-1254.57	241.403	0.467847	0.0206308	FBgn0027359	CG1728	Tim8	Tim8
CG6521-RA	-4.52883	-779.032	172.016	0.297551	0.0206308	FBgn0027363	CG6521	Signal transducing adaptor molecule	Stam
CG6627-RA	-5.30931	-3064.69	577.229	0.437746	0.0206308	FBgn0027453	CG6627	DNZDHHC/NEW1 zinc finger protein 11	Dnz1
CG13400-RA	-5.34044	-694.893	130.119	0.364697	0.0206308	FBgn0027490	CG13400	D12	D12
CG5815-RB	-5.31571	-1517.04	285.388	0.473325	0.0206308	FBgn0027574	CG5815	-	CG5815
CG12018-RA	-5.08882	-2713.24	533.176	0.43511	0.0206308	FBgn0027903	CG12018	-	CG12018
CG2139-RD	-4.47816	-4292.15	958.462	0.100555	0.0206308	FBgn0028646	CG2139	aralar1	aralar1
CG4935-RA	-5.49494	-1059.63	192.838	0.482673	0.0206308	FBgn0028897	CG4935	-	CG4935
CG2019-RA	-5.37486	-2800.9	521.11	0.430388	0.0206308	FBgn0029088	CG2019	dispatched	disp
CG33134-RA	-5.30115	-967.672	182.54	0.195366	0.0206308	FBgn0029131	CG33134	death executioner Bcl-2 homologue	debcl
CG3208-RA	-5.43856	-944.753	173.714	0.339698	0.0206308	FBgn0029778	CG3208	RhoGAP5A	RhoGAP5A
CG15766-RA	-5.13525	-1643.4	320.023	0.0499727	0.0206308	FBgn0029813	CG15766	-	CG15766
CG12728-RA	-5.40772	-5767.28	1066.49	0.172331	0.0206308	FBgn0029825	CG12728	-	CG12728
CG11190-RA	-4.36242	-3471.15	795.694	0.498068	0.0206308	FBgn0030035	CG11190	-	CG11190
CG15317-RA	-4.73212	-427.079	90.2512	0.494366	0.0206308	FBgn0030137	CG15317	-	CG15317
CG2972-RA	-5.30641	-1748.94	329.59	0.481764	0.0206308	FBgn0030177	CG2972	-	CG2972
CG2887-RA	-4.58098	-750.598	163.851	0.0937297	0.0206308	FBgn0030207	CG2887	-	CG2887
CG1691-RF	-5.26982	-2475.29	469.71	0.399189	0.0206308	FBgn0030235	CG1691
CG1657-RA	-4.73176	-3065.3	647.815	0.178696	0.0206308	FBgn0030286	CG1657	-	CG1657
CG15743-RA	-4.87536	-4666.31	957.122	0.428338	0.0206308	FBgn0030465	CG15743	-	CG15743
CG9941-RA	-4.37496	-2858.99	653.49	0.4522	0.0206308	FBgn0030514	CG9941	-	CG9941
CG14408-RA	-5.24722	-674.004	128.45	0.127797	0.0206308	FBgn0030581	CG14408	-	CG14408
CG11655-RA	-5.05038	-933.911	184.919	0.151238	0.0206308	FBgn0030638	CG11655	-	CG11655
CG8944-RA	-5.00456	-1587.96	317.302	0.306844	0.0206308	FBgn0030680	CG8944	-	CG8944
CG4872-RA	-4.96906	-2891.99	582	0.285996	0.0206308	FBgn0030799	CG4872	-	CG4872
CG1676-RA	-4.41476	-2829.89	641.006	0.476402	0.0206308	FBgn0031114	CG1676	cactin	cactin
CG4644-RA	-5.47114	-898.324	164.193	0.322862	0.0206308	FBgn0031300	CG4644
CG4775-RA	-4.60936	-799.023	173.348	0.405574	0.0206308	FBgn0031312	CG4775	Transport and Golgi organization 14	Tango14
CG2818-RA	-5.23757	-405.705	77.4606	0.447024	0.0206308	FBgn0031566	CG2818	-	CG2818
CG7277-RA	-5.01514	-647.929	129.195	0.335776	0.0206308	FBgn0031713	CG7277	-	CG7277
CG9144-RA	-5.15025	-4075.76	791.37	0.343678	0.0206308	FBgn0031773	CG9144	-	Fbw5
CG4497-RA	-4.63393	-1189.57	256.71	0.412669	0.0206308	FBgn0031895	CG4497	-	CG4497
CG8282-RA	-5.3578	-4049.7	755.852	0.453221	0.0206308	FBgn0032005	CG8282	Snx6	Snx6
CG7795-RB	-5.31467	-1371.94	258.143	0.0425572	0.0206308	FBgn0032019	CG7795
CG5727-RA	-4.57674	-2619.43	572.335	0.385268	0.0206308	FBgn0032193	CG5727	-	CG5727
CG13142-RB	-4.63196	-4332.43	935.335	0.396815	0.0206308	FBgn0032251	CG13142	-	CG13142
CG5780-RA	-5.50517	-1133.61	205.918	0.489704	0.0206308	FBgn0032446	CG5780	-	CG5780
CG16972-RA	-5.06021	-1574.61	311.175	0.470548	0.0206308	FBgn0032481	CG16972	-	CG16972
CG10346-RA	-5.286	-3971.12	751.253	0.402823	0.0206308	FBgn0032705	CG10346	Grip71	Grip71
CG10237-RB	-4.76574	-942.042	197.669	0.440987	0.0206308	FBgn0032783	CG10237	-	CG10237
CG10165-RB	-5.1997	-8587.35	1651.51	0.362485	0.0206308	FBgn0032801	CG10165	-	CG10165
CG10366-RA	-4.5086	-782.514	173.56	0.477941	0.0206308	FBgn0032814	CG10366	-	CG10366
CG9272-RA	-4.60573	-3477.32	754.998	0.384546	0.0206308	FBgn0032907	CG9272	-	CG9272
CG3567-RA	-4.91097	-598.078	121.784	0.499268	0.0206308	FBgn0033121	CG3567	Cyp6u1	Cyp6u1
CG8735-RA	-5.39276	-484.981	89.9318	0.354206	0.0206308	FBgn0033309	CG8735	-	CG8735
CG13952-PA	-4.47423	-589.473	131.748	0.395077	0.0206308	FBgn0033415	CG13952
CG1665-RA	-5.05015	-1700.6	336.742	0.247925	0.0206308	FBgn0033451	CG1665	-	CG1665
CG2264-RB	-5.24334	-972.85	185.54	0.458423	0.0206308	FBgn0033478	CG2264
CG11765-RA	-4.38152	-578.016	131.921	0.404322	0.0206308	FBgn0033518	CG11765	Peroxiredoxin 2540-2	Prx2540-2
CG12384-RA	-5.17516	-1400.93	270.703	0.388475	0.0206308	FBgn0033624	CG12384	-	CG12384
CG8457-RA	-5.19813	-1310.76	252.16	0.435452	0.0206308	FBgn0033697	CG8457	Cyp6t3	Cyp6t3
CG8493-RB	-4.50014	-5799.64	1288.77	0.48895	0.0206308	FBgn0033716	CG8493	Deneddylase 1	Den1
CG8831-RA	-5.09569	-4229.68	830.05	0.454662	0.0206308	FBgn0033737	CG8831	Nucleoporin 54	Nup54
CG6357-RA	-4.98945	-2131.39	427.178	0.0913645	0.0206308	FBgn0033875	CG6357	-	CG6357
CG6543-RA	-4.53603	-4006.76	883.318	0.199979	0.0206308	FBgn0033879	CG6543	-	CG6543
CG8397-RA	-4.44173	-896.899	201.925	0.499725	0.0206308	FBgn0034066	CG8397	-	CG8397
CG7735-RA	-5.44277	-656.635	120.643	0.395464	0.0206308	FBgn0034446	CG7735	-	CG7735
CG30152-RA	-4.64987	-1019.01	219.149	0.44433	0.0206308	FBgn0034543	CG30152	-	CG30152
CG10795-RA	-5.28676	-829.509	156.903	0.45575	0.0206308	FBgn0034626	CG10795	-	CG10795
CG4610-RA	-5.08481	-615.046	120.958	0.405388	0.0206308	FBgn0034735	CG4610	-	CG4610
CG2852-PB,isoformB	-5.3608	-865.158	161.386	0.467233	0.0206308	FBgn0034753	CG2852	-	CG2852
CG9149-RA	-4.65837	-598.439	128.465	0.430786	0.0206308	FBgn0035203	CG9149	-	CG9149
CG15011-RA	-5.12054	-1405.02	274.388	0.300454	0.0206308	FBgn0035518	CG15011	-	CG15011
pastrelCG8588-PA,isoformA	-5.09343	-4550.74	893.453	0.122139	0.0206308	FBgn0035770	CG8588	pastrel	pst
Ect4CG7915-PA,isoformA	-4.40169	-2084.99	473.68	0.0670923	0.0206308	FBgn0035835	CG43119
CG7015-RA	-4.60714	-8740.38	1897.14	0.471979	0.0206308	FBgn0035895	CG7015	Upstream of N-ras	Unr
CG5144-RA	-4.72846	-1078.13	228.008	0.30049	0.0206308	FBgn0035957	CG5144	-	CG5144
CG18177-RA	-5.28742	-977.105	184.798	0.316381	0.0206308	FBgn0036039	CG18177	-	CG18177
CG8177-RG	-4.74225	-1595.35	336.411	0.462671	0.0206308	FBgn0036043	CG8177	-	CG8177
CG8177-RE	-4.72906	-2971.04	628.251	0.32266	0.0206308	FBgn0036043	CG8177	-	CG8177
CG11989-RA	-5.14618	-5542.28	1076.97	0.383515	0.0206308	FBgn0036064	CG11989
CG6091-PA,isoformA	-4.50348	-1933.71	429.381	0.339237	0.0206308	FBgn0036180	CG6091	-	CG6091
CG5946-RB	-5.12198	-9734.71	1900.58	0.36429	0.0206308	FBgn0036211	CG5946	-	CG5946
CG14117-RA	-4.84227	-2740.68	565.991	0.458303	0.0206308	FBgn0036331	CG14117	-	CG14117
CG11278-RA	-4.85731	-1241.22	255.536	0.233091	0.0206308	FBgn0036341	CG11278	Syntaxin 13	Syx13
CG3919-RB	-5.05165	-587.846	116.367	0.423691	0.0206308	FBgn0036423	CG3919	-	CG3919
CG5235-RA	-5.06678	-11981.6	2364.74	0.465886	0.0206308	FBgn0036565	CG5235	-	CG5235
CG4753-RA	-5.46398	-527.416	96.526	0.492994	0.0206308	FBgn0036622	CG4753	-	CG4753
CG4680-RA	-5.20698	-1070.27	205.545	0.222522	0.0206308	FBgn0036627	CG4680	-	CG4680
CG14060-RA	-4.65743	-587.767	126.2	0.439797	0.0206308	FBgn0036683	CG14060
CG6512-RA	-5.27361	-6670.58	1264.9	0.451421	0.0206308	FBgn0036702	CG6512	-	CG6512
CG3808-RA	-5.05844	-972.375	192.228	0.495088	0.0206308	FBgn0036838	CG3808	-	CG3808
CG7668-RA	-4.60117	-3659.99	795.447	0.35923	0.0206308	FBgn0036929	CG7668	-	CG7668
CG5199-RA	-4.99763	-5359.4	1072.39	0.375619	0.0206308	FBgn0036994	CG5199	-	CG5199
CG13252-RA	-4.47377	-905.506	202.403	0.374943	0.0206308	FBgn0037016	CG13252	-	CG13252
CG3618-RA	-5.24673	-5224.2	995.707	0.318005	0.0206308	FBgn0037028	CG3618	-	CG3618
CG14648-RA	-5.35463	-5208.46	972.703	0.413128	0.0206308	FBgn0037245	CG14648	growl	growl
CG1172-RA	-5.47742	-17014.9	3106.37	0.306671	0.0206308	FBgn0037321	CG1172	-	CG1172
CG2519-RA	-4.98992	-2318.57	464.649	0.406292	0.0206308	FBgn0037336	CG2519	-	CG2519
CG12746-PD,isoformD	-4.51963	-1255.36	277.758	0.287292	0.0206308	FBgn0037341	CG12746	-	CG12746
CG12746-RE	-4.70054	-1533.7	326.282	0.241411	0.0206308	FBgn0037341	CG12746	-	CG12746
CG18542-RA	-4.67379	-780.154	166.921	0.408374	0.0206308	FBgn0037731	CG18542	-	CG18542
CG8481-RB	-5.24492	-1264.23	241.039	0.243715	0.0206308	FBgn0037747	CG8481	-	CG8481
CG8516-RA	-4.86938	-7700.16	1581.34	0.440256	0.0206308	FBgn0037757	CG8516	-	CG8516
CG17726-RA	-5.36842	-728.741	135.746	0.396283	0.0206308	FBgn0037880	CG17726	-	CG17726
CG14715-RA	-4.50364	-11035.6	2450.36	0.447629	0.0206308	FBgn0037930	CG14715	-	CG14715
CG6923-RA	-4.84107	-8622.39	1781.09	0.124784	0.0206308	FBgn0037944	CG6923	-	CG6923
CG3281-RA	-5.37076	-1329.46	247.537	0.34153	0.0206308	FBgn0037967	CG3281
CG9796-RA	-5.11259	-16099.4	3148.97	0.454792	0.0206308	FBgn0038149	CG9796	-	CG9796
CG14881-RB	-4.49092	-2670.4	594.621	0.444509	0.0206308	FBgn0038425	CG14881	-	CG14881
CG14907-RA	-5.02966	-863.724	171.726	0.456217	0.0206308	FBgn0038455	CG14907	-	CG14907
CG4562-RA	-4.41083	-1173.48	266.046	0.259951	0.0206308	FBgn0038740	CG4562	-	CG4562
CG10825-RB	-5.02473	-3131	623.118	0.203948	0.0206308	FBgn0038860	CG10825	-	CG10825
CG5798-RA	-5.13871	-1620.41	315.335	0.302524	0.0206308	FBgn0038862	CG5798	UBPY ortholog	Ubpy
CG11771-RA	-4.91022	-6761.31	1376.99	0.350805	0.0206308	FBgn0039252	CG11771	-	CG11771
CG14542-RA	-4.93724	-1412.06	286.003	0.405607	0.0206308	FBgn0039402	CG14542	vps2	vps2
CG6420-RA	-4.88591	-5704.42	1167.52	0.127326	0.0206308	FBgn0039451	CG6420	-	CG6420
CG5634-RA	-4.33159	-937.299	216.387	0.389336	0.0206308	FBgn0039528	CG5634	distracted	dsd
CG2304-RB	-5.22523	-931.836	178.334	0.388436	0.0206308	FBgn0039668	CG2304	Trc8	Trc8
CG1969-RB	-4.94704	-476.422	96.3045	0.409249	0.0206308	FBgn0039690	CG1969	-	CG1969
CG11334-RA	-4.98287	-565.402	113.469	0.262139	0.0206308	FBgn0039849	CG11334	-	CG11334
CG17082-RE	-5.11307	-2279.32	445.783	0.485788	0.0206308	FBgn0039994	CG17082	-	CG17082
CG17665-RB	-5.35126	-7156.51	1337.35	0.211948	0.0206308	FBgn0039997	CG17665
CG4625-RA	-5.37227	-589.879	109.801	0.485657	0.0206308	FBgn0040212	CG4625	Dihydroxyacetone phosphate acyltransferase	Dhap-at
CG10392-RB	-4.78716	-3219.04	672.431	0.457762	0.0206308	FBgn0040295	CG10392
CG13760-RB	-5.20256	-640.135	123.042	0.142882	0.0206308	FBgn0040375	CG13760	-	CG13760
CG12659-RB	-5.18395	-2212.24	426.748	0.483837	0.0206308	FBgn0040929	CG12659	-	CG12659
CG15352-RA	-4.86998	-1722.57	353.712	0.357036	0.0206308	FBgn0040930	CG15352
CG12219-RA	-4.43489	-685.307	154.526	0.396237	0.0206308	FBgn0043796	CG12219	-	CG12219
CG31764-RB	-5.07144	-665.772	131.279	0.243542	0.0206308	FBgn0043841	CG31764	virus-induced RNA 1	vir-1
CG14672-RA	-5.45372	-21710.6	3980.88	0.173972	0.0206308	FBgn0044823	CG14672	Spec2	Spec2
CG30051-PB	-4.6253	-4462.57	964.816	0.294184	0.0206308	FBgn0050051	CG30051	-	CG30051
CG30377-RA	-4.47662	-5393.01	1204.7	0.0728861	0.0206308	FBgn0050377	CG30377	-	CG30377
CG31048-PA	-4.52217	-1335.7	295.366	0.432839	0.0206308	FBgn0051048	CG31048	-	CG31048
CG31120-RB	-5.07058	-1121.71	221.219	0.48683	0.0206308	FBgn0051120	CG31120	-	CG31120
CG31158-RD	-5.47804	-7913.95	1444.67	0.469407	0.0206308	FBgn0051158	CG31158	-	CG31158
CG31249-RA	-4.51244	-830.527	184.053	0.420267	0.0206308	FBgn0051249	CG31249	-	CG31249
CG31274-RA	-4.36203	-1219.08	279.475	0.218859	0.0206308	FBgn0051274	CG31274	-	CG31274
CG31304-RA	-4.92627	-5136.61	1042.7	0.285438	0.0206308	FBgn0051304	CG31304
CG31472-RB	-4.67561	-397.487	85.0129	0.44615	0.0206308	FBgn0051472	CG31472	-	CG31472
CG32027-RA	-5.49242	-595.993	108.512	0.28139	0.0206308	FBgn0052027	CG32027	-	CR32027
CG32039-RA	-4.59263	-927.681	201.993	0.187374	0.0206308	FBgn0052039	CG32039	-	CG32039
CG32155-RA	-4.85748	-1568.41	322.886	0.141017	0.0206308	FBgn0052155	CG32155	-	CG32155
CG32226-RA	-4.63234	-1886.13	407.166	0.225172	0.0206308	FBgn0052226	CG32226	-	CG32226
CG32296-RA	-4.96378	-6868.76	1383.78	0.46458	0.0206308	FBgn0052296	CG32296	Myocardin-related transcription factor	Mrtf
CG32452-RA	-4.79859	-7080.49	1475.53	0.453538	0.0206308	FBgn0052452	CG32452	-	CG32452
CG32521-RC	-4.93547	-2643.1	535.531	0.101945	0.0206308	FBgn0052521	CG32521	-	CG32521
CG33554-RA	-4.83166	-5000.68	1034.98	0.352196	0.0206308	FBgn0053554	CG33554	Nipped-A	Nipped-A
CG40116-RA	-4.4114	-824.806	186.971	0.226276	0.0206308	FBgn0058116	CG40116	-	CG40116
CG40196-RB	-5.02314	-3070.1	611.192	0.332927	0.0206308	FBgn0058196	CG40196	-	CG40196
CG6513-RB	-5.50069	-28919.9	5257.5	0.324008	0.0206308	FBgn0061515	CG6513	endosulfine	endos
CG15926-PA	-4.4443	-500.979	112.724	0.49199	0.0206308	FBgn0062447	CG15926
CG33931-RA	-5.38577	-3822.15	709.676	0.48018	0.0206308	FBgn0066304	CG33931	Rpp20	Rpp20
CG34126-RB	-4.84701	-802.572	165.581	0.330416	0.0206308	FBgn0083962	CG34126	-	CG34126
CG34394-RD	-4.60867	-3410.17	739.946	0.231429	0.0206308	FBgn0085423	CG34394	-	CG34394
CG33175-RG	-5.06154	-885.347	174.917	0.106308	0.0206308	FBgn0085443	CG33175	sprint	spri
CG8961-RA	-4.75928	-10659.1	2239.66	0.338002	0.0206308	FBgn0086350	CG8961	teflon	tef
CG40300-RF	-5.42023	-4246.52	783.458	0.196646	0.0206308	FBgn0250816	CG40300	Argonaute 3	AGO3
CG42332-RB	-4.43582	-2526.13	569.484	0.355233	0.0206308	FBgn0259234	CG42332	Calmodulin-binding transcription activator	Camta
CG4946-RA	-4.6874	-769.109	164.08	0.483166	0.0206308	FBgn0259482	CG4946	-	Mob3
CG6741-RC	-4.20928	-707.23	168.017	0.231564	0.104478	FBgn0000008	CG6741	arc	a
CG31628-RB	-4.23925	-1311.73	309.426	0.356054	0.104478	FBgn0000053	CG31628	adenosine 3	ade3
CG9206-RA	-3.50817	-4210.95	1200.33	0.402497	0.104478	FBgn0001108	CG9206	Glued	Gl
CG10084-RB	-3.93641	-22100.1	5614.28	0.4206	0.104478	FBgn0002044	CG10084	second mitotic wave missing	swm
CG9441-RB	-3.38312	-1259.8	372.379	0.13531	0.104478	FBgn0003162	CG9441	Punch	Pu
CG6222-RA	-3.54846	-1177.57	331.854	0.439392	0.104478	FBgn0003575	CG6222	suppressor of sable	su(s)
CG1372-RB	-4.14604	-949.466	229.005	0.303678	0.104478	FBgn0004649	CG1372	yolkless	yl
CG12052-RY	-3.40699	-849.414	249.315	0.369726	0.104478	FBgn0005630	CG12052	longitudinals lacking	lola
CG12052-RH	-3.75846	-6584.99	1752.05	0.195145	0.104478	FBgn0005630	CG12052	longitudinals lacking	lola
CG2040-RD	-3.91699	-1568.3	400.385	0.152826	0.104478	FBgn0010114	CG2040	hikaru genki	hig
CG5304-RA	-3.8617	-1235.14	319.845	0.199769	0.104478	FBgn0010497	CG5304	lethal (2) 01810	l(2)01810
CG1775-RA	-3.76979	-964.456	255.838	0.468498	0.104478	FBgn0011655	CG1775	Medea	Med
CG9390-RA	-4.14043	-9963.83	2406.47	0.149559	0.104478	FBgn0012034	CG9390	Acetyl Coenzyme A synthase	AcCoAS
CG32045-RD	-3.69396	-500.981	135.622	0.479275	0.104478	FBgn0016081	CG32045	furry	fry
CG6708-RA	-4.25179	-1663.23	391.183	0.444724	0.104478	FBgn0020626	CG6708	Oxysterol binding protein	Osbp
CG1414-RC	-3.34634	-464.986	138.954	0.483767	0.104478	FBgn0024251	CG1414	bobby sox	bbx
CG12773-RA	-4.15442	-2717.45	654.11	0.49737	0.104478	FBgn0024365	CG12773	-	CG12773
CG2701-RA	-4.19872	-515.196	122.703	0.360764	0.104478	FBgn0024973	CG2701	-	CG2701
CG1086-RF	-4.2663	-603.119	141.368	0.318021	0.104478	FBgn0025593	CG1086
CG17299-RA	-4.15009	-1422.73	342.82	0.361229	0.104478	FBgn0025803	CG17299	SNF4/AMP-activated protein kinase gamma subunit	SNF4Agamma
CG4944-RB	-3.58144	-6444.18	1799.33	0.427471	0.104478	FBgn0026084	CG4944	ciboulot	cib
CG11738-RA	-3.53615	-693.541	196.129	0.358571	0.104478	FBgn0027334	CG11738	lethal (1) G0004	l(1)G0004
CG7609-RB	-4.14593	-7659.38	1847.45	0.431804	0.104478	FBgn0027518	CG7609	-	CG7609
CG3523-RA	-3.84289	-632.702	164.642	0.260096	0.104478	FBgn0027571	CG3523	-	CG3523
CG15817-RB	-3.87648	-498.675	128.641	0.449835	0.104478	FBgn0028476	CG15817	-	CG15817
CG11331-RA	-3.41172	-592.778	173.748	0.47373	0.104478	FBgn0028990	CG11331	Serpin 27A	Spn27A
CG15376-RA	-3.44225	-1389.75	403.734	0.28219	0.104478	FBgn0029692	CG15376	-	CG15376
CG6927-RA	-3.89719	-1428.99	366.671	0.420913	0.104478	FBgn0029733	CG6927	-	CG6927
CG4041-RA	-3.65456	-614.942	168.267	0.416703	0.104478	FBgn0029736	CG4041	-	CG4041
CG14435-RA	-4.01992	-983.336	244.616	0.350006	0.104478	FBgn0029911	CG14435	-	CG14435
CG3003-RB	-3.32363	-1181.82	355.582	0.482326	0.104478	FBgn0030144	CG3003
sprintCG33175-PA,isoformA	-4.24873	-2590.6	609.734	0.187743	0.104478	FBgn0030216	CG34414
CG15199-RA	-4.26728	-746.411	174.915	0.281491	0.104478	FBgn0030270	CG15199	-	CG15199
CG1900-RB	-3.69635	-1737.57	470.076	0.40746	0.104478	FBgn0030391	CG1900	Rab40	Rab40
CG1900-RA	-3.94477	-2044.12	518.184	0.391694	0.104478	FBgn0030391	CG1900	Rab40	Rab40
CG6227-RA	-3.37685	-471.031	139.488	0.467347	0.104478	FBgn0030631	CG6227	-	CG6227
CG6023-RA	-4.09706	-8726.72	2129.99	0.0789482	0.104478	FBgn0030912	CG6023	-	CG6023
CG14209-RD	-3.89904	-736.833	188.978	0.465014	0.104478	FBgn0031039	CG14209	Shawn	Shawn
CG11710-RB	-3.6354	-746.4	205.315	0.494033	0.104478	FBgn0031115	CG11710	-	CG11710
CG4749-RA	-3.32994	-621.975	186.783	0.470465	0.104478	FBgn0031308	CG4749	-	CG4749
CG18317-RA	-4.14367	-2409.99	581.609	0.34709	0.104478	FBgn0031359	CG18317	-	CG18317
CG8843-RA	-3.55021	-955.397	269.11	0.490132	0.104478	FBgn0031537	CG8843	sec5	sec5
CG3980-RC	-3.98397	-1839.81	461.804	0.291682	0.104478	FBgn0031575	CG3980	-	Cep97
CG3476-RA	-3.64803	-7312.88	2004.61	0.488072	0.104478	FBgn0031881	CG3476	-	CG3476
CG5261-RB	-4.11406	-1426.56	346.752	0.459802	0.104478	FBgn0031912	CG5261	-	CG5261
CG17768-RA	-3.88061	-1608.93	414.608	0.37179	0.104478	FBgn0032240	CG17768	-	CG17768
CG4663-RA	-3.80045	-661.051	173.94	0.479532	0.104478	FBgn0033812	CG4663	peroxin 13	pex13
CG8446-RC	-3.58612	-5258.86	1466.45	0.490316	0.104478	FBgn0034089	CG8446	-	CG8446
CG14502-RA	-3.65307	-776.979	212.692	0.307776	0.104478	FBgn0034321	CG14502	-	CG14502
CG11788-RA	-3.98755	-658.29	165.086	0.318758	0.104478	FBgn0034495	CG11788	-	CG11788
CG9485-RA	-4.228	-2642.03	624.888	0.365265	0.104478	FBgn0034618	CG9485	-	CG9485
CG13568-PA	-3.20631	-707.824	220.76	0.387656	0.104478	FBgn0034965	CG13568	-	CG13568
CG11414-RA	-4.0535	-3009.81	742.52	0.483318	0.104478	FBgn0035024	CG11414	-	CG11414
CG13907-RA	-4.05967	-2285.61	563.002	0.334513	0.104478	FBgn0035173	CG13907	-	CG13907
CG9153-RB	-3.28813	-2676.47	813.981	0.389599	0.104478	FBgn0035207	CG9153	-	CG9153
CG2103-RA	-3.87183	-1416.36	365.812	0.48956	0.104478	FBgn0035375	CG2103	polypeptide GalNAc transferase 6	pgant6
CG2107-RA	-3.6865	-519.166	140.829	0.456476	0.104478	FBgn0035383	CG2107	-	CG2107
CG11537-RC	-3.41165	-971.534	284.769	0.476626	0.104478	FBgn0035400	CG11537	-	CG11537
CG14977-RA	-3.41462	-5029.19	1472.84	0.47409	0.104478	FBgn0035469	CG14977	-	CG14977
CG13675-RB	-3.41699	-1019.44	298.346	0.255937	0.104478	FBgn0035845	CG13675	-	CG13675
CG5735-RD	-3.96219	-3336.8	842.161	0.307173	0.104478	FBgn0035938	CG5735
CG5026-RA	-3.53344	-3867.56	1094.56	0.423407	0.104478	FBgn0035945	CG5026	-	CG5026
CG4347-RC	-4.07797	-3518.31	862.76	0.143546	0.104478	FBgn0035978	CG4347	UGP	UGP
CG4080-RA	-3.40307	-2385.56	701.003	0.434573	0.104478	FBgn0035983	CG4080	-	CG4080
CG6279-RA	-3.69888	-744.981	201.407	0.374753	0.104478	FBgn0036125	CG6279	-	CG6279
CG10083-RA	-4.068	-14177.4	3485.11	0.389364	0.104478	FBgn0036372	CG10083	-	CG10083
CG5241-RA	-3.73562	-706.575	189.145	0.423504	0.104478	FBgn0036564	CG5241	Taspase 1	Taspase1
CG9674-RA	-3.61452	-494.638	136.848	0.458559	0.104478	FBgn0036663	CG9674	-	CG9674
CG7809-RA	-4.05873	-1777.63	437.977	0.478988	0.104478	FBgn0036919	CG7809	Grasp65	Grasp65
CG1116-RB	-3.314	-1241.75	374.699	0.470629	0.104478	FBgn0037297	CG1116	-	CG1116
CG7855-RA	-3.35243	-7247.03	2161.73	0.443057	0.104478	FBgn0038118	CG7855	timeout	timeout
CG3731-RA	-3.59148	-6918.23	1926.29	0.48074	0.104478	FBgn0038271	CG3731	-	CG3731
CG14881-RA	-3.40427	-1295.01	380.407	0.453495	0.104478	FBgn0038425	CG14881	-	CG14881
CG14903-RA	-4.24346	-516.099	121.622	0.405293	0.104478	FBgn0038446	CG14903	-	CG14903
CG4009-RA	-3.82519	-948.011	247.834	0.0923675	0.104478	FBgn0038469	CG4009	-	CG4009
CG17283-RA	-3.19597	-1175.83	367.909	0.0920998	0.104478	FBgn0038505	CG17283	-	CG17283
CG11779-RD	-3.8278	-794.428	207.542	0.267533	0.104478	FBgn0038683	CG11779	-	CG11779
CG12800-RA	-3.30577	-604.524	182.869	0.414979	0.104478	FBgn0039006	CG12800	Cyp6d4	Cyp6d4
CG2003-RA	-3.41861	-1650.64	482.839	0.375795	0.104478	FBgn0039886	CG2003	-	CG2003
CG13865-RA	-3.96665	-771.644	194.533	0.385413	0.104478	FBgn0039965	CG13865	-	CG13865
CG17018-RA	-3.43067	-5930.34	1728.62	0.37348	0.104478	FBgn0039972	CG17018	-	CG17018
CG5273-RA	-4.21432	-1302.21	308.998	0.394704	0.104478	FBgn0040382	CG5273	-	CG5273
CG30051-RC	-4.10787	-2220.08	540.445	0.361179	0.104478	FBgn0050051	CG30051	-	CG30051
CG31217-RA	-3.63162	-850.41	234.168	0.364902	0.104478	FBgn0051217	CG31217	modular serine protease	modSP
CG31274-RB	-4.03844	-1489.85	368.917	0.421013	0.104478	FBgn0051274	CG31274	-	CG31274
CG31630-RA	-4.19249	-403.961	96.3534	0.460586	0.104478	FBgn0051630	CG31630
825-OakCG32208-PA	-3.81566	-697.12	182.7	0.353129	0.104478	FBgn0052208	CG32208	825-Oak	825-Oak
CG32364-RA	-4.12078	-3304.77	801.977	0.0556972	0.104478	FBgn0052364	CG32364	-	CG32364
CG33193-RA	-3.40127	-1179.94	346.91	0.389991	0.104478	FBgn0053193	CG33193	salvador	sav
CG33250-RA	-3.85396	-2282.37	592.213	0.331334	0.104478	FBgn0065035	CG33250	AlkB	AlkB
CG6437-RA	-3.80614	-1082.05	284.292	0.354721	0.104478	FBgn0067102	CG6437	GlcT-1	GlcT-1
CG34341-RC	-4.27826	-1235.44	288.772	0.196869	0.104478	FBgn0085370	CG34341	Phosphodiesterase 11	Pde11
CG34373-RH	-3.34853	-5487.68	1638.83	0.48396	0.104478	FBgn0085402	CG34373
CG17492-RA	-3.84874	-5165.72	1342.19	0.438286	0.104478	FBgn0086442	CG17492	mind bomb 2	mib2
CG12467-RC	-4.06717	-1231	302.668	0.490307	0.104478	FBgn0259100	CG12467	-	CG42248
CG4380-RA	-3.1319	-3499.25	1117.29	0.444479	0.504797	FBgn0003964	CG4380	ultraspiracle	usp
CG6235-RA	-2.95874	-1314.93	444.422	0.368598	0.504797	FBgn0004889	CG6235	twins	tws
CG4193-RA	-2.66877	-7284.53	2729.55	0.491175	0.504797	FBgn0011761	CG4193	deadhead	dhd
CG7413-RA	-2.50323	-2330.46	930.979	0.480776	0.504797	FBgn0015799	CG7413	Retinoblastoma-family protein	Rbf
CG31175-RA	-2.70117	-1157.12	428.377	0.481917	0.504797	FBgn0024242	CG31175
CG11418-RA	-2.97419	-703.682	236.596	0.33992	0.504797	FBgn0024360	CG11418	-	CG11418
CG11418-RB	-2.9433	-1198.22	407.1	0.380918	0.504797	FBgn0024360	CG11418	-	CG11418
CG3842-RB	-3.09152	-774.471	250.515	0.43033	0.504797	FBgn0029866	CG3842	-	CG3842
CG15332-RA	-3.00341	-553.784	184.385	0.343545	0.504797	FBgn0029986	CG15332	-	CG15332
CG9213-RA	-2.83835	-2627.01	925.541	0.361955	0.504797	FBgn0030655	CG9213	-	CG9213
CG1845-RA	-2.81209	-6483.94	2305.74	0.496615	0.504797	FBgn0033155	CG1845	-	Br140
CG4752-RA	-2.24564	-1356.62	604.115	0.492015	0.504797	FBgn0034733	CG4752	-	CG4752
CG13568-RG	-2.96873	-1440.08	485.084	0.180172	0.504797	FBgn0034965	CG13568	-	CG13568
CG1275-RA	-2.95137	-5512.88	1867.91	0.362928	0.504797	FBgn0035321	CG1275	-	CG1275
CG7504-RC	-3.11895	-1136.58	364.411	0.489034	0.504797	FBgn0035842	CG7504	-	CG7504
CG7430-RA	-3.01256	-623.119	206.84	0.474791	0.504797	FBgn0036762	CG7430	-	CG7430
CG5492-RB	-3.02164	-1872.86	619.814	0.332264	0.504797	FBgn0036769	CG5492	Tetraspanin 74F	Tsp74F
CG7668-RB	-2.63314	-5267.56	2000.49	0.498295	0.504797	FBgn0036929	CG7668	-	CG7668
CG6782-RC	-2.85721	-630.561	220.691	0.482777	0.504797	FBgn0037912	CG6782	scheggia	sea
CG6934-RA	-3.13942	-649.944	207.027	0.365719	0.504797	FBgn0038289	CG6934
CG17275-PA	-2.89893	-1110.85	383.193	0.238739	0.504797	FBgn0038836	CG17275
CG10260-RB	-2.3667	-1511.67	638.723	0.469926	0.504797	FBgn0040335	CG10260
CG31119-RA	-2.6603	-860.132	323.321	0.393954	0.504797	FBgn0051119	CG31119	Histone deacetylase X	HdacX
CG31626-RB	-2.62078	-1213.34	462.971	0.180381	0.504797	FBgn0051626	CG31626	-	CG31626
CG40084-RB	-3.17282	-4110.8	1295.63	0.454838	0.504797	FBgn0058084	CG40084
CG2171-RC	-2.75259	-1199.25	435.681	0.138294	0.504797	FBgn0086355	CG2171	Triose phosphate isomerase	Tpi
CG17275-RA	-2.84778	-799.075	280.595	0.305553	0.504797	FBgn0259215	CG17275	Ionotropic receptor 93a	Ir93a
CG30170-RA	-1.64223	-939.352	571.998	0.36635	3.74526	FBgn0004581	CG30170	benign gonial cell neoplasm	bgcn
CG11941-RA	-1.50056	-1000.62	666.828	0.245708	3.74526	FBgn0026175	CG11941	skpC	skpC
CG4318-RA	-1.73809	-6456.35	3714.63	0.0895409	3.74526	FBgn0030455	CG4318	-	CG4318
CG11942-RA	-2.08271	-1481.35	711.26	0.0914834	3.74526	FBgn0031074	CG11942	skpE	skpE
CG14346-RB	-1.68604	-1514.18	898.073	0.152158	3.74526	FBgn0031337	CG14346	-	CG14346
CG14346-RA	-1.46305	-2591.15	1771.06	0.235429	3.74526	FBgn0031337	CG14346	-	CG14346
CG17650-RA	-1.43794	-3528.87	2454.11	0.125176	3.74526	FBgn0031365	CG17650	-	CG17650
CG12984-RA	-1.70541	-910.52	533.902	0.3647	3.74526	FBgn0037042	CG12984	-	CG12984
CG1894-RA	-1.98682	-1761.19	886.439	0.0223986	3.74526	FBgn0039585	CG1894	-	CG1894
B. Transcripts that are enriched in somatic cells at the 1-to-3 hour time point
Gene ID	Score(d)	Numerator(r)	Denominator(s+s0)	Fold Change	q-value(%)	FBgn	CG Name	Name	Symbol
CG5059-RB	192.663	27065.6	140.481	10.6478	0	FBgn0037007	CG5059	-	CG5059
CG12052-RG	57.5152	22056.9	383.497	6.33478	0	FBgn0005630	CG12052	longitudinals lacking	lola
CG11849-RA	56.4547	6934.58	122.834	121.055	0	FBgn0039286	CG11849	distal antenna	dan
CG8092-RA	54.0699	25904	479.083	9.51294	0	FBgn0033998	CG8092	relative of woc	row
CG1273-RB	49.1471	1004.54	20.4395	11.4805	0	FBgn0035522	CG1273	-	CG1273
CG6445-RB	49.0002	11096.7	226.463	186.734	0	FBgn0036715	CG6445	Cad74A	Cad74A
CG18549-RA	46.9312	5255.61	111.985	3.64023	0	FBgn0038053	CG18549	-	CG18549
CG4722-RA	44.9957	15835.9	351.942	56.9762	0	FBgn0000180	CG4722	big brain	bib
CG4677-RB	44.4417	1577.28	35.491	47.6827	0	FBgn0039039	CG4677	lame duck	lmd
CG9908-RB	44.0459	15953.9	362.21	10.9525	0	FBgn0000459	CG9908	disconnected	disco
CG14629-RA	43.7977	12230.5	279.25	127.19	0	FBgn0040398	CG14629	-	CG14629
CG5803-RB	43.6542	3006.97	68.8816	16.9682	0	FBgn0000636	CG5803	Fasciclin 3	Fas3
CG7642-RA	43.0991	5188.67	120.389	40.9591	0	FBgn0003308	CG7642	rosy	ry
CG17348-RA	42.0127	6527.23	155.363	125.154	0	FBgn0015380	CG17348	derailed	drl
CG8468-RC	41.8114	4159.03	99.4711	29.0174	0	FBgn0033913	CG8468	-	CG8468
CG33207-RB	41.2048	16147.4	391.881	91.6419	0	FBgn0053207	CG33207	pxb	pxb
CG8960-RB	40.3344	53050.8	1315.27	12.0371	0	FBgn0035315	CG8960	-	CG8960
CG6464-RB	40.001	1817.77	45.443	13.7768	0	FBgn0004579	CG6464
CG5912-RA	38.8514	1407.97	36.24	6.47595	0	FBgn0000119	CG5912	arrow	arr
CG3048-RA	38.8392	21629.4	556.896	74.6995	0	FBgn0026319	CG3048	TNF-receptor-associated factor 4	Traf4
CG14890-PA	38.4322	5136.24	133.644	25.8293	0	FBgn0038444	CG14890
CG8581-RB	38.2222	18723.7	489.866	5.4625	0	FBgn0011592	CG8581	frazzled	fra
CG2198-RB	37.9238	12077.8	318.476	26.9198	0	FBgn0000071	CG2198	Amalgam	Ama
CG9628-RB	37.3288	10027.1	268.617	20.5182	0	FBgn0036433	CG9628	-	CG9628
CG15162-RA	36.9504	637.691	17.258	4.53977	0	FBgn0032694	CG15162	Misexpression suppressor of ras 3	MESR3
CG6889-RA	36.5861	8790.42	240.267	16.2323	0	FBgn0040071	CG6889	taranis	tara
CG13610-RA	36.1859	4651.98	128.558	17.7182	0	FBgn0086365	CG13610	Organic cation transporter 2	Orct2
CG34383-RF	35.3265	4196.33	118.787	24.2099	0	FBgn0085412	CG34383	-	CG34383
CG6234-RA	35.2685	23875.9	676.977	57.8365	0	FBgn0038071	CG6234	-	CG6234
CG5942-RC	35.1403	14235.3	405.1	4.79924	0	FBgn0000212	CG5942	brahma	brm
CG2835-RC	35.1114	7960.8	226.73	10.5624	0	FBgn0001123	CG2835	G protein salpha 60A	G-salpha60A
CG42336-RE	34.6708	7429.64	214.291	5.57057	0	FBgn0259238	CG42336	-	CG42336
CG2969-RA	34.5959	1243.01	35.9294	22.4062	0	FBgn0020762	CG2969	ABC transporter expressed in trachea	Atet
CG16901-RC	34.4039	14533.8	422.446	2.69198	0	FBgn0086897	CG16901	squid	sqd
CG2835-RB	34.2487	7114.1	207.719	10.1921	0	FBgn0001123	CG2835	G protein salpha 60A	G-salpha60A
CG33232-RA	33.9874	8323.9	244.911	8.68706	0	FBgn0035347	CG33232	-	CG33232
CG8896-RA	33.8727	8302.84	245.119	78.689	0	FBgn0004364	CG8896	18 wheeler	18w
CG8967-RA	33.8083	3866.14	114.355	69.2792	0	FBgn0004839	CG8967	off-track	otk
CG5893-RA	33.3286	30166.4	905.121	12.1481	0	FBgn0000411	CG5893	Dichaete	D
CG10067-RA	32.8832	7824.44	237.946	23.5057	0	FBgn0000044	CG10067	Actin 57B	Act57B
CG8856-RA	32.4128	32547.9	1004.17	57.1134	0	FBgn0020377	CG8856	Scavenger receptor class C, type II	Sr-CII
CG4922-RA	32.4008	46764	1443.3	65.9186	0	FBgn0003313	CG4922	spalt-adjacent	sala
CG12102-PA	32.2798	5529.45	171.298	4.1044	0	FBgn0030180	CG12102
CG15154-RB	32.2656	4185.84	129.731	17.4402	0	FBgn0041184	CG15154	Suppressor of cytokine signaling at 36E	Socs36E
CG10595-RA	31.7622	1346.84	42.4039	30.9247	0	FBgn0086896	CG10595
CG31721-RA	31.515	2084.62	66.1468	48.2501	0	FBgn0051721	CG31721	Trim9	Trim9
CG6117-RB	31.2571	2738.29	87.6053	14.7304	0	FBgn0000489	CG6117	cAMP-dependent protein kinase 3	Pka-C3
CG17952-RB	31.1338	35982.9	1155.75	5.37386	0	FBgn0034657	CG17952	Lamin B receptor	LBR
CG7584-RA	31.1033	1737.57	55.8645	25.4722	0	FBgn0039682	CG7584	Odorant-binding protein 99c	Obp99c
CG2507-RB	31.0579	5667.22	182.473	62.6247	0	FBgn0002306	CG2507	stranded at second	sas
CG32982-RB	31.0315	4869.65	156.926	114.642	0	FBgn0052982	CG32982	-	CG32982
CG31247-RC	31.0023	1592.31	51.3609	25.7822	0	FBgn0038554	CG31247
CG11314-RA	30.9802	1739	56.1325	54.2198	0	FBgn0039800	CG11314	Niemann-Pick type C-2g	Npc2g
CG17962-RA	30.8158	6995.97	227.025	5.28058	0	FBgn0004052	CG17962	Z600	Z600
CG11697-RA	30.8112	7522.17	244.138	4.9886	0	FBgn0030313	CG11697	-	CG11697
CG12581-RB	30.7208	30888.6	1005.46	35.263	0	FBgn0037213	CG12581	-	CG12581
CG3401-RA	30.3941	24193.1	795.977	67.9776	0	FBgn0003888	CG3401	beta-Tubulin at 60D	betaTub60D
lethal(3)neo38CG31364-PA	30.1138	17759.8	589.757	16.3921	0	FBgn0011471	CG6930
CG4114-RA	29.987	11422.5	380.913	8.57105	0	FBgn0004583	CG4114	expanded	ex
CdepCG31536-PC,isoformC	29.9485	2202.42	73.5403	27.5312	0	FBgn0051536	CG31536	Cdep	Cdep
CG9553-RB	29.8806	16399.5	548.835	4.15473	0	FBgn0000308	CG9553	chickadee	chic
CG6715-RA	29.7894	32146.9	1079.14	31.8362	0	FBgn0026064	CG6715	KP78a	KP78a
CG18412-RA	29.6786	17189.2	579.179	10.3585	0	FBgn0004861	CG18412	polyhomeotic proximal	ph-p
CG2916-RB	29.548	8170.06	276.501	7.459	0	FBgn0026361	CG2916	2011-09-05	2011-09-05
CG9894-RB	29.269	24368	832.554	6.18463	0	FBgn0031453	CG9894	-	CG9894
CG1448-RA	29.1588	28962.9	993.279	75.6067	0	FBgn0028373	CG1448	innexin 3	inx3
CG6957-RA	29.1561	1604.55	55.0332	18.7576	0	FBgn0031717	CG6957	Oscillin	Oscillin
CG3039-RA	29.1245	39467.9	1355.14	32.6543	0	FBgn0004646	CG3039	optic ganglion reduced	ogre
CG6868-RA	28.9123	1575.03	54.4761	42.4397	0	FBgn0003719	CG6868	tolloid	tld
CG15628-RA	28.827	17652	612.343	24.6834	0	FBgn0031632	CG15628	-	CG15628
CG7230-RA	28.7654	42749.9	1486.15	7.30683	0	FBgn0003254	CG7230	ribbon	rib
CG30092-RD	28.0753	10870.5	387.192	178.776	0	FBgn0028371	CG30092	jitterbug	jbug
CG5481-RA	27.9616	23887.8	854.306	105.094	0	FBgn0002543	CG5481	leak	lea
CG5067-RA	27.9284	11050.7	395.68	5.31354	0	FBgn0028386	CG5067
CG32026-RA	27.918	1413.24	50.6212	60.7995	0	FBgn0052026	CG32026	-	CG32026
CG14427-RA	27.9012	8608.04	308.519	4.12507	0	FBgn0029931	CG14427	-	CG14427
CG7088-RB	27.7113	52020.3	1877.22	30.6371	0	FBgn0001090	CG7088	bangles and beads	bnb
CG4145-RC	27.5925	37783.8	1369.35	197.301	0	FBgn0000299	CG4145	Collagen type IV	Cg25C
CG8222-RA	27.2895	3499.1	128.222	53.2984	0	FBgn0032006	CG8222	PDGF- and VEGF-receptor related	Pvr
CG32490-RE	27.1619	4176.99	153.781	8.33458	0	FBgn0041605	CG32490	complexin	cpx
CG4123-RB	26.9533	15098.6	560.176	37.6842	0	FBgn0026061	CG4123	Multiple inositol polyphosphate phosphatase 1	Mipp1
CG17950-RA	26.9019	21072.6	783.315	4.01204	0	FBgn0004362	CG17950	High mobility group protein D	HmgD
CG8050-RA	26.8574	16898.9	629.208	17.0013	0	FBgn0004629	CG8050	Cystatin-like	Cys
CG9614-RF	26.8213	844.517	31.4868	15.2218	0	FBgn0003089	CG9614	pipe	pip
CG12093-RA	26.7698	1497	55.9212	2.98924	0	FBgn0035372	CG12093	-	CG12093
CG34360-RD	26.6393	1582.67	59.411	46.1028	0	FBgn0250818	CG34360
CG34339-RB	26.5037	2163.62	81.6348	78.9585	0	FBgn0085368	CG34339
CG2083-PA	26.4671	1373.5	51.8943	24.8349	0	FBgn0035376	CG2083	-	CG2083
CG32491-RX	26.314	3226.53	122.616	4.11582	0	FBgn0002781	CG32491	modifier of mdg4	mod(mdg4)
CG1101-RA	26.2632	2075.08	79.0111	2.82144	0	FBgn0010774	CG1101	Aly	Aly
CG1374-RA	26.0641	18376.6	705.053	32.1015	0	FBgn0003866	CG1374	teashirt	tsh
CG13783-PA	26.0092	968.615	37.2413	21.8905	0	FBgn0031892	CG13783
CG2762-RA	25.9784	9260.8	356.48	6.55647	0	FBgn0003963	CG2762	u-shaped	ush
CG31116-RA	25.9626	990.379	38.1464	28.2366	0	FBgn0051116	CG31116	Chloride channel-a	ClC-a
CG6531-RA	25.9369	1388.5	53.534	18.8546	0	FBgn0030941	CG6531	wengen	wgn
CG4500-RA	25.8709	32512.3	1256.71	119.045	0	FBgn0028519	CG4500	-	CG4500
CG7884-RA	25.7637	6583.2	255.522	35.3564	0	FBgn0031001	CG7884	-	CG7884
CG3689-RB	25.6666	6232.41	242.821	2.06227	0	FBgn0035987	CG3689	-	CG3689
MuscleLIMproteinat60ACG33149-PA	25.4397	2543.68	99.9887	14.8532	0	FBgn0011643	CG42309
CG3241-RB	25.3902	2321.67	91.4398	9.4541	0	FBgn0005616	CG3241	male-specific lethal 2	msl-2
CG13868-RA	25.3726	8949.27	352.713	29.3482	0	FBgn0034501	CG13868	-	CG13868
CG7554-RA	25.3662	4905	193.368	34.9471	0	FBgn0041160	CG7554	comm2	comm2
CG7107-RE	25.3501	596.823	23.5433	5.85909	0	FBgn0004169	CG7107	upheld	up
CG12287-RA	25.2269	12260.7	486.018	44.0634	0	FBgn0004394	CG12287	POU domain protein 2	pdm2
CG18350-RB	24.9247	18068.4	724.921	3.79591	0	FBgn0003659	CG18350	Sex lethal	Sxl
CG1806-RA	24.7732	6632.08	267.712	31.1815	0	FBgn0030360	CG1806	-	CG1806
CG6669-RA	24.6159	925.935	37.6153	31.8285	0	FBgn0017590	CG6669	klingon	klg
CG30286-RA	24.5806	2482.19	100.982	51.8183	0	FBgn0050286	CG30286	-	CG30286
CG11280-RA	24.5065	14904.9	608.204	113.543	0	FBgn0010452	CG11280	tartan	trn
CG12002-RA	24.4915	2797.18	114.21	71.4405	0	FBgn0011828	CG12002	Peroxidasin	Pxn
CG4943-RA	24.4468	10096.7	413.006	3.79701	0	FBgn0029006	CG4943	lethal with a checkpoint kinase	lack
CG12287-RB	24.3226	12094.8	497.267	66.9104	0	FBgn0004394	CG12287	POU domain protein 2	pdm2
CG14937-RA	24.315	4774.62	196.365	13.5008	0	FBgn0032377	CG14937	-	CG14937
CG17521-RD	24.3068	26728.9	1099.65	2.42191	0	FBgn0024733	CG17521	Ribosomal protein L10	RpL10
[truncated: 1,391 more rows]
