# Supplementary material for: Genome-wide analysis of the maternal-to-zygotic transition in Drosophila primordial germ cells
Source: Genome Biol. 2012 Feb 20;13(2):R11. doi: 10.1186/gb-2012-13-2-r11 (PMC3334568; doi:10.1186/gb-2012-13-2-r11)
Supplement: Additional file 11 — Gene Ontology (GO) term enrichment analysis of transcripts enriched in PGCs or soma (listed in Additional file 10). (a) GO term results for the 1-to-3 hour PGC-enriched transcripts. The transcripts expressed in 1-to-3 hour PGCs served as the background set when performing the analysis. (b) GO term results for the 1-to-3 hour somatic-cell-enriched transcripts. The transcripts expressed in 1-to-3 hour somatic cells served as the background set. Terms with a FDR < 10% were considered to be the significant and are listed in the table. [file gb-2012-13-2-r11-S11.XLS]

## Sheet: Sheet1
A. GO terms results for the 1-to-3 hour PGC-enriched transcripts
Category	Term	Count	%	P Value	Genes	List Total	Pop Hits	Pop Total	Fold Enrichment	Bonferroni	Benjamini	FDR(%)
KEGG_PATHWAY	dme00620:Pyruvate metabolism	18	1.07978	7.97945e-07	FBGN0012034, FBGN0029155, FBGN0012036, FBGN0027552, FBGN0037024, FBGN0038587, FBGN0002719, FBGN0027580, FBGN0033101, FBGN0033246, FBGN0051674, FBGN0003178, FBGN0035203, FBGN0032237, FBGN0029969, FBGN0031912, FBGN0028325, FBGN0036762	356	21	1239	2.98315	8.2185e-05	8.2185e-05	0.000890591
KEGG_PATHWAY	dme00071:Fatty acid metabolism	18	1.07978	7.35509e-06	FBGN0029924, FBGN0012036, FBGN0034629, FBGN0035169, FBGN0000055, FBGN0040064, FBGN0025352, FBGN0011768, FBGN0033879, FBGN0010609, FBGN0033761, FBGN0035383, FBGN0035203, FBGN0028479, FBGN0031703, FBGN0032775, FBGN0027842, FBGN0029969	356	23	1239	2.72374	0.00075729	0.000378717	0.00820878
UP_SEQ_FEATURE	sequence variant	40	2.39952	6.34596e-06	FBGN0019982, FBGN0003162, FBGN0000158, FBGN0003717, FBGN0000376, FBGN0001091, FBGN0003475, FBGN0001092, FBGN0041188, FBGN0024510, FBGN0086350, FBGN0000615, FBGN0001233, FBGN0004507, FBGN0086355, FBGN0003076, FBGN0000579, FBGN0028746, FBGN0038928, FBGN0014024, FBGN0034728, FBGN0023000, FBGN0003231, FBGN0003701, FBGN0003114, FBGN0027279, FBGN0002901, FBGN0023531, FBGN0014018, FBGN0000055, FBGN00155…	416	86	1735	1.93985	0.00683023	0.00683023	0.0101243
GOTERM_BP_FAT	GO:0005996~monosaccharide metabolic process	27	1.61968	7.56873e-06	FBGN0023477, FBGN0034618, FBGN0027538, FBGN0038587, FBGN0001091, FBGN0001092, FBGN0004507, FBGN0017558, FBGN0086355, FBGN0003076, FBGN0000579, FBGN0003071, FBGN0001186, FBGN0031995, FBGN0027580, FBGN0014869, FBGN0033836, FBGN0003178, FBGN0011740, FBGN0050410, FBGN0034081, FBGN0032237, FBGN0039625, FBGN0034794, FBGN0035950, FBGN0038197, FBGN0028325	954	43	3405	2.24111	0.0173468	0.0173468	0.0132325
GOTERM_BP_FAT	GO:0006006~glucose metabolic process	20	1.19976	1.23389e-05	FBGN0001186, FBGN0034618, FBGN0023477, FBGN0031995, FBGN0038587, FBGN0027580, FBGN0001091, FBGN0001092, FBGN0014869, FBGN0003178, FBGN0004507, FBGN0017558, FBGN0050410, FBGN0086355, FBGN0003076, FBGN0032237, FBGN0000579, FBGN0038197, FBGN0028325, FBGN0003071	954	28	3405	2.54942	0.0281246	0.0141626	0.0215714
KEGG_PATHWAY	dme00010:Glycolysis / Gluconeogenesis	17	1.0198	1.96829e-05	FBGN0001186, FBGN0012034, FBGN0012036, FBGN0000055, FBGN0001091, FBGN0011768, FBGN0037537, FBGN0001092, FBGN0014869, FBGN0003178, FBGN0086355, FBGN0003076, FBGN0000579, FBGN0031912, FBGN0028325, FBGN0003071, FBGN0036762	356	22	1239	2.68935	0.00202531	0.000675559	0.0219661
GOTERM_BP_FAT	GO:0019318~hexose metabolic process	23	1.37972	3.06e-05	FBGN0001186, FBGN0034618, FBGN0023477, FBGN0031995, FBGN0038587, FBGN0027580, FBGN0001091, FBGN0001092, FBGN0014869, FBGN0003178, FBGN0004507, FBGN0017558, FBGN0011740, FBGN0050410, FBGN0086355, FBGN0003076, FBGN0032237, FBGN0000579, FBGN0034794, FBGN0035950, FBGN0038197, FBGN0028325, FBGN0003071	954	36	3405	2.28031	0.0683036	0.0233068	0.053488
GOTERM_CC_FAT	GO:0005739~mitochondrion	116	6.95861	4.18242e-05	FBGN0001941, FBGN0038587, FBGN0014028, FBGN0025352, FBGN0036199, FBGN0038683, FBGN0038805, FBGN0028479, FBGN0032222, FBGN0031359, FBGN0038387, FBGN0039830, FBGN0027610, FBGN0044510, FBGN0030966, FBGN0002174, FBGN0036806, FBGN0003423, FBGN0027085, FBGN0039360, FBGN0027615, FBGN0011232, FBGN0031881, FBGN0002031, FBGN0032397, FBGN0030092, FBGN0001308, FBGN0012036, FBGN0029870, FBGN0020018, FBGN00400…	565	347	2310	1.36676	0.0175775	0.0175775	0.0588151
GOTERM_BP_FAT	GO:0019748~secondary metabolic process	18	1.07978	3.47585e-05	FBGN0034405, FBGN0002641, FBGN0003210, FBGN0023477, FBGN0015582, FBGN0000247, FBGN0001087, FBGN0002567, FBGN0002566, FBGN0037515, FBGN0028990, FBGN0030512, FBGN0050410, FBGN0086355, FBGN0086679, FBGN0086687, FBGN0000330, FBGN0003028	954	25	3405	2.56981	0.0772188	0.0198903	0.060755
GOTERM_BP_FAT	GO:0055114~oxidation reduction	97	5.81884	3.75622e-05	FBGN0001941, FBGN0038587, FBGN0002719, FBGN0014028, FBGN0025352, FBGN0036290, FBGN0036211, FBGN0028479, FBGN0037354, FBGN0034629, FBGN0065035, FBGN0022359, FBGN0030966, FBGN0259247, FBGN0036806, FBGN0030758, FBGN0003423, FBGN0037933, FBGN0036125, FBGN0028325, FBGN0012036, FBGN0020018, FBGN0029975, FBGN0038425, FBGN0036565, FBGN0019948, FBGN0032775, FBGN0039006, FBGN0031126, FBGN0038429, FBGN00866…	954	243	3405	1.42474	0.0831812	0.0172191	0.065654
SP_PIR_KEYWORDS	Acyltransferase	34	2.03959	9.92709e-05	FBGN0052412, FBGN0027579, FBGN0035766, FBGN0030421, FBGN0026718, FBGN0040064, FBGN0025352, FBGN0039585, FBGN0027571, FBGN0029813, FBGN0035383, FBGN0039156, FBGN0031043, FBGN0035203, FBGN0037376, FBGN0036064, FBGN0030932, FBGN0027842, FBGN0039690, FBGN0037891, FBGN0037747, FBGN0031974, FBGN0036039, FBGN0024188, FBGN0085377, FBGN0024362, FBGN0031422, FBGN0040212, FBGN0029969, FBGN0031912, FBGN00257…	1596	62	5327	1.83036	0.0318458	0.0318458	0.134253
GOTERM_BP_FAT	GO:0044275~cellular carbohydrate catabolic process	16	0.959808	9.83258e-05	FBGN0001186, FBGN0023477, FBGN0038587, FBGN0001128, FBGN0001091, FBGN0001092, FBGN0014869, FBGN0003178, FBGN0004507, FBGN0028916, FBGN0086355, FBGN0050410, FBGN0000579, FBGN0032237, FBGN0028325, FBGN0003071	954	22	3405	2.59577	0.203351	0.0371812	0.171775
GOTERM_CC_FAT	GO:0031224~intrinsic to membrane	159	9.53809	0.000197437	FBGN0001941, FBGN0025684, FBGN0051072, FBGN0052226, FBGN0036199, FBGN0032943, FBGN0029088, FBGN0033755, FBGN0032222, FBGN0029789, FBGN0031359, FBGN0036316, FBGN0039637, FBGN0032123, FBGN0039830, FBGN0040030, FBGN0035400, FBGN0086711, FBGN0046685, FBGN0011823, FBGN0027610, FBGN0034626, FBGN0034494, FBGN0029849, FBGN0039360, FBGN0005695, FBGN0027615, FBGN0031881, FBGN0036741, FBGN0037244, FBGN00393…	565	518	2310	1.25496	0.0803126	0.0409967	0.277362
GOTERM_BP_FAT	GO:0045087~innate immune response	17	1.0198	0.00017781	FBGN0030695, FBGN0243511, FBGN0014018, FBGN0003717, FBGN0033402, FBGN0031537, FBGN0003495, FBGN0037515, FBGN0028990, FBGN0020381, FBGN0085402, FBGN0028436, FBGN0026318, FBGN0003882, FBGN0010247, FBGN0040323, FBGN0024222	954	25	3405	2.42704	0.337102	0.0570419	0.310432
SP_PIR_KEYWORDS	oxidoreductase	89	5.33893	0.00025051	FBGN0020653, FBGN0042182, FBGN0001941, FBGN0033697, FBGN0035907, FBGN0038587, FBGN0014028, FBGN0002719, FBGN0038349, FBGN0025352, FBGN0027571, FBGN0051674, FBGN0036290, FBGN0033518, FBGN0033121, FBGN0036211, FBGN0028479, FBGN0051472, FBGN0029704, FBGN0039304, FBGN0037354, FBGN0004087, FBGN0053182, FBGN0064126, FBGN0029155, FBGN0038538, FBGN0034067, FBGN0034629, FBGN0022359, FBGN0065035, FBGN00155…	1596	214	5327	1.38812	0.07843	0.0400156	0.338466
GOTERM_BP_FAT	GO:0051321~meiotic cell cycle	42	2.5195	0.000235525	FBGN0015218, FBGN0026433, FBGN0001612, FBGN0024689, FBGN0000158, FBGN0026430, FBGN0002781, FBGN0086370, FBGN0028525, FBGN0040298, FBGN0002715, FBGN0011205, FBGN0050169, FBGN0086350, FBGN0000392, FBGN0026206, FBGN0024238, FBGN0004581, FBGN0016034, FBGN0002873, FBGN0028434, FBGN0040347, FBGN0001133, FBGN0034728, FBGN0031623, FBGN0002673, FBGN0010097, FBGN0004390, FBGN0002707, FBGN0002901, FBGN00104…	954	90	3405	1.66562	0.419925	0.0658094	0.410998
GOTERM_BP_FAT	GO:0046164~alcohol catabolic process	15	0.89982	0.00024464	FBGN0001186, FBGN0023477, FBGN0038587, FBGN0000055, FBGN0001128, FBGN0001091, FBGN0001092, FBGN0014869, FBGN0003178, FBGN0086355, FBGN0050410, FBGN0000579, FBGN0032237, FBGN0028325, FBGN0003071	954	21	3405	2.54942	0.432025	0.0609185	0.426872
GOTERM_BP_FAT	GO:0016052~carbohydrate catabolic process	20	1.19976	0.000325012	FBGN0001186, FBGN0030695, FBGN0023477, FBGN0031996, FBGN0038587, FBGN0001128, FBGN0001091, FBGN0001092, FBGN0014869, FBGN0003178, FBGN0029913, FBGN0004507, FBGN0028916, FBGN0050410, FBGN0086355, FBGN0032237, FBGN0000579, FBGN0028325, FBGN0003071, FBGN0040323	954	33	3405	2.16314	0.528365	0.0724003	0.566737
SP_PIR_KEYWORDS	lyase	28	1.67966	0.000471824	FBGN0002641, FBGN0026576, FBGN0020513, FBGN0030066, FBGN0029915, FBGN0035901, FBGN0035848, FBGN0028479, FBGN0037788, FBGN0000579, FBGN0027864, FBGN0027843, FBGN0030478, FBGN0028336, FBGN0038467, FBGN0034703, FBGN0037028, FBGN0052158, FBGN0030683, FBGN0024841, FBGN0033879, FBGN0019932, FBGN0033761, FBGN0010591, FBGN0030056, FBGN0024957, FBGN0033466, FBGN0026737	1596	51	5327	1.83247	0.1426	0.0499908	0.636601
GOTERM_BP_FAT	GO:0007126~meiosis	40	2.39952	0.000373849	FBGN0015218, FBGN0026433, FBGN0001612, FBGN0000158, FBGN0026430, FBGN0002781, FBGN0086370, FBGN0028525, FBGN0040298, FBGN0002715, FBGN0011205, FBGN0050169, FBGN0086350, FBGN0000392, FBGN0026206, FBGN0024238, FBGN0004581, FBGN0016034, FBGN0002873, FBGN0028434, FBGN0040347, FBGN0001133, FBGN0034728, FBGN0031623, FBGN0002673, FBGN0010097, FBGN0004390, FBGN0002707, FBGN0002901, FBGN0010431, FBGN00002…	954	86	3405	1.66008	0.578738	0.0755821	0.651634
GOTERM_BP_FAT	GO:0051327~M phase of meiotic cell cycle	40	2.39952	0.000373849	FBGN0015218, FBGN0026433, FBGN0001612, FBGN0000158, FBGN0026430, FBGN0002781, FBGN0086370, FBGN0028525, FBGN0040298, FBGN0002715, FBGN0011205, FBGN0050169, FBGN0086350, FBGN0000392, FBGN0026206, FBGN0024238, FBGN0004581, FBGN0016034, FBGN0002873, FBGN0028434, FBGN0040347, FBGN0001133, FBGN0034728, FBGN0031623, FBGN0002673, FBGN0010097, FBGN0004390, FBGN0002707, FBGN0002901, FBGN0010431, FBGN00002…	954	86	3405	1.66008	0.578738	0.0755821	0.651634
KEGG_PATHWAY	dme00561:Glycerolipid metabolism	15	0.89982	0.000606913	FBGN0020930, FBGN0035266, FBGN0027579, FBGN0012036, FBGN0027552, FBGN0030421, FBGN0026718, FBGN0037537, FBGN0033101, FBGN0041087, FBGN0029831, FBGN0037341, FBGN0025592, FBGN0036622, FBGN0036623	356	22	1239	2.37296	0.0606161	0.0155112	0.675297
GOTERM_CC_FAT	GO:0016021~integral to membrane	153	9.17816	0.000572143	FBGN0001941, FBGN0025684, FBGN0051072, FBGN0052226, FBGN0036199, FBGN0032943, FBGN0029088, FBGN0033755, FBGN0032222, FBGN0029789, FBGN0031359, FBGN0036316, FBGN0039637, FBGN0032123, FBGN0039830, FBGN0040030, FBGN0035400, FBGN0086711, FBGN0046685, FBGN0011823, FBGN0027610, FBGN0034626, FBGN0034494, FBGN0029849, FBGN0039360, FBGN0005695, FBGN0027615, FBGN0031881, FBGN0036741, FBGN0037244, FBGN00393…	565	505	2310	1.23869	0.21546	0.0777012	0.801792
GOTERM_MF_FAT	GO:0016836~hydro-lyase activity	14	0.839832	0.000519167	FBGN0024841, FBGN0033879, FBGN0033761, FBGN0030066, FBGN0035901, FBGN0030056, FBGN0035848, FBGN0028479, FBGN0000579, FBGN0037788, FBGN0027843, FBGN0028336, FBGN0024957, FBGN0034703	1060	19	3576	2.4858	0.421816	0.421816	0.822678
GOTERM_CC_FAT	GO:0045495~pole plasm	11	0.659868	0.000621828	FBGN0016034, FBGN0016053, FBGN0005695, FBGN0000405, FBGN0002652, FBGN0003970, FBGN0000146, FBGN0034098, FBGN0000114, FBGN0003015, FBGN0002962	565	15	2310	2.99823	0.231824	0.0638076	0.871137
GOTERM_BP_FAT	GO:0016042~lipid catabolic process	17	1.0198	0.000625834	FBGN0034405, FBGN0004625, FBGN0029924, FBGN0034629, FBGN0015582, FBGN0040064, FBGN0025352, FBGN0033879, FBGN0034491, FBGN0010591, FBGN0028916, FBGN0052741, FBGN0028479, FBGN0032775, FBGN0030607, FBGN0030013, FBGN0036053	954	27	3405	2.24726	0.764815	0.113625	1.08859
GOTERM_BP_FAT	GO:0006732~coenzyme metabolic process	28	1.67966	0.000659056	FBGN0002641, FBGN0023477, FBGN0003162, FBGN0038587, FBGN0014028, FBGN0011205, FBGN0039156, FBGN0037643, FBGN0086355, FBGN0004087, FBGN0028336, FBGN0037891, FBGN0031589, FBGN0028375, FBGN0037709, FBGN0030512, FBGN0031713, FBGN0050410, FBGN0021765, FBGN0040319, FBGN0032237, FBGN0030305, FBGN0036122, FBGN0037574, FBGN0031912, FBGN0037245, FBGN0036762, FBGN0001248	954	55	3405	1.81704	0.782213	0.110636	1.14607
GOTERM_BP_FAT	GO:0046365~monosaccharide catabolic process	13	0.779844	0.000698713	FBGN0001186, FBGN0023477, FBGN0038587, FBGN0001091, FBGN0001092, FBGN0014869, FBGN0003178, FBGN0086355, FBGN0050410, FBGN0000579, FBGN0032237, FBGN0028325, FBGN0003071	954	18	3405	2.57774	0.801306	0.109015	1.21463
GOTERM_BP_FAT	GO:0006007~glucose catabolic process	13	0.779844	0.000698713	FBGN0001186, FBGN0023477, FBGN0038587, FBGN0001091, FBGN0001092, FBGN0014869, FBGN0003178, FBGN0086355, FBGN0050410, FBGN0000579, FBGN0032237, FBGN0028325, FBGN0003071	954	18	3405	2.57774	0.801306	0.109015	1.21463
GOTERM_BP_FAT	GO:0019320~hexose catabolic process	13	0.779844	0.000698713	FBGN0001186, FBGN0023477, FBGN0038587, FBGN0001091, FBGN0001092, FBGN0014869, FBGN0003178, FBGN0086355, FBGN0050410, FBGN0000579, FBGN0032237, FBGN0028325, FBGN0003071	954	18	3405	2.57774	0.801306	0.109015	1.21463
GOTERM_BP_FAT	GO:0019637~organophosphate metabolic process	30	1.79964	0.00081964	FBGN0035266, FBGN0004625, FBGN0039293, FBGN0027579, FBGN0026576, FBGN0030421, FBGN0026718, FBGN0033844, FBGN0052380, FBGN0034789, FBGN0052741, FBGN0037339, FBGN0015278, FBGN0086355, FBGN0020622, FBGN0029789, FBGN0015562, FBGN0001128, FBGN0030035, FBGN0036893, FBGN0031422, FBGN0034649, FBGN0030465, FBGN0035002, FBGN0259166, FBGN0039360, FBGN0030013, FBGN0010350, FBGN0040335, FBGN0025592	954	61	3405	1.75534	0.849799	0.118725	1.42343
GOTERM_BP_FAT	GO:0006096~glycolysis	11	0.659868	0.000895583	FBGN0001186, FBGN0086355, FBGN0038587, FBGN0032237, FBGN0000579, FBGN0001091, FBGN0001092, FBGN0014869, FBGN0028325, FBGN0003178, FBGN0003071	954	14	3405	2.80436	0.874005	0.121439	1.55435
GOTERM_BP_FAT	GO:0030258~lipid modification	14	0.839832	0.00116642	FBGN0029924, FBGN0034629, FBGN0040064, FBGN0025352, FBGN0033879, FBGN0037339, FBGN0028479, FBGN0015278, FBGN0020622, FBGN0032775, FBGN0259166, FBGN0039639, FBGN0040335, FBGN0003292	954	21	3405	2.37945	0.932683	0.14677	2.0199
KEGG_PATHWAY	dme00330:Arginine and proline metabolism	11	0.659868	0.00236042	FBGN0042182, FBGN0064126, FBGN0012036, FBGN0035957, FBGN0036793, FBGN0001125, FBGN0037138, FBGN0019932, FBGN0003423, FBGN0001124, FBGN0001142, FBGN0036799, FBGN0039049	356	15	1239	2.55225	0.216051	0.0475162	2.60313
KEGG_PATHWAY	dme00640:Propanoate metabolism	11	0.659868	0.00236042	FBGN0035203, FBGN0029924, FBGN0028479, FBGN0012034, FBGN0012036, FBGN0029969, FBGN0033879, FBGN0033246, FBGN0033761, FBGN0023537, FBGN0037643	356	15	1239	2.55225	0.216051	0.0475162	2.60313
GOTERM_MF_FAT	GO:0048037~cofactor binding	44	2.63947	0.00167062	FBGN0020653, FBGN0036117, FBGN0002641, FBGN0002719, FBGN0038349, FBGN0001091, FBGN0001092, FBGN0051674, FBGN0004507, FBGN0033451, FBGN0035848, FBGN0028479, FBGN0051472, FBGN0032775, FBGN0037749, FBGN0004087, FBGN0030478, FBGN0036663, FBGN0037891, FBGN0029924, FBGN0029155, FBGN0034629, FBGN0031464, FBGN0001125, FBGN0000055, FBGN0001128, FBGN0025628, FBGN0010591, FBGN0031713, FBGN0029823, FBGN00144…	1060	98	3576	1.51467	0.828638	0.586041	2.6247
KEGG_PATHWAY	dme00280:Valine, leucine and isoleucine degradation	14	0.839832	0.00254481	FBGN0029924, FBGN0012036, FBGN0040064, FBGN0025352, FBGN0037709, FBGN0033879, FBGN0033761, FBGN0035203, FBGN0028479, FBGN0021765, FBGN0039877, FBGN0029969, FBGN0036762, FBGN0023537	356	22	1239	2.21476	0.230835	0.0427987	2.80385
GOTERM_BP_FAT	GO:0042440~pigment metabolic process	17	1.0198	0.00180032	FBGN0002641, FBGN0003210, FBGN0000053, FBGN0003162, FBGN0020018, FBGN0000247, FBGN0001087, FBGN0002567, FBGN0020513, FBGN0002566, FBGN0037515, FBGN0028990, FBGN0086130, FBGN0032222, FBGN0086679, FBGN0037933, FBGN0000330	954	29	3405	2.09228	0.984487	0.206617	3.10144
GOTERM_BP_FAT	GO:0048069~eye pigmentation	11	0.659868	0.0020158	FBGN0086130, FBGN0002641, FBGN0003210, FBGN0003162, FBGN0001087, FBGN0000247, FBGN0086679, FBGN0002567, FBGN0002566, FBGN0000330, FBGN0003116	954	15	3405	2.6174	0.990583	0.217717	3.46651
GOTERM_MF_FAT	GO:0019842~vitamin binding	19	1.13977	0.00229662	FBGN0064126, FBGN0042182, FBGN0036117, FBGN0002641, FBGN0036793, FBGN0001125, FBGN0027580, FBGN0033246, FBGN0010591, FBGN0004507, FBGN0033451, FBGN0029823, FBGN0037955, FBGN0014427, FBGN0039877, FBGN0032783, FBGN0030478, FBGN0051120, FBGN0001124, FBGN0086689, FBGN0036799	1060	33	3576	1.94237	0.911586	0.554507	3.59147
GOTERM_BP_FAT	GO:0046394~carboxylic acid biosynthetic process	18	1.07978	0.00225287	FBGN0001941, FBGN0001125, FBGN0041607, FBGN0037138, FBGN0033246, FBGN0086355, FBGN0029823, FBGN0003423, FBGN0014427, FBGN0032350, FBGN0037305, FBGN0029969, FBGN0086687, FBGN0004087, FBGN0001142, FBGN0001124, FBGN0032721, FBGN0036663	954	32	3405	2.00767	0.994563	0.229508	3.86666
GOTERM_BP_FAT	GO:0016053~organic acid biosynthetic process	18	1.07978	0.00225287	FBGN0001941, FBGN0001125, FBGN0041607, FBGN0037138, FBGN0033246, FBGN0086355, FBGN0029823, FBGN0003423, FBGN0014427, FBGN0032350, FBGN0037305, FBGN0029969, FBGN0086687, FBGN0004087, FBGN0001142, FBGN0001124, FBGN0032721, FBGN0036663	954	32	3405	2.00767	0.994563	0.229508	3.86666
KEGG_PATHWAY	dme00564:Glycerophospholipid metabolism	18	1.07978	0.00420645	FBGN0020930, FBGN0027579, FBGN0024188, FBGN0030421, FBGN0026576, FBGN0026718, FBGN0001128, FBGN0033844, FBGN0031043, FBGN0040212, FBGN0041087, FBGN0034141, FBGN0037341, FBGN0036053, FBGN0030013, FBGN0010350, FBGN0036622, FBGN0036623	356	33	1239	1.89837	0.352203	0.060141	4.5958
GOTERM_BP_FAT	GO:0008298~intracellular mRNA localization	22	1.31974	0.00280144	FBGN0001308, FBGN0000256, FBGN0026433, FBGN0000338, FBGN0004882, FBGN0000562, FBGN0003475, FBGN0003483, FBGN0003482, FBGN0000146, FBGN0003970, FBGN0000615, FBGN0000392, FBGN0001233, FBGN0010349, FBGN0003015, FBGN0016034, FBGN0003655, FBGN0040294, FBGN0002899, FBGN0038167, FBGN0000183	954	43	3405	1.82609	0.998475	0.265715	4.78661
GOTERM_BP_FAT	GO:0006631~fatty acid metabolic process	15	0.89982	0.00288797	FBGN0029924, FBGN0001941, FBGN0034629, FBGN0040064, FBGN0025352, FBGN0033246, FBGN0033879, FBGN0039156, FBGN0028479, FBGN0086355, FBGN0021765, FBGN0032775, FBGN0086687, FBGN0029969, FBGN0032721	954	25	3405	2.14151	0.998753	0.262094	4.93096
GOTERM_BP_FAT	GO:0051186~cofactor metabolic process	31	1.85963	0.00294061	FBGN0002641, FBGN0023477, FBGN0003162, FBGN0020018, FBGN0038587, FBGN0014028, FBGN0011205, FBGN0039156, FBGN0037643, FBGN0086355, FBGN0032222, FBGN0004087, FBGN0028336, FBGN0037891, FBGN0031589, FBGN0028375, FBGN0037709, FBGN0030512, FBGN0031713, FBGN0050410, FBGN0021765, FBGN0040319, FBGN0032237, FBGN0037933, FBGN0030305, FBGN0036122, FBGN0037574, FBGN0031912, FBGN0037245, FBGN0036762, FBGN00012…	954	68	3405	1.62713	0.998896	0.256235	5.01867
GOTERM_BP_FAT	GO:0043473~pigmentation	12	0.719856	0.00328086	FBGN0086130, FBGN0002641, FBGN0003210, FBGN0003162, FBGN0001087, FBGN0000247, FBGN0086679, FBGN0002567, FBGN0002566, FBGN0000330, FBGN0003116, FBGN0003028	954	18	3405	2.37945	0.999498	0.27136	5.58379
GOTERM_BP_FAT	GO:0048066~pigmentation during development	12	0.719856	0.00328086	FBGN0086130, FBGN0002641, FBGN0003210, FBGN0003162, FBGN0001087, FBGN0000247, FBGN0086679, FBGN0002567, FBGN0002566, FBGN0000330, FBGN0003116, FBGN0003028	954	18	3405	2.37945	0.999498	0.27136	5.58379
GOTERM_BP_FAT	GO:0006644~phospholipid metabolic process	26	1.55969	0.00397019	FBGN0004625, FBGN0027579, FBGN0039293, FBGN0030421, FBGN0026576, FBGN0026718, FBGN0033844, FBGN0052380, FBGN0034789, FBGN0052741, FBGN0037339, FBGN0015278, FBGN0020622, FBGN0029789, FBGN0015562, FBGN0030035, FBGN0036893, FBGN0031422, FBGN0030465, FBGN0035002, FBGN0034649, FBGN0259166, FBGN0039360, FBGN0030013, FBGN0010350, FBGN0040335	954	55	3405	1.68725	0.999899	0.30781	6.719
GOTERM_BP_FAT	GO:0043038~amino acid activation	20	1.19976	0.00455791	FBGN0039153, FBGN0035942, FBGN0034401, FBGN0010803, FBGN0086443, FBGN0027094, FBGN0002069, FBGN0027091, FBGN0029664, FBGN0027085, FBGN0027084, FBGN0027087, FBGN0021750, FBGN0036629, FBGN0051133, FBGN0028962, FBGN0027079, FBGN0037924, FBGN0036763, FBGN0033900	954	39	3405	1.83035	0.999974	0.333843	7.67668
GOTERM_BP_FAT	GO:0006418~tRNA aminoacylation for protein translation	20	1.19976	0.00455791	FBGN0039153, FBGN0035942, FBGN0034401, FBGN0010803, FBGN0086443, FBGN0027094, FBGN0002069, FBGN0027091, FBGN0029664, FBGN0027085, FBGN0027084, FBGN0027087, FBGN0021750, FBGN0036629, FBGN0051133, FBGN0028962, FBGN0027079, FBGN0037924, FBGN0036763, FBGN0033900	954	39	3405	1.83035	0.999974	0.333843	7.67668
GOTERM_BP_FAT	GO:0043039~tRNA aminoacylation	20	1.19976	0.00455791	FBGN0039153, FBGN0035942, FBGN0034401, FBGN0010803, FBGN0086443, FBGN0027094, FBGN0002069, FBGN0027091, FBGN0029664, FBGN0027085, FBGN0027084, FBGN0027087, FBGN0021750, FBGN0036629, FBGN0051133, FBGN0028962, FBGN0027079, FBGN0037924, FBGN0036763, FBGN0033900	954	39	3405	1.83035	0.999974	0.333843	7.67668
GOTERM_BP_FAT	GO:0006952~defense response	25	1.4997	0.00501811	FBGN0030695, FBGN0003717, FBGN0050467, FBGN0031537, FBGN0003495, FBGN0004864, FBGN0028990, FBGN0020381, FBGN0028436, FBGN0026318, FBGN0016917, FBGN0038928, FBGN0003882, FBGN0040323, FBGN0243511, FBGN0024846, FBGN0031464, FBGN0014018, FBGN0033402, FBGN0037515, FBGN0031114, FBGN0043841, FBGN0085402, FBGN0010247, FBGN0024222	954	53	3405	1.68358	0.999991	0.349998	8.4201
GOTERM_CC_FAT	GO:0060293~germ plasm	8	0.479904	0.00645121	FBGN0016034, FBGN0016053, FBGN0002652, FBGN0003970, FBGN0000146, FBGN0034098, FBGN0000114, FBGN0003015	565	11	2310	2.97345	0.935699	0.422377	8.70175
GOTERM_CC_FAT	GO:0043186~P granule	8	0.479904	0.00645121	FBGN0016034, FBGN0016053, FBGN0002652, FBGN0003970, FBGN0000146, FBGN0034098, FBGN0000114, FBGN0003015	565	11	2310	2.97345	0.935699	0.422377	8.70175
GOTERM_BP_FAT	GO:0008610~lipid biosynthetic process	28	1.67966	0.0058069	FBGN0004625, FBGN0001941, FBGN0039293, FBGN0027579, FBGN0030421, FBGN0026576, FBGN0026718, FBGN0033844, FBGN0052380, FBGN0033246, FBGN0086355, FBGN0086687, FBGN0032721, FBGN0015562, FBGN0030683, FBGN0015582, FBGN0083077, FBGN0030035, FBGN0036893, FBGN0031422, FBGN0030465, FBGN0035002, FBGN0034649, FBGN0032135, FBGN0039360, FBGN0037574, FBGN0029969, FBGN0010350	954	62	3405	1.61189	0.999999	0.381762	9.68123
GOTERM_BP_FAT	GO:0007281~germ cell development	58	3.4793	0.00583394	FBGN0024689, FBGN0003023, FBGN0027538, FBGN0001137, FBGN0003475, FBGN0003165, FBGN0015763, FBGN0000615, FBGN0004864, FBGN0001233, FBGN0010349, FBGN0026206, FBGN0041164, FBGN0016053, FBGN0026192, FBGN0016917, FBGN0015933, FBGN0004903, FBGN0034098, FBGN0019686, FBGN0000338, FBGN0011823, FBGN0000562, FBGN0000146, FBGN0003654, FBGN0000140, FBGN0003655, FBGN0005695, FBGN0011232, FBGN0000183, FBGN00116…	954	152	3405	1.36192	0.999999	0.372786	9.72416
GOTERM_BP_FAT	GO:0046011~regulation of oskar mRNA translation	9	0.539892	0.005904	FBGN0041164, FBGN0004882, FBGN0003970, FBGN0000146, FBGN0000182, FBGN0034098, FBGN0000392, FBGN0000114, FBGN0003015	954	12	3405	2.67689	0.999999	0.366408	9.83533
B. GO term results for the 1-to-3 hour somatic-cell-enriched transcripts
Category	Term	Count	%	P Value	Genes	List Total	Pop Hits	Pop Total	Fold Enrichment	Bonferroni	Benjamini	FDR(%)
SP_PIR_KEYWORDS	developmental protein	160	13.1579	2.94608e-23	FBGN0045852, FBGN0024836, FBGN0010389, FBGN0004567, FBGN0011225, FBGN0015930, FBGN0034013, FBGN0001077, FBGN0002629, FBGN0003430, FBGN0027330, FBGN0029006, FBGN0004907, FBGN0027535, FBGN0003749, FBGN0004569, FBGN0003371, FBGN0014020, FBGN0000339, FBGN0004893, FBGN0011236, FBGN0003425, FBGN0000439, FBGN0259685, FBGN0011723, FBGN0014388, FBGN0010109, FBGN0020414, FBGN0004170, FBGN0001269, FBGN00101…	1152	356	5225	2.03847	9.92829e-21	9.92829e-21	4.00661e-20
GOTERM_CC_FAT	GO:0005576~extracellular region	75	6.16776	2.78783e-22	FBGN0041604, FBGN0036901, FBGN0033367, FBGN0053348, FBGN0011225, FBGN0004002, FBGN0003719, FBGN0043575, FBGN0002528, FBGN0004009, FBGN0003984, FBGN0087002, FBGN0002526, FBGN0002527, FBGN0000658, FBGN0004907, FBGN0004569, FBGN0039678, FBGN0003137, FBGN0034468, FBGN0039928, FBGN0011828, FBGN0003425, FBGN0015774, FBGN0015773, FBGN0032629, FBGN0003326, FBGN0011722, FBGN0020414, FBGN0011577, FBGN00350…	543	115	2344	2.81528	1.17925e-19	1.17925e-19	3.9201e-19
GOTERM_BP_FAT	GO:0045165~cell fate commitment	92	7.56579	6.07211e-20	FBGN0024836, FBGN0010389, FBGN0001981, FBGN0011225, FBGN0004863, FBGN0001077, FBGN0004110, FBGN0004862, FBGN0003984, FBGN0004009, FBGN0001235, FBGN0002629, FBGN0010300, FBGN0026319, FBGN0085432, FBGN0004907, FBGN0003749, FBGN0015396, FBGN0001320, FBGN0011666, FBGN0001624, FBGN0013718, FBGN0017590, FBGN0033483, FBGN0005592, FBGN0003177, FBGN0003651, FBGN0004595, FBGN0026320, FBGN0003326, FBGN00117…	801	163	3400	2.39578	1.37169e-16	1.37169e-16	1.05883e-16
GOTERM_BP_FAT	GO:0007389~pattern specification process	136	11.1842	1.62824e-19	FBGN0041604, FBGN0001942, FBGN0024836, FBGN0004567, FBGN0034013, FBGN0001075, FBGN0001077, FBGN0010300, FBGN0003430, FBGN0004907, FBGN0027535, FBGN0004569, FBGN0003371, FBGN0014020, FBGN0000339, FBGN0004893, FBGN0029905, FBGN0029907, FBGN0023214, FBGN0003425, FBGN0000439, FBGN0014388, FBGN0001269, FBGN0086655, FBGN0014011, FBGN0027594, FBGN0086897, FBGN0024371, FBGN0000395, FBGN0000117, FBGN00031…	801	291	3400	1.98377	3.67819e-16	1.83909e-16	2.83926e-16
SP_PIR_KEYWORDS	dna-binding	110	9.04605	2.84106e-18	FBGN0002914, FBGN0045852, FBGN0004567, FBGN0039937, FBGN0001077, FBGN0003430, FBGN0033459, FBGN0003749, FBGN0010287, FBGN0035954, FBGN0035956, FBGN0011236, FBGN0004828, FBGN0004698, FBGN0003651, FBGN0000439, FBGN0011723, FBGN0010109, FBGN0001269, FBGN0005616, FBGN0004362, FBGN0030094, FBGN0024371, FBGN0003145, FBGN0259676, FBGN0025525, FBGN0000576, FBGN0000577, FBGN0005427, FBGN0005624, FBGN00104…	1152	231	5225	2.1598	9.57439e-16	4.78719e-16	3.86379e-15
GOTERM_BP_FAT	GO:0003002~regionalization	125	10.2796	2.50529e-17	FBGN0041604, FBGN0001942, FBGN0024836, FBGN0004567, FBGN0034013, FBGN0001077, FBGN0010300, FBGN0003430, FBGN0027535, FBGN0004569, FBGN0003371, FBGN0000339, FBGN0004893, FBGN0029905, FBGN0029907, FBGN0003425, FBGN0000439, FBGN0014388, FBGN0001269, FBGN0086655, FBGN0014011, FBGN0027594, FBGN0086897, FBGN0024371, FBGN0000395, FBGN0000117, FBGN0003145, FBGN0004956, FBGN0000576, FBGN0003978, FBGN00004…	801	271	3400	1.95788	5.65944e-14	1.88648e-14	4.36863e-14
GOTERM_MF_FAT	GO:0003700~transcription factor activity	90	7.40132	1.25801e-16	FBGN0002914, FBGN0045852, FBGN0038391, FBGN0004567, FBGN0001138, FBGN0050080, FBGN0019650, FBGN0039937, FBGN0028386, FBGN0036411, FBGN0004863, FBGN0001077, FBGN0004110, FBGN0004862, FBGN0024250, FBGN0001235, FBGN0003430, FBGN0000659, FBGN0003749, FBGN0015396, FBGN0001320, FBGN0035954, FBGN0024321, FBGN0035956, FBGN0029905, FBGN0011766, FBGN0011236, FBGN0014343, FBGN0032210, FBGN0003651, FBGN00004…	781	181	3520	2.24107	8.09353e-14	8.09353e-14	1.66533e-13
GOTERM_BP_FAT	GO:0001709~cell fate determination	61	5.01645	2.58957e-16	FBGN0010389, FBGN0001981, FBGN0011225, FBGN0004110, FBGN0004009, FBGN0010300, FBGN0026319, FBGN0085432, FBGN0004907, FBGN0003749, FBGN0015396, FBGN0001320, FBGN0011666, FBGN0001624, FBGN0013718, FBGN0033483, FBGN0003651, FBGN0004595, FBGN0026320, FBGN0085424, FBGN0011723, FBGN0040487, FBGN0002561, FBGN0004170, FBGN0017397, FBGN0001269, FBGN0003900, FBGN0001325, FBGN0000490, FBGN0000117, FBGN00137…	801	97	3400	2.66934	5.01599e-13	1.25344e-13	3.88578e-13
GOTERM_BP_FAT	GO:0006928~cell motion	101	8.30592	2.5917e-16	FBGN0041604, FBGN0024836, FBGN0250876, FBGN0010389, FBGN0011225, FBGN0034013, FBGN0001077, FBGN0003435, FBGN0002526, FBGN0025865, FBGN0004569, FBGN0014020, FBGN0003425, FBGN0011723, FBGN0011722, FBGN0020299, FBGN0014380, FBGN0010105, FBGN0086655, FBGN0014011, FBGN0002781, FBGN0001250, FBGN0033159, FBGN0086897, FBGN0024277, FBGN0004956, FBGN0086783, FBGN0000578, FBGN0000577, FBGN0000463, FBGN00039…	801	204	3400	2.10154	5.01599e-13	1.00364e-13	3.88578e-13
GOTERM_BP_FAT	GO:0007444~imaginal disc development	122	10.0329	2.74361e-16	FBGN0041604, FBGN0001942, FBGN0011225, FBGN0001075, FBGN0087007, FBGN0004569, FBGN0003371, FBGN0014020, FBGN0004893, FBGN0003175, FBGN0029905, FBGN0011236, FBGN0029907, FBGN0037657, FBGN0020414, FBGN0003659, FBGN0001269, FBGN0086655, FBGN0004583, FBGN0001254, FBGN0001250, FBGN0086896, FBGN0027594, FBGN0024371, FBGN0000395, FBGN0000117, FBGN0086898, FBGN0004956, FBGN0025525, FBGN0033438, FBGN00004…	801	267	3400	1.93952	5.01599e-13	8.35998e-14	3.88578e-13
GOTERM_CC_FAT	GO:0005886~plasma membrane	144	11.8421	3.32909e-16	FBGN0024836, FBGN0032946, FBGN0010389, FBGN0250876, FBGN0015558, FBGN0243505, FBGN0029082, FBGN0015930, FBGN0001075, FBGN0087007, FBGN0034367, FBGN0030766, FBGN0036494, FBGN0014020, FBGN0000339, FBGN0029114, FBGN0031936, FBGN0003177, FBGN0039928, FBGN0259685, FBGN0014388, FBGN0014380, FBGN0004368, FBGN0010105, FBGN0004364, FBGN0023510, FBGN0014011, FBGN0004583, FBGN0002781, FBGN0001250, FBGN00331…	543	349	2344	1.78113	1.40887e-13	7.03881e-14	4.66294e-13
GOTERM_BP_FAT	GO:0048598~embryonic morphogenesis	81	6.66118	7.21716e-15	FBGN0010389, FBGN0000308, FBGN0243505, FBGN0028978, FBGN0011225, FBGN0003719, FBGN0004863, FBGN0004110, FBGN0004862, FBGN0002528, FBGN0004009, FBGN0026319, FBGN0002526, FBGN0002527, FBGN0003430, FBGN0085432, FBGN0000659, FBGN0029006, FBGN0003749, FBGN0010238, FBGN0053555, FBGN0015396, FBGN0014020, FBGN0004893, FBGN0001624, FBGN0010434, FBGN0003177, FBGN0003463, FBGN0020251, FBGN0003425, FBGN00004…	801	155	3400	2.21819	1.6302e-11	2.3288e-12	1.25788e-11
GOTERM_BP_FAT	GO:0048729~tissue morphogenesis	89	7.31908	1.30922e-14	FBGN0024836, FBGN0010389, FBGN0000308, FBGN0243505, FBGN0001981, FBGN0011225, FBGN0001075, FBGN0004863, FBGN0004861, FBGN0004110, FBGN0004862, FBGN0004009, FBGN0026319, FBGN0003430, FBGN0002525, FBGN0000658, FBGN0085432, FBGN0010238, FBGN0004569, FBGN0053555, FBGN0015396, FBGN0014020, FBGN0000339, FBGN0001624, FBGN0010434, FBGN0005592, FBGN0003177, FBGN0014343, FBGN0020251, FBGN0003425, FBGN00036…	801	179	3400	2.11049	2.95943e-11	3.69926e-12	2.28484e-11
GOTERM_CC_FAT	GO:0044421~extracellular region part	43	3.53618	1.74229e-14	FBGN0041604, FBGN0053348, FBGN0044028, FBGN0011225, FBGN0000490, FBGN0004002, FBGN0001114, FBGN0038134, FBGN0004956, FBGN0002528, FBGN0004009, FBGN0033438, FBGN0002526, FBGN0041180, FBGN0024234, FBGN0002527, FBGN0000299, FBGN0016075, FBGN0040813, FBGN0004907, FBGN0011710, FBGN0012037, FBGN0036752, FBGN0001257, FBGN0004873, FBGN0010453, FBGN0004243, FBGN0004449, FBGN0003137, FBGN0011828, FBGN00034…	543	61	2344	3.04296	7.3731e-12	2.4577e-12	2.45137e-11
GOTERM_BP_FAT	GO:0009791~post-embryonic development	121	9.95066	2.16729e-14	FBGN0041604, FBGN0015218, FBGN0001942, FBGN0010389, FBGN0011225, FBGN0015930, FBGN0001075, FBGN0010501, FBGN0010488, FBGN0033652, FBGN0034367, FBGN0004569, FBGN0003371, FBGN0014020, FBGN0004893, FBGN0003175, FBGN0029907, FBGN0037657, FBGN0000565, FBGN0086655, FBGN0001254, FBGN0034967, FBGN0001250, FBGN0086896, FBGN0004959, FBGN0000395, FBGN0000117, FBGN0086898, FBGN0035823, FBGN0004956, FBGN00255…	801	277	3400	1.85418	4.89059e-11	5.43399e-12	3.77476e-11
GOTERM_BP_FAT	GO:0048569~post-embryonic organ development	92	7.56579	3.37686e-14	FBGN0041604, FBGN0010389, FBGN0000308, FBGN0001981, FBGN0011225, FBGN0003719, FBGN0028386, FBGN0001075, FBGN0004863, FBGN0082585, FBGN0004009, FBGN0024250, FBGN0003984, FBGN0001235, FBGN0026319, FBGN0000658, FBGN0085432, FBGN0033652, FBGN0004569, FBGN0001987, FBGN0004456, FBGN0003371, FBGN0015396, FBGN0014020, FBGN0004893, FBGN0001624, FBGN0010434, FBGN0003175, FBGN0014343, FBGN0029907, FBGN00034…	801	190	3400	2.05533	7.6243e-11	7.62435e-12	5.88529e-11
GOTERM_BP_FAT	GO:0048732~gland development	65	5.34539	4.27609e-14	FBGN0015218, FBGN0010389, FBGN0014269, FBGN0034013, FBGN0010501, FBGN0010488, FBGN0004110, FBGN0004009, FBGN0024250, FBGN0001235, FBGN0026319, FBGN0085432, FBGN0000659, FBGN0035133, FBGN0003749, FBGN0004456, FBGN0037700, FBGN0032006, FBGN0010434, FBGN0005592, FBGN0003463, FBGN0003425, FBGN0015774, FBGN0259685, FBGN0003460, FBGN0015380, FBGN0003328, FBGN0000565, FBGN0003900, FBGN0014011, FBGN00349…	801	115	3400	2.39917	9.65578e-11	8.77798e-12	7.45293e-11
INTERPRO	IPR013783:Immunoglobulin-like fold	33	2.71382	7.18486e-14	FBGN0010389, FBGN0033674, FBGN0033159, FBGN0029082, FBGN0034013, FBGN0000635, FBGN0003984, FBGN0010238, FBGN0052311, FBGN0051431, FBGN0005666, FBGN0001257, FBGN0053481, FBGN0032006, FBGN0017590, FBGN0250829, FBGN0024189, FBGN0028371, FBGN0005631, FBGN0005592, FBGN0003137, FBGN0011592, FBGN0011828, FBGN0011219, FBGN0000071, FBGN0010473, FBGN0032233, FBGN0002543, FBGN0003285, FBGN0085400, FBGN00014…	977	43	4641	3.64555	9.35245e-11	9.35245e-11	1.17306e-10
GOTERM_BP_FAT	GO:0007166~cell surface receptor linked signal transduction	108	8.88158	9.60753e-14	FBGN0041604, FBGN0045852, FBGN0024836, FBGN0010389, FBGN0087002, FBGN0002629, FBGN0029006, FBGN0033652, FBGN0027535, FBGN0051431, FBGN0030766, FBGN0003371, FBGN0014020, FBGN0000339, FBGN0014388, FBGN0037657, FBGN0003659, FBGN0020299, FBGN0004366, FBGN0044049, FBGN0023510, FBGN0004583, FBGN0015024, FBGN0001250, FBGN0000117, FBGN0000119, FBGN0041244, FBGN0000463, FBGN0002643, FBGN0003053, FBGN00039…	801	241	3400	1.90219	2.16941e-10	1.80784e-11	1.67466e-10
INTERPRO	IPR017970:Homeobox, conserved site	28	2.30263	1.14947e-13	FBGN0019650, FBGN0003145, FBGN0004863, FBGN0001077, FBGN0004862, FBGN0004110, FBGN0000576, FBGN0001235, FBGN0000577, FBGN0001148, FBGN0024321, FBGN0004102, FBGN0004394, FBGN0020912, FBGN0014343, FBGN0000439, FBGN0003460, FBGN0085424, FBGN0041156, FBGN0000014, FBGN0004198, FBGN0000015, FBGN0004054, FBGN0001269, FBGN0000095, FBGN0025776, FBGN0027364, FBGN0003896	977	33	4641	4.03052	1.4961e-10	7.48052e-11	1.8765e-10
GOTERM_BP_FAT	GO:0000902~cell morphogenesis	125	10.2796	1.14471e-13	FBGN0041604, FBGN0045852, FBGN0024836, FBGN0250876, FBGN0243505, FBGN0014163, FBGN0034013, FBGN0001075, FBGN0003435, FBGN0002526, FBGN0003749, FBGN0034367, FBGN0004569, FBGN0014020, FBGN0000339, FBGN0003177, FBGN0003425, FBGN0003651, FBGN0259685, FBGN0011722, FBGN0010109, FBGN0014388, FBGN0004362, FBGN0010105, FBGN0086655, FBGN0014011, FBGN0028991, FBGN0001250, FBGN0086896, FBGN0033159, FBGN00868…	801	295	3400	1.7986	2.58574e-10	1.98903e-11	1.99596e-10
INTERPRO	IPR007110:Immunoglobulin-like	35	2.87829	1.29864e-13	FBGN0010389, FBGN0033674, FBGN0033159, FBGN0029082, FBGN0034013, FBGN0034724, FBGN0000635, FBGN0003984, FBGN0000636, FBGN0010238, FBGN0052311, FBGN0051431, FBGN0005666, FBGN0001257, FBGN0053481, FBGN0032006, FBGN0017590, FBGN0250829, FBGN0024189, FBGN0005631, FBGN0005592, FBGN0003137, FBGN0011592, FBGN0011828, FBGN0011219, FBGN0032629, FBGN0000071, FBGN0010473, FBGN0032233, FBGN0002543, FBGN00032…	977	48	4641	3.46373	1.69125e-10	5.63749e-11	2.1213e-10
GOTERM_CC_FAT	GO:0005578~proteinaceous extracellular matrix	27	2.22039	1.9038e-13	FBGN0041604, FBGN0004002, FBGN0001114, FBGN0038134, FBGN0004956, FBGN0002528, FBGN0033438, FBGN0004009, FBGN0002526, FBGN0002527, FBGN0000299, FBGN0016075, FBGN0010453, FBGN0004449, FBGN0003137, FBGN0011828, FBGN0003425, FBGN0015774, FBGN0028573, FBGN0015773, FBGN0051999, FBGN0011722, FBGN0026403, FBGN0011577, FBGN0001402, FBGN0010194, FBGN0053196	543	30	2344	3.88508	8.05406e-11	2.01351e-11	2.6773e-10
GOTERM_CC_FAT	GO:0031012~extracellular matrix	27	2.22039	1.9038e-13	FBGN0041604, FBGN0004002, FBGN0001114, FBGN0038134, FBGN0004956, FBGN0002528, FBGN0033438, FBGN0004009, FBGN0002526, FBGN0002527, FBGN0000299, FBGN0016075, FBGN0010453, FBGN0004449, FBGN0003137, FBGN0011828, FBGN0003425, FBGN0015774, FBGN0028573, FBGN0015773, FBGN0051999, FBGN0011722, FBGN0026403, FBGN0011577, FBGN0001402, FBGN0010194, FBGN0053196	543	30	2344	3.88508	8.05406e-11	2.01351e-11	2.6773e-10
GOTERM_BP_FAT	GO:0032989~cellular component morphogenesis	136	11.1842	2.27219e-13	FBGN0041604, FBGN0002914, FBGN0045852, FBGN0024836, FBGN0250876, FBGN0243505, FBGN0014163, FBGN0034013, FBGN0001075, FBGN0003435, FBGN0002526, FBGN0003749, FBGN0034367, FBGN0004569, FBGN0014020, FBGN0000339, FBGN0003177, FBGN0003425, FBGN0003651, FBGN0259685, FBGN0014388, FBGN0011722, FBGN0010109, FBGN0004362, FBGN0010105, FBGN0086655, FBGN0014011, FBGN0028991, FBGN0001250, FBGN0086896, FBGN00331…	801	333	3400	1.73357	5.13386e-10	3.66704e-11	3.96294e-10
SP_PIR_KEYWORDS	Homeobox	29	2.38487	4.05477e-13	FBGN0019650, FBGN0003145, FBGN0004863, FBGN0001077, FBGN0004862, FBGN0004110, FBGN0000576, FBGN0001235, FBGN0000577, FBGN0001148, FBGN0024321, FBGN0004102, FBGN0004394, FBGN0020912, FBGN0014343, FBGN0004595, FBGN0000439, FBGN0003460, FBGN0085424, FBGN0041156, FBGN0000014, FBGN0004198, FBGN0000015, FBGN0004054, FBGN0001269, FBGN0000095, FBGN0025776, FBGN0027364, FBGN0003896	1152	35	5225	3.75806	1.36638e-10	4.55459e-11	5.51414e-10
SP_PIR_KEYWORDS	DNA binding	50	4.11184	4.11779e-13	FBGN0001138, FBGN0001981, FBGN0004861, FBGN0004110, FBGN0003430, FBGN0000659, FBGN0005642, FBGN0010287, FBGN0001320, FBGN0004828, FBGN0003651, FBGN0004595, FBGN0000439, FBGN0003460, FBGN0085424, FBGN0002561, FBGN0004859, FBGN0001269, FBGN0003900, FBGN0004362, FBGN0030094, FBGN0001325, FBGN0003866, FBGN0003145, FBGN0000022, FBGN0003512, FBGN0014857, FBGN0000577, FBGN0001215, FBGN0004924, FBGN00038…	1152	84	5225	2.69976	1.3877e-10	3.46926e-11	5.60019e-10
INTERPRO	IPR001356:Homeobox	28	2.30263	4.47568e-13	FBGN0019650, FBGN0003145, FBGN0004863, FBGN0001077, FBGN0004862, FBGN0004110, FBGN0000576, FBGN0001235, FBGN0000577, FBGN0001148, FBGN0024321, FBGN0004102, FBGN0004394, FBGN0020912, FBGN0014343, FBGN0000439, FBGN0003460, FBGN0085424, FBGN0041156, FBGN0000014, FBGN0004198, FBGN0000015, FBGN0004054, FBGN0001269, FBGN0000095, FBGN0025776, FBGN0027364, FBGN0003896	977	34	4641	3.91198	5.82685e-10	1.45671e-10	7.30849e-10
GOTERM_BP_FAT	GO:0007552~metamorphosis	103	8.47039	8.49077e-13	FBGN0041604, FBGN0015218, FBGN0011225, FBGN0001075, FBGN0010501, FBGN0010488, FBGN0004569, FBGN0003371, FBGN0014020, FBGN0004893, FBGN0003175, FBGN0029907, FBGN0037657, FBGN0000565, FBGN0086655, FBGN0034967, FBGN0001254, FBGN0001250, FBGN0086896, FBGN0000395, FBGN0000117, FBGN0086898, FBGN0035823, FBGN0004956, FBGN0025525, FBGN0033438, FBGN0027932, FBGN0005427, FBGN0000463, FBGN0041184, FBGN00120…	801	232	3400	1.8845	1.91811e-09	1.27874e-10	1.48063e-09
GOTERM_BP_FAT	GO:0009886~post-embryonic morphogenesis	102	8.38816	8.76601e-13	FBGN0041604, FBGN0015218, FBGN0011225, FBGN0001075, FBGN0010501, FBGN0010488, FBGN0004569, FBGN0003371, FBGN0014020, FBGN0004893, FBGN0003175, FBGN0029907, FBGN0037657, FBGN0000565, FBGN0086655, FBGN0034967, FBGN0001254, FBGN0001250, FBGN0086896, FBGN0000395, FBGN0000117, FBGN0086898, FBGN0035823, FBGN0004956, FBGN0025525, FBGN0033438, FBGN0027932, FBGN0005427, FBGN0000463, FBGN0041184, FBGN00026…	801	229	3400	1.89065	1.98031e-09	1.23769e-10	1.52864e-09
GOTERM_BP_FAT	GO:0007498~mesoderm development	41	3.37171	9.73245e-13	FBGN0011656, FBGN0010389, FBGN0040089, FBGN0000490, FBGN0004133, FBGN0004863, FBGN0001077, FBGN0004862, FBGN0004110, FBGN0004009, FBGN0002526, FBGN0000463, FBGN0003430, FBGN0003149, FBGN0085432, FBGN0033652, FBGN0002932, FBGN0005666, FBGN0004169, FBGN0002643, FBGN0000320, FBGN0005592, FBGN0003507, FBGN0034603, FBGN0003448, FBGN0020251, FBGN0003425, FBGN0011723, FBGN0000014, FBGN0000015, FBGN00001…	801	60	3400	2.90054	2.19851e-09	1.29324e-10	1.69706e-09
GOTERM_BP_FAT	GO:0002165~instar larval or pupal development	114	9.375	9.85087e-13	FBGN0041604, FBGN0015218, FBGN0001942, FBGN0011225, FBGN0015930, FBGN0001075, FBGN0010501, FBGN0010488, FBGN0034367, FBGN0004569, FBGN0003371, FBGN0014020, FBGN0004893, FBGN0003175, FBGN0029907, FBGN0037657, FBGN0000565, FBGN0086655, FBGN0001254, FBGN0034967, FBGN0001250, FBGN0086896, FBGN0004959, FBGN0000395, FBGN0000117, FBGN0086898, FBGN0035823, FBGN0004956, FBGN0025525, FBGN0033438, FBGN00279…	801	267	3400	1.81234	2.22534e-09	1.2363e-10	1.71778e-09
GOTERM_CC_FAT	GO:0044459~plasma membrane part	91	7.48355	1.3309e-12	FBGN0083919, FBGN0024836, FBGN0032946, FBGN0243505, FBGN0005586, FBGN0015930, FBGN0001075, FBGN0043575, FBGN0082585, FBGN0004118, FBGN0034367, FBGN0010238, FBGN0001987, FBGN0004456, FBGN0014020, FBGN0000339, FBGN0001624, FBGN0017590, FBGN0031970, FBGN0010434, FBGN0031936, FBGN0028373, FBGN0003177, FBGN0039928, FBGN0003996, FBGN0259685, FBGN0020254, FBGN0000723, FBGN0015380, FBGN0014388, FBGN00033…	543	202	2344	1.94468	5.62986e-10	1.12597e-10	1.87149e-09
GOTERM_BP_FAT	GO:0051252~regulation of RNA metabolic process	150	12.3355	1.54823e-12	FBGN0001942, FBGN0002914, FBGN0045852, FBGN0004567, FBGN0036548, FBGN0039937, FBGN0001077, FBGN0003430, FBGN0002525, FBGN0003749, FBGN0010287, FBGN0003371, FBGN0035954, FBGN0004893, FBGN0035956, FBGN0005411, FBGN0014870, FBGN0011236, FBGN0023214, FBGN0003651, FBGN0000439, FBGN0011723, FBGN0039039, FBGN0010109, FBGN0003943, FBGN0037344, FBGN0003659, FBGN0004170, FBGN0001269, FBGN0026160, FBGN00045…	801	387	3400	1.64523	3.4974e-09	1.84074e-10	2.69971e-09
GOTERM_BP_FAT	GO:0035272~exocrine system development	56	4.60526	1.83282e-12	FBGN0015218, FBGN0010389, FBGN0034013, FBGN0010501, FBGN0004110, FBGN0010488, FBGN0024250, FBGN0026319, FBGN0001235, FBGN0085432, FBGN0000659, FBGN0035133, FBGN0003749, FBGN0004456, FBGN0037700, FBGN0032006, FBGN0010434, FBGN0005592, FBGN0003425, FBGN0259685, FBGN0015774, FBGN0015380, FBGN0003328, FBGN0000565, FBGN0003900, FBGN0014011, FBGN0034967, FBGN0003866, FBGN0001250, FBGN0035091, FBGN00358…	801	98	3400	2.42554	4.14045e-09	2.07022e-10	3.19609e-09
GOTERM_BP_FAT	GO:0007431~salivary gland development	56	4.60526	1.83282e-12	FBGN0015218, FBGN0010389, FBGN0034013, FBGN0010501, FBGN0004110, FBGN0010488, FBGN0024250, FBGN0026319, FBGN0001235, FBGN0085432, FBGN0000659, FBGN0035133, FBGN0003749, FBGN0004456, FBGN0037700, FBGN0032006, FBGN0010434, FBGN0005592, FBGN0003425, FBGN0259685, FBGN0015774, FBGN0015380, FBGN0003328, FBGN0000565, FBGN0003900, FBGN0014011, FBGN0034967, FBGN0003866, FBGN0001250, FBGN0035091, FBGN00358…	801	98	3400	2.42554	4.14045e-09	2.07022e-10	3.19609e-09
GOTERM_BP_FAT	GO:0007560~imaginal disc morphogenesis	86	7.07237	2.23495e-12	FBGN0041604, FBGN0000308, FBGN0001981, FBGN0011225, FBGN0003719, FBGN0028386, FBGN0001075, FBGN0004863, FBGN0004009, FBGN0024250, FBGN0003984, FBGN0001235, FBGN0026319, FBGN0000658, FBGN0085432, FBGN0004569, FBGN0001987, FBGN0004456, FBGN0003371, FBGN0015396, FBGN0014020, FBGN0004893, FBGN0001624, FBGN0010434, FBGN0003175, FBGN0014343, FBGN0029907, FBGN0003463, FBGN0003460, FBGN0003326, FBGN00379…	801	183	3400	1.99477	5.04884e-09	2.40421e-10	3.89729e-09
GOTERM_BP_FAT	GO:0048563~post-embryonic organ morphogenesis	86	7.07237	2.23495e-12	FBGN0041604, FBGN0000308, FBGN0001981, FBGN0011225, FBGN0003719, FBGN0028386, FBGN0001075, FBGN0004863, FBGN0004009, FBGN0024250, FBGN0003984, FBGN0001235, FBGN0026319, FBGN0000658, FBGN0085432, FBGN0004569, FBGN0001987, FBGN0004456, FBGN0003371, FBGN0015396, FBGN0014020, FBGN0004893, FBGN0001624, FBGN0010434, FBGN0003175, FBGN0014343, FBGN0029907, FBGN0003463, FBGN0003460, FBGN0003326, FBGN00379…	801	183	3400	1.99477	5.04884e-09	2.40421e-10	3.89729e-09
INTERPRO	IPR012287:Homeodomain-related	30	2.46711	3.35245e-12	FBGN0002914, FBGN0019650, FBGN0003145, FBGN0004863, FBGN0001077, FBGN0004862, FBGN0004110, FBGN0000576, FBGN0001235, FBGN0000577, FBGN0001148, FBGN0024321, FBGN0004102, FBGN0004394, FBGN0020912, FBGN0014343, FBGN0000439, FBGN0039218, FBGN0003460, FBGN0085424, FBGN0041156, FBGN0000014, FBGN0004198, FBGN0000015, FBGN0004054, FBGN0001269, FBGN0000095, FBGN0025776, FBGN0027364, FBGN0003896	977	40	4641	3.56269	4.36486e-09	8.72973e-10	5.47478e-09
INTERPRO	IPR003598:Immunoglobulin subtype 2	30	2.46711	3.35245e-12	FBGN0010389, FBGN0033674, FBGN0033159, FBGN0029082, FBGN0034013, FBGN0000635, FBGN0003984, FBGN0010238, FBGN0052311, FBGN0005666, FBGN0001257, FBGN0032006, FBGN0017590, FBGN0250829, FBGN0024189, FBGN0005631, FBGN0005592, FBGN0003137, FBGN0011592, FBGN0011828, FBGN0011219, FBGN0000071, FBGN0010473, FBGN0032233, FBGN0002543, FBGN0003285, FBGN0085400, FBGN0002968, FBGN0001402, FBGN0000547	977	40	4641	3.56269	4.36486e-09	8.72973e-10	5.47478e-09
GOTERM_BP_FAT	GO:0048707~instar larval or pupal morphogenesis	99	8.14145	3.64781e-12	FBGN0041604, FBGN0015218, FBGN0011225, FBGN0001075, FBGN0010501, FBGN0010488, FBGN0004569, FBGN0003371, FBGN0014020, FBGN0004893, FBGN0003175, FBGN0029907, FBGN0037657, FBGN0000565, FBGN0086655, FBGN0034967, FBGN0001254, FBGN0001250, FBGN0086896, FBGN0000395, FBGN0000117, FBGN0086898, FBGN0035823, FBGN0004956, FBGN0025525, FBGN0033438, FBGN0027932, FBGN0005427, FBGN0000463, FBGN0041184, FBGN00026…	801	224	3400	1.876	8.24052e-09	3.74569e-10	6.361e-09
GOTERM_BP_FAT	GO:0007155~cell adhesion	60	4.93421	3.8059e-12	FBGN0024836, FBGN0004002, FBGN0001075, FBGN0010348, FBGN0002528, FBGN0002526, FBGN0002527, FBGN0010238, FBGN0004456, FBGN0001624, FBGN0017590, FBGN0016700, FBGN0031970, FBGN0039928, FBGN0003177, FBGN0004828, FBGN0000071, FBGN0031879, FBGN0003328, FBGN0000180, FBGN0017397, FBGN0002968, FBGN0014380, FBGN0030094, FBGN0004364, FBGN0016696, FBGN0001250, FBGN0027594, FBGN0000117, FBGN0086899, FBGN00367…	801	110	3400	2.31529	8.5974e-09	3.738e-10	6.63649e-09
GOTERM_BP_FAT	GO:0022610~biological adhesion	60	4.93421	3.8059e-12	FBGN0024836, FBGN0004002, FBGN0001075, FBGN0010348, FBGN0002528, FBGN0002526, FBGN0002527, FBGN0010238, FBGN0004456, FBGN0001624, FBGN0017590, FBGN0016700, FBGN0031970, FBGN0039928, FBGN0003177, FBGN0004828, FBGN0000071, FBGN0031879, FBGN0003328, FBGN0000180, FBGN0017397, FBGN0002968, FBGN0014380, FBGN0030094, FBGN0004364, FBGN0016696, FBGN0001250, FBGN0027594, FBGN0000117, FBGN0086899, FBGN00367…	801	110	3400	2.31529	8.5974e-09	3.738e-10	6.63649e-09
INTERPRO	IPR003599:Immunoglobulin subtype	28	2.30263	5.03647e-12	FBGN0010389, FBGN0033674, FBGN0033159, FBGN0029082, FBGN0034724, FBGN0000635, FBGN0010238, FBGN0052311, FBGN0051431, FBGN0005666, FBGN0053481, FBGN0032006, FBGN0250829, FBGN0024189, FBGN0005592, FBGN0011592, FBGN0011828, FBGN0011219, FBGN0032629, FBGN0010473, FBGN0000071, FBGN0032233, FBGN0002543, FBGN0003285, FBGN0085400, FBGN0002968, FBGN0001402, FBGN0000547	977	36	4641	3.69464	6.55741e-09	1.0929e-09	8.22485e-09
GOTERM_BP_FAT	GO:0030182~neuron differentiation	117	9.62171	4.82329e-12	FBGN0041604, FBGN0045852, FBGN0024836, FBGN0250876, FBGN0014163, FBGN0034013, FBGN0003435, FBGN0002526, FBGN0004907, FBGN0003749, FBGN0034367, FBGN0004569, FBGN0014020, FBGN0023214, FBGN0003425, FBGN0003651, FBGN0259685, FBGN0011722, FBGN0010109, FBGN0004362, FBGN0010105, FBGN0086655, FBGN0014011, FBGN0028991, FBGN0004583, FBGN0001250, FBGN0033159, FBGN0000117, FBGN0024277, FBGN0036239, FBGN00005…	801	282	3400	1.7611	1.08957e-08	4.53989e-10	8.41062e-09
GOTERM_BP_FAT	GO:0007507~heart development	37	3.04276	5.97362e-12	FBGN0011656, FBGN0003888, FBGN0010389, FBGN0000044, FBGN0000490, FBGN0004028, FBGN0000117, FBGN0082585, FBGN0004110, FBGN0004862, FBGN0004009, FBGN0002526, FBGN0028789, FBGN0003430, FBGN0085432, FBGN0033652, FBGN0002643, FBGN0003371, FBGN0035954, FBGN0005631, FBGN0001085, FBGN0035956, FBGN0003507, FBGN0003651, FBGN0003425, FBGN0020251, FBGN0028573, FBGN0000014, FBGN0000015, FBGN0003328, FBGN00025…	801	53	3400	2.96328	1.34945e-08	5.3978e-10	1.04167e-08
GOTERM_BP_FAT	GO:0001708~cell fate specification	31	2.54934	6.42749e-12	FBGN0035626, FBGN0001981, FBGN0000490, FBGN0004863, FBGN0001077, FBGN0040809, FBGN0004110, FBGN0004862, FBGN0003984, FBGN0004009, FBGN0002629, FBGN0000463, FBGN0003731, FBGN0023001, FBGN0000413, FBGN0005592, FBGN0003177, FBGN0003448, FBGN0004595, FBGN0004635, FBGN0026320, FBGN0000014, FBGN0003326, FBGN0040487, FBGN0002543, FBGN0001204, FBGN0003205, FBGN0003900, FBGN0000216, FBGN0003896, FBGN00029…	801	40	3400	3.28964	1.45198e-08	5.58453e-10	1.12081e-08
SP_PIR_KEYWORDS	signal	71	5.83882	1.02839e-11	FBGN0024836, FBGN0010389, FBGN0003719, FBGN0001075, FBGN0034013, FBGN0043575, FBGN0002528, FBGN0004009, FBGN0003984, FBGN0087002, FBGN0002526, FBGN0040271, FBGN0002527, FBGN0004118, FBGN0010238, FBGN0004569, FBGN0030766, FBGN0004456, FBGN0039678, FBGN0005592, FBGN0003137, FBGN0034468, FBGN0039928, FBGN0011828, FBGN0003425, FBGN0015774, FBGN0259685, FBGN0015773, FBGN0003326, FBGN0000071, FBGN00153…	1152	150	5225	2.14685	3.46567e-09	6.93134e-10	1.39859e-08
GOTERM_MF_FAT	GO:0003704~specific RNA polymerase II transcription factor activity	31	2.54934	1.00872e-11	FBGN0003866, FBGN0001981, FBGN0019650, FBGN0003145, FBGN0003002, FBGN0000022, FBGN0000576, FBGN0005427, FBGN0000577, FBGN0013263, FBGN0001150, FBGN0010287, FBGN0259211, FBGN0005630, FBGN0000413, FBGN0004394, FBGN0003300, FBGN0003448, FBGN0011763, FBGN0000014, FBGN0000015, FBGN0010109, FBGN0004198, FBGN0002561, FBGN0004859, FBGN0001204, FBGN0004170, FBGN0003900, FBGN0004579, FBGN0001325, FBGN00038…	781	42	3520	3.32663	7.35353e-09	3.67677e-09	1.52947e-08
GOTERM_BP_FAT	GO:0007409~axonogenesis	69	5.67434	9.70483e-12	FBGN0041604, FBGN0003888, FBGN0024836, FBGN0250876, FBGN0014163, FBGN0034013, FBGN0053208, FBGN0003435, FBGN0002526, FBGN0016059, FBGN0035133, FBGN0010238, FBGN0004569, FBGN0004456, FBGN0014020, FBGN0003425, FBGN0004595, FBGN0015774, FBGN0015773, FBGN0000723, FBGN0015380, FBGN0011722, FBGN0003328, FBGN0011577, FBGN0043362, FBGN0002968, FBGN0003892, FBGN0010105, FBGN0086655, FBGN0001325, FBGN00038…	801	137	3400	2.13784	2.19231e-08	8.11968e-10	1.69229e-08
SP_PIR_KEYWORDS	disulfide bond	58	4.76974	1.86535e-11	FBGN0024836, FBGN0010389, FBGN0004629, FBGN0001075, FBGN0034013, FBGN0003719, FBGN0043575, FBGN0037153, FBGN0002528, FBGN0004009, FBGN0003984, FBGN0002526, FBGN0002527, FBGN0004118, FBGN0010238, FBGN0004569, FBGN0030766, FBGN0004456, FBGN0039678, FBGN0005592, FBGN0003137, FBGN0034468, FBGN0011828, FBGN0020251, FBGN0003425, FBGN0259685, FBGN0015774, FBGN0015773, FBGN0003326, FBGN0010473, FBGN00000…	1152	113	5225	2.328	6.28624e-09	1.04771e-09	2.53684e-08
GOTERM_BP_FAT	GO:0035282~segmentation	72	5.92105	1.72756e-11	FBGN0041604, FBGN0024194, FBGN0024836, FBGN0004567, FBGN0000308, FBGN0003719, FBGN0001077, FBGN0004009, FBGN0001235, FBGN0010300, FBGN0003430, FBGN0000658, FBGN0085432, FBGN0027535, FBGN0003371, FBGN0000339, FBGN0001320, FBGN0004893, FBGN0003463, FBGN0020251, FBGN0000439, FBGN0014388, FBGN0004859, FBGN0026238, FBGN0086902, FBGN0003892, FBGN0086655, FBGN0001325, FBGN0003896, FBGN0014011, FBGN00038…	801	147	3400	2.07903	3.90256e-08	1.39377e-09	3.01246e-08
GOTERM_BP_FAT	GO:0030030~cell projection organization	100	8.22368	2.34533e-11	FBGN0041604, FBGN0045852, FBGN0024836, FBGN0250876, FBGN0014163, FBGN0034013, FBGN0001075, FBGN0003435, FBGN0002526, FBGN0003749, FBGN0004569, FBGN0014020, FBGN0003425, FBGN0011722, FBGN0010109, FBGN0004362, FBGN0010105, FBGN0086655, FBGN0014011, FBGN0028991, FBGN0001250, FBGN0033159, FBGN0086898, FBGN0024277, FBGN0000576, FBGN0000578, FBGN0000577, FBGN0015609, FBGN0005630, FBGN0000054, FBGN00056…	801	233	3400	1.82176	5.29811e-08	1.82694e-09	4.08971e-08
GOTERM_BP_FAT	GO:0002009~morphogenesis of an epithelium	78	6.41447	2.9198e-11	FBGN0024836, FBGN0000308, FBGN0243505, FBGN0001981, FBGN0011225, FBGN0001075, FBGN0004861, FBGN0004009, FBGN0026319, FBGN0002525, FBGN0000658, FBGN0010238, FBGN0004569, FBGN0053555, FBGN0015396, FBGN0014020, FBGN0000339, FBGN0001624, FBGN0010434, FBGN0005592, FBGN0003177, FBGN0014343, FBGN0020251, FBGN0003651, FBGN0259685, FBGN0011763, FBGN0026320, FBGN0000723, FBGN0003326, FBGN0014388, FBGN00033…	801	166	3400	1.99449	6.59582e-08	2.19861e-09	5.09144e-08
SP_PIR_KEYWORDS	glycoprotein	82	6.74342	3.98517e-11	FBGN0033367, FBGN0024836, FBGN0010389, FBGN0015558, FBGN0003719, FBGN0001075, FBGN0034013, FBGN0037153, FBGN0002528, FBGN0003984, FBGN0004009, FBGN0087002, FBGN0040271, FBGN0002526, FBGN0002527, FBGN0004118, FBGN0000658, FBGN0027535, FBGN0010238, FBGN0004569, FBGN0030766, FBGN0004456, FBGN0005592, FBGN0003137, FBGN0034468, FBGN0039928, FBGN0011828, FBGN0003463, FBGN0020251, FBGN0003425, FBGN00039…	1152	188	5225	1.97829	1.343e-08	1.91857e-09	5.41975e-08
GOTERM_MF_FAT	GO:0043565~sequence-specific DNA binding	56	4.60526	4.08092e-11	FBGN0038391, FBGN0004567, FBGN0001138, FBGN0019650, FBGN0039937, FBGN0004863, FBGN0001077, FBGN0004862, FBGN0004110, FBGN0001235, FBGN0003430, FBGN0000659, FBGN0003749, FBGN0015396, FBGN0001320, FBGN0024321, FBGN0029905, FBGN0003607, FBGN0014343, FBGN0023214, FBGN0003651, FBGN0000439, FBGN0003460, FBGN0085424, FBGN0027951, FBGN0001269, FBGN0004362, FBGN0003896, FBGN0027364, FBGN0011656, FBGN00430…	781	109	3520	2.31554	2.97499e-08	9.91665e-09	6.18772e-08
GOTERM_BP_FAT	GO:0009880~embryonic pattern specification	71	5.83882	5.57673e-11	FBGN0041604, FBGN0024194, FBGN0024836, FBGN0004567, FBGN0000308, FBGN0003719, FBGN0001077, FBGN0004009, FBGN0001235, FBGN0003430, FBGN0085432, FBGN0027535, FBGN0003371, FBGN0000339, FBGN0001320, FBGN0004893, FBGN0023214, FBGN0003463, FBGN0020251, FBGN0000439, FBGN0014388, FBGN0004859, FBGN0026238, FBGN0086902, FBGN0003089, FBGN0003892, FBGN0086655, FBGN0001325, FBGN0003896, FBGN0014011, FBGN00038…	801	147	3400	2.05016	1.25978e-07	4.06382e-09	9.7245e-08
GOTERM_BP_FAT	GO:0060429~epithelium development	80	6.57895	6.04172e-11	FBGN0024836, FBGN0000308, FBGN0243505, FBGN0001981, FBGN0011225, FBGN0001075, FBGN0004861, FBGN0004009, FBGN0026319, FBGN0002525, FBGN0000658, FBGN0010238, FBGN0004569, FBGN0001987, FBGN0053555, FBGN0015396, FBGN0014020, FBGN0000339, FBGN0001624, FBGN0010434, FBGN0005592, FBGN0003177, FBGN0014343, FBGN0020251, FBGN0003651, FBGN0259685, FBGN0011763, FBGN0026320, FBGN0000723, FBGN0003326, FBGN00143…	801	174	3400	1.95158	1.36483e-07	4.26508e-09	1.05353e-07
SMART	SM00389:HOX	28	2.30263	8.81249e-11	FBGN0019650, FBGN0003145, FBGN0004863, FBGN0001077, FBGN0004862, FBGN0004110, FBGN0000576, FBGN0001235, FBGN0000577, FBGN0001148, FBGN0024321, FBGN0004102, FBGN0004394, FBGN0020912, FBGN0014343, FBGN0000439, FBGN0003460, FBGN0085424, FBGN0041156, FBGN0000014, FBGN0004198, FBGN0000015, FBGN0004054, FBGN0001269, FBGN0000095, FBGN0025776, FBGN0027364, FBGN0003896	593	34	2267	3.1483	2.4675e-08	2.4675e-08	1.16522e-07
GOTERM_BP_FAT	GO:0048736~appendage development	72	5.92105	8.42933e-11	FBGN0041604, FBGN0003719, FBGN0001075, FBGN0028386, FBGN0004863, FBGN0004009, FBGN0024250, FBGN0003984, FBGN0001235, FBGN0000658, FBGN0085432, FBGN0004569, FBGN0001987, FBGN0004456, FBGN0003371, FBGN0015396, FBGN0014020, FBGN0004893, FBGN0010434, FBGN0003175, FBGN0014343, FBGN0029907, FBGN0003463, FBGN0003326, FBGN0015380, FBGN0037657, FBGN0086901, FBGN0000489, FBGN0011577, FBGN0017397, FBGN00011…	801	151	3400	2.02396	1.90419e-07	5.77026e-09	1.46988e-07
GOTERM_BP_FAT	GO:0000904~cell morphogenesis involved in differentiation	91	7.48355	8.89814e-11	FBGN0041604, FBGN0045852, FBGN0003888, FBGN0024836, FBGN0250876, FBGN0014163, FBGN0001075, FBGN0034013, FBGN0004861, FBGN0053208, FBGN0003435, FBGN0002526, FBGN0016059, FBGN0003749, FBGN0035133, FBGN0034367, FBGN0010238, FBGN0004569, FBGN0004456, FBGN0015396, FBGN0014020, FBGN0001320, FBGN0011766, FBGN0003425, FBGN0004595, FBGN0015774, FBGN0015773, FBGN0000723, FBGN0015380, FBGN0010109, FBGN00117…	801	209	3400	1.84817	2.01009e-07	5.91203e-09	1.55162e-07
GOTERM_BP_FAT	GO:0048666~neuron development	101	8.30592	9.82905e-11	FBGN0041604, FBGN0045852, FBGN0024836, FBGN0250876, FBGN0014163, FBGN0034013, FBGN0003435, FBGN0002526, FBGN0003749, FBGN0034367, FBGN0004569, FBGN0014020, FBGN0023214, FBGN0003425, FBGN0259685, FBGN0011722, FBGN0010109, FBGN0004362, FBGN0010105, FBGN0086655, FBGN0014011, FBGN0028991, FBGN0001250, FBGN0033159, FBGN0024277, FBGN0036239, FBGN0000576, FBGN0000578, FBGN0000577, FBGN0015609, FBGN00003…	801	241	3400	1.7789	2.22038e-07	6.34395e-09	1.71395e-07
GOTERM_BP_FAT	GO:0007350~blastoderm segmentation	67	5.50987	1.08591e-10	FBGN0041604, FBGN0024194, FBGN0024836, FBGN0004567, FBGN0000308, FBGN0003719, FBGN0001077, FBGN0004009, FBGN0001235, FBGN0003430, FBGN0085432, FBGN0027535, FBGN0003371, FBGN0000339, FBGN0001320, FBGN0004893, FBGN0003463, FBGN0020251, FBGN0000439, FBGN0014388, FBGN0004859, FBGN0026238, FBGN0086902, FBGN0003892, FBGN0001325, FBGN0086655, FBGN0003896, FBGN0014011, FBGN0003866, FBGN0000490, FBGN00001…	801	137	3400	2.07587	2.45308e-07	6.81411e-09	1.89358e-07
GOTERM_BP_FAT	GO:0006355~regulation of transcription, DNA-dependent	128	10.5263	1.31599e-10	FBGN0002914, FBGN0045852, FBGN0004567, FBGN0039937, FBGN0001077, FBGN0003430, FBGN0002525, FBGN0003749, FBGN0010287, FBGN0003371, FBGN0035954, FBGN0004893, FBGN0035956, FBGN0011236, FBGN0023214, FBGN0003651, FBGN0000439, FBGN0011723, FBGN0039039, FBGN0010109, FBGN0003943, FBGN0004170, FBGN0001269, FBGN0026160, FBGN0035626, FBGN0024371, FBGN0000117, FBGN0036239, FBGN0003145, FBGN0015602, FBGN00005…	801	331	3400	1.64145	2.97281e-07	8.03464e-09	2.29477e-07
UP_SEQ_FEATURE	signal peptide	70	5.75658	1.56955e-10	FBGN0024836, FBGN0010389, FBGN0003719, FBGN0001075, FBGN0034013, FBGN0043575, FBGN0002528, FBGN0004009, FBGN0003984, FBGN0087002, FBGN0002526, FBGN0040271, FBGN0002527, FBGN0004118, FBGN0010238, FBGN0004569, FBGN0030766, FBGN0004456, FBGN0039678, FBGN0005592, FBGN0003137, FBGN0034468, FBGN0039928, FBGN0011828, FBGN0003425, FBGN0015774, FBGN0259685, FBGN0015773, FBGN0003326, FBGN0000071, FBGN00153…	424	147	1765	1.98226	1.98862e-07	1.98862e-07	2.55459e-07
GOTERM_BP_FAT	GO:0007423~sensory organ development	97	7.97697	1.6536e-10	FBGN0041604, FBGN0045852, FBGN0024836, FBGN0001075, FBGN0002629, FBGN0002525, FBGN0004907, FBGN0034367, FBGN0004569, FBGN0003371, FBGN0014020, FBGN0023214, FBGN0003651, FBGN0259685, FBGN0014388, FBGN0037657, FBGN0004170, FBGN0014011, FBGN0004583, FBGN0028991, FBGN0086896, FBGN0000117, FBGN0086898, FBGN0000119, FBGN0259676, FBGN0000463, FBGN0015609, FBGN0002643, FBGN0000320, FBGN0001316, FBGN00030…	801	230	3400	1.79015	3.73548e-07	9.83021e-09	2.88349e-07
GOTERM_BP_FAT	GO:0016477~cell migration	61	5.01645	1.83789e-10	FBGN0010389, FBGN0001981, FBGN0011225, FBGN0034013, FBGN0001077, FBGN0004110, FBGN0003984, FBGN0025865, FBGN0004456, FBGN0014020, FBGN0001320, FBGN0032006, FBGN0005592, FBGN0003425, FBGN0020251, FBGN0003460, FBGN0011723, FBGN0003328, FBGN0086901, FBGN0017397, FBGN0086902, FBGN0020299, FBGN0014380, FBGN0004512, FBGN0086655, FBGN0014011, FBGN0002781, FBGN0001250, FBGN0000490, FBGN0086897, FBGN00049…	801	121	3400	2.13989	4.15179e-07	1.06456e-08	3.20484e-07
GOTERM_BP_FAT	GO:0035107~appendage morphogenesis	70	5.75658	2.55726e-10	FBGN0041604, FBGN0003719, FBGN0001075, FBGN0028386, FBGN0004863, FBGN0004009, FBGN0003984, FBGN0024250, FBGN0001235, FBGN0000658, FBGN0085432, FBGN0004569, FBGN0001987, FBGN0004456, FBGN0003371, FBGN0015396, FBGN0014020, FBGN0004893, FBGN0010434, FBGN0003175, FBGN0014343, FBGN0029907, FBGN0003463, FBGN0003326, FBGN0037657, FBGN0086901, FBGN0000489, FBGN0011577, FBGN0017397, FBGN0001123, FBGN00038…	801	148	3400	2.00763	5.77685e-07	1.44421e-08	4.45926e-07
SP_PIR_KEYWORDS	Secreted	33	2.71382	3.80966e-10	FBGN0033367, FBGN0001254, FBGN0000490, FBGN0003313, FBGN0001114, FBGN0038134, FBGN0043575, FBGN0002528, FBGN0003984, FBGN0004009, FBGN0087002, FBGN0002526, FBGN0024234, FBGN0002527, FBGN0037906, FBGN0000658, FBGN0000299, FBGN0040813, FBGN0004569, FBGN0012037, FBGN0039678, FBGN0001257, FBGN0010453, FBGN0003137, FBGN0034468, FBGN0011828, FBGN0003425, FBGN0015774, FBGN0015773, FBGN0010225, FBGN00204…	1152	51	5225	2.93479	1.28385e-07	1.60482e-08	5.18106e-07
GOTERM_BP_FAT	GO:0048870~cell motility	62	5.09868	2.97738e-10	FBGN0010389, FBGN0001981, FBGN0011225, FBGN0034013, FBGN0001077, FBGN0004110, FBGN0003984, FBGN0025865, FBGN0004456, FBGN0014020, FBGN0001320, FBGN0032006, FBGN0005592, FBGN0003425, FBGN0020251, FBGN0003460, FBGN0011723, FBGN0003328, FBGN0086901, FBGN0017397, FBGN0086902, FBGN0020299, FBGN0014380, FBGN0004512, FBGN0086655, FBGN0014011, FBGN0002781, FBGN0001250, FBGN0000490, FBGN0086897, FBGN00049…	801	125	3400	2.10537	6.72589e-07	1.64046e-08	5.19184e-07
GOTERM_BP_FAT	GO:0048667~cell morphogenesis involved in neuron differentiation	87	7.15461	3.65819e-10	FBGN0041604, FBGN0045852, FBGN0003888, FBGN0024836, FBGN0250876, FBGN0014163, FBGN0034013, FBGN0053208, FBGN0003435, FBGN0002526, FBGN0016059, FBGN0003749, FBGN0035133, FBGN0034367, FBGN0010238, FBGN0004569, FBGN0004456, FBGN0015396, FBGN0014020, FBGN0001320, FBGN0011766, FBGN0003425, FBGN0004595, FBGN0015774, FBGN0015773, FBGN0000723, FBGN0015380, FBGN0010109, FBGN0011722, FBGN0003328, FBGN00048…	801	201	3400	1.83726	8.26384e-07	1.96758e-08	6.37901e-07
GOTERM_BP_FAT	GO:0048737~imaginal disc-derived appendage development	70	5.75658	3.7151e-10	FBGN0041604, FBGN0003719, FBGN0001075, FBGN0028386, FBGN0004863, FBGN0004009, FBGN0024250, FBGN0003984, FBGN0001235, FBGN0000658, FBGN0085432, FBGN0004569, FBGN0001987, FBGN0004456, FBGN0003371, FBGN0015396, FBGN0014020, FBGN0004893, FBGN0010434, FBGN0003175, FBGN0014343, FBGN0029907, FBGN0003463, FBGN0003326, FBGN0015380, FBGN0037657, FBGN0086901, FBGN0000489, FBGN0011577, FBGN0017397, FBGN00011…	801	149	3400	1.99415	8.3924e-07	1.95172e-08	6.47825e-07
GOTERM_BP_FAT	GO:0051674~localization of cell	63	5.18092	4.68732e-10	FBGN0010389, FBGN0001981, FBGN0011225, FBGN0034013, FBGN0001077, FBGN0004110, FBGN0003984, FBGN0025865, FBGN0004456, FBGN0014020, FBGN0001320, FBGN0032006, FBGN0005592, FBGN0003425, FBGN0020251, FBGN0003460, FBGN0011723, FBGN0003328, FBGN0086901, FBGN0017397, FBGN0086902, FBGN0020299, FBGN0014380, FBGN0004512, FBGN0086655, FBGN0014011, FBGN0002781, FBGN0001250, FBGN0000490, FBGN0000117, FBGN00868…	801	129	3400	2.07299	1.05886e-06	2.40651e-08	8.17357e-07
GOTERM_BP_FAT	GO:0060541~respiratory system development	57	4.6875	5.12758e-10	FBGN0036901, FBGN0001981, FBGN0004009, FBGN0002525, FBGN0085432, FBGN0003749, FBGN0010238, FBGN0001987, FBGN0004456, FBGN0014020, FBGN0001320, FBGN0010434, FBGN0005592, FBGN0003177, FBGN0003425, FBGN0020251, FBGN0259685, FBGN0014388, FBGN0015777, FBGN0003328, FBGN0086901, FBGN0004859, FBGN0020299, FBGN0002968, FBGN0086655, FBGN0053196, FBGN0014011, FBGN0001250, FBGN0035625, FBGN0000490, FBGN00001…	801	112	3400	2.16025	1.15832e-06	2.57405e-08	8.94129e-07
GOTERM_BP_FAT	GO:0007424~open tracheal system development	57	4.6875	5.12758e-10	FBGN0036901, FBGN0001981, FBGN0004009, FBGN0002525, FBGN0085432, FBGN0003749, FBGN0010238, FBGN0001987, FBGN0004456, FBGN0014020, FBGN0001320, FBGN0010434, FBGN0005592, FBGN0003177, FBGN0003425, FBGN0020251, FBGN0259685, FBGN0014388, FBGN0015777, FBGN0003328, FBGN0086901, FBGN0004859, FBGN0020299, FBGN0002968, FBGN0086655, FBGN0053196, FBGN0014011, FBGN0001250, FBGN0035625, FBGN0000490, FBGN00001…	801	112	3400	2.16025	1.15832e-06	2.57405e-08	8.94129e-07
SMART	SM00408:IGc2	30	2.46711	7.89085e-10	FBGN0010389, FBGN0033674, FBGN0033159, FBGN0029082, FBGN0034013, FBGN0000635, FBGN0003984, FBGN0010238, FBGN0052311, FBGN0005666, FBGN0001257, FBGN0032006, FBGN0017590, FBGN0250829, FBGN0024189, FBGN0005631, FBGN0005592, FBGN0003137, FBGN0011592, FBGN0011828, FBGN0011219, FBGN0000071, FBGN0010473, FBGN0032233, FBGN0002543, FBGN0003285, FBGN0085400, FBGN0002968, FBGN0001402, FBGN0000547	593	40	2267	2.8672	2.20944e-07	1.10472e-07	1.04336e-06
SMART	SM00409:IG	28	2.30263	8.83295e-10	FBGN0010389, FBGN0033674, FBGN0033159, FBGN0029082, FBGN0034724, FBGN0000635, FBGN0010238, FBGN0052311, FBGN0051431, FBGN0005666, FBGN0053481, FBGN0032006, FBGN0250829, FBGN0024189, FBGN0005592, FBGN0011592, FBGN0011828, FBGN0011219, FBGN0032629, FBGN0010473, FBGN0000071, FBGN0032233, FBGN0002543, FBGN0003285, FBGN0085400, FBGN0002968, FBGN0001402, FBGN0000547	593	36	2267	2.97339	2.47323e-07	8.24409e-08	1.16792e-06
GOTERM_BP_FAT	GO:0035114~imaginal disc-derived appendage morphogenesis	68	5.59211	1.10457e-09	FBGN0041604, FBGN0001075, FBGN0028386, FBGN0003719, FBGN0004863, FBGN0004009, FBGN0003984, FBGN0024250, FBGN0001235, FBGN0000658, FBGN0085432, FBGN0004569, FBGN0001987, FBGN0004456, FBGN0003371, FBGN0015396, FBGN0014020, FBGN0004893, FBGN0010434, FBGN0003175, FBGN0014343, FBGN0029907, FBGN0003463, FBGN0003326, FBGN0037657, FBGN0086901, FBGN0000489, FBGN0011577, FBGN0017397, FBGN0001123, FBGN00038…	801	146	3400	1.97698	2.49523e-06	5.42442e-08	1.92611e-06
INTERPRO	IPR013151:Immunoglobulin	22	1.80921	1.29147e-09	FBGN0010389, FBGN0250829, FBGN0017590, FBGN0032006, FBGN0024189, FBGN0005631, FBGN0005592, FBGN0003137, FBGN0033159, FBGN0029082, FBGN0011219, FBGN0000635, FBGN0003984, FBGN0032233, FBGN0003285, FBGN0085400, FBGN0002968, FBGN0001402, FBGN0051431, FBGN0010238, FBGN0005666, FBGN0000547	977	28	4641	3.73234	1.6815e-06	2.40214e-07	2.10908e-06
INTERPRO	IPR013098:Immunoglobulin I-set	22	1.80921	1.29147e-09	FBGN0250829, FBGN0032006, FBGN0024189, FBGN0005631, FBGN0005592, FBGN0033674, FBGN0003137, FBGN0033159, FBGN0011592, FBGN0011828, FBGN0034013, FBGN0010473, FBGN0000071, FBGN0000635, FBGN0002543, FBGN0003285, FBGN0002968, FBGN0001402, FBGN0052311, FBGN0010238, FBGN0005666, FBGN0001257	977	28	4641	3.73234	1.6815e-06	2.40214e-07	2.10908e-06
INTERPRO	IPR013032:EGF-like region, conserved site	28	2.30263	1.40454e-09	FBGN0024836, FBGN0031981, FBGN0052702, FBGN0027594, FBGN0000395, FBGN0004002, FBGN0001075, FBGN0003719, FBGN0054003, FBGN0002528, FBGN0003984, FBGN0013997, FBGN0002526, FBGN0002527, FBGN0000463, FBGN0051314, FBGN0015609, FBGN0004449, FBGN0003425, FBGN0259685, FBGN0015774, FBGN0015773, FBGN0051999, FBGN0031879, FBGN0026403, FBGN0005672, FBGN0001402, FBGN0053196	977	42	4641	3.16684	1.82871e-06	2.28589e-07	2.29373e-06
GOTERM_BP_FAT	GO:0048812~neuron projection morphogenesis	85	6.99013	1.35183e-09	FBGN0041604, FBGN0045852, FBGN0003888, FBGN0024836, FBGN0250876, FBGN0014163, FBGN0034013, FBGN0053208, FBGN0003435, FBGN0002526, FBGN0016059, FBGN0003749, FBGN0035133, FBGN0010238, FBGN0004569, FBGN0004456, FBGN0015396, FBGN0014020, FBGN0001320, FBGN0011766, FBGN0003425, FBGN0004595, FBGN0015774, FBGN0015773, FBGN0000723, FBGN0015380, FBGN0010109, FBGN0011722, FBGN0003328, FBGN0004859, FBGN00115…	801	199	3400	1.81306	3.05378e-06	6.49742e-08	2.35727e-06
UP_SEQ_FEATURE	disulfide bond	54	4.44079	1.65502e-09	FBGN0024836, FBGN0010389, FBGN0004629, FBGN0001075, FBGN0034013, FBGN0003719, FBGN0043575, FBGN0037153, FBGN0002528, FBGN0003984, FBGN0002526, FBGN0002527, FBGN0004118, FBGN0010238, FBGN0004569, FBGN0030766, FBGN0039678, FBGN0005592, FBGN0003137, FBGN0034468, FBGN0011828, FBGN0003425, FBGN0020251, FBGN0259685, FBGN0015774, FBGN0015773, FBGN0010473, FBGN0000071, FBGN0003326, FBGN0015777, FBGN00204…	424	106	1765	2.12064	2.0969e-06	1.04845e-06	2.6937e-06
GOTERM_MF_FAT	GO:0030528~transcription regulator activity	137	11.2664	1.80156e-09	FBGN0002914, FBGN0045852, FBGN0022063, FBGN0004567, FBGN0039937, FBGN0036411, FBGN0001077, FBGN0003430, FBGN0029006, FBGN0003749, FBGN0010287, FBGN0035954, FBGN0004893, FBGN0035956, FBGN0029905, FBGN0011236, FBGN0032210, FBGN0003651, FBGN0000439, FBGN0011723, FBGN0039039, FBGN0010109, FBGN0003943, FBGN0022740, FBGN0004170, FBGN0001269, FBGN0086655, FBGN0002781, FBGN0024371, FBGN0000117, FBGN00362…	781	395	3520	1.5632	1.31334e-06	3.28334e-07	2.73162e-06
GOTERM_BP_FAT	GO:0035220~wing disc development	81	6.66118	1.61544e-09	FBGN0041604, FBGN0001981, FBGN0003719, FBGN0001075, FBGN0028386, FBGN0004009, FBGN0024250, FBGN0003984, FBGN0001235, FBGN0000658, FBGN0085432, FBGN0004569, FBGN0001987, FBGN0004456, FBGN0003371, FBGN0015396, FBGN0014020, FBGN0004893, FBGN0037700, FBGN0013718, FBGN0010434, FBGN0003175, FBGN0029905, FBGN0028552, FBGN0014343, FBGN0029907, FBGN0003463, FBGN0003326, FBGN0037657, FBGN0086901, FBGN00048…	801	187	3400	1.83861	3.64928e-06	7.60269e-08	2.81695e-06
GOTERM_BP_FAT	GO:0048858~cell projection morphogenesis	86	7.07237	1.72931e-09	FBGN0041604, FBGN0045852, FBGN0003888, FBGN0024836, FBGN0250876, FBGN0014163, FBGN0034013, FBGN0053208, FBGN0003435, FBGN0002526, FBGN0016059, FBGN0003749, FBGN0035133, FBGN0010238, FBGN0004569, FBGN0004456, FBGN0015396, FBGN0014020, FBGN0001320, FBGN0011766, FBGN0003425, FBGN0004595, FBGN0015774, FBGN0015773, FBGN0000723, FBGN0015380, FBGN0010109, FBGN0011722, FBGN0003328, FBGN0004859, FBGN00115…	801	203	3400	1.79824	3.9065e-06	7.97247e-08	3.01551e-06
GOTERM_BP_FAT	GO:0031175~neuron projection development	85	6.99013	1.81958e-09	FBGN0041604, FBGN0045852, FBGN0003888, FBGN0024836, FBGN0250876, FBGN0014163, FBGN0034013, FBGN0053208, FBGN0003435, FBGN0002526, FBGN0016059, FBGN0003749, FBGN0035133, FBGN0010238, FBGN0004569, FBGN0004456, FBGN0015396, FBGN0014020, FBGN0001320, FBGN0011766, FBGN0003425, FBGN0004595, FBGN0015774, FBGN0015773, FBGN0000723, FBGN0015380, FBGN0010109, FBGN0011722, FBGN0003328, FBGN0004859, FBGN00115…	801	200	3400	1.804	4.11043e-06	8.22088e-08	3.17292e-06
UP_SEQ_FEATURE	glycosylation site:N-linked (GlcNAc...)	79	6.49671	2.04559e-09	FBGN0033367, FBGN0024836, FBGN0010389, FBGN0015558, FBGN0003719, FBGN0001075, FBGN0034013, FBGN0037153, FBGN0002528, FBGN0004009, FBGN0003984, FBGN0087002, FBGN0002526, FBGN0040271, FBGN0002527, FBGN0004118, FBGN0000658, FBGN0027535, FBGN0010238, FBGN0004569, FBGN0030766, FBGN0004456, FBGN0005592, FBGN0003137, FBGN0034468, FBGN0039928, FBGN0011828, FBGN0003463, FBGN0020251, FBGN0003425, FBGN00157…	424	182	1765	1.8069	2.59176e-06	8.6392e-07	3.32939e-06
GOTERM_BP_FAT	GO:0048565~gut development	33	2.71382	2.02131e-09	FBGN0011656, FBGN0003866, FBGN0001250, FBGN0000490, FBGN0004956, FBGN0003002, FBGN0004862, FBGN0004009, FBGN0027108, FBGN0029006, FBGN0000659, FBGN0033652, FBGN0003731, FBGN0003749, FBGN0003254, FBGN0004456, FBGN0003396, FBGN0014020, FBGN0004893, FBGN0005634, FBGN0000411, FBGN0003507, FBGN0003448, FBGN0003486, FBGN0000014, FBGN0011723, FBGN0004198, FBGN0000015, FBGN0024244, FBGN0003328, FBGN00869…	801	51	3400	2.74657	4.56614e-06	8.95323e-08	3.52469e-06
GOTERM_BP_FAT	GO:0035120~post-embryonic appendage morphogenesis	67	5.50987	2.26583e-09	FBGN0041604, FBGN0001075, FBGN0028386, FBGN0003719, FBGN0004009, FBGN0003984, FBGN0024250, FBGN0001235, FBGN0000658, FBGN0085432, FBGN0004569, FBGN0001987, FBGN0004456, FBGN0003371, FBGN0015396, FBGN0014020, FBGN0004893, FBGN0010434, FBGN0003175, FBGN0029907, FBGN0014343, FBGN0003463, FBGN0003326, FBGN0037657, FBGN0086901, FBGN0000489, FBGN0011577, FBGN0017397, FBGN0001123, FBGN0003892, FBGN00866…	801	145	3400	1.96134	5.1185e-06	9.8433e-08	3.95108e-06
SP_PIR_KEYWORDS	alternative splicing	137	11.2664	3.18185e-09	FBGN0015218, FBGN0003741, FBGN0041605, FBGN0024836, FBGN0011225, FBGN0004907, FBGN0003749, FBGN0003371, FBGN0011828, FBGN0003425, FBGN0004698, FBGN0003651, FBGN0051116, FBGN0030151, FBGN0259685, FBGN0010473, FBGN0004227, FBGN0259244, FBGN0003659, FBGN0000565, FBGN0004366, FBGN0004368, FBGN0063670, FBGN0004587, FBGN0002781, FBGN0022085, FBGN0001250, FBGN0086897, FBGN0051363, FBGN0000117, FBGN00005…	1152	396	5225	1.56913	1.07228e-06	1.19143e-07	4.32726e-06
GOTERM_BP_FAT	GO:0048859~formation of anatomical boundary	25	2.05592	2.6019e-09	FBGN0001075, FBGN0034013, FBGN0013725, FBGN0040809, FBGN0000497, FBGN0024250, FBGN0001235, FBGN0000659, FBGN0002932, FBGN0004456, FBGN0013718, FBGN0005631, FBGN0001085, FBGN0011592, FBGN0014343, FBGN0003425, FBGN0004635, FBGN0015774, FBGN0026320, FBGN0040487, FBGN0004198, FBGN0002543, FBGN0011577, FBGN0005672, FBGN0000216	801	33	3400	3.21568	5.87767e-06	1.109e-07	4.5371e-06
GOTERM_BP_FAT	GO:0007411~axon guidance	50	4.11184	2.66311e-09	FBGN0041604, FBGN0003888, FBGN0024836, FBGN0250876, FBGN0034013, FBGN0053208, FBGN0003435, FBGN0002526, FBGN0016059, FBGN0035133, FBGN0004569, FBGN0004456, FBGN0014020, FBGN0003425, FBGN0015774, FBGN0015773, FBGN0015380, FBGN0000723, FBGN0011722, FBGN0003328, FBGN0003892, FBGN0010105, FBGN0086655, FBGN0001325, FBGN0003896, FBGN0001250, FBGN0033159, FBGN0024277, FBGN0029123, FBGN0000578, FBGN00006…	801	96	3400	2.21078	6.01595e-06	1.11407e-07	4.64383e-06
GOTERM_BP_FAT	GO:0035295~tube development	41	3.37171	3.29927e-09	FBGN0001981, FBGN0001250, FBGN0000490, FBGN0000117, FBGN0004110, FBGN0002525, FBGN0000659, FBGN0001965, FBGN0003731, FBGN0003749, FBGN0003254, FBGN0004456, FBGN0014020, FBGN0259211, FBGN0001316, FBGN0005634, FBGN0005631, FBGN0005592, FBGN0003177, FBGN0003507, FBGN0013733, FBGN0003448, FBGN0003425, FBGN0020251, FBGN0259685, FBGN0000014, FBGN0011723, FBGN0004198, FBGN0014388, FBGN0002543, FBGN00869…	801	72	3400	2.41712	7.45303e-06	1.3551e-07	5.75315e-06
GOTERM_BP_FAT	GO:0032990~cell part morphogenesis	86	7.07237	7.17108e-09	FBGN0041604, FBGN0045852, FBGN0003888, FBGN0024836, FBGN0250876, FBGN0014163, FBGN0034013, FBGN0053208, FBGN0003435, FBGN0002526, FBGN0016059, FBGN0003749, FBGN0035133, FBGN0010238, FBGN0004569, FBGN0004456, FBGN0015396, FBGN0014020, FBGN0001320, FBGN0011766, FBGN0003425, FBGN0004595, FBGN0015774, FBGN0015773, FBGN0000723, FBGN0015380, FBGN0010109, FBGN0011722, FBGN0003328, FBGN0004859, FBGN00115…	801	208	3400	1.75502	1.61993e-05	2.89276e-07	1.25047e-05
GOTERM_BP_FAT	GO:0007517~muscle organ development	47	3.86513	1.24143e-08	FBGN0011656, FBGN0003887, FBGN0010389, FBGN0001250, FBGN0036811, FBGN0004133, FBGN0004028, FBGN0015930, FBGN0036239, FBGN0005561, FBGN0004862, FBGN0004110, FBGN0000635, FBGN0004009, FBGN0003984, FBGN0005427, FBGN0016075, FBGN0003731, FBGN0004456, FBGN0004169, FBGN0003371, FBGN0015396, FBGN0014020, FBGN0001320, FBGN0025790, FBGN0005634, FBGN0024189, FBGN0005592, FBGN0011766, FBGN0013733, FBGN00034…	801	91	3400	2.19231	2.80435e-05	4.91997e-07	2.16476e-05
UP_SEQ_FEATURE	DNA-binding region:Homeobox	19	1.5625	1.39578e-08	FBGN0001148, FBGN0004102, FBGN0004394, FBGN0020912, FBGN0003145, FBGN0001077, FBGN0000439, FBGN0004110, FBGN0003460, FBGN0004862, FBGN0085424, FBGN0000576, FBGN0000014, FBGN0004198, FBGN0000015, FBGN0000577, FBGN0004054, FBGN0001269, FBGN0000095	424	22	1765	3.59509	1.76844e-05	4.42112e-06	2.27176e-05
GOTERM_BP_FAT	GO:0016331~morphogenesis of embryonic epithelium	45	3.70066	2.55628e-08	FBGN0000308, FBGN0243505, FBGN0011225, FBGN0000490, FBGN0000117, FBGN0020249, FBGN0004009, FBGN0013997, FBGN0000578, FBGN0026319, FBGN0024234, FBGN0027108, FBGN0000299, FBGN0003731, FBGN0000229, FBGN0003254, FBGN0010238, FBGN0053555, FBGN0003396, FBGN0015396, FBGN0014020, FBGN0003053, FBGN0259212, FBGN0001624, FBGN0005634, FBGN0010434, FBGN0003177, FBGN0003507, FBGN0024555, FBGN0003448, FBGN02596…	801	87	3400	2.19553	5.77447e-05	9.95627e-07	4.45755e-05
GOTERM_BP_FAT	GO:0048645~organ formation	22	1.80921	3.0621e-08	FBGN0013718, FBGN0005631, FBGN0001085, FBGN0011592, FBGN0034013, FBGN0003425, FBGN0004635, FBGN0013725, FBGN0015774, FBGN0040809, FBGN0026320, FBGN0004198, FBGN0024250, FBGN0040487, FBGN0001235, FBGN0002543, FBGN0011577, FBGN0000659, FBGN0005672, FBGN0000216, FBGN0002932, FBGN0004456	801	29	3400	3.22011	6.91705e-05	1.17242e-06	5.33958e-05
GOTERM_BP_FAT	GO:0010160~formation of organ boundary	22	1.80921	3.0621e-08	FBGN0013718, FBGN0005631, FBGN0001085, FBGN0011592, FBGN0034013, FBGN0003425, FBGN0004635, FBGN0013725, FBGN0015774, FBGN0040809, FBGN0026320, FBGN0004198, FBGN0024250, FBGN0040487, FBGN0001235, FBGN0002543, FBGN0011577, FBGN0000659, FBGN0005672, FBGN0000216, FBGN0002932, FBGN0004456	801	29	3400	3.22011	6.91705e-05	1.17242e-06	5.33958e-05
GOTERM_BP_FAT	GO:0045449~regulation of transcription	156	12.8289	3.08567e-08	FBGN0002914, FBGN0045852, FBGN0004567, FBGN0039937, FBGN0036411, FBGN0001077, FBGN0003430, FBGN0027330, FBGN0002525, FBGN0033459, FBGN0003749, FBGN0010287, FBGN0003371, FBGN0035954, FBGN0033540, FBGN0004893, FBGN0035956, FBGN0011236, FBGN0023214, FBGN0003651, FBGN0000439, FBGN0039218, FBGN0011723, FBGN0039039, FBGN0010109, FBGN0003943, FBGN0037657, FBGN0003659, FBGN0022740, FBGN0004170, FBGN00012…	801	456	3400	1.45213	6.97028e-05	1.16175e-06	5.38067e-05
GOTERM_MF_FAT	GO:0003677~DNA binding	162	13.3224	3.74947e-08	FBGN0002914, FBGN0045852, FBGN0004567, FBGN0025682, FBGN0039937, FBGN0036411, FBGN0001077, FBGN0035202, FBGN0003430, FBGN0033459, FBGN0003749, FBGN0037922, FBGN0010287, FBGN0035954, FBGN0035956, FBGN0029905, FBGN0011236, FBGN0032210, FBGN0004828, FBGN0023214, FBGN0004698, FBGN0003651, FBGN0000439, FBGN0039218, FBGN0011723, FBGN0039039, FBGN0010109, FBGN0022740, FBGN0004170, FBGN0001269, FBGN00056…	781	507	3520	1.44012	2.73333e-05	5.46671e-06	5.68515e-05
GOTERM_BP_FAT	GO:0007476~imaginal disc-derived wing morphogenesis	63	5.18092	3.66342e-08	FBGN0041604, FBGN0001075, FBGN0028386, FBGN0003719, FBGN0004009, FBGN0003984, FBGN0024250, FBGN0001235, FBGN0000658, FBGN0085432, FBGN0004569, FBGN0001987, FBGN0004456, FBGN0003371, FBGN0015396, FBGN0014020, FBGN0010434, FBGN0003175, FBGN0029907, FBGN0014343, FBGN0003463, FBGN0003326, FBGN0037657, FBGN0086901, FBGN0000489, FBGN0011577, FBGN0017397, FBGN0001123, FBGN0003892, FBGN0086655, FBGN00531…	801	141	3400	1.89657	8.27533e-05	1.35667e-06	6.38814e-05
GOTERM_BP_FAT	GO:0042692~muscle cell differentiation	32	2.63158	3.99999e-08	FBGN0011656, FBGN0010389, FBGN0001250, FBGN0004133, FBGN0004028, FBGN0029082, FBGN0053208, FBGN0004110, FBGN0086783, FBGN0000635, FBGN0003149, FBGN0024811, FBGN0003731, FBGN0026179, FBGN0004169, FBGN0003371, FBGN0025790, FBGN0005634, FBGN0024189, FBGN0023388, FBGN0039039, FBGN0014388, FBGN0083228, FBGN0002561, FBGN0003285, FBGN0017397, FBGN0003900, FBGN0001123, FBGN0086676, FBGN0027364, FBGN00140…	801	53	3400	2.56283	9.03557e-05	1.45742e-06	6.97504e-05
GOTERM_BP_FAT	GO:0001704~formation of primary germ layer	18	1.48026	4.06875e-08	FBGN0010389, FBGN0000490, FBGN0003507, FBGN0003448, FBGN0003425, FBGN0020251, FBGN0004863, FBGN0004862, FBGN0004110, FBGN0011723, FBGN0000014, FBGN0003430, FBGN0001204, FBGN0085432, FBGN0000659, FBGN0020299, FBGN0003900, FBGN0002643	801	21	3400	3.63831	9.19088e-05	1.45894e-06	7.09493e-05
GOTERM_BP_FAT	GO:0007472~wing disc morphogenesis	63	5.18092	5.06678e-08	FBGN0041604, FBGN0001075, FBGN0028386, FBGN0003719, FBGN0004009, FBGN0003984, FBGN0024250, FBGN0001235, FBGN0000658, FBGN0085432, FBGN0004569, FBGN0001987, FBGN0004456, FBGN0003371, FBGN0015396, FBGN0014020, FBGN0010434, FBGN0003175, FBGN0029907, FBGN0014343, FBGN0003463, FBGN0003326, FBGN0037657, FBGN0086901, FBGN0000489, FBGN0011577, FBGN0017397, FBGN0001123, FBGN0003892, FBGN0086655, FBGN00531…	801	142	3400	1.88321	0.000114452	1.78842e-06	8.83527e-05
GOTERM_BP_FAT	GO:0001654~eye development	76	6.25	5.16998e-08	FBGN0041604, FBGN0024836, FBGN0019650, FBGN0028386, FBGN0001075, FBGN0004009, FBGN0001235, FBGN0026319, FBGN0002525, FBGN0000658, FBGN0004907, FBGN0034367, FBGN0004569, FBGN0015396, FBGN0014020, FBGN0017590, FBGN0014343, FBGN0003651, FBGN0004595, FBGN0259685, FBGN0003460, FBGN0003326, FBGN0014388, FBGN0037657, FBGN0004859, FBGN0011577, FBGN0043362, FBGN0003892, FBGN0001325, FBGN0014011, FBGN00045…	801	183	3400	1.76282	0.000116783	1.79676e-06	9.01522e-05
GOTERM_BP_FAT	GO:0051146~striated muscle cell differentiation	29	2.38487	5.55804e-08	FBGN0011656, FBGN0010389, FBGN0001250, FBGN0004133, FBGN0004028, FBGN0029082, FBGN0053208, FBGN0004110, FBGN0086783, FBGN0000635, FBGN0003149, FBGN0024811, FBGN0026179, FBGN0004169, FBGN0003371, FBGN0025790, FBGN0005634, FBGN0024189, FBGN0023388, FBGN0039039, FBGN0014388, FBGN0083228, FBGN0003285, FBGN0003900, FBGN0001123, FBGN0086676, FBGN0027364, FBGN0014011, FBGN0003118	801	46	3400	2.676	0.000125548	1.90236e-06	9.6919e-05
GOTERM_BP_FAT	GO:0007369~gastrulation	31	2.54934	5.56901e-08	FBGN0010389, FBGN0028978, FBGN0000490, FBGN0000117, FBGN0003719, FBGN0038134, FBGN0004863, FBGN0004110, FBGN0004862, FBGN0003430, FBGN0085432, FBGN0000659, FBGN0003731, FBGN0053555, FBGN0002643, FBGN0014020, FBGN0035089, FBGN0003300, FBGN0003507, FBGN0003448, FBGN0003463, FBGN0003425, FBGN0020251, FBGN0000014, FBGN0011723, FBGN0001204, FBGN0020299, FBGN0003205, FBGN0003900, FBGN0004052, FBGN00001…	801	51	3400	2.58011	0.000125796	1.87767e-06	9.71103e-05
GOTERM_BP_FAT	GO:0035239~tube morphogenesis	36	2.96053	5.62507e-08	FBGN0001981, FBGN0001250, FBGN0000490, FBGN0000117, FBGN0002525, FBGN0000659, FBGN0003731, FBGN0001965, FBGN0003749, FBGN0003254, FBGN0004456, FBGN0014020, FBGN0259211, FBGN0001316, FBGN0005634, FBGN0005592, FBGN0003177, FBGN0003448, FBGN0013733, FBGN0003425, FBGN0020251, FBGN0259685, FBGN0011723, FBGN0004198, FBGN0014388, FBGN0002543, FBGN0086901, FBGN0005771, FBGN0001204, FBGN0020299, FBGN00032…	801	64	3400	2.38764	0.000127062	1.86868e-06	9.80879e-05
GOTERM_BP_FAT	GO:0035152~regulation of tube architecture, open tracheal system	23	1.89145	6.44148e-08	FBGN0259211, FBGN0001320, FBGN0036901, FBGN0001316, FBGN0003053, FBGN0010434, FBGN0001250, FBGN0035625, FBGN0000490, FBGN0013733, FBGN0004635, FBGN0024248, FBGN0000635, FBGN0013997, FBGN0015777, FBGN0086901, FBGN0003731, FBGN0002968, FBGN0003254, FBGN0010238, FBGN0001987, FBGN0004456, FBGN0014020	801	32	3400	3.05087	0.000145502	2.10888e-06	0.000112324
UP_SEQ_FEATURE	topological domain:Extracellular	47	3.86513	8.02927e-08	FBGN0024836, FBGN0010389, FBGN0015558, FBGN0001250, FBGN0034013, FBGN0001075, FBGN0041244, FBGN0000497, FBGN0004646, FBGN0000635, FBGN0013997, FBGN0000636, FBGN0000463, FBGN0016797, FBGN0027108, FBGN0000658, FBGN0004118, FBGN0003731, FBGN0015609, FBGN0030766, FBGN0004456, FBGN0005592, FBGN0001085, FBGN0028373, FBGN0026875, FBGN0019952, FBGN0039928, FBGN0003463, FBGN0259685, FBGN0015380, FBGN00104…	424	95	1765	2.05946	0.000101726	2.0346e-05	0.000130684
GOTERM_BP_FAT	GO:0016337~cell-cell adhesion	28	2.30263	7.59516e-08	FBGN0024836, FBGN0001250, FBGN0000117, FBGN0001075, FBGN0036715, FBGN0000497, FBGN0000635, FBGN0000636, FBGN0250789, FBGN0003731, FBGN0015609, FBGN0010238, FBGN0004456, FBGN0017590, FBGN0024189, FBGN0001085, FBGN0003177, FBGN0039928, FBGN0004635, FBGN0005775, FBGN0003328, FBGN0003285, FBGN0000180, FBGN0002968, FBGN0000163, FBGN0000547, FBGN0003118, FBGN0039709	801	44	3400	2.70117	0.00017156	2.45106e-06	0.000132442
GOTERM_CC_FAT	GO:0030054~cell junction	40	3.28947	1.23409e-07	FBGN0083919, FBGN0004583, FBGN0243505, FBGN0000117, FBGN0005586, FBGN0015930, FBGN0040587, FBGN0001075, FBGN0004646, FBGN0011202, FBGN0013997, FBGN0000578, FBGN0000636, FBGN0000463, FBGN0027108, FBGN0004118, FBGN0015609, FBGN0010238, FBGN0034367, FBGN0001987, FBGN0026178, FBGN0016032, FBGN0053653, FBGN0259212, FBGN0001624, FBGN0010434, FBGN0028373, FBGN0003177, FBGN0013733, FBGN0259685, FBGN00202…	543	78	2344	2.21372	5.22008e-05	8.70031e-06	0.000173532
GOTERM_BP_FAT	GO:0007419~ventral cord development	20	1.64474	1.13507e-07	FBGN0001148, FBGN0259211, FBGN0010389, FBGN0032006, FBGN0003300, FBGN0003651, FBGN0004595, FBGN0000022, FBGN0085424, FBGN0000576, FBGN0004009, FBGN0002543, FBGN0002561, FBGN0000463, FBGN0001204, FBGN0004170, FBGN0001325, FBGN0004878, FBGN0025776, FBGN0020278	801	26	3400	3.26515	0.00025638	3.61144e-06	0.000197929
GOTERM_BP_FAT	GO:0014016~neuroblast differentiation	18	1.48026	1.39989e-07	FBGN0016977, FBGN0003300, FBGN0000117, FBGN0004595, FBGN0000022, FBGN0085424, FBGN0000576, FBGN0000014, FBGN0021776, FBGN0000577, FBGN0002561, FBGN0001204, FBGN0004170, FBGN0001269, FBGN0001325, FBGN0002945, FBGN0015396, FBGN0025776	801	22	3400	3.47293	0.000316186	4.39216e-06	0.000244108
SP_PIR_KEYWORDS	Immunoglobulin domain	21	1.72697	1.89058e-07	FBGN0010389, FBGN0032006, FBGN0024189, FBGN0005592, FBGN0003137, FBGN0029082, FBGN0011828, FBGN0034013, FBGN0010473, FBGN0000071, FBGN0000635, FBGN0003984, FBGN0004839, FBGN0000636, FBGN0003285, FBGN0085400, FBGN0002968, FBGN0001402, FBGN0010238, FBGN0000547, FBGN0001257	1152	30	5225	3.17491	6.37106e-05	6.37124e-06	0.000257115
GOTERM_BP_FAT	GO:0007167~enzyme linked receptor protein signaling pathway	48	3.94737	1.5606e-07	FBGN0041604, FBGN0004583, FBGN0010389, FBGN0023441, FBGN0000490, FBGN0003719, FBGN0003002, FBGN0024250, FBGN0003984, FBGN0015279, FBGN0024234, FBGN0029006, FBGN0001965, FBGN0033652, FBGN0003731, FBGN0027535, FBGN0001150, FBGN0051431, FBGN0023001, FBGN0003396, FBGN0014020, FBGN0000339, FBGN0035089, FBGN0003053, FBGN0016977, FBGN0000414, FBGN0032006, FBGN0005592, FBGN0004638, FBGN0003463, FBGN00202…	801	100	3400	2.03745	0.000352477	4.82929e-06	0.000272131
SP_PIR_KEYWORDS	transcription regulation	93	7.64803	2.0025e-07	FBGN0002914, FBGN0045852, FBGN0004567, FBGN0001138, FBGN0019650, FBGN0001981, FBGN0039937, FBGN0028386, FBGN0001077, FBGN0053525, FBGN0004110, FBGN0003430, FBGN0027330, FBGN0033459, FBGN0085432, FBGN0000659, FBGN0027378, FBGN0034311, FBGN0003749, FBGN0005642, FBGN0010287, FBGN0015396, FBGN0001320, FBGN0033540, FBGN0004893, FBGN0011474, FBGN0011766, FBGN0011236, FBGN0003607, FBGN0003651, FBGN00036…	1152	258	5225	1.63492	6.7482e-05	6.13491e-06	0.000272336
GOTERM_BP_FAT	GO:0007447~imaginal disc pattern formation	37	3.04276	1.79572e-07	FBGN0041604, FBGN0002735, FBGN0003866, FBGN0044028, FBGN0027594, FBGN0000490, FBGN0028386, FBGN0000497, FBGN0003984, FBGN0004009, FBGN0001235, FBGN0024234, FBGN0000577, FBGN0000463, FBGN0000658, FBGN0003731, FBGN0003396, FBGN0003053, FBGN0052133, FBGN0037700, FBGN0013718, FBGN0010651, FBGN0029905, FBGN0028552, FBGN0003448, FBGN0004635, FBGN0000014, FBGN0000015, FBGN0004859, FBGN0004054, FBGN00115…	801	69	3400	2.27614	0.000405571	5.48178e-06	0.000313131
INTERPRO	IPR000742:EGF-like, type 3	20	1.64474	2.6667e-07	FBGN0024836, FBGN0031981, FBGN0052702, FBGN0004449, FBGN0027594, FBGN0001075, FBGN0003719, FBGN0003425, FBGN0259685, FBGN0051999, FBGN0013997, FBGN0003984, FBGN0031879, FBGN0000463, FBGN0026403, FBGN0051314, FBGN0005672, FBGN0001402, FBGN0015609, FBGN0053196	977	29	4641	3.27604	0.000347144	3.85775e-05	0.000435491
GOTERM_MF_FAT	GO:0003702~RNA polymerase II transcription factor activity	66	5.42763	3.90624e-07	FBGN0038391, FBGN0004567, FBGN0001138, FBGN0019650, FBGN0001981, FBGN0028386, FBGN0004110, FBGN0024250, FBGN0003430, FBGN0034311, FBGN0003749, FBGN0005642, FBGN0010287, FBGN0004893, FBGN0011766, FBGN0000439, FBGN0003460, FBGN0011763, FBGN0085424, FBGN0010109, FBGN0002561, FBGN0004859, FBGN0004170, FBGN0001269, FBGN0003900, FBGN0001325, FBGN0003896, FBGN0027364, FBGN0011656, FBGN0003866, FBGN00027…	781	167	3520	1.78123	0.000284725	4.74597e-05	0.000592284
GOTERM_CC_FAT	GO:0005887~integral to plasma membrane	39	3.20724	4.29472e-07	FBGN0024836, FBGN0032946, FBGN0001250, FBGN0033159, FBGN0001075, FBGN0036715, FBGN0043575, FBGN0035091, FBGN0000497, FBGN0013997, FBGN0037906, FBGN0004118, FBGN0027660, FBGN0003731, FBGN0015609, FBGN0004456, FBGN0000339, FBGN0031970, FBGN0005631, FBGN0031936, FBGN0004449, FBGN0001085, FBGN0035107, FBGN0020377, FBGN0039928, FBGN0003996, FBGN0004635, FBGN0015380, FBGN0024245, FBGN0003328, FBGN00140…	543	78	2344	2.15838	0.00018165	2.5952e-05	0.0006039
INTERPRO	IPR006210:EGF-like	21	1.72697	4.00257e-07	FBGN0024836, FBGN0031981, FBGN0052702, FBGN0004449, FBGN0027594, FBGN0001075, FBGN0000119, FBGN0003425, FBGN0054003, FBGN0259685, FBGN0051999, FBGN0013997, FBGN0003984, FBGN0031879, FBGN0000463, FBGN0026403, FBGN0051314, FBGN0005672, FBGN0001402, FBGN0015609, FBGN0053196	977	32	4641	3.11736	0.000520999	5.21121e-05	0.000653648
GOTERM_BP_FAT	GO:0007365~periodic partitioning	25	2.05592	3.81727e-07	FBGN0024194, FBGN0041604, FBGN0024836, FBGN0004567, FBGN0000117, FBGN0003145, FBGN0001077, FBGN0003002, FBGN0004009, FBGN0000577, FBGN0003430, FBGN0085432, FBGN0003731, FBGN0027535, FBGN0003371, FBGN0001148, FBGN0004893, FBGN0004449, FBGN0003300, FBGN0020251, FBGN0024244, FBGN0004859, FBGN0039016, FBGN0003892, FBGN0002945	801	39	3400	2.72096	0.000861951	1.14976e-05	0.00066564
GOTERM_BP_FAT	GO:0001700~embryonic development via the syncytial blastoderm	56	4.60526	4.16115e-07	FBGN0250876, FBGN0000308, FBGN0011225, FBGN0028386, FBGN0004009, FBGN0026319, FBGN0029006, FBGN0016059, FBGN0015396, FBGN0014020, FBGN0001624, FBGN0010434, FBGN0003177, FBGN0014343, FBGN0003651, FBGN0259685, FBGN0000723, FBGN0011723, FBGN0003328, FBGN0086901, FBGN0000283, FBGN0003896, FBGN0014011, FBGN0003866, FBGN0004959, FBGN0000490, FBGN0000117, FBGN0004956, FBGN0020249, FBGN0000576, FBGN00139…	801	127	3400	1.87168	0.000939562	1.23684e-05	0.000725603
GOTERM_BP_FAT	GO:0014017~neuroblast fate commitment	17	1.39803	4.68674e-07	FBGN0016977, FBGN0003300, FBGN0000117, FBGN0004595, FBGN0000022, FBGN0085424, FBGN0000014, FBGN0021776, FBGN0000577, FBGN0002561, FBGN0001204, FBGN0004170, FBGN0001269, FBGN0001325, FBGN0002945, FBGN0015396, FBGN0025776	801	21	3400	3.43618	0.00105817	1.37497e-05	0.000817254
GOTERM_BP_FAT	GO:0048749~compound eye development	70	5.75658	4.90017e-07	FBGN0041604, FBGN0024836, FBGN0019650, FBGN0001075, FBGN0004009, FBGN0001235, FBGN0002525, FBGN0000658, FBGN0004907, FBGN0034367, FBGN0004569, FBGN0015396, FBGN0014020, FBGN0017590, FBGN0014343, FBGN0003651, FBGN0004595, FBGN0259685, FBGN0003460, FBGN0003326, FBGN0014388, FBGN0037657, FBGN0011577, FBGN0043362, FBGN0001325, FBGN0014011, FBGN0004583, FBGN0002734, FBGN0002735, FBGN0003866, FBGN00868…	801	172	3400	1.72749	0.00110634	1.41915e-05	0.00085447
GOTERM_BP_FAT	GO:0048332~mesoderm morphogenesis	16	1.31579	4.93598e-07	FBGN0010389, FBGN0003507, FBGN0003448, FBGN0003425, FBGN0020251, FBGN0004863, FBGN0004862, FBGN0004110, FBGN0011723, FBGN0000014, FBGN0004009, FBGN0003430, FBGN0085432, FBGN0020299, FBGN0003900, FBGN0002643	801	19	3400	3.57448	0.00111442	1.41143e-05	0.000860714
GOTERM_CC_FAT	GO:0031226~intrinsic to plasma membrane	39	3.20724	6.50046e-07	FBGN0024836, FBGN0032946, FBGN0001250, FBGN0033159, FBGN0001075, FBGN0036715, FBGN0043575, FBGN0035091, FBGN0000497, FBGN0013997, FBGN0037906, FBGN0004118, FBGN0027660, FBGN0003731, FBGN0015609, FBGN0004456, FBGN0000339, FBGN0031970, FBGN0005631, FBGN0031936, FBGN0004449, FBGN0001085, FBGN0035107, FBGN0020377, FBGN0039928, FBGN0003996, FBGN0004635, FBGN0015380, FBGN0024245, FBGN0003328, FBGN00140…	543	79	2344	2.13106	0.000274932	3.43706e-05	0.000914059
SP_PIR_KEYWORDS	Transcription	94	7.73026	7.13033e-07	FBGN0002914, FBGN0045852, FBGN0004567, FBGN0001138, FBGN0019650, FBGN0001981, FBGN0039937, FBGN0028386, FBGN0001077, FBGN0053525, FBGN0003430, FBGN0027330, FBGN0033459, FBGN0003275, FBGN0085432, FBGN0000659, FBGN0027378, FBGN0034311, FBGN0003749, FBGN0005642, FBGN0010287, FBGN0015396, FBGN0001320, FBGN0033540, FBGN0004893, FBGN0011474, FBGN0011766, FBGN0011236, FBGN0003607, FBGN0003651, FBGN00036…	1152	268	5225	1.59084	0.000240263	2.00242e-05	0.000969708
UP_SEQ_FEATURE	splice variant	132	10.8553	6.07926e-07	FBGN0015218, FBGN0041605, FBGN0024836, FBGN0011225, FBGN0004907, FBGN0003749, FBGN0003371, FBGN0011828, FBGN0003425, FBGN0004698, FBGN0003651, FBGN0051116, FBGN0030151, FBGN0259685, FBGN0010473, FBGN0004227, FBGN0259244, FBGN0003659, FBGN0000565, FBGN0004366, FBGN0063670, FBGN0004587, FBGN0002781, FBGN0022085, FBGN0001250, FBGN0086897, FBGN0051363, FBGN0000117, FBGN0000570, FBGN0003145, FBGN00112…	424	390	1765	1.40893	0.000769946	0.000128365	0.000989454
GOTERM_BP_FAT	GO:0060538~skeletal muscle organ development	25	2.05592	7.44524e-07	FBGN0011656, FBGN0003887, FBGN0001250, FBGN0004133, FBGN0004028, FBGN0015930, FBGN0003984, FBGN0000635, FBGN0016075, FBGN0003731, FBGN0004456, FBGN0003371, FBGN0014020, FBGN0025790, FBGN0005634, FBGN0013733, FBGN0023388, FBGN0015380, FBGN0039039, FBGN0024245, FBGN0083228, FBGN0017397, FBGN0032683, FBGN0001123, FBGN0086676	801	40	3400	2.65293	0.00168047	2.10233e-05	0.00129827
GOTERM_BP_FAT	GO:0009792~embryonic development ending in birth or egg hatching	56	4.60526	7.71491e-07	FBGN0250876, FBGN0000308, FBGN0011225, FBGN0028386, FBGN0004009, FBGN0026319, FBGN0029006, FBGN0016059, FBGN0015396, FBGN0014020, FBGN0001624, FBGN0010434, FBGN0003177, FBGN0014343, FBGN0003651, FBGN0259685, FBGN0000723, FBGN0011723, FBGN0003328, FBGN0086901, FBGN0000283, FBGN0003896, FBGN0014011, FBGN0003866, FBGN0004959, FBGN0000490, FBGN0000117, FBGN0004956, FBGN0020249, FBGN0000576, FBGN00139…	801	129	3400	1.84266	0.00174128	2.15158e-05	0.00134529
SP_PIR_KEYWORDS	cell membrane	42	3.45395	1.00939e-06	FBGN0004583, FBGN0024836, FBGN0015558, FBGN0024754, FBGN0000117, FBGN0001075, FBGN0041244, FBGN0000497, FBGN0004646, FBGN0000635, FBGN0003510, FBGN0027108, FBGN0004118, FBGN0015609, FBGN0010238, FBGN0023001, FBGN0030766, FBGN0026178, FBGN0014020, FBGN0004873, FBGN0001624, FBGN0028373, FBGN0026875, FBGN0039928, FBGN0033313, FBGN0259685, FBGN0005775, FBGN0015380, FBGN0000071, FBGN0024245, FBGN00143…	1152	92	5225	2.0706	0.000340108	2.61663e-05	0.00137275
GOTERM_BP_FAT	GO:0007435~salivary gland morphogenesis	38	3.125	1.15498e-06	FBGN0015218, FBGN0034967, FBGN0035823, FBGN0035091, FBGN0010501, FBGN0004110, FBGN0010488, FBGN0027932, FBGN0026319, FBGN0015279, FBGN0016797, FBGN0085432, FBGN0000659, FBGN0003749, FBGN0035133, FBGN0003254, FBGN0000320, FBGN0001148, FBGN0010453, FBGN0037700, FBGN0032006, FBGN0005634, FBGN0010434, FBGN0005592, FBGN0001085, FBGN0004396, FBGN0035107, FBGN0003507, FBGN0259685, FBGN0015380, FBGN00242…	801	76	3400	2.12235	0.00260569	3.18177e-05	0.00201399
GOTERM_BP_FAT	GO:0022612~gland morphogenesis	38	3.125	1.15498e-06	FBGN0015218, FBGN0034967, FBGN0035823, FBGN0035091, FBGN0010501, FBGN0004110, FBGN0010488, FBGN0027932, FBGN0026319, FBGN0015279, FBGN0016797, FBGN0085432, FBGN0000659, FBGN0003749, FBGN0035133, FBGN0003254, FBGN0000320, FBGN0001148, FBGN0010453, FBGN0037700, FBGN0032006, FBGN0005634, FBGN0010434, FBGN0005592, FBGN0001085, FBGN0004396, FBGN0035107, FBGN0003507, FBGN0259685, FBGN0015380, FBGN00242…	801	76	3400	2.12235	0.00260569	3.18177e-05	0.00201399
SP_PIR_KEYWORDS	cell adhesion	23	1.89145	1.63274e-06	FBGN0024836, FBGN0001624, FBGN0001250, FBGN0000117, FBGN0039928, FBGN0001075, FBGN0000497, FBGN0002528, FBGN0005775, FBGN0000635, FBGN0013997, FBGN0004839, FBGN0002526, FBGN0000636, FBGN0003328, FBGN0002527, FBGN0003285, FBGN0002968, FBGN0015609, FBGN0004108, FBGN0010238, FBGN0004456, FBGN0001257	1152	38	5225	2.74523	0.000550081	3.93015e-05	0.00222047
GOTERM_BP_FAT	GO:0007400~neuroblast fate determination	16	1.31579	1.54662e-06	FBGN0016977, FBGN0003300, FBGN0000117, FBGN0004595, FBGN0000022, FBGN0085424, FBGN0000014, FBGN0021776, FBGN0000577, FBGN0002561, FBGN0001204, FBGN0004170, FBGN0001269, FBGN0001325, FBGN0015396, FBGN0025776	801	20	3400	3.39576	0.00348773	4.20934e-05	0.00269691
INTERPRO	IPR013106:Immunoglobulin V-set	13	1.06908	1.70219e-06	FBGN0053481, FBGN0010389, FBGN0017590, FBGN0032006, FBGN0024189, FBGN0033674, FBGN0029082, FBGN0010473, FBGN0032233, FBGN0003285, FBGN0085400, FBGN0010238, FBGN0000547	977	15	4641	4.11689	0.0022138	0.000201457	0.00277977
GOTERM_BP_FAT	GO:0001707~mesoderm formation	15	1.23355	1.6856e-06	FBGN0010389, FBGN0003507, FBGN0003448, FBGN0003425, FBGN0020251, FBGN0004863, FBGN0004862, FBGN0004110, FBGN0011723, FBGN0000014, FBGN0003430, FBGN0085432, FBGN0020299, FBGN0003900, FBGN0002643	801	18	3400	3.53725	0.00380054	4.53297e-05	0.00293925
SP_PIR_KEYWORDS	egf-like domain	18	1.48026	2.44457e-06	FBGN0024836, FBGN0031981, FBGN0052702, FBGN0004449, FBGN0001075, FBGN0003719, FBGN0003425, FBGN0259685, FBGN0051999, FBGN0013997, FBGN0003984, FBGN0031879, FBGN0000463, FBGN0026403, FBGN0051314, FBGN0005672, FBGN0015609, FBGN0053196	1152	26	5225	3.14002	0.000823481	5.49199e-05	0.00332452
GOTERM_MF_FAT	GO:0003779~actin binding	40	3.28947	2.30902e-06	FBGN0083919, FBGN0052030, FBGN0000308, FBGN0011225, FBGN0082582, FBGN0004028, FBGN0030955, FBGN0051536, FBGN0053208, FBGN0011202, FBGN0086783, FBGN0003510, FBGN0021776, FBGN0000578, FBGN0250789, FBGN0004167, FBGN0051352, FBGN0250788, FBGN0035347, FBGN0014020, FBGN0004873, FBGN0001316, FBGN0259212, FBGN0003721, FBGN0005634, FBGN0028371, FBGN0010434, FBGN0004243, FBGN0014133, FBGN0013733, FBGN00299…	781	88	3520	2.04866	0.00168186	0.000240439	0.003501
SP_PIR_KEYWORDS	extracellular matrix	12	0.986842	2.84857e-06	FBGN0002528, FBGN0004009, FBGN0010453, FBGN0002526, FBGN0002527, FBGN0000299, FBGN0003137, FBGN0001114, FBGN0010194, FBGN0038134, FBGN0015774, FBGN0015773	1152	13	5225	4.1867	0.000959507	5.99962e-05	0.00387393
INTERPRO	IPR006209:EGF	16	1.31579	2.40176e-06	FBGN0024836, FBGN0004449, FBGN0052702, FBGN0001075, FBGN0003719, FBGN0000119, FBGN0003425, FBGN0259685, FBGN0013997, FBGN0003984, FBGN0031879, FBGN0000463, FBGN0005672, FBGN0001402, FBGN0015609, FBGN0053196	977	22	4641	3.45473	0.00312221	0.000260557	0.00392218
GOTERM_MF_FAT	GO:0008092~cytoskeletal protein binding	59	4.85197	2.82621e-06	FBGN0083919, FBGN0000308, FBGN0082582, FBGN0011225, FBGN0030955, FBGN0051536, FBGN0053208, FBGN0087002, FBGN0035133, FBGN0019968, FBGN0035347, FBGN0014020, FBGN0013718, FBGN0028371, FBGN0010434, FBGN0032210, FBGN0259685, FBGN0029903, FBGN0020254, FBGN0037978, FBGN0038475, FBGN0000283, FBGN0028894, FBGN0037835, FBGN0052030, FBGN0022085, FBGN0004028, FBGN0000117, FBGN0051363, FBGN0011202, FBGN00867…	781	151	3520	1.76103	0.00205819	0.000257505	0.00428516
SP_PIR_KEYWORDS	neurogenesis	28	2.30263	3.25111e-06	FBGN0002734, FBGN0002735, FBGN0001981, FBGN0000022, FBGN0000635, FBGN0000636, FBGN0002629, FBGN0000463, FBGN0004907, FBGN0001965, FBGN0002932, FBGN0002643, FBGN0026178, FBGN0005630, FBGN0001624, FBGN0000414, FBGN0000413, FBGN0003425, FBGN0015773, FBGN0003326, FBGN0010109, FBGN0004839, FBGN0002561, FBGN0000180, FBGN0004170, FBGN0005672, FBGN0004878, FBGN0010415	1152	53	5225	2.39616	0.00109503	6.44465e-05	0.00442136
GOTERM_CC_FAT	GO:0005604~basement membrane	11	0.904605	3.57309e-06	FBGN0002528, FBGN0002526, FBGN0002527, FBGN0026403, FBGN0016075, FBGN0000299, FBGN0003137, FBGN0001402, FBGN0004002, FBGN0001114, FBGN0028573	543	11	2344	4.31676	0.00151028	0.000167922	0.00502419
GOTERM_BP_FAT	GO:0007391~dorsal closure	36	2.96053	3.53906e-06	FBGN0000308, FBGN0011225, FBGN0000490, FBGN0000117, FBGN0020249, FBGN0013997, FBGN0004009, FBGN0026319, FBGN0000578, FBGN0024234, FBGN0000299, FBGN0003731, FBGN0000229, FBGN0003254, FBGN0003396, FBGN0015396, FBGN0014020, FBGN0003053, FBGN0259212, FBGN0001624, FBGN0005634, FBGN0010434, FBGN0003177, FBGN0003507, FBGN0024555, FBGN0259685, FBGN0003486, FBGN0000723, FBGN0003328, FBGN0086901, FBGN00039…	801	73	3400	2.09327	0.00796287	9.40513e-05	0.0061711
GOTERM_BP_FAT	GO:0048592~eye morphogenesis	59	4.85197	3.6087e-06	FBGN0024836, FBGN0001075, FBGN0028386, FBGN0004009, FBGN0001235, FBGN0002525, FBGN0000658, FBGN0004907, FBGN0034367, FBGN0004569, FBGN0014020, FBGN0017590, FBGN0014343, FBGN0003651, FBGN0004595, FBGN0259685, FBGN0003460, FBGN0003326, FBGN0014388, FBGN0037657, FBGN0004859, FBGN0003892, FBGN0014011, FBGN0004583, FBGN0086896, FBGN0000490, FBGN0000117, FBGN0086898, FBGN0000119, FBGN0013725, FBGN00055…	801	144	3400	1.73915	0.00811893	9.4787e-05	0.00629253
GOTERM_BP_FAT	GO:0035287~head segmentation	11	0.904605	4.31855e-06	FBGN0000576, FBGN0004009, FBGN0001235, FBGN0000577, FBGN0003430, FBGN0003866, FBGN0004102, FBGN0001150, FBGN0000439, FBGN0001077, FBGN0086655	801	11	3400	4.24469	0.00970819	0.000112127	0.00753026
GOTERM_BP_FAT	GO:0055123~digestive system development	23	1.89145	5.02492e-06	FBGN0004893, FBGN0005634, FBGN0000411, FBGN0000490, FBGN0003448, FBGN0004956, FBGN0011723, FBGN0004198, FBGN0004009, FBGN0024244, FBGN0027108, FBGN0086901, FBGN0002525, FBGN0029006, FBGN0000659, FBGN0003731, FBGN0033652, FBGN0003749, FBGN0003900, FBGN0003254, FBGN0004456, FBGN0001325, FBGN0014020	801	38	3400	2.56916	0.0112871	0.000128984	0.00876191
GOTERM_BP_FAT	GO:0048546~digestive tract morphogenesis	23	1.89145	5.02492e-06	FBGN0004893, FBGN0005634, FBGN0000411, FBGN0000490, FBGN0003448, FBGN0004956, FBGN0011723, FBGN0004198, FBGN0004009, FBGN0024244, FBGN0027108, FBGN0086901, FBGN0002525, FBGN0029006, FBGN0000659, FBGN0003731, FBGN0033652, FBGN0003749, FBGN0003900, FBGN0003254, FBGN0004456, FBGN0001325, FBGN0014020	801	38	3400	2.56916	0.0112871	0.000128984	0.00876191
GOTERM_BP_FAT	GO:0007169~transmembrane receptor protein tyrosine kinase signaling pathway	36	2.96053	5.23191e-06	FBGN0010389, FBGN0023441, FBGN0003719, FBGN0003984, FBGN0015279, FBGN0001965, FBGN0033652, FBGN0003731, FBGN0001150, FBGN0051431, FBGN0023001, FBGN0014020, FBGN0000339, FBGN0035089, FBGN0003053, FBGN0016977, FBGN0000414, FBGN0032006, FBGN0005592, FBGN0004638, FBGN0003463, FBGN0020251, FBGN0004635, FBGN0024248, FBGN0014388, FBGN0086901, FBGN0003963, FBGN0001204, FBGN0020299, FBGN0005672, FBGN00029…	801	74	3400	2.06499	0.0117493	0.000132788	0.00912282
GOTERM_BP_FAT	GO:0035051~cardiac cell differentiation	12	0.986842	5.60464e-06	FBGN0000014, FBGN0004009, FBGN0035954, FBGN0002543, FBGN0010389, FBGN0028789, FBGN0035956, FBGN0000490, FBGN0003117, FBGN0003651, FBGN0004110, FBGN0003118	801	13	3400	3.91818	0.0125811	0.000140667	0.00977271
GOTERM_BP_FAT	GO:0035150~regulation of tube size	14	1.15132	5.66972e-06	FBGN0259211, FBGN0001320, FBGN0036901, FBGN0010434, FBGN0000490, FBGN0024248, FBGN0013997, FBGN0000635, FBGN0015777, FBGN0002968, FBGN0003254, FBGN0010238, FBGN0001987, FBGN0014020	801	17	3400	3.49563	0.0127263	0.000140737	0.0098862
GOTERM_BP_FAT	GO:0007494~midgut development	14	1.15132	5.66972e-06	FBGN0011656, FBGN0003866, FBGN0001250, FBGN0003507, FBGN0003002, FBGN0004862, FBGN0003486, FBGN0011723, FBGN0000014, FBGN0000015, FBGN0003328, FBGN0086901, FBGN0004456, FBGN0003396	801	17	3400	3.49563	0.0127263	0.000140737	0.0098862
GOTERM_BP_FAT	GO:0035277~spiracle morphogenesis, open tracheal system	13	1.06908	5.96196e-06	FBGN0000576, FBGN0004009, FBGN0000015, FBGN0004198, FBGN0000577, FBGN0004859, FBGN0086901, FBGN0085432, FBGN0005672, FBGN0003731, FBGN0003749, FBGN0004579, FBGN0014020	801	15	3400	3.67873	0.0133778	0.000146382	0.0103957
GOTERM_BP_FAT	GO:0030707~ovarian follicle cell development	53	4.35855	6.66356e-06	FBGN0002914, FBGN0011225, FBGN0000307, FBGN0028386, FBGN0004861, FBGN0004009, FBGN0003984, FBGN0025865, FBGN0004569, FBGN0003371, FBGN0000339, FBGN0032006, FBGN0011766, FBGN0014343, FBGN0011763, FBGN0014388, FBGN0004859, FBGN0000180, FBGN0026238, FBGN0086902, FBGN0014380, FBGN0003892, FBGN0086655, FBGN0011656, FBGN0000490, FBGN0000117, FBGN0086897, FBGN0004956, FBGN0000578, FBGN0000636, FBGN00242…	801	127	3400	1.77141	0.0149403	0.000161847	0.011619
GOTERM_BP_FAT	GO:0016055~Wnt receptor signaling pathway	28	2.30263	7.22177e-06	FBGN0041604, FBGN0024836, FBGN0003866, FBGN0015024, FBGN0044028, FBGN0000117, FBGN0038134, FBGN0000119, FBGN0004009, FBGN0087002, FBGN0016797, FBGN0000658, FBGN0085432, FBGN0027535, FBGN0000229, FBGN0003371, FBGN0014020, FBGN0250823, FBGN0016977, FBGN0010453, FBGN0001085, FBGN0020251, FBGN0015380, FBGN0024245, FBGN0037657, FBGN0011577, FBGN0010194, FBGN0002945	801	52	3400	2.2856	0.0161817	0.000173539	0.0125923
GOTERM_BP_FAT	GO:0007422~peripheral nervous system development	32	2.63158	9.89501e-06	FBGN0001981, FBGN0033159, FBGN0024277, FBGN0013725, FBGN0000022, FBGN0003984, FBGN0013997, FBGN0002526, FBGN0001235, FBGN0000463, FBGN0003731, FBGN0002932, FBGN0001987, FBGN0023001, FBGN0003396, FBGN0014020, FBGN0016977, FBGN0001624, FBGN0000413, FBGN0014343, FBGN0004635, FBGN0004595, FBGN0010473, FBGN0000014, FBGN0004198, FBGN0002561, FBGN0004170, FBGN0005672, FBGN0003205, FBGN0003892, FBGN00866…	801	64	3400	2.12235	0.022105	0.000235267	0.0172532
SMART	SM00181:EGF	21	1.72697	1.39061e-05	FBGN0024836, FBGN0031981, FBGN0052702, FBGN0004449, FBGN0027594, FBGN0001075, FBGN0000119, FBGN0003425, FBGN0054003, FBGN0259685, FBGN0051999, FBGN0013997, FBGN0003984, FBGN0031879, FBGN0000463, FBGN0026403, FBGN0051314, FBGN0005672, FBGN0001402, FBGN0015609, FBGN0053196	593	32	2267	2.5088	0.00388616	0.00097296	0.0183856
GOTERM_CC_FAT	GO:0005911~cell-cell junction	25	2.05592	1.44141e-05	FBGN0004583, FBGN0243505, FBGN0000117, FBGN0040587, FBGN0004646, FBGN0013997, FBGN0000636, FBGN0027108, FBGN0000463, FBGN0015609, FBGN0010238, FBGN0034367, FBGN0001987, FBGN0026178, FBGN0001624, FBGN0259212, FBGN0010434, FBGN0028373, FBGN0003177, FBGN0259685, FBGN0015777, FBGN0002968, FBGN0000163, FBGN0085408, FBGN0000547	543	46	2344	2.34606	0.00607864	0.000609533	0.0202664
GOTERM_BP_FAT	GO:0007439~ectodermal gut development	22	1.80921	1.27054e-05	FBGN0004893, FBGN0005634, FBGN0000411, FBGN0000490, FBGN0003448, FBGN0004956, FBGN0011723, FBGN0004198, FBGN0004009, FBGN0024244, FBGN0027108, FBGN0086901, FBGN0029006, FBGN0000659, FBGN0003731, FBGN0033652, FBGN0003749, FBGN0003900, FBGN0003254, FBGN0004456, FBGN0001325, FBGN0014020	801	37	3400	2.52387	0.0282936	0.00029893	0.0221528
GOTERM_BP_FAT	GO:0048547~gut morphogenesis	22	1.80921	1.27054e-05	FBGN0004893, FBGN0005634, FBGN0000411, FBGN0000490, FBGN0003448, FBGN0004956, FBGN0011723, FBGN0004198, FBGN0004009, FBGN0024244, FBGN0027108, FBGN0086901, FBGN0029006, FBGN0000659, FBGN0003731, FBGN0033652, FBGN0003749, FBGN0003900, FBGN0003254, FBGN0004456, FBGN0001325, FBGN0014020	801	37	3400	2.52387	0.0282936	0.00029893	0.0221528
GOTERM_BP_FAT	GO:0048567~ectodermal gut morphogenesis	22	1.80921	1.27054e-05	FBGN0004893, FBGN0005634, FBGN0000411, FBGN0000490, FBGN0003448, FBGN0004956, FBGN0011723, FBGN0004198, FBGN0004009, FBGN0024244, FBGN0027108, FBGN0086901, FBGN0029006, FBGN0000659, FBGN0003731, FBGN0033652, FBGN0003749, FBGN0003900, FBGN0003254, FBGN0004456, FBGN0001325, FBGN0014020	801	37	3400	2.52387	0.0282936	0.00029893	0.0221528
GOTERM_BP_FAT	GO:0042063~gliogenesis	22	1.80921	1.27054e-05	FBGN0250823, FBGN0016977, FBGN0010389, FBGN0010434, FBGN0005592, FBGN0014179, FBGN0034013, FBGN0003425, FBGN0004595, FBGN0001090, FBGN0003460, FBGN0013997, FBGN0015777, FBGN0000463, FBGN0001204, FBGN0039338, FBGN0002968, FBGN0003205, FBGN0028894, FBGN0086655, FBGN0014020, FBGN0020278	801	37	3400	2.52387	0.0282936	0.00029893	0.0221528
GOTERM_BP_FAT	GO:0007156~homophilic cell adhesion	15	1.23355	1.31353e-05	FBGN0024836, FBGN0017590, FBGN0001085, FBGN0039928, FBGN0001075, FBGN0036715, FBGN0000497, FBGN0005775, FBGN0000635, FBGN0000636, FBGN0003285, FBGN0015609, FBGN0010238, FBGN0039709, FBGN0000547	801	20	3400	3.18352	0.0292369	0.000305858	0.0229023
GOTERM_CC_FAT	GO:0044420~extracellular matrix part	11	0.904605	1.70042e-05	FBGN0002528, FBGN0002526, FBGN0002527, FBGN0026403, FBGN0016075, FBGN0000299, FBGN0003137, FBGN0001402, FBGN0004002, FBGN0001114, FBGN0028573	543	12	2344	3.95703	0.00716702	0.00065368	0.0239078
GOTERM_BP_FAT	GO:0035222~wing disc pattern formation	27	2.22039	1.64381e-05	FBGN0041604, FBGN0003866, FBGN0002735, FBGN0044028, FBGN0027594, FBGN0000490, FBGN0028386, FBGN0000497, FBGN0004009, FBGN0000577, FBGN0024234, FBGN0000463, FBGN0003731, FBGN0003396, FBGN0003053, FBGN0037700, FBGN0013718, FBGN0010651, FBGN0029905, FBGN0028552, FBGN0004859, FBGN0011577, FBGN0001269, FBGN0003892, FBGN0040071, FBGN0003118, FBGN0039709	801	51	3400	2.24719	0.0364529	0.000378846	0.0286603
GOTERM_BP_FAT	GO:0048333~mesodermal cell differentiation	10	0.822368	1.68714e-05	FBGN0000014, FBGN0010389, FBGN0085432, FBGN0003900, FBGN0003507, FBGN0003448, FBGN0004863, FBGN0002643, FBGN0004110, FBGN0004862	801	10	3400	4.24469	0.0373956	0.000384903	0.0294156
GOTERM_BP_FAT	GO:0001710~mesodermal cell fate commitment	10	0.822368	1.68714e-05	FBGN0000014, FBGN0010389, FBGN0085432, FBGN0003900, FBGN0003507, FBGN0003448, FBGN0004863, FBGN0002643, FBGN0004110, FBGN0004862	801	10	3400	4.24469	0.0373956	0.000384903	0.0294156
GOTERM_BP_FAT	GO:0008586~imaginal disc-derived wing vein morphogenesis	17	1.39803	1.7691e-05	FBGN0000490, FBGN0003175, FBGN0086896, FBGN0003719, FBGN0003463, FBGN0004635, FBGN0003984, FBGN0037657, FBGN0024234, FBGN0000463, FBGN0086901, FBGN0011577, FBGN0041184, FBGN0003731, FBGN0002931, FBGN0004579, FBGN0003396	801	25	3400	2.88639	0.0391764	0.000399564	0.0308445
GOTERM_BP_FAT	GO:0035218~leg disc development	19	1.5625	1.89658e-05	FBGN0004893, FBGN0003866, FBGN0086896, FBGN0000490, FBGN0011764, FBGN0004863, FBGN0004635, FBGN0000497, FBGN0025525, FBGN0004009, FBGN0003984, FBGN0001235, FBGN0024244, FBGN0000463, FBGN0005771, FBGN0000658, FBGN0011577, FBGN0003731, FBGN0086655	801	30	3400	2.68831	0.0419393	0.00042411	0.0330668
GOTERM_BP_FAT	GO:0007432~salivary gland boundary specification	12	0.986842	2.05918e-05	FBGN0024250, FBGN0001235, FBGN0002543, FBGN0005631, FBGN0000659, FBGN0005672, FBGN0011592, FBGN0034013, FBGN0003425, FBGN0004635, FBGN0004456, FBGN0015774	801	14	3400	3.63831	0.045452	0.000455949	0.0359012
GOTERM_BP_FAT	GO:0001745~compound eye morphogenesis	54	4.44079	2.29464e-05	FBGN0024836, FBGN0001075, FBGN0004009, FBGN0001235, FBGN0002525, FBGN0000658, FBGN0004907, FBGN0034367, FBGN0004569, FBGN0014020, FBGN0017590, FBGN0014343, FBGN0003651, FBGN0004595, FBGN0259685, FBGN0003460, FBGN0003326, FBGN0014388, FBGN0037657, FBGN0014011, FBGN0004583, FBGN0086896, FBGN0000490, FBGN0000117, FBGN0086898, FBGN0000119, FBGN0005561, FBGN0259676, FBGN0013725, FBGN0000497, FBGN00004…	801	135	3400	1.69788	0.0505158	0.000503139	0.0400055
GOTERM_BP_FAT	GO:0035215~genital disc development	16	1.31579	2.35493e-05	FBGN0005592, FBGN0001981, FBGN0000490, FBGN0011236, FBGN0004635, FBGN0000014, FBGN0000635, FBGN0004009, FBGN0000015, FBGN0000577, FBGN0004859, FBGN0003731, FBGN0005672, FBGN0003892, FBGN0004569, FBGN0003118	801	23	3400	2.95283	0.0518082	0.000511393	0.0410565
INTERPRO	IPR001715:Calponin-like actin-binding	14	1.15132	2.56113e-05	FBGN0058354, FBGN0028371, FBGN0034403, FBGN0032633, FBGN0022085, FBGN0013733, FBGN0029881, FBGN0053208, FBGN0034180, FBGN0004167, FBGN0040068, FBGN0250788, FBGN0027066, FBGN0085446	977	20	4641	3.32518	0.0327965	0.00256181	0.041817
GOTERM_BP_FAT	GO:0048589~developmental growth	27	2.22039	2.56544e-05	FBGN0001942, FBGN0033159, FBGN0000490, FBGN0000117, FBGN0001075, FBGN0004863, FBGN0004009, FBGN0016797, FBGN0000658, FBGN0015609, FBGN0035133, FBGN0000229, FBGN0029933, FBGN0003371, FBGN0259212, FBGN0001085, FBGN0023388, FBGN0024248, FBGN0000723, FBGN0015907, FBGN0003659, FBGN0002968, FBGN0003205, FBGN0010194, FBGN0086676, FBGN0085445, FBGN0086655, FBGN0014011	801	52	3400	2.20398	0.0563067	0.000551791	0.0447258
GOTERM_BP_FAT	GO:0009952~anterior/posterior pattern formation	42	3.45395	2.63071e-05	FBGN0000308, FBGN0000490, FBGN0024371, FBGN0086897, FBGN0003719, FBGN0003512, FBGN0004009, FBGN0021776, FBGN0003978, FBGN0000463, FBGN0000577, FBGN0003430, FBGN0001965, FBGN0003731, FBGN0001150, FBGN0003396, FBGN0000339, FBGN0001320, FBGN0035089, FBGN0003053, FBGN0004893, FBGN0052133, FBGN0003721, FBGN0004102, FBGN0004638, FBGN0003463, FBGN0000014, FBGN0000015, FBGN0014388, FBGN0004859, FBGN00039…	801	97	3400	1.83791	0.0576971	0.000560489	0.0458634
INTERPRO	IPR002049:EGF-like, laminin	10	0.822368	2.83569e-05	FBGN0002528, FBGN0024836, FBGN0002526, FBGN0002527, FBGN0031981, FBGN0001402, FBGN0027594, FBGN0004002, FBGN0015774, FBGN0015773	977	11	4641	4.31841	0.0362479	0.00263375	0.0462989
GOTERM_BP_FAT	GO:0007163~establishment or maintenance of cell polarity	40	3.28947	2.82853e-05	FBGN0024836, FBGN0243505, FBGN0086896, FBGN0000117, FBGN0086897, FBGN0086898, FBGN0001075, FBGN0040587, FBGN0000497, FBGN0013997, FBGN0004009, FBGN0016797, FBGN0000463, FBGN0000658, FBGN0003731, FBGN0015609, FBGN0004569, FBGN0019968, FBGN0014020, FBGN0000339, FBGN0003053, FBGN0010453, FBGN0016977, FBGN0259212, FBGN0001624, FBGN0005634, FBGN0010434, FBGN0001085, FBGN0003177, FBGN0014343, FBGN00036…	801	91	3400	1.8658	0.0618987	0.000596993	0.0493113
GOTERM_BP_FAT	GO:0035214~eye-antennal disc development	21	1.72697	3.15001e-05	FBGN0039286, FBGN0003866, FBGN0004102, FBGN0019650, FBGN0000490, FBGN0003302, FBGN0004863, FBGN0004956, FBGN0003002, FBGN0025525, FBGN0003460, FBGN0004198, FBGN0000463, FBGN0005771, FBGN0003731, FBGN0003205, FBGN0004579, FBGN0003892, FBGN0004569, FBGN0000320, FBGN0003118	801	36	3400	2.47607	0.0686869	0.00065867	0.0549145
INTERPRO	IPR003961:Fibronectin, type III	18	1.48026	3.50168e-05	FBGN0017590, FBGN0024189, FBGN0005631, FBGN0033159, FBGN0029082, FBGN0011592, FBGN0051721, FBGN0010473, FBGN0000635, FBGN0002543, FBGN0085400, FBGN0002968, FBGN0002306, FBGN0004368, FBGN0039000, FBGN0005666, FBGN0000547, FBGN0039709	977	31	4641	2.75821	0.0445689	0.00303489	0.0571697
SP_PIR_KEYWORDS	membrane	141	11.5954	4.24822e-05	FBGN0041604, FBGN0041605, FBGN0024836, FBGN0010389, FBGN0031695, FBGN0015558, FBGN0032120, FBGN0024150, FBGN0029082, FBGN0032693, FBGN0034013, FBGN0001075, FBGN0037153, FBGN0027535, FBGN0045064, FBGN0019624, FBGN0030766, FBGN0036494, FBGN0014020, FBGN0036115, FBGN0000339, FBGN0029114, FBGN0039928, FBGN0051116, FBGN0259685, FBGN0010473, FBGN0014388, FBGN0259244, FBGN0023416, FBGN0053774, FBGN00143…	1152	475	5225	1.34635	0.0142148	0.000795062	0.0577595
GOTERM_BP_FAT	GO:0055002~striated muscle cell development	19	1.5625	3.53941e-05	FBGN0011656, FBGN0025790, FBGN0010389, FBGN0005634, FBGN0001250, FBGN0004028, FBGN0023388, FBGN0053208, FBGN0086783, FBGN0000635, FBGN0014388, FBGN0083228, FBGN0003149, FBGN0001123, FBGN0003900, FBGN0086676, FBGN0003371, FBGN0004169, FBGN0003118	801	31	3400	2.60159	0.0768436	0.000733278	0.061701
GOTERM_BP_FAT	GO:0055001~muscle cell development	19	1.5625	3.53941e-05	FBGN0011656, FBGN0025790, FBGN0010389, FBGN0005634, FBGN0001250, FBGN0004028, FBGN0023388, FBGN0053208, FBGN0086783, FBGN0000635, FBGN0014388, FBGN0083228, FBGN0003149, FBGN0001123, FBGN0003900, FBGN0086676, FBGN0003371, FBGN0004169, FBGN0003118	801	31	3400	2.60159	0.0768436	0.000733278	0.061701
UP_SEQ_FEATURE	compositionally biased region:Poly-Ala	33	2.71382	3.91518e-05	FBGN0045852, FBGN0004583, FBGN0015558, FBGN0015288, FBGN0003866, FBGN0028382, FBGN0001981, FBGN0036548, FBGN0000576, FBGN0003430, FBGN0003977, FBGN0001150, FBGN0000320, FBGN0001320, FBGN0259211, FBGN0000411, FBGN0011766, FBGN0003507, FBGN0011764, FBGN0003460, FBGN0024248, FBGN0011723, FBGN0085424, FBGN0000014, FBGN0000015, FBGN0038934, FBGN0014963, FBGN0259244, FBGN0259165, FBGN0003117, FBGN00101…	424	70	1765	1.96243	0.048396	0.00706157	0.0637043
GOTERM_BP_FAT	GO:0007398~ectoderm development	26	2.13816	3.67417e-05	FBGN0003866, FBGN0000490, FBGN0086898, FBGN0001075, FBGN0000497, FBGN0004009, FBGN0000463, FBGN0002932, FBGN0001987, FBGN0023001, FBGN0002643, FBGN0003396, FBGN0014020, FBGN0001320, FBGN0003053, FBGN0010453, FBGN0010434, FBGN0005634, FBGN0004394, FBGN0001085, FBGN0003463, FBGN0003963, FBGN0004859, FBGN0000180, FBGN0003117, FBGN0025776	801	50	3400	2.20724	0.0796499	0.000754271	0.0640496
SP_PIR_KEYWORDS	zinc finger	20	1.64474	5.02025e-05	FBGN0001320, FBGN0004893, FBGN0003866, FBGN0001138, FBGN0001981, FBGN0003507, FBGN0011236, FBGN0003448, FBGN0000459, FBGN0003651, FBGN0003002, FBGN0003512, FBGN0003963, FBGN0004859, FBGN0003862, FBGN0004579, FBGN0005642, FBGN0002932, FBGN0001325, FBGN0004878	1152	36	5225	2.51977	0.0167764	0.00089006	0.0682529
GOTERM_BP_FAT	GO:0007442~hindgut morphogenesis	20	1.64474	4.46807e-05	FBGN0004893, FBGN0005634, FBGN0000411, FBGN0000490, FBGN0003448, FBGN0004956, FBGN0011723, FBGN0004198, FBGN0004009, FBGN0024244, FBGN0086901, FBGN0029006, FBGN0000659, FBGN0003731, FBGN0033652, FBGN0003749, FBGN0003900, FBGN0003254, FBGN0001325, FBGN0014020	801	34	3400	2.49688	0.0960091	0.000908919	0.077884
GOTERM_BP_FAT	GO:0007367~segment polarity determination	18	1.48026	4.96053e-05	FBGN0041604, FBGN0001148, FBGN0024194, FBGN0024836, FBGN0004567, FBGN0003300, FBGN0000117, FBGN0020251, FBGN0004009, FBGN0000577, FBGN0004859, FBGN0039016, FBGN0085432, FBGN0003731, FBGN0027535, FBGN0003892, FBGN0003371, FBGN0002945	801	29	3400	2.63464	0.10601	0.00100005	0.0864647
GOTERM_BP_FAT	GO:0035151~regulation of tube size, open tracheal system	12	0.986842	6.08239e-05	FBGN0001320, FBGN0259211, FBGN0036901, FBGN0000635, FBGN0013997, FBGN0015777, FBGN0010434, FBGN0000490, FBGN0002968, FBGN0010238, FBGN0001987, FBGN0024248	801	15	3400	3.39576	0.128383	0.00121524	0.10601
GOTERM_BP_FAT	GO:0009954~proximal/distal pattern formation	11	0.904605	6.98598e-05	FBGN0003984, FBGN0004009, FBGN0001235, FBGN0003866, FBGN0010434, FBGN0000658, FBGN0003731, FBGN0000490, FBGN0001987, FBGN0004635, FBGN0086655	801	13	3400	3.59166	0.145995	0.00138342	0.121749
SP_PIR_KEYWORDS	nucleus	172	14.1447	9.19747e-05	FBGN0003741, FBGN0002914, FBGN0045852, FBGN0004567, FBGN0036548, FBGN0039937, FBGN0001077, FBGN0027885, FBGN0003430, FBGN0027330, FBGN0002525, FBGN0033459, FBGN0003749, FBGN0028473, FBGN0010287, FBGN0032298, FBGN0035954, FBGN0033540, FBGN0004893, FBGN0033379, FBGN0035956, FBGN0005411, FBGN0029905, FBGN0011236, FBGN0004828, FBGN0004698, FBGN0003651, FBGN0000439, FBGN0039218, FBGN0011723, FBGN00101…	1152	607	5225	1.28521	0.0305214	0.00154864	0.125011
GOTERM_MF_FAT	GO:0001871~pattern binding	12	0.986842	8.55314e-05	FBGN0026077, FBGN0036901, FBGN0014033, FBGN0023479, FBGN0037906, FBGN0005631, FBGN0051973, FBGN0052209, FBGN0020377, FBGN0043575, FBGN0052499, FBGN0250907	781	16	3520	3.38028	0.0604508	0.00690439	0.129609
GOTERM_MF_FAT	GO:0030247~polysaccharide binding	12	0.986842	8.55314e-05	FBGN0026077, FBGN0036901, FBGN0014033, FBGN0023479, FBGN0037906, FBGN0005631, FBGN0051973, FBGN0052209, FBGN0020377, FBGN0043575, FBGN0052499, FBGN0250907	781	16	3520	3.38028	0.0604508	0.00690439	0.129609
GOTERM_BP_FAT	GO:0007548~sex differentiation	20	1.64474	7.64748e-05	FBGN0003741, FBGN0010453, FBGN0010389, FBGN0000490, FBGN0011236, FBGN0001077, FBGN0025525, FBGN0004110, FBGN0000014, FBGN0000635, FBGN0004198, FBGN0004009, FBGN0000015, FBGN0000577, FBGN0016797, FBGN0002525, FBGN0003659, FBGN0029933, FBGN0000320, FBGN0259220, FBGN0027364	801	35	3400	2.42554	0.158663	0.00150116	0.13327
SP_PIR_KEYWORDS	receptor	30	2.46711	0.000103408	FBGN0024836, FBGN0010389, FBGN0001250, FBGN0034013, FBGN0041244, FBGN0026319, FBGN0016797, FBGN0004118, FBGN0034657, FBGN0003731, FBGN0030748, FBGN0030766, FBGN0004456, FBGN0001320, FBGN0032006, FBGN0011286, FBGN0005592, FBGN0029114, FBGN0001085, FBGN0020377, FBGN0051660, FBGN0003651, FBGN0015380, FBGN0024245, FBGN0004839, FBGN0003328, FBGN0014033, FBGN0002306, FBGN0004368, FBGN0003892	1152	68	5225	2.001	0.03425	0.00165816	0.140541
GOTERM_CC_FAT	GO:0044448~cell cortex part	21	1.72697	0.000104852	FBGN0002466, FBGN0001624, FBGN0005634, FBGN0243505, FBGN0004243, FBGN0025739, FBGN0023388, FBGN0004595, FBGN0011202, FBGN0021776, FBGN0010300, FBGN0026319, FBGN0250789, FBGN0004167, FBGN0011710, FBGN0026361, FBGN0250788, FBGN0034367, FBGN0000163, FBGN0085408, FBGN0020278	543	39	2344	2.32441	0.0433853	0.00368939	0.147336
INTERPRO	IPR001791:Laminin G	10	0.822368	9.2209e-05	FBGN0013997, FBGN0024836, FBGN0002526, FBGN0032683, FBGN0001402, FBGN0015609, FBGN0004002, FBGN0001075, FBGN0003425, FBGN0259685	977	12	4641	3.95855	0.113134	0.00747577	0.150478
INTERPRO	IPR012680:Laminin G, subdomain 2	10	0.822368	9.2209e-05	FBGN0031879, FBGN0013997, FBGN0024836, FBGN0002526, FBGN0032683, FBGN0001402, FBGN0015609, FBGN0004002, FBGN0001075, FBGN0259685	977	12	4641	3.95855	0.113134	0.00747577	0.150478
GOTERM_BP_FAT	GO:0007427~epithelial cell migration, open tracheal system	14	1.15132	8.9529e-05	FBGN0001320, FBGN0005592, FBGN0005631, FBGN0001981, FBGN0001250, FBGN0000490, FBGN0003425, FBGN0020251, FBGN0086783, FBGN0086901, FBGN0020299, FBGN0003254, FBGN0004579, FBGN0004456	801	20	3400	2.97129	0.183114	0.00174206	0.156003
GOTERM_BP_FAT	GO:0010631~epithelial cell migration	14	1.15132	8.9529e-05	FBGN0001320, FBGN0005592, FBGN0005631, FBGN0001981, FBGN0001250, FBGN0000490, FBGN0003425, FBGN0020251, FBGN0086783, FBGN0086901, FBGN0020299, FBGN0003254, FBGN0004579, FBGN0004456	801	20	3400	2.97129	0.183114	0.00174206	0.156003
GOTERM_BP_FAT	GO:0040007~growth	31	2.54934	9.04218e-05	FBGN0001942, FBGN0033159, FBGN0000490, FBGN0000117, FBGN0001075, FBGN0004863, FBGN0004009, FBGN0015279, FBGN0024234, FBGN0016797, FBGN0000658, FBGN0015609, FBGN0035133, FBGN0000229, FBGN0029933, FBGN0003371, FBGN0259212, FBGN0001085, FBGN0011766, FBGN0023388, FBGN0024248, FBGN0000723, FBGN0015907, FBGN0003659, FBGN0002968, FBGN0003205, FBGN0015806, FBGN0086676, FBGN0010194, FBGN0086655, FBGN00854…	801	67	3400	1.96396	0.184759	0.00174439	0.157557
UP_SEQ_FEATURE	zinc finger region:C2H2-type 2	18	1.48026	0.000107038	FBGN0045852, FBGN0005630, FBGN0004893, FBGN0003866, FBGN0001981, FBGN0011236, FBGN0003448, FBGN0000459, FBGN0003002, FBGN0003512, FBGN0003963, FBGN0004859, FBGN0000283, FBGN0033459, FBGN0004579, FBGN0005642, FBGN0001325, FBGN0004878	424	30	1765	2.49764	0.12683	0.0168102	0.174073
INTERPRO	IPR001881:EGF-like calcium-binding	12	0.986842	0.000118646	FBGN0051999, FBGN0031879, FBGN0024836, FBGN0000463, FBGN0031981, FBGN0026403, FBGN0052702, FBGN0015609, FBGN0003719, FBGN0003425, FBGN0259685, FBGN0053196	977	17	4641	3.35312	0.143145	0.00904625	0.193582
INTERPRO	IPR000152:EGF-type aspartate/asparagine hydroxylation conserved site	12	0.986842	0.000118646	FBGN0051999, FBGN0031879, FBGN0000463, FBGN0031981, FBGN0026403, FBGN0052702, FBGN0015609, FBGN0003719, FBGN0000119, FBGN0003425, FBGN0259685, FBGN0053196	977	17	4641	3.35312	0.143145	0.00904625	0.193582
GOTERM_BP_FAT	GO:0016203~muscle attachment	13	1.06908	0.000118367	FBGN0003887, FBGN0005634, FBGN0001250, FBGN0015930, FBGN0013733, FBGN0015380, FBGN0024245, FBGN0003984, FBGN0017397, FBGN0032683, FBGN0003731, FBGN0004456, FBGN0014020	801	18	3400	3.06561	0.234638	0.00226359	0.206203
GOTERM_CC_FAT	GO:0005912~adherens junction	20	1.64474	0.000153018	FBGN0083919, FBGN0004583, FBGN0259212, FBGN0243505, FBGN0000117, FBGN0003177, FBGN0015930, FBGN0013733, FBGN0259685, FBGN0011202, FBGN0020254, FBGN0000723, FBGN0003328, FBGN0000578, FBGN0000463, FBGN0035101, FBGN0034367, FBGN0000163, FBGN0000547, FBGN0010415	543	37	2344	2.33338	0.062681	0.00496697	0.214951
UP_SEQ_FEATURE	domain:Ig-like C2-type 1	13	1.06908	0.000137525	FBGN0010389, FBGN0005592, FBGN0003137, FBGN0011828, FBGN0000071, FBGN0010473, FBGN0000635, FBGN0000636, FBGN0004839, FBGN0003285, FBGN0002968, FBGN0010238, FBGN0001257	424	18	1765	3.00642	0.159918	0.0191755	0.2236
UP_SEQ_FEATURE	domain:Ig-like C2-type 2	13	1.06908	0.000137525	FBGN0010389, FBGN0005592, FBGN0003137, FBGN0011828, FBGN0000071, FBGN0010473, FBGN0000635, FBGN0000636, FBGN0004839, FBGN0003285, FBGN0002968, FBGN0010238, FBGN0001257	424	18	1765	3.00642	0.159918	0.0191755	0.2236
SMART	SM00180:EGF_Lam	10	0.822368	0.00017507	FBGN0002528, FBGN0024836, FBGN0002526, FBGN0002527, FBGN0031981, FBGN0001402, FBGN0027594, FBGN0004002, FBGN0015774, FBGN0015773	593	11	2267	3.47539	0.0478417	0.00975689	0.231237
GOTERM_CC_FAT	GO:0016327~apicolateral plasma membrane	21	1.72697	0.000165166	FBGN0004583, FBGN0001624, FBGN0259212, FBGN0010434, FBGN0243505, FBGN0000117, FBGN0040587, FBGN0259685, FBGN0013997, FBGN0015777, FBGN0000636, FBGN0000463, FBGN0002968, FBGN0004167, FBGN0250788, FBGN0034367, FBGN0010238, FBGN0000163, FBGN0001987, FBGN0026178, FBGN0085408	543	40	2344	2.2663	0.0674858	0.00497835	0.231998
GOTERM_BP_FAT	GO:0045137~development of primary sexual characteristics	15	1.23355	0.000133961	FBGN0010453, FBGN0010389, FBGN0011236, FBGN0001077, FBGN0004110, FBGN0025525, FBGN0000014, FBGN0000015, FBGN0004198, FBGN0000635, FBGN0000577, FBGN0016797, FBGN0002525, FBGN0000320, FBGN0027364	801	23	3400	2.76828	0.261134	0.00253995	0.233339
GOTERM_BP_FAT	GO:0001667~ameboidal cell migration	15	1.23355	0.000133961	FBGN0001320, FBGN0010389, FBGN0005592, FBGN0005631, FBGN0001981, FBGN0001250, FBGN0000490, FBGN0003425, FBGN0020251, FBGN0086783, FBGN0086901, FBGN0020299, FBGN0003254, FBGN0004579, FBGN0004456	801	23	3400	2.76828	0.261134	0.00253995	0.233339
GOTERM_BP_FAT	GO:0048619~embryonic hindgut morphogenesis	16	1.31579	0.00017914	FBGN0004893, FBGN0005634, FBGN0000490, FBGN0003448, FBGN0011723, FBGN0004198, FBGN0024244, FBGN0086901, FBGN0029006, FBGN0000659, FBGN0003731, FBGN0003749, FBGN0003900, FBGN0003254, FBGN0001325, FBGN0014020	801	26	3400	2.61212	0.332832	0.00336693	0.311919
GOTERM_BP_FAT	GO:0008037~cell recognition	19	1.5625	0.000181534	FBGN0005630, FBGN0005631, FBGN0001250, FBGN0033159, FBGN0011592, FBGN0013733, FBGN0003425, FBGN0015774, FBGN0005775, FBGN0015380, FBGN0000635, FBGN0000636, FBGN0250789, FBGN0035101, FBGN0015609, FBGN0250788, FBGN0004108, FBGN0004456, FBGN0010105	801	34	3400	2.37203	0.33643	0.0033837	0.31608
GOTERM_BP_FAT	GO:0008038~neuron recognition	19	1.5625	0.000181534	FBGN0005630, FBGN0005631, FBGN0001250, FBGN0033159, FBGN0011592, FBGN0013733, FBGN0003425, FBGN0015774, FBGN0005775, FBGN0015380, FBGN0000635, FBGN0000636, FBGN0250789, FBGN0035101, FBGN0015609, FBGN0250788, FBGN0004108, FBGN0004456, FBGN0010105	801	34	3400	2.37203	0.33643	0.0033837	0.31608
GOTERM_BP_FAT	GO:0045596~negative regulation of cell differentiation	28	2.30263	0.000182919	FBGN0001942, FBGN0028991, FBGN0028582, FBGN0001981, FBGN0000490, FBGN0000117, FBGN0004009, FBGN0010300, FBGN0000463, FBGN0003731, FBGN0015609, FBGN0002932, FBGN0004569, FBGN0002643, FBGN0000320, FBGN0011666, FBGN0016700, FBGN0014133, FBGN0005592, FBGN0014179, FBGN0003507, FBGN0004595, FBGN0000015, FBGN0014388, FBGN0003963, FBGN0035752, FBGN0000547, FBGN0003118	801	60	3400	1.98086	0.338505	0.00338159	0.318489
GOTERM_BP_FAT	GO:0007354~zygotic determination of anterior/posterior axis, embryo	14	1.15132	0.000184764	FBGN0001320, FBGN0035089, FBGN0003053, FBGN0004893, FBGN0004102, FBGN0000490, FBGN0003719, FBGN0003463, FBGN0003963, FBGN0001204, FBGN0001150, FBGN0001325, FBGN0003118, FBGN0003896	801	21	3400	2.8298	0.341256	0.00338791	0.321696
GOTERM_CC_FAT	GO:0070161~anchoring junction	20	1.64474	0.00024117	FBGN0083919, FBGN0004583, FBGN0259212, FBGN0243505, FBGN0000117, FBGN0003177, FBGN0015930, FBGN0013733, FBGN0259685, FBGN0011202, FBGN0020254, FBGN0000723, FBGN0003328, FBGN0000578, FBGN0000463, FBGN0035101, FBGN0034367, FBGN0000163, FBGN0000547, FBGN0010415	543	38	2344	2.27198	0.096995	0.00677873	0.338588
SMART	SM00033:CH	14	1.15132	0.000276297	FBGN0058354, FBGN0028371, FBGN0034403, FBGN0032633, FBGN0022085, FBGN0013733, FBGN0029881, FBGN0053208, FBGN0034180, FBGN0004167, FBGN0040068, FBGN0250788, FBGN0027066, FBGN0085446	593	20	2267	2.67605	0.0744563	0.0128129	0.364714
INTERPRO	IPR008957:Fibronectin, type III-like fold	15	1.23355	0.000226418	FBGN0024189, FBGN0005631, FBGN0033159, FBGN0029082, FBGN0011592, FBGN0051721, FBGN0010473, FBGN0000635, FBGN0002543, FBGN0085400, FBGN0002968, FBGN0002306, FBGN0004368, FBGN0005666, FBGN0000547	977	26	4641	2.74053	0.255342	0.016246	0.369117
GOTERM_BP_FAT	GO:0032504~multicellular organism reproduction	122	10.0329	0.000213231	FBGN0003741, FBGN0001942, FBGN0002914, FBGN0010389, FBGN0053348, FBGN0000042, FBGN0011225, FBGN0053246, FBGN0001077, FBGN0010501, FBGN0010300, FBGN0004907, FBGN0025865, FBGN0004569, FBGN0003371, FBGN0014020, FBGN0000339, FBGN0011236, FBGN0014870, FBGN0259685, FBGN0011723, FBGN0004227, FBGN0014388, FBGN0003659, FBGN0020299, FBGN0014380, FBGN0086655, FBGN0014011, FBGN0002781, FBGN0004959, FBGN00868…	801	391	3400	1.32443	0.382293	0.00387747	0.371174
GOTERM_BP_FAT	GO:0048609~reproductive process in a multicellular organism	122	10.0329	0.000213231	FBGN0003741, FBGN0001942, FBGN0002914, FBGN0010389, FBGN0053348, FBGN0000042, FBGN0011225, FBGN0053246, FBGN0001077, FBGN0010501, FBGN0010300, FBGN0004907, FBGN0025865, FBGN0004569, FBGN0003371, FBGN0014020, FBGN0000339, FBGN0011236, FBGN0014870, FBGN0259685, FBGN0011723, FBGN0004227, FBGN0014388, FBGN0003659, FBGN0020299, FBGN0014380, FBGN0086655, FBGN0014011, FBGN0002781, FBGN0004959, FBGN00868…	801	391	3400	1.32443	0.382293	0.00387747	0.371174
UP_SEQ_FEATURE	topological domain:Cytoplasmic	55	4.52303	0.0002423	FBGN0024836, FBGN0010389, FBGN0015558, FBGN0001075, FBGN0034013, FBGN0000658, FBGN0004118, FBGN0027535, FBGN0030766, FBGN0004456, FBGN0005592, FBGN0028373, FBGN0039928, FBGN0003463, FBGN0020251, FBGN0051116, FBGN0259685, FBGN0015380, FBGN0010473, FBGN0015777, FBGN0003328, FBGN0000180, FBGN0259244, FBGN0003089, FBGN0002968, FBGN0004512, FBGN0003892, FBGN0010105, FBGN0001250, FBGN0041244, FBGN00004…	424	148	1765	1.54696	0.264372	0.0302365	0.393637
SP_PIR_KEYWORDS	transmembrane	114	9.375	0.000293223	FBGN0024836, FBGN0010389, FBGN0015558, FBGN0032120, FBGN0029082, FBGN0024150, FBGN0034013, FBGN0001075, FBGN0037153, FBGN0027535, FBGN0045064, FBGN0030766, FBGN0036494, FBGN0036115, FBGN0000339, FBGN0029114, FBGN0031936, FBGN0039928, FBGN0051116, FBGN0259685, FBGN0010473, FBGN0259244, FBGN0023416, FBGN0053774, FBGN0010105, FBGN0004364, FBGN0001250, FBGN0040587, FBGN0039756, FBGN0041244, FBGN00139…	1152	385	5225	1.34301	0.094104	0.00448223	0.398042
INTERPRO	IPR013320:Concanavalin A-like lectin/glucanase, subgroup	12	0.986842	0.000247357	FBGN0031879, FBGN0013997, FBGN0024836, FBGN0002526, FBGN0032683, FBGN0031214, FBGN0001402, FBGN0015609, FBGN0004002, FBGN0001075, FBGN0003425, FBGN0259685	977	18	4641	3.16684	0.275373	0.0168097	0.403188
GOTERM_BP_FAT	GO:0006357~regulation of transcription from RNA polymerase II promoter	53	4.35855	0.000233633	FBGN0001138, FBGN0001981, FBGN0001077, FBGN0004862, FBGN0004009, FBGN0024250, FBGN0001235, FBGN0000659, FBGN0003749, FBGN0010287, FBGN0001320, FBGN0004893, FBGN0004656, FBGN0011766, FBGN0011763, FBGN0085424, FBGN0010109, FBGN0002561, FBGN0004859, FBGN0004170, FBGN0001269, FBGN0003900, FBGN0001325, FBGN0028982, FBGN0003896, FBGN0002734, FBGN0003866, FBGN0002735, FBGN0036811, FBGN0000117, FBGN00243…	801	142	3400	1.58429	0.410122	0.00421381	0.40662
SP_PIR_KEYWORDS	differentiation	41	3.37171	0.000304044	FBGN0003741, FBGN0011656, FBGN0045852, FBGN0002734, FBGN0002735, FBGN0001981, FBGN0000490, FBGN0015930, FBGN0011206, FBGN0000022, FBGN0000635, FBGN0000636, FBGN0003978, FBGN0002629, FBGN0000463, FBGN0004907, FBGN0001965, FBGN0013263, FBGN0002932, FBGN0029933, FBGN0002643, FBGN0026178, FBGN0004873, FBGN0005630, FBGN0000414, FBGN0001624, FBGN0000413, FBGN0004243, FBGN0003425, FBGN0259685, FBGN00157…	1152	109	5225	1.70605	0.0974025	0.00444568	0.412704
SP_PIR_KEYWORDS	lipoprotein	21	1.72697	0.00030543	FBGN0041604, FBGN0041605, FBGN0010453, FBGN0005586, FBGN0038134, FBGN0010348, FBGN0005775, FBGN0000071, FBGN0000635, FBGN0004009, FBGN0087002, FBGN0004908, FBGN0002525, FBGN0011577, FBGN0003205, FBGN0014380, FBGN0001123, FBGN0010194, FBGN0010238, FBGN0014011, FBGN0014020	1152	43	5225	2.21506	0.0978241	0.00428022	0.414581
GOTERM_BP_FAT	GO:0002164~larval development	23	1.89145	0.000247773	FBGN0001942, FBGN0037471, FBGN0001624, FBGN0010389, FBGN0024189, FBGN0000411, FBGN0004396, FBGN0011225, FBGN0000490, FBGN0014179, FBGN0003507, FBGN0015930, FBGN0020638, FBGN0020637, FBGN0082585, FBGN0004009, FBGN0026319, FBGN0015279, FBGN0250789, FBGN0004924, FBGN0003205, FBGN0033652, FBGN0002306, FBGN0034367	801	46	3400	2.12235	0.42867	0.00443292	0.431179
GOTERM_BP_FAT	GO:0007366~periodic partitioning by pair rule gene	8	0.657895	0.000249034	FBGN0024244, FBGN0004893, FBGN0003430, FBGN0004449, FBGN0003300, FBGN0003145, FBGN0001077, FBGN0003002	801	8	3400	4.24469	0.430296	0.00442043	0.43337
GOTERM_BP_FAT	GO:0010002~cardioblast differentiation	8	0.657895	0.000249034	FBGN0000014, FBGN0004009, FBGN0002543, FBGN0010389, FBGN0000490, FBGN0003117, FBGN0003651, FBGN0004110	801	8	3400	4.24469	0.430296	0.00442043	0.43337
GOTERM_BP_FAT	GO:0001763~morphogenesis of a branching structure	18	1.48026	0.000260137	FBGN0259211, FBGN0005592, FBGN0001981, FBGN0000490, FBGN0000117, FBGN0003177, FBGN0013733, FBGN0020251, FBGN0004635, FBGN0014388, FBGN0005771, FBGN0002525, FBGN0020299, FBGN0003205, FBGN0003254, FBGN0010452, FBGN0003118, FBGN0014020	801	32	3400	2.38764	0.444411	0.00458108	0.452649
GOTERM_BP_FAT	GO:0003006~reproductive developmental process	94	7.73026	0.000281803	FBGN0003741, FBGN0001942, FBGN0002914, FBGN0010389, FBGN0000308, FBGN0000042, FBGN0011225, FBGN0000307, FBGN0003719, FBGN0028386, FBGN0001077, FBGN0004861, FBGN0004110, FBGN0003984, FBGN0004009, FBGN0002525, FBGN0004907, FBGN0025865, FBGN0004569, FBGN0003371, FBGN0000339, FBGN0011666, FBGN0032006, FBGN0011766, FBGN0011236, FBGN0014343, FBGN0003463, FBGN0011763, FBGN0014388, FBGN0010109, FBGN00048…	801	289	3400	1.38063	0.470955	0.00492336	0.490261
GOTERM_CC_FAT	GO:0043296~apical junction complex	19	1.5625	0.000352315	FBGN0004583, FBGN0001624, FBGN0259212, FBGN0010434, FBGN0243505, FBGN0000117, FBGN0040587, FBGN0259685, FBGN0013997, FBGN0015777, FBGN0000636, FBGN0000463, FBGN0002968, FBGN0034367, FBGN0010238, FBGN0000163, FBGN0001987, FBGN0026178, FBGN0085408	543	36	2344	2.27829	0.138479	0.0092727	0.494269
GOTERM_CC_FAT	GO:0015629~actin cytoskeleton	26	2.13816	0.000365069	FBGN0083919, FBGN0000046, FBGN0000043, FBGN0000044, FBGN0000042, FBGN0000308, FBGN0086896, FBGN0011225, FBGN0004028, FBGN0011202, FBGN0026059, FBGN0086783, FBGN0250789, FBGN0003149, FBGN0004167, FBGN0250788, FBGN0012051, FBGN0004169, FBGN0002466, FBGN0003721, FBGN0005634, FBGN0004243, FBGN0051116, FBGN0010225, FBGN0004389, FBGN0085408	543	57	2344	1.96905	0.143116	0.00904429	0.51212
GOTERM_CC_FAT	GO:0031224~intrinsic to membrane	159	13.0757	0.000370898	FBGN0041604, FBGN0041605, FBGN0024836, FBGN0032946, FBGN0010389, FBGN0015558, FBGN0032120, FBGN0024150, FBGN0001075, FBGN0034013, FBGN0037153, FBGN0039738, FBGN0027535, FBGN0051431, FBGN0045064, FBGN0030766, FBGN0036494, FBGN0036115, FBGN0000339, FBGN0029114, FBGN0031936, FBGN0039928, FBGN0051116, FBGN0259685, FBGN0010473, FBGN0023416, FBGN0010105, FBGN0004364, FBGN0020762, FBGN0028541, FBGN00012…	543	553	2344	1.24117	0.145227	0.00867983	0.520277
GOTERM_MF_FAT	GO:0008083~growth factor activity	10	0.822368	0.000369454	FBGN0003984, FBGN0024234, FBGN0029002, FBGN0003659, FBGN0000490, FBGN0033652, FBGN0010194, FBGN0003463, FBGN0028894, FBGN0029933, FBGN0036752	781	13	3520	3.46696	0.236149	0.0265786	0.558724
KEGG_PATHWAY	dme04340:Hedgehog signaling pathway	10	0.822368	0.000557791	FBGN0004009, FBGN0250823, FBGN0024234, FBGN0004859, FBGN0000489, FBGN0015024, FBGN0000490, FBGN0038134, FBGN0003892, FBGN0003371	187	17	1125	3.53885	0.0489752	0.0489752	0.605137
GOTERM_BP_FAT	GO:0030855~epithelial cell differentiation	14	1.15132	0.000355223	FBGN0003053, FBGN0005634, FBGN0001085, FBGN0000490, FBGN0040587, FBGN0001075, FBGN0259685, FBGN0000497, FBGN0013997, FBGN0003963, FBGN0000658, FBGN0001987, FBGN0020278, FBGN0014020	801	22	3400	2.70117	0.551834	0.00615477	0.617621
GOTERM_BP_FAT	GO:0001738~morphogenesis of a polarized epithelium	27	2.22039	0.00036214	FBGN0024836, FBGN0243505, FBGN0086896, FBGN0086898, FBGN0001075, FBGN0000497, FBGN0004009, FBGN0000463, FBGN0000658, FBGN0003731, FBGN0015609, FBGN0000229, FBGN0004569, FBGN0014020, FBGN0003053, FBGN0010453, FBGN0001624, FBGN0259212, FBGN0005634, FBGN0001085, FBGN0014343, FBGN0003651, FBGN0259685, FBGN0026320, FBGN0003326, FBGN0014388, FBGN0000163	801	59	3400	1.94249	0.558784	0.0062265	0.62961
GOTERM_BP_FAT	GO:0048610~reproductive cellular process	94	7.73026	0.000369823	FBGN0001942, FBGN0002914, FBGN0010389, FBGN0000308, FBGN0000042, FBGN0011225, FBGN0000307, FBGN0003719, FBGN0028386, FBGN0001077, FBGN0004861, FBGN0010501, FBGN0004110, FBGN0003984, FBGN0004009, FBGN0004907, FBGN0025865, FBGN0004569, FBGN0003371, FBGN0014020, FBGN0000339, FBGN0011666, FBGN0032006, FBGN0011766, FBGN0014343, FBGN0003463, FBGN0011763, FBGN0011723, FBGN0014388, FBGN0004859, FBGN00036…	801	291	3400	1.37114	0.566379	0.00631019	0.642927
GOTERM_BP_FAT	GO:0048754~branching morphogenesis of a tube	17	1.39803	0.000372982	FBGN0259211, FBGN0005592, FBGN0001981, FBGN0000490, FBGN0000117, FBGN0003177, FBGN0013733, FBGN0020251, FBGN0014388, FBGN0005771, FBGN0002525, FBGN0020299, FBGN0003205, FBGN0003254, FBGN0010452, FBGN0003118, FBGN0014020	801	30	3400	2.40533	0.569464	0.00631623	0.648402
GOTERM_BP_FAT	GO:0060562~epithelial tube morphogenesis	17	1.39803	0.000372982	FBGN0259211, FBGN0005592, FBGN0001981, FBGN0000490, FBGN0000117, FBGN0003177, FBGN0013733, FBGN0020251, FBGN0014388, FBGN0005771, FBGN0002525, FBGN0020299, FBGN0003205, FBGN0003254, FBGN0010452, FBGN0003118, FBGN0014020	801	30	3400	2.40533	0.569464	0.00631623	0.648402
GOTERM_BP_FAT	GO:0060446~branching involved in open tracheal system development	17	1.39803	0.000372982	FBGN0259211, FBGN0005592, FBGN0001981, FBGN0000490, FBGN0000117, FBGN0003177, FBGN0013733, FBGN0020251, FBGN0014388, FBGN0005771, FBGN0002525, FBGN0020299, FBGN0003205, FBGN0003254, FBGN0010452, FBGN0003118, FBGN0014020	801	30	3400	2.40533	0.569464	0.00631623	0.648402
SMART	SM00282:LamG	10	0.822368	0.000538446	FBGN0013997, FBGN0024836, FBGN0002526, FBGN0032683, FBGN0001402, FBGN0015609, FBGN0004002, FBGN0001075, FBGN0003425, FBGN0259685	593	12	2267	3.18578	0.139985	0.0213132	0.709614
UP_SEQ_FEATURE	zinc finger region:C2H2-type 1	17	1.39803	0.000440944	FBGN0045852, FBGN0004893, FBGN0003866, FBGN0001981, FBGN0011236, FBGN0003448, FBGN0000459, FBGN0003512, FBGN0024244, FBGN0003963, FBGN0004859, FBGN0000283, FBGN0033459, FBGN0004579, FBGN0005642, FBGN0001325, FBGN0086655	424	30	1765	2.35888	0.428104	0.0495312	0.715266
SMART	SM00060:FN3	18	1.48026	0.00058238	FBGN0017590, FBGN0024189, FBGN0005631, FBGN0033159, FBGN0029082, FBGN0011592, FBGN0051721, FBGN0010473, FBGN0000635, FBGN0002543, FBGN0085400, FBGN0002968, FBGN0002306, FBGN0004368, FBGN0039000, FBGN0005666, FBGN0000547, FBGN0039709	593	31	2267	2.21977	0.150505	0.0201828	0.767309
INTERPRO	IPR002557:Chitin binding protein, peritrophin-A	7	0.575658	0.000490893	FBGN0026077, FBGN0036901, FBGN0023479, FBGN0051973, FBGN0052209, FBGN0052499, FBGN0250907	977	7	4641	4.75026	0.472338	0.0314595	0.798656
INTERPRO	IPR013162:CD80-like, immunoglobulin C2-set	7	0.575658	0.000490893	FBGN0000636, FBGN0003285, FBGN0250829, FBGN0024189, FBGN0085400, FBGN0029082, FBGN0000547	977	7	4641	4.75026	0.472338	0.0314595	0.798656
GOTERM_BP_FAT	GO:0007610~behavior	58	4.76974	0.000476285	FBGN0003741, FBGN0003888, FBGN0250876, FBGN0053348, FBGN0001981, FBGN0003435, FBGN0053207, FBGN0002526, FBGN0004907, FBGN0003371, FBGN0039678, FBGN0045842, FBGN0025790, FBGN0017590, FBGN0019643, FBGN0034468, FBGN0003425, FBGN0003651, FBGN0004595, FBGN0003996, FBGN0015774, FBGN0010473, FBGN0015380, FBGN0004227, FBGN0010109, FBGN0053113, FBGN0003328, FBGN0038934, FBGN0001123, FBGN0044049, FBGN00234…	801	163	3400	1.51038	0.659106	0.00799906	0.827285
GOTERM_BP_FAT	GO:0007276~gamete generation	118	9.70395	0.000491211	FBGN0001942, FBGN0002914, FBGN0010389, FBGN0000042, FBGN0011225, FBGN0053246, FBGN0001077, FBGN0010501, FBGN0010300, FBGN0004907, FBGN0025865, FBGN0004569, FBGN0003371, FBGN0014020, FBGN0000339, FBGN0014870, FBGN0259685, FBGN0011723, FBGN0014388, FBGN0003659, FBGN0020299, FBGN0014380, FBGN0086655, FBGN0014011, FBGN0002781, FBGN0004959, FBGN0086897, FBGN0024371, FBGN0000117, FBGN0000570, FBGN00112…	801	383	3400	1.30776	0.670414	0.0081879	0.853106
SP_PIR_KEYWORDS	Pair-rule protein	7	0.575658	0.000642895	FBGN0024244, FBGN0004893, FBGN0003430, FBGN0003300, FBGN0003145, FBGN0001077, FBGN0003002	1152	7	5225	4.53559	0.194849	0.00863155	0.870793
SP_PIR_KEYWORDS	laminin egf-like domain	7	0.575658	0.000642895	FBGN0002528, FBGN0024836, FBGN0002526, FBGN0002527, FBGN0004002, FBGN0015774, FBGN0015773	1152	7	5225	4.53559	0.194849	0.00863155	0.870793
GOTERM_CC_FAT	GO:0043292~contractile fiber	9	0.740132	0.000656861	FBGN0083919, FBGN0086783, FBGN0003721, FBGN0005634, FBGN0003149, FBGN0001250, FBGN0004028, FBGN0005666, FBGN0004169	543	11	2344	3.53189	0.242661	0.0145221	0.919694
UP_SEQ_FEATURE	compositionally biased region:Gly-rich	27	2.22039	0.000608689	FBGN0011656, FBGN0015558, FBGN0003313, FBGN0086897, FBGN0016797, FBGN0001215, FBGN0000659, FBGN0001965, FBGN0003749, FBGN0005624, FBGN0002643, FBGN0039286, FBGN0011286, FBGN0004102, FBGN0000411, FBGN0026875, FBGN0035106, FBGN0011766, FBGN0000439, FBGN0004227, FBGN0014388, FBGN0083959, FBGN0003285, FBGN0004050, FBGN0003261, FBGN0028982, FBGN0020279	424	60	1765	1.87323	0.537655	0.0622642	0.986108
UP_SEQ_FEATURE	zinc finger region:C2H2-type 3	16	1.31579	0.000628659	FBGN0045852, FBGN0004893, FBGN0003866, FBGN0001981, FBGN0011236, FBGN0003448, FBGN0003002, FBGN0003512, FBGN0003963, FBGN0004859, FBGN0033459, FBGN0004579, FBGN0005642, FBGN0004878, FBGN0086655, FBGN0001325	424	28	1765	2.37871	0.549214	0.059449	1.01831
GOTERM_BP_FAT	GO:0050890~cognition	38	3.125	0.000608759	FBGN0041604, FBGN0023479, FBGN0015721, FBGN0013725, FBGN0041244, FBGN0053207, FBGN0000635, FBGN0000636, FBGN0004907, FBGN0034367, FBGN0004569, FBGN0003396, FBGN0026178, FBGN0003371, FBGN0014020, FBGN0039678, FBGN0017590, FBGN0000054, FBGN0004638, FBGN0034468, FBGN0029907, FBGN0000459, FBGN0003651, FBGN0003996, FBGN0004595, FBGN0004635, FBGN0259685, FBGN0004227, FBGN0015380, FBGN0004198, FBGN00332…	801	96	3400	1.68019	0.747313	0.0100638	1.05624
GOTERM_BP_FAT	GO:0009948~anterior/posterior axis specification	34	2.79605	0.000625064	FBGN0000308, FBGN0000490, FBGN0024371, FBGN0086897, FBGN0003719, FBGN0003512, FBGN0021776, FBGN0004009, FBGN0003978, FBGN0000463, FBGN0003430, FBGN0001965, FBGN0003731, FBGN0001150, FBGN0000339, FBGN0001320, FBGN0035089, FBGN0003053, FBGN0004893, FBGN0003721, FBGN0004102, FBGN0004638, FBGN0003463, FBGN0000015, FBGN0014388, FBGN0003963, FBGN0001204, FBGN0026238, FBGN0003205, FBGN0000095, FBGN00013…	801	83	3400	1.73879	0.756457	0.010257	1.08438
GOTERM_BP_FAT	GO:0007474~imaginal disc-derived wing vein specification	14	1.15132	0.000642865	FBGN0016977, FBGN0000490, FBGN0000395, FBGN0029907, FBGN0028386, FBGN0004635, FBGN0003984, FBGN0024234, FBGN0000463, FBGN0000658, FBGN0003731, FBGN0004569, FBGN0000212, FBGN0086655	801	23	3400	2.58373	0.766062	0.0104716	1.1151
SMART	SM00179:EGF_CA	12	0.986842	0.000891697	FBGN0051999, FBGN0031879, FBGN0024836, FBGN0000463, FBGN0031981, FBGN0026403, FBGN0052702, FBGN0015609, FBGN0003719, FBGN0003425, FBGN0259685, FBGN0053196	593	17	2267	2.69854	0.221033	0.0273724	1.17263
GOTERM_BP_FAT	GO:0007426~tracheal outgrowth, open tracheal system	12	0.986842	0.000695152	FBGN0259211, FBGN0014388, FBGN0002543, FBGN0005592, FBGN0001250, FBGN0001965, FBGN0020299, FBGN0003205, FBGN0003425, FBGN0004456, FBGN0014011, FBGN0003118	801	18	3400	2.8298	0.792141	0.0112378	1.20528
GOTERM_BP_FAT	GO:0042067~establishment of ommatidial polarity	20	1.64474	0.000727674	FBGN0003053, FBGN0010453, FBGN0024836, FBGN0259212, FBGN0001085, FBGN0086896, FBGN0086898, FBGN0001075, FBGN0014343, FBGN0003651, FBGN0000497, FBGN0003326, FBGN0014388, FBGN0004009, FBGN0000463, FBGN0000658, FBGN0003731, FBGN0015609, FBGN0004569, FBGN0014020	801	40	3400	2.12235	0.806874	0.0116771	1.26133
GOTERM_BP_FAT	GO:0007164~establishment of tissue polarity	24	1.97368	0.000737244	FBGN0003053, FBGN0010453, FBGN0024836, FBGN0259212, FBGN0005634, FBGN0001085, FBGN0086896, FBGN0086898, FBGN0001075, FBGN0014343, FBGN0003651, FBGN0000497, FBGN0026320, FBGN0003326, FBGN0014388, FBGN0004009, FBGN0000463, FBGN0000658, FBGN0003731, FBGN0015609, FBGN0000229, FBGN0053555, FBGN0004569, FBGN0014020	801	52	3400	1.95909	0.811008	0.0117464	1.27782
GOTERM_BP_FAT	GO:0007449~proximal/distal pattern formation, imaginal disc	9	0.740132	0.00075278	FBGN0003984, FBGN0004009, FBGN0001235, FBGN0003866, FBGN0000658, FBGN0003731, FBGN0000490, FBGN0004635, FBGN0086655	801	11	3400	3.47293	0.81753	0.0119086	1.30458
GOTERM_BP_FAT	GO:0035290~trunk segmentation	9	0.740132	0.00075278	FBGN0001320, FBGN0000014, FBGN0004009, FBGN0000015, FBGN0000577, FBGN0003866, FBGN0000095, FBGN0001077, FBGN0001325	801	11	3400	3.47293	0.81753	0.0119086	1.30458
GOTERM_BP_FAT	GO:0008595~determination of anterior/posterior axis, embryo	33	2.71382	0.000857722	FBGN0000308, FBGN0000490, FBGN0024371, FBGN0086897, FBGN0003719, FBGN0003512, FBGN0021776, FBGN0004009, FBGN0003978, FBGN0000463, FBGN0003430, FBGN0001965, FBGN0003731, FBGN0001150, FBGN0000339, FBGN0001320, FBGN0035089, FBGN0003053, FBGN0004893, FBGN0003721, FBGN0004102, FBGN0004638, FBGN0003463, FBGN0000015, FBGN0014388, FBGN0003963, FBGN0001204, FBGN0026238, FBGN0003205, FBGN0001325, FBGN00038…	801	81	3400	1.72932	0.85607	0.013464	1.48517
GOTERM_BP_FAT	GO:0007351~tripartite regional subdivision	33	2.71382	0.000857722	FBGN0000308, FBGN0000490, FBGN0024371, FBGN0086897, FBGN0003719, FBGN0003512, FBGN0021776, FBGN0004009, FBGN0003978, FBGN0000463, FBGN0003430, FBGN0001965, FBGN0003731, FBGN0001150, FBGN0000339, FBGN0001320, FBGN0035089, FBGN0003053, FBGN0004893, FBGN0003721, FBGN0004102, FBGN0004638, FBGN0003463, FBGN0000015, FBGN0014388, FBGN0003963, FBGN0001204, FBGN0026238, FBGN0003205, FBGN0001325, FBGN00038…	801	81	3400	1.72932	0.85607	0.013464	1.48517
GOTERM_MF_FAT	GO:0005200~structural constituent of cytoskeleton	14	1.15132	0.000999557	FBGN0003888, FBGN0000046, FBGN0000043, FBGN0003887, FBGN0000044, FBGN0003886, FBGN0000042, FBGN0051363, FBGN0020254, FBGN0250788, FBGN0052311, FBGN0005666, FBGN0085446, FBGN0085445	781	25	3520	2.52394	0.517629	0.064128	1.5049
GOTERM_BP_FAT	GO:0007479~leg disc proximal/distal pattern formation	8	0.657895	0.000892356	FBGN0003984, FBGN0004009, FBGN0001235, FBGN0003866, FBGN0003731, FBGN0000490, FBGN0004635, FBGN0086655	801	9	3400	3.77306	0.86691	0.0139075	1.5447
GOTERM_BP_FAT	GO:0035223~leg disc pattern formation	8	0.657895	0.000892356	FBGN0003984, FBGN0004009, FBGN0001235, FBGN0003866, FBGN0003731, FBGN0000490, FBGN0004635, FBGN0086655	801	9	3400	3.77306	0.86691	0.0139075	1.5447
GOTERM_BP_FAT	GO:0007379~segment specification	13	1.06908	0.000915706	FBGN0016977, FBGN0039286, FBGN0003866, FBGN0000439, FBGN0000576, FBGN0000014, FBGN0000015, FBGN0001235, FBGN0003430, FBGN0086902, FBGN0000095, FBGN0004579, FBGN0086655	801	21	3400	2.62767	0.873755	0.0141712	1.58481
GOTERM_MF_FAT	GO:0003682~chromatin binding	24	1.97368	0.00105567	FBGN0002781, FBGN0014269, FBGN0004860, FBGN0029123, FBGN0003607, FBGN0003600, FBGN0015610, FBGN0053525, FBGN0004861, FBGN0015602, FBGN0000283, FBGN0086902, FBGN0024807, FBGN0034657, FBGN0027378, FBGN0085451, FBGN0033636, FBGN0030082, FBGN0004374, FBGN0005616, FBGN0016726, FBGN0001325, FBGN0028982, FBGN0015396	781	56	3520	1.93159	0.536983	0.0621507	1.58876
GOTERM_BP_FAT	GO:0035289~posterior head segmentation	7	0.575658	0.000936109	FBGN0000576, FBGN0004009, FBGN0000577, FBGN0003430, FBGN0001150, FBGN0001077, FBGN0086655	801	7	3400	4.24469	0.879446	0.0143863	1.61985
GOTERM_BP_FAT	GO:0007402~ganglion mother cell fate determination	7	0.575658	0.000936109	FBGN0085424, FBGN0259211, FBGN0021776, FBGN0010300, FBGN0004595, FBGN0004878, FBGN0001325	801	7	3400	4.24469	0.879446	0.0143863	1.61985
GOTERM_MF_FAT	GO:0030246~carbohydrate binding	16	1.31579	0.00108761	FBGN0036901, FBGN0023479, FBGN0014133, FBGN0005631, FBGN0027611, FBGN0020377, FBGN0043575, FBGN0033313, FBGN0250907, FBGN0026077, FBGN0014033, FBGN0037906, FBGN0031214, FBGN0051973, FBGN0052209, FBGN0052499	781	31	3520	2.32622	0.547651	0.0591986	1.63646
GOTERM_BP_FAT	GO:0002168~instar larval development	17	1.39803	0.000949614	FBGN0001942, FBGN0037471, FBGN0001624, FBGN0000411, FBGN0004396, FBGN0011225, FBGN0000490, FBGN0015930, FBGN0020638, FBGN0020637, FBGN0004009, FBGN0026319, FBGN0015279, FBGN0250789, FBGN0004924, FBGN0003205, FBGN0002306, FBGN0034367	801	32	3400	2.25499	0.883072	0.0144939	1.64304
GOTERM_BP_FAT	GO:0006952~defense response	26	2.13816	0.000952961	FBGN0028541, FBGN0038134, FBGN0035091, FBGN0043575, FBGN0027930, FBGN0004956, FBGN0026319, FBGN0027932, FBGN0041180, FBGN0037906, FBGN0000229, FBGN0030748, FBGN0036494, FBGN0033483, FBGN0031970, FBGN0022073, FBGN0029114, FBGN0014179, FBGN0020377, FBGN0003507, FBGN0032210, FBGN0034476, FBGN0014033, FBGN0000165, FBGN0004364, FBGN0014011	801	59	3400	1.87054	0.883954	0.0144471	1.64879
UP_SEQ_FEATURE	propeptide:Removed in mature form	13	1.06908	0.00105566	FBGN0000046, FBGN0041605, FBGN0000043, FBGN0000044, FBGN0000042, FBGN0000071, FBGN0005775, FBGN0011577, FBGN0003205, FBGN0014380, FBGN0010238, FBGN0014011, FBGN0014020	424	21	1765	2.57693	0.73769	0.0911614	1.70441
GOTERM_BP_FAT	GO:0008361~regulation of cell size	25	2.05592	0.000988079	FBGN0015218, FBGN0028991, FBGN0033159, FBGN0028386, FBGN0004009, FBGN0016797, FBGN0015279, FBGN0015609, FBGN0035133, FBGN0000229, FBGN0053555, FBGN0259212, FBGN0022073, FBGN0014133, FBGN0005592, FBGN0001085, FBGN0024248, FBGN0000723, FBGN0086365, FBGN0002968, FBGN0003205, FBGN0015806, FBGN0010194, FBGN0085445, FBGN0014011	801	56	3400	1.89495	0.892812	0.014876	1.70906
GOTERM_BP_FAT	GO:0006350~transcription	97	7.97697	0.00100077	FBGN0002914, FBGN0045852, FBGN0004567, FBGN0001077, FBGN0010300, FBGN0027330, FBGN0003430, FBGN0033459, FBGN0003749, FBGN0010287, FBGN0004893, FBGN0033540, FBGN0011236, FBGN0003651, FBGN0000439, FBGN0039218, FBGN0011723, FBGN0010109, FBGN0003659, FBGN0001269, FBGN0086655, FBGN0063670, FBGN0002781, FBGN0024371, FBGN0003145, FBGN0259676, FBGN0025525, FBGN0000577, FBGN0005427, FBGN0010421, FBGN00003…	801	310	3400	1.32818	0.895845	0.0149661	1.73083
UP_SEQ_FEATURE	compositionally biased region:Poly-His	11	0.904605	0.00109676	FBGN0001320, FBGN0085424, FBGN0004583, FBGN0024836, FBGN0014963, FBGN0004924, FBGN0003507, FBGN0003117, FBGN0010105, FBGN0003002, FBGN0003118	424	16	1765	2.86188	0.751013	0.0885243	1.7702
GOTERM_BP_FAT	GO:0007450~dorsal/ventral pattern formation, imaginal disc	20	1.64474	0.00106259	FBGN0041604, FBGN0003053, FBGN0037700, FBGN0013718, FBGN0003866, FBGN0002735, FBGN0044028, FBGN0027594, FBGN0000490, FBGN0010651, FBGN0028552, FBGN0003448, FBGN0028386, FBGN0004009, FBGN0000463, FBGN0004054, FBGN0011577, FBGN0003396, FBGN0040071, FBGN0003118	801	41	3400	2.07058	0.909434	0.0157793	1.83682
GOTERM_BP_FAT	GO:0019953~sexual reproduction	118	9.70395	0.00106397	FBGN0001942, FBGN0002914, FBGN0010389, FBGN0000042, FBGN0011225, FBGN0053246, FBGN0001077, FBGN0010501, FBGN0010300, FBGN0004907, FBGN0025865, FBGN0004569, FBGN0003371, FBGN0014020, FBGN0000339, FBGN0014870, FBGN0259685, FBGN0011723, FBGN0014388, FBGN0003659, FBGN0020299, FBGN0014380, FBGN0086655, FBGN0014011, FBGN0002781, FBGN0004959, FBGN0086897, FBGN0024371, FBGN0000117, FBGN0000570, FBGN00112…	801	390	3400	1.28429	0.909716	0.0156965	1.83918
GOTERM_BP_FAT	GO:0016318~ommatidial rotation	14	1.15132	0.00110413	FBGN0003053, FBGN0024836, FBGN0259212, FBGN0001085, FBGN0001075, FBGN0000497, FBGN0003326, FBGN0014388, FBGN0004009, FBGN0000463, FBGN0003731, FBGN0015609, FBGN0004569, FBGN0014020	801	24	3400	2.47607	0.917555	0.0161789	1.90798
GOTERM_BP_FAT	GO:0010004~gastrulation involving germ band extension	14	1.15132	0.00110413	FBGN0028978, FBGN0000490, FBGN0003300, FBGN0000117, FBGN0003448, FBGN0038134, FBGN0003719, FBGN0003463, FBGN0001204, FBGN0003900, FBGN0004052, FBGN0053555, FBGN0000163, FBGN0014020	801	24	3400	2.47607	0.917555	0.0161789	1.90798
GOTERM_BP_FAT	GO:0001703~gastrulation with mouth forming first	14	1.15132	0.00110413	FBGN0028978, FBGN0000490, FBGN0003300, FBGN0000117, FBGN0003448, FBGN0038134, FBGN0003719, FBGN0003463, FBGN0001204, FBGN0003900, FBGN0004052, FBGN0053555, FBGN0000163, FBGN0014020	801	24	3400	2.47607	0.917555	0.0161789	1.90798
INTERPRO	IPR001611:Leucine-rich repeat	17	1.39803	0.0013018	FBGN0033212, FBGN0028523, FBGN0029114, FBGN0032633, FBGN0011828, FBGN0038816, FBGN0003425, FBGN0052372, FBGN0034476, FBGN0005775, FBGN0034655, FBGN0031752, FBGN0013272, FBGN0010452, FBGN0026178, FBGN0004364, FBGN0036494	977	36	4641	2.24318	0.816592	0.0775886	2.10485
GOTERM_BP_FAT	GO:0060537~muscle tissue development	15	1.23355	0.00125503	FBGN0011656, FBGN0025790, FBGN0004133, FBGN0004028, FBGN0011766, FBGN0023388, FBGN0004110, FBGN0039039, FBGN0000014, FBGN0000635, FBGN0083228, FBGN0016075, FBGN0001123, FBGN0086676, FBGN0003371	801	27	3400	2.35816	0.941393	0.0182528	2.16605
GOTERM_BP_FAT	GO:0007455~eye-antennal disc morphogenesis	15	1.23355	0.00125503	FBGN0004102, FBGN0000490, FBGN0003302, FBGN0004863, FBGN0004956, FBGN0003002, FBGN0003460, FBGN0025525, FBGN0000463, FBGN0003205, FBGN0003731, FBGN0003892, FBGN0004569, FBGN0000320, FBGN0003118	801	27	3400	2.35816	0.941393	0.0182528	2.16605
GOTERM_CC_FAT	GO:0005913~cell-cell adherens junction	9	0.740132	0.00157371	FBGN0004583, FBGN0259212, FBGN0243505, FBGN0000117, FBGN0003177, FBGN0034367, FBGN0000163, FBGN0259685, FBGN0000547	543	12	2344	3.23757	0.486345	0.0327615	2.19027
GOTERM_CC_FAT	GO:0005615~extracellular space	11	0.904605	0.00158517	FBGN0003326, FBGN0041180, FBGN0024234, FBGN0053348, FBGN0032136, FBGN0044028, FBGN0040813, FBGN0000490, FBGN0012037, FBGN0036752, FBGN0001257	543	17	2344	2.7932	0.488833	0.0314501	2.20606
SMART	SM00494:ChtBD2	7	0.575658	0.00169454	FBGN0026077, FBGN0036901, FBGN0023479, FBGN0051973, FBGN0052209, FBGN0052499, FBGN0250907	593	7	2267	3.82293	0.378036	0.0463774	2.21752
GOTERM_BP_FAT	GO:0008406~gonad development	12	0.986842	0.00130321	FBGN0000014, FBGN0004198, FBGN0000015, FBGN0010453, FBGN0016797, FBGN0010389, FBGN0002525, FBGN0001077, FBGN0000320, FBGN0025525, FBGN0004110, FBGN0027364	801	19	3400	2.68086	0.947444	0.0188262	2.24832
GOTERM_BP_FAT	GO:0048608~reproductive structure development	12	0.986842	0.00130321	FBGN0000014, FBGN0004198, FBGN0000015, FBGN0010453, FBGN0016797, FBGN0010389, FBGN0002525, FBGN0001077, FBGN0000320, FBGN0025525, FBGN0004110, FBGN0027364	801	19	3400	2.68086	0.947444	0.0188262	2.24832
GOTERM_CC_FAT	GO:0005938~cell cortex	26	2.13816	0.00163596	FBGN0243505, FBGN0025739, FBGN0011225, FBGN0011202, FBGN0021776, FBGN0026319, FBGN0010300, FBGN0250789, FBGN0004167, FBGN0011710, FBGN0250788, FBGN0034367, FBGN0259173, FBGN0014020, FBGN0002466, FBGN0001624, FBGN0259212, FBGN0005634, FBGN0004243, FBGN0001085, FBGN0023388, FBGN0004595, FBGN0026361, FBGN0000163, FBGN0085408, FBGN0020278	543	62	2344	1.81025	0.499715	0.0309904	2.27599
GOTERM_BP_FAT	GO:0034330~cell junction organization	16	1.31579	0.0013685	FBGN0010453, FBGN0001624, FBGN0010434, FBGN0243505, FBGN0011225, FBGN0000117, FBGN0259685, FBGN0013997, FBGN0015777, FBGN0004167, FBGN0002968, FBGN0000163, FBGN0001987, FBGN0053555, FBGN0014011, FBGN0020278	801	30	3400	2.26384	0.95466	0.0196352	2.35969
GOTERM_MF_FAT	GO:0016566~specific transcriptional repressor activity	14	1.15132	0.00159943	FBGN0001320, FBGN0002734, FBGN0002735, FBGN0000490, FBGN0003448, FBGN0003719, FBGN0004595, FBGN0024250, FBGN0085432, FBGN0029006, FBGN0001150, FBGN0003900, FBGN0023001, FBGN0001325	781	26	3520	2.42687	0.688674	0.0799719	2.39786
GOTERM_MF_FAT	GO:0004867~serine-type endopeptidase inhibitor activity	8	0.657895	0.00162704	FBGN0036463, FBGN0033574, FBGN0003137, FBGN0024294, FBGN0051777, FBGN0026721, FBGN0053196, FBGN0028983	781	10	3520	3.60563	0.694889	0.0760881	2.43879
GOTERM_BP_FAT	GO:0001736~establishment of planar polarity	23	1.89145	0.00143608	FBGN0003053, FBGN0010453, FBGN0024836, FBGN0259212, FBGN0005634, FBGN0001085, FBGN0086896, FBGN0086898, FBGN0001075, FBGN0014343, FBGN0003651, FBGN0000497, FBGN0026320, FBGN0003326, FBGN0014388, FBGN0004009, FBGN0000463, FBGN0000658, FBGN0003731, FBGN0015609, FBGN0000229, FBGN0004569, FBGN0014020	801	51	3400	1.91427	0.961087	0.0204656	2.47484
GOTERM_CC_FAT	GO:0016021~integral to membrane	151	12.4178	0.001786	FBGN0024836, FBGN0032946, FBGN0010389, FBGN0015558, FBGN0032120, FBGN0024150, FBGN0034013, FBGN0001075, FBGN0037153, FBGN0039738, FBGN0027535, FBGN0051431, FBGN0045064, FBGN0030766, FBGN0036494, FBGN0036115, FBGN0000339, FBGN0029114, FBGN0031936, FBGN0039928, FBGN0051116, FBGN0259685, FBGN0010473, FBGN0023416, FBGN0010105, FBGN0004364, FBGN0020762, FBGN0028541, FBGN0001250, FBGN0033159, FBGN00320…	543	537	2344	1.21384	0.530531	0.0323417	2.4823
GOTERM_MF_FAT	GO:0005506~iron ion binding	30	2.46711	0.00166352	FBGN0039561, FBGN0031695, FBGN0004959, FBGN0032693, FBGN0013674, FBGN0039756, FBGN0013675, FBGN0259676, FBGN0039776, FBGN0013678, FBGN0087002, FBGN0031845, FBGN0038465, FBGN0019624, FBGN0015037, FBGN0036147, FBGN0052857, FBGN0011828, FBGN0003486, FBGN0003308, FBGN0053099, FBGN0011704, FBGN0001208, FBGN0037637, FBGN0004366, FBGN0038511, FBGN0027657, FBGN0015222, FBGN0023177, FBGN0038194	781	78	3520	1.73348	0.70291	0.0730516	2.49283
SP_PIR_KEYWORDS	Segmentation polarity protein	11	0.904605	0.00196482	FBGN0024194, FBGN0001148, FBGN0004009, FBGN0004567, FBGN0000577, FBGN0004859, FBGN0085432, FBGN0003300, FBGN0000117, FBGN0003892, FBGN0003371	1152	18	5225	2.77175	0.484592	0.02517	2.63929
GOTERM_CC_FAT	GO:0030016~myofibril	8	0.657895	0.00211073	FBGN0083919, FBGN0086783, FBGN0003721, FBGN0005634, FBGN0003149, FBGN0004028, FBGN0005666, FBGN0004169	543	10	2344	3.45341	0.590895	0.0365561	2.92744
GOTERM_CC_FAT	GO:0030017~sarcomere	8	0.657895	0.00211073	FBGN0083919, FBGN0086783, FBGN0003721, FBGN0005634, FBGN0003149, FBGN0004028, FBGN0005666, FBGN0004169	543	10	2344	3.45341	0.590895	0.0365561	2.92744
GOTERM_CC_FAT	GO:0044449~contractile fiber part	8	0.657895	0.00211073	FBGN0083919, FBGN0086783, FBGN0003721, FBGN0005634, FBGN0003149, FBGN0004028, FBGN0005666, FBGN0004169	543	10	2344	3.45341	0.590895	0.0365561	2.92744
SP_PIR_KEYWORDS	transmembrane protein	17	1.39803	0.00219452	FBGN0001085, FBGN0013674, FBGN0003996, FBGN0013675, FBGN0259685, FBGN0004646, FBGN0013678, FBGN0016797, FBGN0000180, FBGN0004118, FBGN0003731, FBGN0005672, FBGN0004368, FBGN0004512, FBGN0004108, FBGN0003892, FBGN0010415	1152	36	5225	2.14181	0.52306	0.0270484	2.94359
GOTERM_CC_FAT	GO:0070160~occluding junction	13	1.06908	0.00219939	FBGN0001624, FBGN0010434, FBGN0243505, FBGN0040587, FBGN0259685, FBGN0013997, FBGN0000636, FBGN0015777, FBGN0002968, FBGN0010238, FBGN0001987, FBGN0026178, FBGN0085408	543	23	2344	2.43991	0.605985	0.0365693	3.04864
GOTERM_MF_FAT	GO:0030414~peptidase inhibitor activity	11	0.904605	0.00204241	FBGN0041180, FBGN0036463, FBGN0004629, FBGN0033574, FBGN0051313, FBGN0003137, FBGN0024294, FBGN0051777, FBGN0026721, FBGN0053196, FBGN0028983	781	18	3520	2.7543	0.774726	0.0839394	3.05242
GOTERM_MF_FAT	GO:0004866~endopeptidase inhibitor activity	11	0.904605	0.00204241	FBGN0041180, FBGN0036463, FBGN0004629, FBGN0033574, FBGN0051313, FBGN0003137, FBGN0024294, FBGN0051777, FBGN0026721, FBGN0053196, FBGN0028983	781	18	3520	2.7543	0.774726	0.0839394	3.05242
UP_SEQ_FEATURE	compositionally biased region:Gln-rich	40	3.28947	0.00191425	FBGN0015558, FBGN0023441, FBGN0002781, FBGN0022085, FBGN0036811, FBGN0028386, FBGN0004861, FBGN0003002, FBGN0000576, FBGN0003984, FBGN0000578, FBGN0010300, FBGN0000577, FBGN0003862, FBGN0013263, FBGN0002932, FBGN0005642, FBGN0026178, FBGN0002643, FBGN0259211, FBGN0005630, FBGN0016977, FBGN0011474, FBGN0024555, FBGN0011764, FBGN0004595, FBGN0000439, FBGN0003326, FBGN0000015, FBGN0014388, FBGN00001…	424	107	1765	1.55616	0.911758	0.14078	3.07048
GOTERM_BP_FAT	GO:0042659~regulation of cell fate specification	9	0.740132	0.00179406	FBGN0004009, FBGN0014388, FBGN0000015, FBGN0000463, FBGN0028582, FBGN0003963, FBGN0004569, FBGN0000320, FBGN0003118	801	12	3400	3.18352	0.982689	0.0253469	3.08272
GOTERM_BP_FAT	GO:0010453~regulation of cell fate commitment	9	0.740132	0.00179406	FBGN0004009, FBGN0014388, FBGN0000015, FBGN0000463, FBGN0028582, FBGN0003963, FBGN0004569, FBGN0000320, FBGN0003118	801	12	3400	3.18352	0.982689	0.0253469	3.08272
GOTERM_BP_FAT	GO:0010454~negative regulation of cell fate commitment	9	0.740132	0.00179406	FBGN0004009, FBGN0014388, FBGN0000015, FBGN0000463, FBGN0028582, FBGN0003963, FBGN0004569, FBGN0000320, FBGN0003118	801	12	3400	3.18352	0.982689	0.0253469	3.08272
GOTERM_BP_FAT	GO:0009996~negative regulation of cell fate specification	9	0.740132	0.00179406	FBGN0004009, FBGN0014388, FBGN0000015, FBGN0000463, FBGN0028582, FBGN0003963, FBGN0004569, FBGN0000320, FBGN0003118	801	12	3400	3.18352	0.982689	0.0253469	3.08272
GOTERM_BP_FAT	GO:0031032~actomyosin structure organization	14	1.15132	0.00181162	FBGN0002466, FBGN0013718, FBGN0000308, FBGN0005634, FBGN0004243, FBGN0001250, FBGN0004028, FBGN0053208, FBGN0011202, FBGN0086783, FBGN0003510, FBGN0003149, FBGN0004389, FBGN0004169	801	25	3400	2.37703	0.983363	0.0254329	3.11243
GOTERM_BP_FAT	GO:0034329~cell junction assembly	14	1.15132	0.00181162	FBGN0010453, FBGN0001624, FBGN0010434, FBGN0243505, FBGN0000117, FBGN0259685, FBGN0013997, FBGN0015777, FBGN0004167, FBGN0002968, FBGN0000163, FBGN0001987, FBGN0053555, FBGN0020278	801	25	3400	2.37703	0.983363	0.0254329	3.11243
SP_PIR_KEYWORDS	wnt signaling pathway	15	1.23355	0.0023463	FBGN0010453, FBGN0003866, FBGN0015024, FBGN0001085, FBGN0000117, FBGN0038134, FBGN0020251, FBGN0004009, FBGN0087002, FBGN0016797, FBGN0000658, FBGN0085432, FBGN0027535, FBGN0010194, FBGN0002945	1152	30	5225	2.2678	0.546896	0.0278767	3.14418
SP_PIR_KEYWORDS	cell junction	15	1.23355	0.0023463	FBGN0053653, FBGN0001624, FBGN0010434, FBGN0028373, FBGN0005586, FBGN0000117, FBGN0001075, FBGN0004646, FBGN0013997, FBGN0004009, FBGN0027108, FBGN0004118, FBGN0002968, FBGN0026178, FBGN0016032	1152	30	5225	2.2678	0.546896	0.0278767	3.14418
GOTERM_BP_FAT	GO:0007448~anterior/posterior pattern formation, imaginal disc	11	0.904605	0.00185209	FBGN0000014, FBGN0004009, FBGN0000015, FBGN0052133, FBGN0000577, FBGN0004859, FBGN0001269, FBGN0000490, FBGN0003892, FBGN0003396, FBGN0039709	801	17	3400	2.74657	0.98482	0.0258339	3.18091
GOTERM_MF_FAT	GO:0005509~calcium ion binding	37	3.04276	0.00214585	FBGN0024836, FBGN0031981, FBGN0052702, FBGN0025682, FBGN0001114, FBGN0003719, FBGN0001075, FBGN0036715, FBGN0000497, FBGN0040271, FBGN0000463, FBGN0250789, FBGN0015609, FBGN0012051, FBGN0004169, FBGN0010424, FBGN0053653, FBGN0011286, FBGN0039928, FBGN0013733, FBGN0011828, FBGN0023388, FBGN0003425, FBGN0259685, FBGN0051999, FBGN0031879, FBGN0083228, FBGN0010225, FBGN0034180, FBGN0026403, FBGN00029…	781	104	3520	1.60347	0.791123	0.0833233	3.20468
GOTERM_MF_FAT	GO:0008061~chitin binding	7	0.575658	0.00215118	FBGN0026077, FBGN0036901, FBGN0023479, FBGN0051973, FBGN0052209, FBGN0052499, FBGN0250907	781	8	3520	3.94366	0.791933	0.0793047	3.21251
INTERPRO	IPR012464:Protein of unknown function DUF1676	6	0.493421	0.00202078	FBGN0037416, FBGN0037414, FBGN0037424, FBGN0027527, FBGN0037429, FBGN0040279	977	6	4641	4.75026	0.928189	0.112826	3.24945
INTERPRO	IPR008211:Laminin, N-terminal	6	0.493421	0.00202078	FBGN0002528, FBGN0002526, FBGN0002527, FBGN0004002, FBGN0015774, FBGN0015773	977	6	4641	4.75026	0.928189	0.112826	3.24945
UP_SEQ_FEATURE	compositionally biased region:Poly-Gln	26	2.13816	0.00204736	FBGN0051531, FBGN0011656, FBGN0004583, FBGN0002734, FBGN0024836, FBGN0004861, FBGN0004110, FBGN0003984, FBGN0003862, FBGN0003749, FBGN0001150, FBGN0000320, FBGN0001320, FBGN0005630, FBGN0004394, FBGN0035106, FBGN0011766, FBGN0003507, FBGN0025455, FBGN0014388, FBGN0010109, FBGN0014963, FBGN0259165, FBGN0003117, FBGN0086655, FBGN0003118	424	61	1765	1.77428	0.925478	0.141651	3.28066
SP_PIR_KEYWORDS	basement membrane	6	0.493421	0.0025258	FBGN0002528, FBGN0002526, FBGN0002527, FBGN0000299, FBGN0003137, FBGN0001114	1152	6	5225	4.53559	0.573554	0.028961	3.38091
INTERPRO	IPR018097:EGF-like calcium-binding, conserved site	10	0.822368	0.00210572	FBGN0051999, FBGN0031879, FBGN0000463, FBGN0031981, FBGN0026403, FBGN0052702, FBGN0003719, FBGN0003425, FBGN0259685, FBGN0053196	977	16	4641	2.96891	0.935722	0.112483	3.38384
GOTERM_BP_FAT	GO:0008354~germ cell migration	15	1.23355	0.00197494	FBGN0010389, FBGN0002781, FBGN0003507, FBGN0001077, FBGN0003002, FBGN0004110, FBGN0043854, FBGN0011723, FBGN0000014, FBGN0000015, FBGN0001204, FBGN0003862, FBGN0004512, FBGN0000320, FBGN0014020	801	28	3400	2.27394	0.988505	0.0273568	3.3885
GOTERM_BP_FAT	GO:0007600~sensory perception	22	1.80921	0.00202283	FBGN0041604, FBGN0015721, FBGN0034468, FBGN0000459, FBGN0029907, FBGN0003651, FBGN0004595, FBGN0013725, FBGN0041244, FBGN0259685, FBGN0004227, FBGN0004198, FBGN0033268, FBGN0004366, FBGN0039682, FBGN0034367, FBGN0004569, FBGN0026178, FBGN0014020, FBGN0039678, FBGN0010415, FBGN0259220	801	49	3400	1.90578	0.989685	0.0278409	3.4693
SP_PIR_KEYWORDS	calcium	27	2.22039	0.00273414	FBGN0024836, FBGN0031981, FBGN0025682, FBGN0001114, FBGN0001075, FBGN0003719, FBGN0036715, FBGN0000497, FBGN0033438, FBGN0040271, FBGN0250789, FBGN0015609, FBGN0012051, FBGN0010424, FBGN0053653, FBGN0011286, FBGN0039928, FBGN0011828, FBGN0013733, FBGN0051999, FBGN0010225, FBGN0083228, FBGN0026403, FBGN0004366, FBGN0041585, FBGN0002945, FBGN0039709	1152	70	5225	1.74944	0.602543	0.0302875	3.65501
GOTERM_BP_FAT	GO:0046552~photoreceptor cell fate commitment	17	1.39803	0.0021477	FBGN0024836, FBGN0000414, FBGN0000413, FBGN0017590, FBGN0004102, FBGN0001085, FBGN0004638, FBGN0003651, FBGN0004595, FBGN0013725, FBGN0003326, FBGN0001235, FBGN0000463, FBGN0003731, FBGN0001965, FBGN0003205, FBGN0023001	801	34	3400	2.12235	0.992225	0.0293572	3.6797
GOTERM_BP_FAT	GO:0010628~positive regulation of gene expression	33	2.71382	0.0022011	FBGN0026160, FBGN0001981, FBGN0000117, FBGN0000022, FBGN0004862, FBGN0004110, FBGN0003862, FBGN0013263, FBGN0010287, FBGN0002643, FBGN0005630, FBGN0004893, FBGN0000413, FBGN0000054, FBGN0000411, FBGN0011766, FBGN0003507, FBGN0003607, FBGN0000459, FBGN0014343, FBGN0011763, FBGN0024244, FBGN0003943, FBGN0037657, FBGN0004859, FBGN0036349, FBGN0014963, FBGN0004050, FBGN0003900, FBGN0005386, FBGN00031…	801	85	3400	1.64794	0.993111	0.0298963	3.76955
GOTERM_BP_FAT	GO:0000578~embryonic axis specification	33	2.71382	0.0022011	FBGN0000308, FBGN0000490, FBGN0024371, FBGN0086897, FBGN0003719, FBGN0003512, FBGN0021776, FBGN0004009, FBGN0003978, FBGN0000463, FBGN0003430, FBGN0001965, FBGN0003731, FBGN0001150, FBGN0000339, FBGN0001320, FBGN0035089, FBGN0003053, FBGN0004893, FBGN0003721, FBGN0004102, FBGN0004638, FBGN0003463, FBGN0000015, FBGN0014388, FBGN0003963, FBGN0001204, FBGN0026238, FBGN0003205, FBGN0001325, FBGN00038…	801	85	3400	1.64794	0.993111	0.0298963	3.76955
GOTERM_BP_FAT	GO:0007445~determination of imaginal disc primordium	8	0.657895	0.00237099	FBGN0000014, FBGN0004009, FBGN0000015, FBGN0003731, FBGN0005672, FBGN0003892, FBGN0004635, FBGN0003118	801	10	3400	3.39576	0.99531	0.0319771	4.05486
GOTERM_BP_FAT	GO:0035225~determination of genital disc primordium	8	0.657895	0.00237099	FBGN0000014, FBGN0004009, FBGN0000015, FBGN0003731, FBGN0005672, FBGN0003892, FBGN0004635, FBGN0003118	801	10	3400	3.39576	0.99531	0.0319771	4.05486
GOTERM_BP_FAT	GO:0008052~sensory organ boundary specification	10	0.822368	0.00262605	FBGN0004198, FBGN0040487, FBGN0013718, FBGN0011577, FBGN0001085, FBGN0000216, FBGN0002932, FBGN0013725, FBGN0040809, FBGN0026320	801	15	3400	2.8298	0.997368	0.0351508	4.4817
GOTERM_BP_FAT	GO:0007392~initiation of dorsal closure	10	0.822368	0.00262605	FBGN0000723, FBGN0003053, FBGN0004009, FBGN0259212, FBGN0003963, FBGN0005634, FBGN0000490, FBGN0000229, FBGN0014011, FBGN0014020	801	15	3400	2.8298	0.997368	0.0351508	4.4817
GOTERM_BP_FAT	GO:0046530~photoreceptor cell differentiation	33	2.71382	0.00273689	FBGN0004583, FBGN0024836, FBGN0000117, FBGN0013725, FBGN0001235, FBGN0000463, FBGN0004907, FBGN0001965, FBGN0003731, FBGN0034367, FBGN0023001, FBGN0000320, FBGN0001316, FBGN0003053, FBGN0000414, FBGN0000413, FBGN0017590, FBGN0004102, FBGN0001085, FBGN0004638, FBGN0035106, FBGN0023214, FBGN0003651, FBGN0004595, FBGN0259685, FBGN0003326, FBGN0000723, FBGN0005672, FBGN0003205, FBGN0004579, FBGN00140…	801	86	3400	1.62878	0.997952	0.0363937	4.66663
GOTERM_BP_FAT	GO:0014706~striated muscle tissue development	14	1.15132	0.0028549	FBGN0011656, FBGN0025790, FBGN0004133, FBGN0004028, FBGN0023388, FBGN0004110, FBGN0039039, FBGN0000014, FBGN0000635, FBGN0083228, FBGN0016075, FBGN0001123, FBGN0086676, FBGN0003371	801	26	3400	2.2856	0.998433	0.0377135	4.86316
GOTERM_BP_FAT	GO:0007482~haltere development	7	0.575658	0.00299733	FBGN0015380, FBGN0003984, FBGN0001235, FBGN0037471, FBGN0041184, FBGN0003731, FBGN0004569	801	8	3400	3.71411	0.998865	0.0393307	5.09985
GOTERM_BP_FAT	GO:0035216~haltere disc development	7	0.575658	0.00299733	FBGN0015380, FBGN0003984, FBGN0001235, FBGN0037471, FBGN0041184, FBGN0003731, FBGN0004569	801	8	3400	3.71411	0.998865	0.0393307	5.09985
GOTERM_BP_FAT	GO:0045216~cell-cell junction organization	15	1.23355	0.00300553	FBGN0001624, FBGN0010434, FBGN0243505, FBGN0011225, FBGN0000117, FBGN0259685, FBGN0013997, FBGN0015777, FBGN0004167, FBGN0002968, FBGN0000163, FBGN0001987, FBGN0053555, FBGN0014011, FBGN0020278	801	29	3400	2.19553	0.998886	0.0392089	5.11345
GOTERM_BP_FAT	GO:0050877~neurological system process	66	5.42763	0.00314504	FBGN0041604, FBGN0041605, FBGN0250876, FBGN0015721, FBGN0005586, FBGN0010348, FBGN0053207, FBGN0002526, FBGN0004908, FBGN0004907, FBGN0034367, FBGN0004569, FBGN0003371, FBGN0039678, FBGN0014020, FBGN0001624, FBGN0036643, FBGN0017590, FBGN0019643, FBGN0034468, FBGN0039928, FBGN0028552, FBGN0029907, FBGN0023388, FBGN0003651, FBGN0004595, FBGN0003996, FBGN0259685, FBGN0015380, FBGN0004227, FBGN00332…	801	204	3400	1.37328	0.999188	0.0407592	5.34472
GOTERM_MF_FAT	GO:0004714~transmembrane receptor protein tyrosine kinase activity	8	0.657895	0.00362244	FBGN0015380, FBGN0024245, FBGN0004839, FBGN0010389, FBGN0032006, FBGN0005592, FBGN0003731, FBGN0051431	781	11	3520	3.27785	0.929034	0.123902	5.35387
GOTERM_MF_FAT	GO:0016564~transcription repressor activity	27	2.22039	0.00362799	FBGN0002734, FBGN0003866, FBGN0002735, FBGN0001981, FBGN0000490, FBGN0024371, FBGN0003719, FBGN0053525, FBGN0024250, FBGN0000577, FBGN0085432, FBGN0029006, FBGN0001150, FBGN0023001, FBGN0001320, FBGN0004893, FBGN0003607, FBGN0003448, FBGN0011764, FBGN0004595, FBGN0010109, FBGN0024244, FBGN0004859, FBGN0035103, FBGN0003900, FBGN0086655, FBGN0001325	781	71	3520	1.71395	0.929321	0.118537	5.36185
GOTERM_BP_FAT	GO:0008347~glial cell migration	11	0.904605	0.00329826	FBGN0016977, FBGN0250823, FBGN0000463, FBGN0010389, FBGN0005592, FBGN0039338, FBGN0034013, FBGN0003425, FBGN0086655, FBGN0003460, FBGN0014020	801	18	3400	2.59398	0.999426	0.0424622	5.5981
INTERPRO	IPR003591:Leucine-rich repeat, typical subtype	13	1.06908	0.00355493	FBGN0028523, FBGN0029114, FBGN0032633, FBGN0011828, FBGN0038816, FBGN0003425, FBGN0052372, FBGN0034476, FBGN0005775, FBGN0013272, FBGN0010452, FBGN0036494, FBGN0004364	977	26	4641	2.37513	0.990311	0.175682	5.64994
GOTERM_BP_FAT	GO:0007380~specification of segmental identity, head	6	0.493421	0.00344958	FBGN0000576, FBGN0001235, FBGN0003430, FBGN0003866, FBGN0000439, FBGN0086655	801	6	3400	4.24469	0.999593	0.0441189	5.8477
GOTERM_BP_FAT	GO:0007501~mesodermal cell fate specification	6	0.493421	0.00344958	FBGN0000014, FBGN0003900, FBGN0003448, FBGN0004863, FBGN0004110, FBGN0004862	801	6	3400	4.24469	0.999593	0.0441189	5.8477
GOTERM_BP_FAT	GO:0007492~endoderm development	6	0.493421	0.00344958	FBGN0038391, FBGN0010389, FBGN0001204, FBGN0005592, FBGN0000659, FBGN0003507	801	6	3400	4.24469	0.999593	0.0441189	5.8477
UP_SEQ_FEATURE	domain:Laminin G-like 1	6	0.493421	0.00373687	FBGN0013997, FBGN0024836, FBGN0002526, FBGN0015609, FBGN0001075, FBGN0259685	424	6	1765	4.16274	0.991292	0.231663	5.91157
UP_SEQ_FEATURE	domain:Laminin G-like 2	6	0.493421	0.00373687	FBGN0013997, FBGN0024836, FBGN0002526, FBGN0015609, FBGN0001075, FBGN0259685	424	6	1765	4.16274	0.991292	0.231663	5.91157
UP_SEQ_FEATURE	sequence variant	34	2.79605	0.00381887	FBGN0003741, FBGN0051531, FBGN0002734, FBGN0004567, FBGN0004959, FBGN0000490, FBGN0003145, FBGN0001075, FBGN0013674, FBGN0043575, FBGN0013675, FBGN0004110, FBGN0004862, FBGN0000576, FBGN0002528, FBGN0087002, FBGN0002629, FBGN0000463, FBGN0003430, FBGN0004118, FBGN0001965, FBGN0015609, FBGN0029933, FBGN0039678, FBGN0024187, FBGN0003300, FBGN0034468, FBGN0003607, FBGN0051116, FBGN0083959, FBGN00032…	424	90	1765	1.57259	0.992154	0.225196	6.03753
GOTERM_BP_FAT	GO:0045941~positive regulation of transcription	32	2.63158	0.00366842	FBGN0026160, FBGN0001981, FBGN0000117, FBGN0000022, FBGN0004862, FBGN0004110, FBGN0003862, FBGN0013263, FBGN0010287, FBGN0002643, FBGN0005630, FBGN0004893, FBGN0000413, FBGN0000054, FBGN0000411, FBGN0011766, FBGN0003507, FBGN0003607, FBGN0000459, FBGN0014343, FBGN0024244, FBGN0003943, FBGN0037657, FBGN0004859, FBGN0036349, FBGN0014963, FBGN0004050, FBGN0003900, FBGN0005386, FBGN0003117, FBGN00400…	801	84	3400	1.61703	0.999752	0.0465934	6.20759
GOTERM_BP_FAT	GO:0048675~axon extension	9	0.740132	0.00370895	FBGN0016797, FBGN0001085, FBGN0002968, FBGN0033159, FBGN0035133, FBGN0015609, FBGN0000229, FBGN0010194, FBGN0085445	801	13	3400	2.93863	0.999774	0.046834	6.27409
GOTERM_BP_FAT	GO:0046660~female sex differentiation	9	0.740132	0.00370895	FBGN0003741, FBGN0004198, FBGN0000015, FBGN0010453, FBGN0016797, FBGN0000577, FBGN0003659, FBGN0011236, FBGN0029933, FBGN0025525	801	13	3400	2.93863	0.999774	0.046834	6.27409
GOTERM_BP_FAT	GO:0030155~regulation of cell adhesion	9	0.740132	0.00370895	FBGN0083919, FBGN0011722, FBGN0002526, FBGN0002543, FBGN0005631, FBGN0000117, FBGN0004002, FBGN0000163, FBGN0003425	801	13	3400	2.93863	0.999774	0.046834	6.27409
GOTERM_BP_FAT	GO:0007443~Malpighian tubule morphogenesis	12	0.986842	0.00379612	FBGN0011723, FBGN0004198, FBGN0086901, FBGN0005634, FBGN0000659, FBGN0003731, FBGN0003749, FBGN0003254, FBGN0003900, FBGN0003448, FBGN0001325, FBGN0014020	801	21	3400	2.42554	0.999814	0.0476443	6.41698
GOTERM_CC_FAT	GO:0005918~septate junction	11	0.904605	0.00477114	FBGN0013997, FBGN0000636, FBGN0015777, FBGN0001624, FBGN0010434, FBGN0243505, FBGN0002968, FBGN0040587, FBGN0010238, FBGN0001987, FBGN0259685	543	19	2344	2.49918	0.867745	0.0748585	6.50385
GOTERM_BP_FAT	GO:0022604~regulation of cell morphogenesis	36	2.96053	0.0039111	FBGN0016696, FBGN0045852, FBGN0028991, FBGN0010389, FBGN0001250, FBGN0000490, FBGN0000117, FBGN0024277, FBGN0086899, FBGN0010348, FBGN0014857, FBGN0011202, FBGN0000635, FBGN0004009, FBGN0000578, FBGN0250789, FBGN0001965, FBGN0025865, FBGN0015609, FBGN0040068, FBGN0003254, FBGN0014020, FBGN0259211, FBGN0259212, FBGN0032006, FBGN0016700, FBGN0005592, FBGN0004449, FBGN0014133, FBGN0004638, FBGN00137…	801	98	3400	1.55928	0.999857	0.048784	6.60515
SP_PIR_KEYWORDS	transcription factor	7	0.575658	0.00510278	FBGN0001138, FBGN0013263, FBGN0003507, FBGN0011236, FBGN0010287, FBGN0001325, FBGN0003118	1152	9	5225	3.52768	0.821656	0.054096	6.72094
GOTERM_BP_FAT	GO:0043062~extracellular structure organization	20	1.64474	0.004003	FBGN0004873, FBGN0025790, FBGN0000054, FBGN0004243, FBGN0003137, FBGN0011828, FBGN0023388, FBGN0004595, FBGN0000635, FBGN0033438, FBGN0083228, FBGN0025865, FBGN0002968, FBGN0001123, FBGN0004373, FBGN0086676, FBGN0000163, FBGN0010105, FBGN0003371, FBGN0016032	801	45	3400	1.88653	0.999884	0.0496302	6.7553
GOTERM_CC_FAT	GO:0045177~apical part of cell	17	1.39803	0.00498077	FBGN0004583, FBGN0001624, FBGN0005634, FBGN0243505, FBGN0000117, FBGN0036715, FBGN0023388, FBGN0004595, FBGN0259685, FBGN0021776, FBGN0010300, FBGN0026319, FBGN0003285, FBGN0002306, FBGN0259173, FBGN0000163, FBGN0020278	543	37	2344	1.98338	0.87902	0.0752455	6.78039
GOTERM_BP_FAT	GO:0007043~cell-cell junction assembly	13	1.06908	0.00413517	FBGN0001624, FBGN0010434, FBGN0243505, FBGN0000117, FBGN0259685, FBGN0013997, FBGN0015777, FBGN0004167, FBGN0002968, FBGN0001987, FBGN0053555, FBGN0000163, FBGN0020278	801	24	3400	2.29921	0.999914	0.0509507	6.97083
GOTERM_BP_FAT	GO:0043297~apical junction assembly	13	1.06908	0.00413517	FBGN0001624, FBGN0010434, FBGN0243505, FBGN0000117, FBGN0259685, FBGN0013997, FBGN0015777, FBGN0004167, FBGN0002968, FBGN0001987, FBGN0053555, FBGN0000163, FBGN0020278	801	24	3400	2.29921	0.999914	0.0509507	6.97083
GOTERM_BP_FAT	GO:0009953~dorsal/ventral pattern formation	33	2.71382	0.00414864	FBGN0041604, FBGN0001942, FBGN0003866, FBGN0002735, FBGN0044028, FBGN0027594, FBGN0000490, FBGN0024371, FBGN0086897, FBGN0028386, FBGN0003719, FBGN0004009, FBGN0000463, FBGN0003731, FBGN0003396, FBGN0000339, FBGN0003053, FBGN0037700, FBGN0013718, FBGN0004396, FBGN0010651, FBGN0028552, FBGN0003448, FBGN0003463, FBGN0011763, FBGN0004054, FBGN0011577, FBGN0003089, FBGN0003900, FBGN0040071, FBGN00257…	801	88	3400	1.59176	0.999917	0.0508361	6.99278
UP_SEQ_FEATURE	compositionally biased region:Poly-Ser	26	2.13816	0.0044457	FBGN0011656, FBGN0004583, FBGN0045852, FBGN0024836, FBGN0003002, FBGN0003984, FBGN0085432, FBGN0003862, FBGN0003749, FBGN0029933, FBGN0001320, FBGN0035106, FBGN0011766, FBGN0003507, FBGN0004698, FBGN0024248, FBGN0011723, FBGN0025455, FBGN0259244, FBGN0014963, FBGN0003659, FBGN0039338, FBGN0259165, FBGN0003117, FBGN0010105, FBGN0086655, FBGN0003118	424	64	1765	1.69111	0.996466	0.245924	6.99522
SP_PIR_KEYWORDS	heme	12	0.986842	0.00542997	FBGN0013678, FBGN0087002, FBGN0015037, FBGN0031695, FBGN0004959, FBGN0032693, FBGN0011828, FBGN0013674, FBGN0027657, FBGN0019624, FBGN0038194, FBGN0003486	1152	23	5225	2.36639	0.840368	0.0557272	7.13727
SMART	SM00136:LamNT	6	0.493421	0.00563949	FBGN0002528, FBGN0002526, FBGN0002527, FBGN0004002, FBGN0015774, FBGN0015773	593	6	2267	3.82293	0.79475	0.134075	7.20509
GOTERM_BP_FAT	GO:0030036~actin cytoskeleton organization	39	3.20724	0.00435134	FBGN0052030, FBGN0000308, FBGN0001250, FBGN0011225, FBGN0004028, FBGN0024277, FBGN0053208, FBGN0010501, FBGN0011202, FBGN0086783, FBGN0003510, FBGN0004009, FBGN0000578, FBGN0000463, FBGN0003149, FBGN0001965, FBGN0040068, FBGN0012051, FBGN0053555, FBGN0004169, FBGN0014020, FBGN0004873, FBGN0002466, FBGN0044826, FBGN0032006, FBGN0013718, FBGN0005634, FBGN0016700, FBGN0004243, FBGN0004638, FBGN00137…	801	109	3400	1.51874	0.999947	0.0529715	7.32233
GOTERM_BP_FAT	GO:0048663~neuron fate commitment	17	1.39803	0.00439903	FBGN0024836, FBGN0000414, FBGN0000413, FBGN0017590, FBGN0004102, FBGN0001085, FBGN0004638, FBGN0003651, FBGN0004595, FBGN0013725, FBGN0003326, FBGN0001235, FBGN0000463, FBGN0003731, FBGN0001965, FBGN0003205, FBGN0023001	801	36	3400	2.00444	0.999953	0.0532513	7.3997
GOTERM_BP_FAT	GO:0042706~eye photoreceptor cell fate commitment	16	1.31579	0.00445084	FBGN0024836, FBGN0000414, FBGN0017590, FBGN0000413, FBGN0001085, FBGN0004638, FBGN0003651, FBGN0004595, FBGN0013725, FBGN0003326, FBGN0001235, FBGN0000463, FBGN0003731, FBGN0001965, FBGN0003205, FBGN0023001	801	33	3400	2.05803	0.999958	0.0535763	7.4837
GOTERM_BP_FAT	GO:0001752~compound eye photoreceptor fate commitment	16	1.31579	0.00445084	FBGN0024836, FBGN0000414, FBGN0017590, FBGN0000413, FBGN0001085, FBGN0004638, FBGN0003651, FBGN0004595, FBGN0013725, FBGN0003326, FBGN0001235, FBGN0000463, FBGN0003731, FBGN0001965, FBGN0003205, FBGN0023001	801	33	3400	2.05803	0.999958	0.0535763	7.4837
GOTERM_BP_FAT	GO:0009798~axis specification	42	3.45395	0.00470307	FBGN0001942, FBGN0000308, FBGN0000490, FBGN0024371, FBGN0086897, FBGN0003719, FBGN0003512, FBGN0004009, FBGN0021776, FBGN0003978, FBGN0000463, FBGN0003430, FBGN0004907, FBGN0001965, FBGN0003731, FBGN0001150, FBGN0000339, FBGN0001320, FBGN0035089, FBGN0003053, FBGN0004893, FBGN0003721, FBGN0004102, FBGN0004638, FBGN0003448, FBGN0003463, FBGN0011763, FBGN0000015, FBGN0014388, FBGN0003963, FBGN00012…	801	120	3400	1.48564	0.999976	0.0562337	7.89159
SP_PIR_KEYWORDS	actin-binding	16	1.31579	0.00628176	FBGN0004873, FBGN0003721, FBGN0000308, FBGN0028371, FBGN0005634, FBGN0004243, FBGN0011225, FBGN0004028, FBGN0013733, FBGN0086783, FBGN0010225, FBGN0000578, FBGN0250789, FBGN0004167, FBGN0250788, FBGN0014020	1152	36	5225	2.01582	0.880403	0.0623255	8.21306
GOTERM_BP_FAT	GO:0030029~actin filament-based process	39	3.20724	0.00518708	FBGN0052030, FBGN0000308, FBGN0001250, FBGN0011225, FBGN0004028, FBGN0024277, FBGN0053208, FBGN0010501, FBGN0011202, FBGN0086783, FBGN0003510, FBGN0004009, FBGN0000578, FBGN0000463, FBGN0003149, FBGN0001965, FBGN0040068, FBGN0012051, FBGN0053555, FBGN0004169, FBGN0014020, FBGN0004873, FBGN0002466, FBGN0044826, FBGN0032006, FBGN0013718, FBGN0005634, FBGN0016700, FBGN0004243, FBGN0004638, FBGN00137…	801	110	3400	1.50494	0.999992	0.061529	8.66955
GOTERM_BP_FAT	GO:0048100~wing disc anterior/posterior pattern formation	8	0.657895	0.00520286	FBGN0004009, FBGN0000577, FBGN0004859, FBGN0001269, FBGN0000490, FBGN0003892, FBGN0003396, FBGN0039709	801	11	3400	3.08705	0.999992	0.0613894	8.6948
INTERPRO	IPR002017:Spectrin repeat	6	0.493421	0.00584548	FBGN0250789, FBGN0004167, FBGN0250788, FBGN0024277, FBGN0013733, FBGN0052311	977	7	4641	4.07165	0.999516	0.263117	9.1301
SP_PIR_KEYWORDS	muscle protein	6	0.493421	0.00723305	FBGN0086783, FBGN0003721, FBGN0003149, FBGN0004028, FBGN0004169, FBGN0010424	1152	7	5225	3.88765	0.913395	0.0694252	9.40087
SP_PIR_KEYWORDS	actin binding	6	0.493421	0.00723305	FBGN0086783, FBGN0005634, FBGN0250789, FBGN0004243, FBGN0011225, FBGN0250788	1152	7	5225	3.88765	0.913395	0.0694252	9.40087
GOTERM_BP_FAT	GO:0001751~compound eye photoreceptor cell differentiation	29	2.38487	0.0057845	FBGN0004583, FBGN0024836, FBGN0013725, FBGN0001235, FBGN0000463, FBGN0004907, FBGN0001965, FBGN0003731, FBGN0034367, FBGN0023001, FBGN0000320, FBGN0001316, FBGN0000414, FBGN0017590, FBGN0000413, FBGN0004102, FBGN0001085, FBGN0004638, FBGN0035106, FBGN0003651, FBGN0004595, FBGN0259685, FBGN0003326, FBGN0003205, FBGN0005672, FBGN0004579, FBGN0014011, FBGN0003118, FBGN0259220	801	76	3400	1.61969	0.999998	0.0676816	9.62124
GOTERM_BP_FAT	GO:0048747~muscle fiber development	12	0.986842	0.00600395	FBGN0011656, FBGN0000635, FBGN0014388, FBGN0083228, FBGN0025790, FBGN0010389, FBGN0001123, FBGN0003900, FBGN0086676, FBGN0023388, FBGN0003371, FBGN0003118	801	22	3400	2.31529	0.999999	0.0698046	9.96847
