# Supplementary material for: Genome-wide analysis of the maternal-to-zygotic transition in Drosophila primordial germ cells
Source: Genome Biol. 2012 Feb 20;13(2):R11. doi: 10.1186/gb-2012-13-2-r11 (PMC3334568; doi:10.1186/gb-2012-13-2-r11)
Supplement: Additional file 14 — Transcripts degraded during the PGC MZT. (a) Transcripts that decreased in level at the 3-to-5 hour time point. The list was determined by comparing the expression profiles in PGCs at the 3-to-5 hour and 1-to-3 hour time points. (b) Transcripts that decreased in level at the 5-to-7 hour time point. The list was determined by comparing the expression profiles in PGCs at the 5-to-7 hour and 3-to-5 hour time points. All the reported transcripts have a FDR < 5% and the corresponding fold change larger than two. [file gb-2012-13-2-r11-S14.XLS]

## Sheet: sheet1
A. Transcripts that decreased in level at the 3-to-5 hour time point
Gene ID	Score(d)	Numerator(r)	Denominator(s+s0)	Fold Change	q-value(%)	FBgn	CG Name	Name	Symbol
CG7899-RA	-12.9105	-5174.68	400.812	0.321967	0	FBgn0000032	CG7899	Acid phosphatase 1	Acph-1
cappuccinoCG3399-PB,isoformB	-8.56392	-1260.01	147.13	0.107148	0	FBgn0000256	CG3399	cappuccino	capu
CG3399-RJ	-10.0227	-3075.54	306.858	0.106469	0	FBgn0000256	CG3399	cappuccino	capu
CG17894-RC	-15.0632	-675.787	44.8633	0.252063	0	FBgn0000338	CG17894
CG5940-RA	-20.168	-17670.4	876.16	0.222194	0	FBgn0000404	CG5940	Cyclin A	CycA
CG3510-RD	-10.6152	-17273.7	1627.27	0.480186	0	FBgn0000405	CG3510	Cyclin B	CycB
CG3619-RB	-11.6048	-1352.76	116.569	0.233607	0	FBgn0000463	CG3619	Delta	Dl
CG5345-RA	-16.9784	-1693.19	99.7263	0.187524	0	FBgn0000566	CG5345	Eip55E	Eip55E
CG8994-RA	-16.2309	-5367.44	330.692	0.082802	0	FBgn0000615	CG8994	exuperantia	exu
CG10033-RA	-12.1654	-6956.34	571.814	0.152881	0	FBgn0000721	CG10033	foraging	for
CG3218-RA	-29.9836	-9607.46	320.423	0.18522	0	FBgn0000810	CG3218	female sterile (1) K10	fs(1)K10
CG3001-RA	-8.67007	-1424.05	164.249	0.441779	0	FBgn0001186	CG3001	Hexokinase A	Hex-A
CG10522-RA	-9.32776	-2347.8	251.701	0.433868	0	FBgn0002466	CG10522	sticky	sti
CG2684-RA	-14.9185	-3473	232.797	0.366594	0	FBgn0002542	CG2684	lodestar	lds
CG18028-RA	-8.62914	-9942.06	1152.15	0.433766	0	FBgn0002566	CG18028	light	lt
CG8024-RE	-11.0687	-1905.79	172.178	0.108415	0	FBgn0002567	CG8024	lightoid	ltd
CG8024-RA	-24.7583	-4247.61	171.563	0.206219	0	FBgn0002567	CG8024	lightoid	ltd
CG1692-RA	-8.65113	-5296.42	612.223	0.0941175	0	FBgn0002641	CG1692	maroon-like	mal
minidiscsCG3297-PC,isoformC	-12.5967	-5667.89	449.949	0.146124	0	FBgn0002778	CG3297	minidiscs	mnd
CG3297-RD	-11.3805	-4830.76	424.477	0.0671258	0	FBgn0002778	CG3297	minidiscs	mnd
CG1960-RA	-26.3249	-4443.98	168.813	0.292515	0	FBgn0002872	CG1960	mutator 2	mu2
CG6920-RA	-8.94343	-634.888	70.9893	0.29182	0	FBgn0002906	CG6920	mutagen-sensitive 309	mus309
CG9045-RA	-10.0928	-2678.49	265.386	0.353271	0	FBgn0002914	CG9045	Myb oncogene-like	Myb
CG3779-RB	-8.65322	-1392.36	160.907	0.269058	0	FBgn0002973	CG3779	numb	numb
CG9375-RA	-13.0209	-3128.58	240.274	0.298273	0	FBgn0003205	CG9375	Ras oncogene at 85D	Ras85D
CG1167-RA	-16.6138	-1943.77	116.997	0.473006	0	FBgn0003206	CG1167	Ras oncogene at 64B	Ras64B
CG3956-RA	-12.1405	-1210.96	99.7455	0.207062	0	FBgn0003448	CG3956	snail	sna
CG10076-RD	-17.0731	-1052.18	61.628	0.310227	0	FBgn0003475	CG10076	spire	spir
CG6134-RF	-8.51399	-20423.1	2398.77	0.453686	0	FBgn0003495	CG6134	spatzle	spz
CG1395-RA	-10.8191	-5931.43	548.238	0.326585	0	FBgn0003525	CG1395	string	stg
CG3429-RA	-15.8491	-9895.91	624.382	0.153948	0	FBgn0003655	CG3429	swallow	swa
CG12210-RA	-10.223	-902.612	88.292	0.310764	0	FBgn0003660	CG12210	Synaptobrevin	Syb
CG9364-RE	-10.358	-7041.08	679.774	0.317884	0	FBgn0003748	CG9364	Trehalase	Treh
CG6395-RB	-12.6601	-15320.7	1210.16	0.202234	0	FBgn0004179	CG6395	Cysteine string protein	Csp
CG17759-RA	-9.43889	-6945.38	735.826	0.435973	0	FBgn0004435	CG17759	G protein alpha49B	Galpha49B
CG2013-RA	-8.78968	-8152.34	927.49	0.49294	0	FBgn0004436	CG2013	Ubiquitin conjugating enzyme	UbcD6
CG7719-RA	-13.0027	-14792.2	1137.62	0.410263	0	FBgn0004461	CG7719
CG31991-RA	-8.8457	-3369.67	380.939	0.303974	0	FBgn0004797	CG31991	midway	mdy
CG10868-RD	-20.2307	-6880.24	340.089	0.1813	0	FBgn0004882	CG10868	oo18 RNA-binding protein	orb
CG10868-RA	-11.6493	-9465.5	812.54	0.228198	0	FBgn0004882	CG10868	oo18 RNA-binding protein	orb
CG5395-RA	-16.4994	-8933.04	541.416	0.272063	0	FBgn0005322	CG5395	no mitochondrial derivative	nmd
CG3114-RA	-13.5827	-2341.54	172.392	0.224157	0	FBgn0005427	CG3114	erect wing	ewg
CG3114-RH	-8.91686	-10414.2	1167.92	0.43679	0	FBgn0005427	CG3114	erect wing	ewg
CG12052-RI	-14.0199	-1954.08	139.379	0.352201	0	FBgn0005630	CG12052	longitudinals lacking	lola
CG17369-RB	-10.9195	-9948.13	911.039	0.305434	0	FBgn0005671	CG17369	Vacuolar H[+]-ATPase 55kD B subunit	Vha55
CG8411-RA	-21.6695	-23290.5	1074.8	0.225263	0	FBgn0005695	CG8411	germ cell-less	gcl
CG4381-RA	-11.3486	-1462.59	128.878	0.223812	0	FBgn0010039	CG4381	Glutathione S transferase D3	GstD3
CG9244-RB	-10.6434	-2893.39	271.847	0.399169	0	FBgn0010100	CG9244	Aconitase	Acon
CG18543-RA	-12.5641	-8751.65	696.562	0.214719	0	FBgn0010431	CG18543	matrimony	mtrm
CG8732-RA	-8.8586	-8026.61	906.08	0.30049	0	FBgn0010609	CG8732
CG8390-RA	-15.8611	-7553.12	476.204	0.437942	0	FBgn0010633	CG8390
CG5725-RB	-13.8407	-2314.72	167.241	0.421588	0	FBgn0011205	CG5725	fumble	fbl
CG5725-RE	-17.5398	-3202.42	182.58	0.272918	0	FBgn0011205	CG5725	fumble	fbl
CG5695-RA	-9.41239	-1836.8	195.147	0.211084	0	FBgn0011225	CG5695	jaguar	jar
CG8975-RA	-11.1121	-1908.96	171.792	0.383423	0	FBgn0011704	CG8975	Ribonucleoside diphosphate reductase small subunit	RnrS
CG9552-RA	-10.3988	-3752.97	360.905	0.251282	0	FBgn0011705	CG9552	rolling stone	rost
CG9901-RA	-12.0135	-22662	1886.38	0.229512	0	FBgn0011742	CG9901	Actin-related protein 14D	Arp14D
CG33261-RA	-13.8319	-880.128	63.6303	0.351239	0	FBgn0013263	CG33261	Trithorax-like	Trl
CG6760-RA	-16.8678	-1578.13	93.5585	0.251966	0	FBgn0013563	CG6760	peroxin 1	pex1
CG10240-RA	-14.8332	-876.284	59.0758	0.108195	0	FBgn0013773	CG10240	Cyp6a22	Cyp6a22
CG8556-RA	-9.62854	-3186.37	330.93	0.192568	0	FBgn0014011	CG8556	Rac2	Rac2
CG6103-RB	-9.63511	-2162.95	224.487	0.385673	0	FBgn0014467	CG6103	Cyclic-AMP response element binding protein B at 17A	CrebB-17A
CG2028-RB	-17.3547	-2377.32	136.984	0.48204	0	FBgn0015024	CG2028	Casein kinase Ialpha	CkIalpha
CG6575-RA	-21.7493	-11839	544.339	0.237733	0	FBgn0015229	CG6575	gliolectin	glec
CG11783-RA	-11.5905	-1052.42	90.8001	0.386184	0	FBgn0015240	CG11783	Hormone receptor-like in 96	Hr96
CG8318-RD	-11.0834	-3759.46	339.197	0.477788	0	FBgn0015269	CG8318	Neurofibromin 1	Nf1
CG14489-RA	-10.5012	-8036.71	765.314	0.291597	0	FBgn0015522	CG14489	olf186-M	olf186-M
CG2913-RA	-15.3237	-6631.83	432.783	0.0570519	0	FBgn0015565	CG2913	yin	yin
CG9258-RA	-12.3085	-5605.64	455.428	0.182673	0	FBgn0015776	CG9258	nervana 1	nrv1
CG10645-RC	-20.516	-1686.4	82.1994	0.120435	0	FBgn0016031	CG10645	lamina ancestor	lama
CG5072-RA	-9.56431	-1766.24	184.67	0.262627	0	FBgn0016131	CG5072	Cyclin-dependent kinase 4	Cdk4
CG4921-RA	-9.06993	-3361.55	370.625	0.452112	0	FBgn0016701	CG4921	Rab-protein 4	Rab4
CG33166-RB	-11.2314	-2202.11	196.068	0.161294	0	FBgn0020248	CG33166	stem cell tumor	stet
CG3762-RA	-10.0788	-6318.86	626.943	0.34203	0	FBgn0020367	CG3762	Vacuolar H[+] ATPase subunit 68-2	Vha68-2
CG7436-RA	-9.88267	-7069.4	715.333	0.305332	0	FBgn0020392	CG7436	N-myristoyl transferase	Nmt
CG3327-RC	-12.0774	-2383.82	197.379	0.0788337	0	FBgn0020445	CG3327	Early gene at 23	E23
CG2699-RA	-12.5591	-1829.92	145.705	0.2147	0	FBgn0020622	CG2699	Pi3K21B	Pi3K21B
CG8186-RA	-8.54093	-451.106	52.817	0.44108	0	FBgn0022097	CG8186	Vacuolar H[+] ATPase subunit 36-1	Vha36-1
CG9210-RA	-9.16603	-1009.25	110.108	0.256868	0	FBgn0022710	CG9210	Adenylyl cyclase 35C	Ac13E
CG7693-RA	-20.0953	-1482.56	73.7764	0.116577	0	FBgn0023083	CG7693	frayed	fray
CG8727-RA	-11.6257	-4249.41	365.517	0.293046	0	FBgn0023094	CG8727	cycle	cyc
CG1474-RA	-9.15233	-1317.3	143.931	0.395656	0	FBgn0023506	CG1474	Es2	Es2
CG2865-RA	-13.6029	-8705.07	639.942	0.453657	0	FBgn0023526	CG2865	-	CG2865
CG17896-RB	-11.0558	-759.077	68.6589	0.0816582	0	FBgn0023537	CG17896	-	CG17896
CG8649-RA	-9.33209	-1444.01	154.736	0.169613	0	FBgn0024238	CG8649	Fimbrin	Fim
CG8098-RA	-13.8257	-638.071	46.1511	0.0667274	0	FBgn0024315	CG8098	Picot	Picot
CG32593-RA	-10.5281	-912.167	86.6412	0.427584	0	FBgn0024753	CG32593	flotillin 2	Flo-2
CG7057-RA	-11.1963	-1843.26	164.631	0.478344	0	FBgn0024832	CG7057	AP-50	AP-50
CG9388-RA	-17.0509	-2386.3	139.951	0.290533	0	FBgn0024833	CG9388	AP-47	AP-47
CG2675-RA	-17.6819	-1215.33	68.733	0.126513	0	FBgn0024994	CG2675	Csat	Csat
CG5212-RA	-8.828	-2562.77	290.3	0.273297	0	FBgn0025574	CG5212	Pellino	Pli
CG11163-RA	-12.4474	-1621.49	130.268	0.285349	0	FBgn0025693	CG11163	-	CG11163
CG3637-RA	-26.5793	-2171.6	81.7029	0.335732	0	FBgn0025865	CG3637	Cortactin	Cortactin
CG8474-RA	-10.4064	-3292.35	316.377	0.488425	0	FBgn0025874	CG8474	Meiotic central spindle	Meics
CG7574-RA	-8.58574	-1873.99	218.268	0.362166	0	FBgn0026263	CG7574	bip1	bip1
CG5032-RA	-19.8857	-673.521	33.8697	0.318588	0	FBgn0026309	CG5032	adrift	aft
CG8980-RA	-9.39604	-3237.47	344.557	0.399375	0	FBgn0026402	CG8980	Nuclear inhibitor of Protein phosphatase 1	NiPp1
CG4913-RA	-13.5479	-2378.9	175.592	0.370595	0	FBgn0026441	CG4913	ENL/AF9-related	ear
CG17608-RA	-15.1658	-748.115	49.329	0.23747	0	FBgn0026718	CG17608	fu12	fu12
CG17608-RB	-18.758	-1485.19	79.1764	0.0836712	0	FBgn0026718	CG17608	fu12	fu12
CG14616-RK	-23.6112	-1518.54	64.3143	0.248436	0	FBgn0027279	CG14616	lethal (1) G0196	l(1)G0196
CG17286-RA	-10.1589	-3626.32	356.958	0.180082	0	FBgn0027500	CG17286	spindle defective 2	spd-2
CG6542-RA	-9.26032	-1831.27	197.754	0.408977	0	FBgn0027506	CG6542	Egg-derived tyrosine phosphatase	EDTP
CG10254-RB	-11.017	-9465.92	859.208	0.38023	0	FBgn0027512	CG10254	-	CG10254
CG12891-RA	-11.3247	-1842.81	162.725	0.260288	0	FBgn0027842	CG12891
CG5229-RA	-10.7359	-1995.05	185.829	0.262209	0	FBgn0028387	CG5229	chameau	chm
CG9214-RA	-11.6515	-724.717	62.1998	0.300722	0	FBgn0028397	CG9214	Tob	Tob
CG10504-RA	-9.64414	-600.326	62.2478	0.479145	0	FBgn0028427	CG10504	Integrin linked kinase	Ilk
CG11070-RA	-11.9591	-1038	86.7961	0.472624	0	FBgn0028467	CG11070	-	CG11070
CG8714-RA	-12.1097	-1572.62	129.864	0.205701	0	FBgn0028563	CG8714	sugar transporter 1	sut1
CG18617-RB	-20.9027	-5047.36	241.469	0.359165	0	FBgn0028670	CG18617	Vacuolar H[+] ATPase subunit 100-2	Vha100-2
CG18508-RA	-9.34084	-1610.62	172.427	0.38732	0	FBgn0028746	CG18508	-	CG18508
CG10803-RA	-12.1262	-13823.1	1139.94	0.333627	0	FBgn0029666	CG10803	-	CG10803
CG2938-RB	-8.85369	-2999.49	338.784	0.351726	0	FBgn0029685	CG2938	-	CG2938
CG3160-RA	-9.36917	-1888.96	201.614	0.169592	0	FBgn0029789	CG3160	-	CG3160
CG3774-RA	-13.2783	-4772.73	359.439	0.0726489	0	FBgn0029849	CG3774	ER GDP-fucose transporter	Efr
CG3842-RA	-10.793	-662.191	61.3536	0.15947	0	FBgn0029866	CG3842	-	CG3842
CG14444-RA	-17.681	-1226.45	69.3655	0.419745	0	FBgn0029879	CG14444	Anaphase promoting complex 7	Apc7
CG2258-RA	-10.0664	-888.454	88.2591	0.297827	0	FBgn0029997	CG2258	-	CG2258
CG15317-RA	-12.4372	-619.471	49.808	0.266586	0	FBgn0030137	CG15317	-	CG15317
CG15309-RA	-8.97877	-1753.61	195.306	0.396147	0	FBgn0030183	CG15309	-	CG15309
CG11757-PA	-11.2687	-4734.94	420.185	0.413185	0	FBgn0030288	CG11757
CG11727-RA	-13.6241	-6827.75	501.154	0.244805	0	FBgn0030299	CG11727
CG12717-RA	-9.3815	-1688.32	179.963	0.496271	0	FBgn0030420	CG12717	-	CG12717
CG4407-RB	-10.6343	-637.952	59.9899	0.304286	0	FBgn0030431	CG4407	-	CG4407
CG9053-RA	-13.9247	-966.586	69.4151	0.429457	0	FBgn0030606	CG9053	-	CG9053
CG8239-RA	-9.75334	-681.192	69.842	0.175045	0	FBgn0030683	CG8239	-	CG8239
CG8924-RB	-11.5793	-9808.2	847.048	0.439168	0	FBgn0030710	CG8924	-	CG8924
CG9212-RA	-8.77955	-4403.41	501.553	0.267482	0	FBgn0030724	CG9212	Nipsnap	Nipsnap
CG9212-RB	-19.4732	-5701.94	292.81	0.197398	0	FBgn0030724	CG9212	Nipsnap	Nipsnap
CG9917-RA	-14.4415	-4457.29	308.646	0.192533	0	FBgn0030740	CG9917	-	CG9917
CG9132-RA	-9.7236	-1755.32	180.522	0.430095	0	FBgn0030791	CG9132	-	CG9132
CG4991-RB	-14.108	-2210.33	156.672	0.0736916	0	FBgn0030817	CG4991	-	CG4991
CG8408-RA	-12.1999	-2308.53	189.226	0.310663	0	FBgn0030850	CG8408	-	CG8408
CG6461-RA	-9.83675	-6613.73	672.349	0.127617	0	FBgn0030932	CG6461	-	CG6461
CG7326-RA	-10.8794	-622.346	57.2039	0.33443	0	FBgn0030970	CG7326	-	CG7326
CG7332-RA	-10.0937	-1697.3	168.155	0.3108	0	FBgn0030973	CG7332	-	CG7332
CG1532-RA	-9.05517	-1281.91	141.567	0.247175	0	FBgn0031143	CG1532	-	CG1532
CG2818-RA	-8.82954	-470.671	53.3064	0.358475	0	FBgn0031566	CG2818	-	CG2818
CG3702-RA	-16.1113	-1267.22	78.6546	0.364874	0	FBgn0031590	CG3702	-	CG3702
CG3753-RA	-12.706	-1228.45	96.682	0.256904	0	FBgn0031655	CG3753	Marcal1	Marcal1
CG31918-RA	-9.32299	-4120.46	441.968	0.406863	0	FBgn0031678	CG31918	-	CG31918
CG8486-RA	-9.25155	-724.396	78.3	0.259263	0	FBgn0031993	CG8486	-	CG8486
CG17292-RB	-9.40474	-648.131	68.9154	0.413618	0	FBgn0032029	CG17292	-	CG17292
CG9520-RB	-10.7989	-5090.25	471.366	0.116932	0	FBgn0032078	CG9520	Core 1 Galactosyltransferase A	C1GalTA
CG31886-RA	-15.7421	-1099.18	69.8241	0.116229	0	FBgn0032079	CG31886	-	CG31886
CG33298-RA	-11.753	-4158.95	353.864	0.320818	0	FBgn0032120	CG33298	-	CG33298
CG3838-RA	-16.7355	-2308.15	137.919	0.24442	0	FBgn0032130	CG3838	-	CG3838
CG4953-RA	-9.049	-1034.59	114.332	0.348721	0	FBgn0032204	CG4953	-	CG4953
CG5056-RA	-9.20639	-1378.35	149.717	0.327113	0	FBgn0032231	CG5056	-	CG5056
CG5198-RA	-9.26279	-1469.88	158.687	0.464823	0	FBgn0032250	CG5198	-	CG5198
CG9828-RA	-13.6373	-1422.68	104.322	0.320369	0	FBgn0032474	CG9828	DnaJ homolog	DnaJ-H
CG5547-RB	-11.3208	-1550.1	136.926	0.226406	0	FBgn0032482	CG5547	Phosphoethanolamine cytidylyltransferase	Pect
CG5547-RA	-9.56044	-5465.64	571.693	0.209197	0	FBgn0032482	CG5547	Phosphoethanolamine cytidylyltransferase	Pect
CG10431-RA	-11.0626	-1180.13	106.678	0.399445	0	FBgn0032730	CG10431	-	CG10431
CG10237-RA	-14.7581	-3598.26	243.816	0.305745	0	FBgn0032783	CG10237	-	CG10237
CG2608-RA	-13.6385	-4725.39	346.475	0.309437	0	FBgn0032870	CG2608	-	CG2608
CG7861-RA	-10.5541	-3148.05	298.278	0.455442	0	FBgn0033055	CG7861	tubulin-specific chaperone E	tbce
CG12110-RB	-24.1078	-736.856	30.565	0.22462	0	FBgn0033075	CG12110	Phospholipase D	Pld
CG11141-RB	-8.97741	-2309.5	257.257	0.400362	0	FBgn0033177	CG11141	-	CG11141
CG11210-RA	-9.6933	-2299.85	237.262	0.420747	0	FBgn0033259	CG11210	-	CG11210
CG14749-RA	-10.705	-4720.73	440.983	0.392399	0	FBgn0033316	CG14749	-	CG14749
CG1675-RA	-10.1979	-651.715	63.9067	0.33801	0	FBgn0033457	CG1675	-	CG1675
CG18446-RA	-9.43748	-13021.3	1379.75	0.473251	0	FBgn0033458	CG18446	-	CG18446
CG12897-RA	-9.78867	-5599.55	572.044	0.445826	0	FBgn0033517	CG12897
CG13213-RC	-13.7787	-1491.14	108.22	0.272078	0	FBgn0033609	CG13213	-	fbl6
CG8981-RA	-10.3276	-3501.11	339.006	0.381312	0	FBgn0033664	CG8981
CG8839-RA	-8.85596	-2188.15	247.082	0.12358	0	FBgn0033717	CG8839	-	CG8839
CG8811-RB	-25.3573	-2540.12	100.173	0.161697	0	FBgn0033757	CG8811	muskelin	muskelin
CG8778-RA	-11.6278	-4825.37	414.987	0.339849	0	FBgn0033761	CG8778	-	CG8778
CG10209-RA	-11.2466	-1691.98	150.443	0.347451	0	FBgn0033971	CG10209	-	CG10209
CG10243-RA	-14.0409	-2044.74	145.628	0.0355742	0	FBgn0033979	CG10243	Cyp6a19	Cyp6a19
CG8089-RA	-14.2926	-1328.31	92.9373	0.202189	0	FBgn0033993	CG8089	-	CG8089
CG8405-RA	-11.1002	-9652.06	869.54	0.485974	0	FBgn0034071	CG8405	-	CG8405
CG8060-RA	-15.1572	-4218.66	278.327	0.427636	0	FBgn0034113	CG8060	-	CG8060
CG5522-RA	-18.7394	-10185.8	543.551	0.339716	0	FBgn0034158	CG5522	-	CG5522
CG4989-PA	-9.35507	-650.373	69.5209	0.427914	0	FBgn0034268	CG4989	-	CG4989
CG6401-RA	-14.6035	-939.437	64.3295	0.232064	0	FBgn0034270	CG6401	-	CG6401
CG5726-RA	-10.1137	-5924.99	585.835	0.351443	0	FBgn0034313	CG5726	-	CG5726
CG5489-RB	-10.1319	-1731.98	170.943	0.205636	0	FBgn0034366	CG5489	Autophagy-specific gene 7	Atg7
CG15102-RB	-32.326	-6454.49	199.669	0.145975	0	FBgn0034405	CG15102	Juvenile hormone epoxide hydrolase 2	Jheh2
CG15102-RA	-12.2934	-10243.9	833.283	0.101121	0	FBgn0034405	CG15102	Juvenile hormone epoxide hydrolase 2	Jheh2
CG10737-RE	-10.6788	-1488.47	139.385	0.299046	0	FBgn0034420	CG10737	-	CG10737
CG7097-RB	-21.1536	-7965.62	376.561	0.376466	0	FBgn0034421	CG7097
CG9834-RA	-31.5261	-2829.9	89.7634	0.402418	0	FBgn0034433	CG9834	endophilin B	endoB
CG11474-RB	-9.33236	-2036.46	218.215	0.324145	0	FBgn0034688	CG11474	-	CG11474
CG3045-RA	-8.90889	-2078.63	233.321	0.379396	0	FBgn0034703	CG3045	-	CG3045
CG17658-RA	-9.85118	-635.967	64.5574	0.439304	0	FBgn0034924	CG17658	-	CG17658
CG3735-RA	-16.9824	-2369.27	139.513	0.452732	0	FBgn0034933	CG3735	-	CG3735
CG3376-RA	-9.009	-789.004	87.5795	0.307202	0	FBgn0034997	CG3376	-	CG3376
CG9047-PA,isoformA	-9.47137	-1570.27	165.791	0.458144	0	FBgn0035075	CG9047
CG3279-RA	-12.8419	-3790.44	295.162	0.473991	0	FBgn0035156	CG3279
CG13933-RA	-9.85053	-1571.64	159.549	0.30291	0	FBgn0035270	CG13933	-	CG13933
CG12024-RA	-9.96383	-979.279	98.2834	0.399555	0	FBgn0035283	CG12024	-	CG12024
CG9004-RA	-9.17785	-1129.79	123.1	0.40836	0	FBgn0035336	CG9004	-	CG9004
CG12734-RB	-15.4614	-3879.28	250.901	0.363598	0	FBgn0035411	CG12734	Girdin	Girdin
CG13711-RA	-10.8256	-719.407	66.4545	0.0769718	0	FBgn0035572	CG13711	-	CG13711
CG10590-RA	-9.99902	-3667.42	366.778	0.424613	0	FBgn0035622	CG10590	-	CG10590
CG5568-RA	-10.6548	-967.351	90.7901	0.0860646	0	FBgn0035641	CG5568	-	CG5568
CG7979-RA	-8.70888	-2361.99	271.216	0.449994	0	FBgn0035848	CG7979	-	CG7979
CG6983-RA	-14.8188	-1638.31	110.556	0.138329	0	FBgn0035896	CG6983	-	CG6983
CG4476-RB	-31.8203	-2408.2	75.6812	0.331682	0	FBgn0035969	CG4476	-	CG4476
CG8177-RG	-14.1449	-2746.65	194.179	0.0749014	0	FBgn0036043	CG8177	-	CG8177
CG8177-RC	-13.6457	-8744.67	640.835	0.0683432	0	FBgn0036043	CG8177	-	CG8177
CG6207-RA	-9.18546	-997.342	108.578	0.0820205	0	FBgn0036144	CG6207	GlcAT-P	GlcAT-P
CG11652-RA	-18.3646	-1152.3	62.7457	0.339402	0	FBgn0036194	CG11652	-	CG11652
CG7314-RB	-10.7384	-6274.68	584.32	0.278798	0	FBgn0036199	CG7314	Bmcp	Bmcp
CG7314-RA	-10.0418	-10486.4	1044.28	0.195855	0	FBgn0036199	CG7314	Bmcp	Bmcp
CG6811-RA	-8.71246	-5278.2	605.821	0.138052	0	FBgn0036257	CG6811	RhoGAP68F	RhoGAP68F
CG4069-RA	-13.3194	-3165.66	237.673	0.188295	0	FBgn0036301	CG4069	-	CG4069
CG10960-RC	-17.1194	-1696.36	99.0897	0.0513839	0	FBgn0036316	CG10960	-	CG10960
CG11261-RA	-9.35882	-1581.38	168.972	0.30356	0	FBgn0036332	CG11261	-	CG11261
CG11255-RB	-12.5033	-569.093	45.5154	0.474655	0	FBgn0036337	CG11255	-	CG11255
CG6854-RA	-13.6828	-1196.49	87.4447	0.376853	0	FBgn0036478	CG6854
CG12316-RA	-8.59635	-6076.78	706.903	0.490652	0	FBgn0036483	CG12316	-	CG12316
CG7841-RA	-11.4511	-670.772	58.5773	0.219669	0	FBgn0036502	CG7841	-	CG7841
CG17033-RA	-12.9558	-1219.02	94.0908	0.416645	0	FBgn0036546	CG17033	early girl	elgi
CG5151-RA	-10.6976	-585.687	54.7495	0.302612	0	FBgn0036576	CG5151	-	CG5151
CG3764-RA	-17.047	-751.246	44.069	0.490493	0	FBgn0036684	CG3764	-	CG3764
CG7730-RB	-13.4626	-2679.41	199.026	0.18974	0	FBgn0036689	CG7730	-	CG7730
CG7510-RA	-9.24592	-891.114	96.3791	0.353467	0	FBgn0036741	CG7510	-	CG7510
CG5567-RA	-18.4501	-4287.59	232.389	0.249381	0	FBgn0036760	CG5567	-	CG5567
CG13698-RB	-17.2162	-983.75	57.141	0.191437	0	FBgn0036773	CG13698	-	CG13698
CG4174-RC	-16.1685	-1040.02	64.3239	0.212186	0	FBgn0036793	CG4174	-	CG4174
CG6812-RA	-13.1415	-632.934	48.163	0.13724	0	FBgn0036843	CG6812	-	CG6812
CG8765-RA	-12.2714	-3197.17	260.538	0.360861	0	FBgn0036900	CG8765	-	CG8765
CG7328-RA	-13.3442	-485.063	36.3502	0.386344	0	FBgn0036942	CG7328	-	CG7328
CG3947-RA	-8.98817	-5653.07	628.946	0.358906	0	FBgn0037019	CG3947	peroxin 16	pex16
CG6049-RB	-12.443	-6952.11	558.716	0.437432	0	FBgn0037081	CG6049	-	CG6049
CG7736-RC	-8.80606	-3038.64	345.063	0.451542	0	FBgn0037084	CG7736	Syntaxin 6	Syx6
CG7407-RA	-15.9191	-3944.97	247.814	0.209384	0	FBgn0037134	CG7407	-	CG7407
CG11128-RA	-13.9209	-1056.01	75.858	0.0782035	0	FBgn0037203	CG11128	slimfast	slif
CG11739-RC	-11.569	-1162.71	100.502	0.119564	0	FBgn0037239	CG11739	-	CG11739
CG1057-RA	-22.7851	-10834.4	475.505	0.463034	0	FBgn0037262	CG1057	Mediator complex subunit 31	MED31
CG2604-RA	-10.4108	-1821.66	174.977	0.485522	0	FBgn0037298	CG2604	-	CG2604
CG2108-RA	-10.8144	-9217.55	852.338	0.35041	0	FBgn0037364	CG2108	Rab23	Rab23
CG1965-RA	-12.3	-1309.17	106.437	0.297384	0	FBgn0037466	CG1965	-	CG1965
CG10098-RA	-8.53587	-814.905	95.4683	0.292323	0	FBgn0037472	CG10098	-	CG10098
CG10068-RA	-12.893	-3874.36	300.501	0.458757	0	FBgn0037473	CG10068	-	CG10068
CG9793-RA	-8.54095	-2127.56	249.101	0.303666	0	FBgn0037620	CG9793	ranshi	ranshi
CG11968-RA	-18.3271	-2632.9	143.662	0.406467	0	FBgn0037647	CG11968	-	RagA
CG8121-RA	-16.0431	-12579.5	784.106	0.293338	0	FBgn0037680	CG8121	-	CG8121
CG8199-RA	-10.1753	-1029.54	101.18	0.163999	0	FBgn0037709	CG8199	-	CG8199
CG8228-RA	-20.2673	-1416.27	69.8795	0.296972	0	FBgn0037711	CG8228
CG17184-RB	-12.2175	-580.135	47.4841	0.351568	0	FBgn0037884	CG17184	-	CG17184
CG18549-RA	-13.3581	-1479.7	110.772	0.256649	0	FBgn0038053	CG18549	-	CG18549
CG3143-RA	-8.78954	-1305.62	148.543	0.048988	0	FBgn0038197	CG3143	forkhead box, sub-group O	foxo
CG8464-RA	-15.4489	-1728.62	111.893	0.355757	0	FBgn0038233	CG8464	HtrA2	HtrA2
CG3508-RA	-11.9216	-2352.44	197.327	0.37341	0	FBgn0038251	CG3508	-	CG3508
CG3837-RA	-9.09149	-880.07	96.8016	0.106694	0	FBgn0038279	CG3837	-	CG3837
CG6966-RB	-12.3863	-3542.02	285.964	0.428772	0	FBgn0038286	CG6966	-	CG6966
CG6752-RA	-10.5458	-1307.17	123.951	0.379092	0	FBgn0038296	CG6752	-	CG6752
CG6276-RA	-8.68804	-2351.21	270.626	0.106489	0	FBgn0038316	CG6276	-	CG6276
CG14879-RA	-8.55422	-1922.36	224.727	0.211018	0	FBgn0038419	CG14879	-	CG14879
CG14882-RA	-10.1727	-1604.93	157.768	0.160652	0	FBgn0038429	CG14882	-	CG14882
CG14883-RA	-16.9927	-1546.41	91.0047	0.244383	0	FBgn0038432	CG14883	-	CG14883
CG14899-RA	-8.99734	-7575.94	842.019	0.240031	0	FBgn0038438	CG14899	Derlin-2	Der-2
CG5148-RA	-12.544	-713.313	56.8647	0.326905	0	FBgn0038478	CG5148	chromosome alignment defect 1	cal1
pxtCG7660-PA,isoformA	-15.0653	-9190.24	610.026	0.443732	0	FBgn0038538	CG7660
CG7212-RA	-8.93635	-1921.08	214.974	0.467554	0	FBgn0038574	CG7212
CG7208-RB	-13.0149	-1214.47	93.3138	0.142816	0	FBgn0038575	CG7208	-	CG7208
CG7208-RA	-8.72626	-1395.78	159.952	0.102422	0	FBgn0038575	CG7208	-	CG7208
CG12378-RA	-8.65088	-1408.05	162.763	0.250317	0	FBgn0038748	CG12378	-	CG12378
CG4973-RA	-24.2354	-6492.1	267.877	0.211752	0	FBgn0038772	CG4973	-	CG4973
CG4360-RA	-8.60389	-1695.12	197.017	0.499775	0	FBgn0038787	CG4360	-	CG4360
CG5377-RA	-33.3613	-940.173	28.1815	0.109149	0	FBgn0038974	CG5377	-	CG5377
CG6747-RA	-9.04024	-1017.44	112.546	0.078281	0	FBgn0039061	CG6747	Inwardly rectifying potassium channel	Ir
CG13601-RA	-9.87822	-780.043	78.966	0.326647	0	FBgn0039126	CG13601	-	CG13601
CG13608-RA	-8.59766	-6076.8	706.797	0.250553	0	FBgn0039159	CG13608	mitochondrial ribosomal protein S24	mRpS24
CG17785-RA	-11.414	-472.919	41.4333	0.346811	0	FBgn0039188	CG17785	Golgin84	Golgin84
CG5789-RA	-8.52371	-3051.05	357.948	0.151647	0	FBgn0039207	CG5789	-	CG5789
CG11836-RA	-9.77981	-5449.25	557.194	0.347632	0	FBgn0039272	CG11836	-	CG11836
CG10425-RA	-10.3024	-7737.58	751.045	0.478188	0	FBgn0039304	CG10425	-	CG10425
CG5053-RA	-10.2107	-3766.02	368.83	0.477014	0	FBgn0039352	CG5053
CG5028-RA	-13.2716	-5777.54	435.33	0.419464	0	FBgn0039358	CG5028	-	CG5028
CG5886-RA	-12.8691	-3875.87	301.176	0.332747	0	FBgn0039379	CG5886	-	CG5886
CG6073-RA	-14.6338	-2185.96	149.377	0.219048	0	FBgn0039417	CG6073	-	CG6073
CG11874-RA	-11.9719	-2821.44	235.672	0.222604	0	FBgn0039634	CG11874	-	CG11874
CG14516-RB	-10.8681	-2968.68	273.154	0.378795	0	FBgn0039640	CG14516	-	CG14516
CG7943-RB	-13.5982	-5942.86	437.033	0.227021	0	FBgn0039741	CG7943	-	CG7943
CG11148-RA	-9.45828	-12377	1308.59	0.446228	0	FBgn0039936	CG11148	-	CG11148
CG17163-RA	-20.0612	-1460.69	72.8117	0.127921	0	FBgn0039942	CG17163	-	CG17163
CG17082-RE	-26.99	-3957.34	146.622	0.107228	0	FBgn0039994	CG17082	-	CG17082
CG17490-RA	-11.3069	-1504.32	133.044	0.286965	0	FBgn0040009	CG17490	-	CG17490
CG1487-RA	-12.7608	-3527.26	276.414	0.462716	0	FBgn0040206	CG1487	kurtz	krz
CG13375-RA	-8.67417	-2145.97	247.398	0.223359	0	FBgn0040370	CG13375	-	CG13375
CG32795-RA	-18.4551	-658.278	35.6692	0.066479	0	FBgn0040384	CG32795	-	CG32795
CG18870-RA	-12.1367	-2835.98	233.669	0.429091	0	FBgn0042180	CG18870	-	CG18870
CG4427-RA	-10.0238	-8857.95	883.69	0.17045	0	FBgn0043364	CG4427	cabut	cbt
CG30403-RB	-8.94702	-7363.31	822.99	0.256026	0	FBgn0050403	CG30403	-	CG30403
CG31092-RA	-10.6121	-4383.64	413.081	0.206587	0	FBgn0051092	CG31092	Lipophorin receptor 2	LpR2
CG31156-RA	-9.5872	-1342.81	140.063	0.418439	0	FBgn0051156	CG31156	-	CG31156
CG31216-RA	-8.53015	-723.377	84.8024	0.226854	0	FBgn0051216	CG31216	Nicotinamide amidase	Naam
CG31232-RE	-11.6477	-4580.47	393.25	0.281844	0	FBgn0051232	CG31232	kokopelli	koko
CG31875-RA	-8.68325	-549.664	63.3016	0.439101	0	FBgn0051875	CG31875	-	CG31875
CG31998-RA	-11.0763	-13221.4	1193.67	0.402948	0	FBgn0051998	CG31998	-	CG31998
CG32000-RH	-9.15924	-930.484	101.59	0.216725	0	FBgn0052000	CG32000	-	CG32000
CG32000-RE	-9.41009	-949.818	100.936	0.328595	0	FBgn0052000	CG32000	-	CG32000
CG32373-RA	-11.2381	-1273.23	113.296	0.404178	0	FBgn0052373	CG32373	-	CG32373
CG32428-RA	-18.5325	-7420.6	400.411	0.30597	0	FBgn0052428	CG32428	-	CG32428
CG32699-RA	-11.8575	-1269.66	107.076	0.464816	0	FBgn0052699	CG32699	-	CG32699
CG32816-RB	-13.2851	-5100.73	383.945	0.096996	0	FBgn0052816	CG32816	-	CG32816
CG32822-PA	-10.387	-1652.26	159.07	0.258079	0	FBgn0052822	CG32822	-	CG32822
CG33129-RE	-11.8541	-2332.82	196.794	0.288142	0	FBgn0053129	CG33129	-	CG33129
CG33129-RA	-12.5236	-3477.38	277.666	0.276445	0	FBgn0053129	CG33129	-	CG33129
CG33995-RB	-17.5834	-5208.41	296.212	0.33703	0	FBgn0053995	CG33995	-	CG33995
CG34020-PA	-8.73855	-7566.5	865.876	0.497225	0	FBgn0054020	CG34020
CG40191-RC	-9.35554	-9419.07	1006.79	0.373193	0	FBgn0058191	CG40191	-	CG40191
CG40263-RC	-15.9251	-1944.37	122.095	0.18718	0	FBgn0058263	CG40263	-	CG40263
CG18729-RA	-10.8188	-497.715	46.0045	0.329561	0	FBgn0061476	CG18729	zwilch	zwilch
CG34195-RA	-9.13668	-1187.1	129.926	0.401099	0	FBgn0085224	CG34195	-	CG34195
CG41284-RA	-9.52509	-728.893	76.5234	0.48633	0	FBgn0085599	CG41284	-	CG41284
CG6084-RA	-10.9814	-8496.77	773.742	0.456937	0	FBgn0086254	CG6084	-	CG6084
CG9829-RA	-9.17422	-439.954	47.9555	0.448187	0	FBgn0086371	CG9829	poly	poly
CG9326-RD	-9.99289	-1090.58	109.136	0.300055	0	FBgn0250785	CG9326	varicose	vari
CG6963-RA	-15.3948	-557.065	36.1853	0.176909	0	FBgn0250823	CG6963	gilgamesh	gish
CG6963-RD	-9.57634	-2072.73	216.443	0.496789	0	FBgn0250823	CG6963	gilgamesh	gish
CG42250-RC	-8.81937	-2092.11	237.218	0.219054	0	FBgn0259107	CG42250
CG12854-RA	-10.0337	-758.642	75.6096	0.370539	0	FBgn0259112	CG12854	-	CG42254
CG6093-RA	-8.02371	-855.547	106.627	0.360842	0.0538379	FBgn0000018	CG6093	abnormal oocyte	abo
CG2945-RB	-7.35199	-6627.52	901.46	0.428571	0.0538379	FBgn0000316	CG2945	cinnamon	cin
CG5855-RA	-8.13707	-2119.6	260.486	0.337282	0.0538379	FBgn0000339	CG5855	cornichon	cni
CG5855-RB	-8.36749	-2408.69	287.862	0.495484	0.0538379	FBgn0000339	CG5855	cornichon	cni
CG4162-RA	-8.33654	-4561.76	547.2	0.27874	0.0538379	FBgn0002524	CG4162	lace	lace
CG4965-RA	-7.92146	-5717.64	721.792	0.456222	0.0538379	FBgn0002673	CG4965	twine	twe
CG1705-RA	-7.95965	-878.857	110.414	0.493343	0.0538379	FBgn0002723	CG1705	Methoprene-tolerant	Met
CG12047-RA	-7.50204	-5650.06	753.136	0.405519	0.0538379	FBgn0002873	CG12047	mushroom body defect	mud
CG3000-RA	-7.30665	-2925.84	400.435	0.353047	0.0538379	FBgn0003200	CG3000
CG8544-RB	-7.73571	-6608.55	854.292	0.263131	0.0538379	FBgn0003345	CG8544	scalloped	sd
CG10076-RA	-7.30209	-5957.46	815.857	0.358292	0.0538379	FBgn0003475	CG10076	spire	spir
CG17170-RA	-7.38281	-1671.56	226.412	0.361166	0.0538379	FBgn0003559	CG17170	suppressor of forked	su(f)
CG5490-RB	-7.631	-3146.68	412.354	0.494707	0.0538379	FBgn0003717	CG5490
CG10128-RD	-8.38002	-424.712	50.6815	0.425152	0.0538379	FBgn0003742	CG10128	transformer 2	tra2
CG1372-RA	-7.33899	-5453.65	743.106	0.222802	0.0538379	FBgn0004649	CG1372	yolkless	yl
CG3114-RB	-7.52436	-2452.45	325.935	0.325716	0.0538379	FBgn0005427	CG3114	erect wing	ewg
CG12052-RB	-7.88839	-3359.75	425.911	0.243974	0.0538379	FBgn0005630	CG12052	longitudinals lacking	lola
CG10497-RA	-7.29097	-7130.98	978.056	0.484782	0.0538379	FBgn0010415	CG10497	Syndecan	Sdc
CG9984-RA	-8.26927	-5729.37	692.85	0.415214	0.0538379	FBgn0010416	CG9984	TH1	TH1
CG11140-RE	-7.50597	-1209.32	161.114	0.276379	0.0538379	FBgn0010548	CG11140	Aldehyde dehydrogenase type III	Aldh-III
CG8156-RD	-7.94248	-3540.53	445.771	0.465644	0.0538379	FBgn0013750	CG8156	ADP ribosylation factor 51F	Arf51F
CG6703-RB	-7.78342	-1219.7	156.704	0.360166	0.0538379	FBgn0013759	CG6703	CASK ortholog	CASK
CG18402-RA	-7.50141	-3508.76	467.746	0.355601	0.0538379	FBgn0013984	CG18402	Insulin-like receptor	InR
CG3488-RA	-8.21731	-3304.63	402.155	0.320909	0.0538379	FBgn0014906	CG3488	alpha/beta hydrolase2	Hydr2
CG10159-RA	-8.21833	-776.763	94.5159	0.487128	0.0538379	FBgn0015602	CG10159	Boundary element-associated factor of 32kD	BEAF-32
CG2488-RA	-8.13909	-2247.05	276.081	0.252324	0.0538379	FBgn0016054	CG2488	(6-4)-photolyase	phr6-4
CG8804-RB	-8.48508	-627.605	73.9657	0.485603	0.0538379	FBgn0016078	CG8804	wunen	wun
CG3582-RA	-7.34214	-3241.06	441.432	0.386908	0.0538379	FBgn0017457	CG3582	U2 small nuclear riboprotein auxiliary factor 38	U2af38
CG8418-RA	-8.01329	-10743.4	1340.7	0.436084	0.0538379	FBgn0017549	CG8418	Ras which interacts with Calmodulin	Ric
CG3832-RA	-7.41477	-2252.3	303.758	0.314205	0.0538379	FBgn0019948	CG3832	Peptidylglycine-alpha-hydroxylating monooxygenase	Phm
CG2917-RA	-7.7087	-1396.18	181.118	0.399239	0.0538379	FBgn0023181	CG2917	Origin recognition complex subunit 4	Orc4
CG2864-RA	-7.51067	-2102.05	279.875	0.432944	0.0538379	FBgn0023216	CG2864	Poly(ADP-ribose) glycohydrolase	Parg
CG9594-RA	-7.6857	-1744.23	226.944	0.493547	0.0538379	FBgn0023395	CG9594	Chd3	Chd3
CG3412-RA	-7.68951	-705.038	91.6882	0.387167	0.0538379	FBgn0023423	CG3412	supernumerary limbs	slmb
CG6342-RA	-7.29225	-823.428	112.918	0.124793	0.0538379	FBgn0024957	CG6342	Iron regulatory protein 1B	Irp-1B
CG7869-RA	-8.12265	-11010.6	1355.54	0.425186	0.0538379	FBgn0025355	CG7869	Suppressor of Under-Replication	SuUR
CG1086-RB	-7.45312	-661.375	88.7381	0.452467	0.0538379	FBgn0025593	CG1086
CG3204-RA	-7.55193	-8746.01	1158.12	0.40281	0.0538379	FBgn0025806	CG3204	Ras-associated protein 2-like	Rap2l
CG1742-RA	-7.87022	-17422.1	2213.68	0.46672	0.0538379	FBgn0025814	CG1742	Microsomal glutathione S-transferase-like	Mgstl
CG4606-RA	-7.41407	-973.749	131.338	0.258701	0.0538379	FBgn0026616	CG4606	alpha-Man-IIb	alpha-Man-IIb
CG3638-RA	-7.64293	-1434.91	187.744	0.428955	0.0538379	FBgn0026875	CG3638
CG8604-RA	-7.95857	-3436.99	431.86	0.493529	0.0538379	FBgn0027356	CG8604	Amphiphysin	Amph
CG8378-RA	-7.55207	-1413.54	187.173	0.397305	0.0538379	FBgn0027495	CG8378	-	CG8378
CG1516-RI	-8.39052	-665.224	79.2828	0.227856	0.0538379	FBgn0027580	CG1516	-	CG1516
CG6424-RA	-7.85436	-2572.33	327.504	0.456415	0.0538379	FBgn0028494	CG6424	-	CG6424
CG31672-RA	-7.93728	-552.716	69.6354	0.315011	0.0538379	FBgn0028952	CG31672	-	CG31672
CG11804-RB	-7.71228	-1076.58	139.593	0.0441827	0.0538379	FBgn0029092	CG11804	ced-6	ced-6
CG17592-RB	-7.50717	-1618.67	215.617	0.346602	0.0538379	FBgn0029711	CG17592	Usf	Usf
CG15893-PA	-8.39446	-3493.89	416.214	0.23662	0.0538379	FBgn0029865	CG15893	-	CG15893
CG10932-RA	-8.3684	-1017.29	121.563	0.359037	0.0538379	FBgn0029969	CG10932	-	CG10932
CG2556-RA	-8.4313	-975.276	115.673	0.161446	0.0538379	FBgn0030396	CG2556	-	CG2556
CG4404-RA	-8.17813	-1825.25	223.186	0.479872	0.0538379	FBgn0030432	CG4404	-	CG4404
CG13004-RA	-7.89806	-2057.51	260.508	0.0473809	0.0538379	FBgn0030797	CG13004	-	CG13004
CG6023-RB	-7.58243	-527.095	69.5153	0.312945	0.0538379	FBgn0030912	CG6023	-	CG6023
CG32513-RA	-7.66455	-1542.05	201.193	0.279123	0.0538379	FBgn0031150	CG32513	bves	bves
CG3876-RA	-8.42098	-913.836	108.519	0.327451	0.0538379	FBgn0031284	CG3876	-	CG3876
CG7337-RA	-7.71715	-618.975	80.2076	0.235558	0.0538379	FBgn0031374	CG7337	-	CG7337
CG3714-RC	-8.32464	-1027.24	123.398	0.327004	0.0538379	FBgn0031589	CG3714	-	CG3714
CG9526-RA	-7.72256	-1444.14	187.003	0.275057	0.0538379	FBgn0031815	CG9526	farjavit	frj
CG7627-RA	-8.42575	-5644.13	669.867	0.412542	0.0538379	FBgn0032026	CG7627	-	CG7627
CG14931-RA	-7.3487	-441.906	60.1339	0.355035	0.0538379	FBgn0032374	CG14931	-	CG14931
CG5674-RA	-8.23062	-639.925	77.7493	0.443297	0.0538379	FBgn0032656	CG5674	-	CG5674
CG10237-RB	-7.41897	-1424.37	191.991	0.154769	0.0538379	FBgn0032783	CG10237	-	CG10237
CG2201-RA	-7.54032	-9827.26	1303.29	0.412678	0.0538379	FBgn0032955	CG2201	-	CG2201
CG12391-RA	-8.2899	-10506.2	1267.35	0.496294	0.0538379	FBgn0033581	CG12391	-	CG12391
CG9003-RA	-7.29471	-6760.91	926.824	0.422315	0.0538379	FBgn0033639	CG9003	-	CG9003
CG9646-RA	-7.58498	-1043.36	137.556	0.280376	0.0538379	FBgn0034184	CG9646	-	CG9646
CG10737-RD	-7.35114	-736.294	100.161	0.383944	0.0538379	FBgn0034420	CG10737	-	CG10737
CG11007-RA	-8.08964	-980.542	121.21	0.24685	0.0538379	FBgn0034455	CG11007	-	CG11007
CG3501-RA	-7.79417	-1708.39	219.188	0.448776	0.0538379	FBgn0034791	CG3501	-	CG3501
CG9896-RA	-7.69529	-1134.9	147.479	0.474407	0.0538379	FBgn0034808	CG9896	-	CG9896
CG13671-RA	-7.93915	-1004.63	126.541	0.433859	0.0538379	FBgn0035867	CG13671	-	CG13671
CG16717-RA	-7.53031	-999.014	132.666	0.488149	0.0538379	FBgn0036028	CG16717	-	CG16717
CG8177-RE	-7.33573	-4173.45	568.921	0.0485324	0.0538379	FBgn0036043	CG8177	-	CG8177
CG7616-RA	-7.52965	-559.256	74.2738	0.31624	0.0538379	FBgn0036142	CG7616	-	CG7616
CG5684-RA	-8.38589	-5087.18	606.635	0.420201	0.0538379	FBgn0036239	CG5684	Pop2	Pop2
CG5492-RA	-8.26424	-3289.85	398.082	0.0283672	0.0538379	FBgn0036769	CG5492	Tetraspanin 74F	Tsp74F
CG4174-RA	-7.97341	-794.893	99.693	0.290762	0.0538379	FBgn0036793	CG4174	-	CG4174
CG13380-RB	-8.03143	-1389.94	173.062	0.350215	0.0538379	FBgn0036799	CG13380	-	CG13380
CG7749-RA	-7.97003	-7986.16	1002.02	0.385164	0.0538379	FBgn0036930	CG7749
CG17149-RA	-7.8423	-752.26	95.9233	0.363318	0.0538379	FBgn0036955	CG17149
CG7145-RA	-7.79956	-12802.5	1641.43	0.208655	0.0538379	FBgn0037138	CG7145	-	CG7145
CG7458-RA	-8.32329	-2459.72	295.523	0.225788	0.0538379	FBgn0037144	CG7458	-	CG7458
CG1021-PB,isoformB	-8.36001	-5934.19	709.831	0.356841	0.0538379	FBgn0037443	CG1021	-	CG1021
CG10055-RA	-7.93429	-3534.44	445.464	0.358686	0.0538379	FBgn0037482	CG10055	-	CG10055
CG2993-RA	-7.61829	-1933.37	253.78	0.225497	0.0538379	FBgn0037521	CG2993	-	CG2993
CG8202-RA	-8.09587	-1357.3	167.654	0.286055	0.0538379	FBgn0037622	CG8202	-	CG8202
CG31299-RE	-8.47786	-1327.96	156.639	0.197087	0.0538379	FBgn0037872	CG31299
CG18347-RA	-7.37875	-8004.06	1084.75	0.494932	0.0538379	FBgn0037969	CG18347
CG7156-RA	-8.05871	-773.51	95.9844	0.284556	0.0538379	FBgn0038588	CG7156	-	CG7156
CG16718-RA	-7.59244	-2232.84	294.088	0.341993	0.0538379	FBgn0038721	CG16718	-	CG16718
CG4755-RA	-7.47316	-1075.92	143.972	0.308463	0.0538379	FBgn0038747	CG4755	RhoGAP92B	RhoGAP92B
CG15514-RA	-7.38221	-2482.26	336.249	0.425196	0.0538379	FBgn0039712	CG15514	-	CG15514
CG17514-RA	-7.94797	-1586.25	199.579	0.299384	0.0538379	FBgn0039959	CG17514	-	CG17514
CG4867-RA	-7.46813	-6963.95	932.49	0.391966	0.0538379	FBgn0040239	CG4867	bc10	bc10
CG6725-RA	-8.33384	-1854.74	222.555	0.413867	0.0538379	FBgn0040271	CG6725	Sulfated	Sulf1
CG32417-RA	-8.22243	-608.768	74.0375	0.438064	0.0538379	FBgn0040298	CG32417	Myt1	Myt1
CG10928-RA	-7.92527	-10550.6	1331.26	0.45546	0.0538379	FBgn0040522	CG10928	-	CG10928
CG30169-RA	-8.10859	-1521.06	187.586	0.361555	0.0538379	FBgn0050169	CG30169	Breast cancer 2, early onset homolog	Brca2
CG31241-RB	-8.44169	-657.008	77.829	0.417311	0.0538379	FBgn0051241	CG31241
CG32016-RB	-7.7514	-4065.98	524.548	0.364314	0.0538379	FBgn0052016	CG32016	-	CG32016
CG32066-RC	-7.73095	-5367.48	694.285	0.253909	0.0538379	FBgn0052066	CG32066	-	CG32066
CG32108-RA	-8.02926	-8274.97	1030.6	0.448823	0.0538379	FBgn0052108	CG32108
CG32221-RA	-8.06188	-526.896	65.3565	0.370883	0.0538379	FBgn0052221	CG32221	-	CG32221
CG33129-RC	-8.17872	-7012.37	857.392	0.338644	0.0538379	FBgn0053129	CG33129	-	CG33129
CG40006-RA	-7.39484	-2969.11	401.512	0.375409	0.0538379	FBgn0058006	CG40006	-	CG40006
CG17469-RB	-7.99283	-3327.3	416.285	0.389729	0.0538379	FBgn0067895	CG17469
CG6072-RA	-7.44226	-992.851	133.407	0.463839	0.0538379	FBgn0086370	CG6072	sarah	sra
CG6393-RC	-7.6272	-20593.6	2700.02	0.350698	0.0538379	FBgn0259142	CG6393	Snipper	Snp
CG30437-RB	-8.39101	-617.71	73.6157	0.285297	0.0538379	FBgn0259247	CG30437	-	CG42345
CG8024-RC	-6.80466	-7916.88	1163.45	0.182436	0.0729555	FBgn0002567	CG8024	lightoid	ltd
CG3479-RA	-7.14249	-1662.88	232.816	0.193144	0.0729555	FBgn0003016	CG3479	outspread	osp
CG10393-RA	-6.94557	-1240.35	178.581	0.395438	0.0729555	FBgn0003270	CG10393	absent MD neurons and olfactory sensilla	amos
CG6097-RA	-6.9203	-2715.16	392.347	0.339339	0.0729555	FBgn0003292	CG6097	rotated abdomen	rt
CG6395-RA	-6.78231	-4419.2	651.577	0.328356	0.0729555	FBgn0004179	CG6395	Cysteine string protein	Csp
CG4122-RE	-6.90608	-1460.42	211.468	0.457386	0.0729555	FBgn0004648	CG4122	silver	svr
CG12052-RP	-7.12121	-10213	1434.17	0.319411	0.0729555	FBgn0005630	CG12052	longitudinals lacking	lola
CG8946-RA	-7.22558	-1205.45	166.831	0.311491	0.0729555	FBgn0010591	CG8946	Sphingosine-1-phosphate lyase	Sply
CG8156-RC	-6.97307	-5878.86	843.082	0.497873	0.0729555	FBgn0013750	CG8156	ADP ribosylation factor 51F	Arf51F
CG11621-RB	-7.01397	-1030.4	146.906	0.453692	0.0729555	FBgn0015278	CG11621	Phosphotidylinositol 3 kinase 68D	Pi3K68D
CG9660-RA	-6.97478	-8468.07	1214.1	0.308276	0.0729555	FBgn0015600	CG9660	toucan	toc
CG7486-RF	-7.23758	-766.002	105.837	0.298679	0.0729555	FBgn0020381	CG7486	Death related ced-3/Nedd2-like protein	Dredd
CG4938-RA	-7.19792	-1049.37	145.788	0.42459	0.0729555	FBgn0021750	CG4938	Seryl-tRNA synthetase	Aats-ser
CG7857-RA	-7.21887	-8825.42	1222.55	0.47518	0.0729555	FBgn0026738	CG7857	-	CG7857
CG12178-RA	-6.73078	-5024.29	746.464	0.402875	0.0729555	FBgn0026787	CG12178	Na[+]/H[+] hydrogen exchanger 1	Nhe1
CG6627-RA	-6.83061	-3890.25	569.533	0.286287	0.0729555	FBgn0027453	CG6627	DNZDHHC/NEW1 zinc finger protein 11	Dnz1
CG32697-RC	-6.87036	-1471.45	214.174	0.376436	0.0729555	FBgn0028341	CG32697	lethal (1) G0232	l(1)G0232
CG31775-RA	-7.18798	-1127.57	156.869	0.133179	0.0729555	FBgn0028537	CG31775	-	CG31775
CG17328-RA	-6.93826	-3506.26	505.352	0.483734	0.0729555	FBgn0028895	CG17328	-	CG17328
CG11436-RA	-7.00387	-1903.92	271.838	0.240738	0.0729555	FBgn0029713	CG11436	-	CG11436
CG2079-RA	-7.09524	-3086.76	435.047	0.490218	0.0729555	FBgn0029944	CG2079	Downstream of kinase	Dok
CG11727-RB	-7.27061	-1678.32	230.836	0.375676	0.0729555	FBgn0030299	CG11727
CG4407-RA	-6.74019	-1056.95	156.813	0.437079	0.0729555	FBgn0030431	CG4407	-	CG4407
CG15717-RA	-7.15772	-1623.64	226.837	0.448863	0.0729555	FBgn0030451	CG15717	-	CG15717
CG1716-RA	-6.92228	-790.449	114.189	0.314444	0.0729555	FBgn0030486	CG1716	Set2	Set2
CG1839-RA	-7.08725	-536.115	75.6449	0.364114	0.0729555	FBgn0030555	CG1839	F box and leucine-rich-repeat gene 4	Fbxl4
CG5877-RA	-6.89346	-747.352	108.415	0.360278	0.0729555	FBgn0030625	CG5877	-	CG5877
CG14208-RA	-7.24315	-801.38	110.64	0.278234	0.0729555	FBgn0031038	CG14208	Tyler	Tyler
CG11030-RA	-6.77691	-2295.89	338.781	0.461161	0.0729555	FBgn0031736	CG11030	-	CG11030
CG9493-RA	-6.87106	-843.803	122.805	0.426885	0.0729555	FBgn0031799	CG9493	Pez	Pez
CG9339-RC	-7.02433	-6937.94	987.701	0.421406	0.0729555	FBgn0032901	CG9339	skywalker	sky
CG12042-RA	-6.7656	-1074.01	158.745	0.319794	0.0729555	FBgn0033206	CG12042	-	CG12042
CG12128-RA	-7.11125	-6074.96	854.275	0.462451	0.0729555	FBgn0033473	CG12128	-	CG12128
CG6145-RA	-7.1181	-1011.38	142.085	0.444397	0.0729555	FBgn0033853	CG6145	-	CG6145
CG11807-RA	-6.90231	-2382.68	345.201	0.341624	0.0729555	FBgn0033996	CG11807	-	CG11807
CG8195-RA	-7.2359	-2687.46	371.407	0.282835	0.0729555	FBgn0034032	CG8195	-	CG8195
CG5473-RA	-6.89528	-589.809	85.5382	0.224106	0.0729555	FBgn0034371	CG5473	SP2637	SP2637
CG18604-RA	-6.81	-876.631	128.727	0.433423	0.0729555	FBgn0034378	CG18604
CG7735-RA	-7.06962	-782.255	110.65	0.27981	0.0729555	FBgn0034446	CG7735	-	CG7735
CG3860-RA	-7.08744	-3146.83	444.001	0.384865	0.0729555	FBgn0034951	CG3860	-	CG3860
CG1146-RB	-7.12009	-982.927	138.05	0.045197	0.0729555	FBgn0035346	CG1146	-	CG1146
CG4753-RA	-6.97245	-639.882	91.7729	0.384881	0.0729555	FBgn0036622	CG4753	-	CG4753
CG1074-RA	-7.15084	-9075.5	1269.15	0.435207	0.0729555	FBgn0037250	CG1074	-	CG1074
CG8043-RA	-6.86597	-1196.81	174.311	0.228394	0.0729555	FBgn0037610	CG8043	-	CG8043
CG4196-RC	-6.84326	-968.912	141.586	0.445424	0.0729555	FBgn0038297	CG4196
CG5044-RA	-7.22621	-2175.68	301.081	0.415766	0.0729555	FBgn0038326	CG5044	-	CG5044
CG5977-RA	-7.14546	-1666.53	233.229	0.435371	0.0729555	FBgn0039141	CG5977	spastin	spas
CG5805-RA	-6.82769	-2771.79	405.963	0.418224	0.0729555	FBgn0039223	CG5805	-	CG5805
CG10742-RA	-6.74502	-1207.2	178.976	0.466276	0.0729555	FBgn0040334	CG10742	Tetraspanin 3A	Tsp3A
CG12787-RB	-6.99618	-3075.89	439.653	0.482716	0.0729555	FBgn0041150	CG12787	hoepel1	hoe1
CG18812-RC	-6.7977	-1879.97	276.559	0.411308	0.0729555	FBgn0042135	CG18812	-	CG18812
epsin-like	-6.92706	-1502.94	216.967	0.296699	0.0729555	FBgn0042645	CG42250
slowasmolassesCG9506-PA	-6.90985	-670.852	97.0863	0.114705	0.0729555	FBgn0043854	CG9506	slow as molasses	slam
CG9506-RB	-7.06189	-1517.34	214.864	0.0690051	0.0729555	FBgn0043854	CG9506	slow as molasses	slam
CG30403-PA	-6.79577	-1074.55	158.121	0.324393	0.0729555	FBgn0050403	CG30403	-	CG30403
CG30463-RA	-7.24494	-1074.6	148.324	0.149749	0.0729555	FBgn0050463	CG30463	-	CG30463
CG31292-RA	-6.75458	-2008.94	297.419	0.418545	0.0729555	FBgn0051292	CG31292	-	CR31292
CG32177-RA	-7.02631	-1887.1	268.577	0.366689	0.0729555	FBgn0052177	CG32177	-	CG32177
CG32638-RA	-6.86092	-4551.36	663.374	0.315834	0.0729555	FBgn0052638	CG32638	-	CG32638
CG31094-RA	-6.87401	-1864.93	271.302	0.488593	0.0729555	FBgn0066101	CG31094	Lipophorin receptor 1	LpR1
CG9047-RC	-6.73319	-2757.92	409.601	0.3053	0.0729555	FBgn0085442	CG9047	Na,K-ATPase Interacting	NKAIN
CG12114-RA	-6.85394	-1475.29	215.247	0.490025	0.0729555	FBgn0086362	CG12114	spn-F	spn-F
CG8308-RA	-7.00969	-2248.46	320.764	0.437006	0.0729555	FBgn0087040	CG8308	alpha-Tubulin at 67C	alphaTub67C
CG1763-RA	-6.20351	-1027.29	165.598	0.361335	0.0921852	FBgn0002948	CG1763	no distributive disjunction	nod
CG3479-RB	-6.39061	-6327.51	990.127	0.450299	0.0921852	FBgn0003016	CG3479	outspread	osp
CG14026-RA	-6.54498	-2010.36	307.16	0.442058	0.0921852	FBgn0003716	CG14026	thickveins	tkv
CG3827-RA	-6.72079	-757.151	112.658	0.200226	0.0921852	FBgn0004170	CG3827	scute	sc
CG7254-RB	-6.27251	-2420.49	385.888	0.313878	0.0921852	FBgn0004507	CG7254	Glycogen phosphorylase	GlyP
CG11411-RA	-6.6814	-1743.08	260.886	0.215005	0.0921852	FBgn0004650	CG11411	female sterile (1) Nasrat	fs(1)N
CG7771-RA	-6.50181	-795.611	122.368	0.20288	0.0921852	FBgn0004666	CG7771	single-minded	sim
CG1119-RA	-6.50822	-3841.29	590.221	0.350239	0.0921852	FBgn0004913	CG1119	Germ line transcription factor 1	Gnf1
CG9096-RC	-6.34845	-4086.31	643.67	0.436715	0.0921852	FBgn0010315	CG9096	Cyclin D	CycD
CG8194-RA	-6.43679	-795.529	123.591	0.493482	0.0921852	FBgn0010406	CG8194	Ribonuclease X25	RNaseX25
CG5575-RA	-6.30138	-1062.15	168.558	0.172124	0.0921852	FBgn0011236	CG5575	ken and barbie	ken
CG5371-RA	-6.1885	-10925	1765.37	0.408225	0.0921852	FBgn0011703	CG5371	Ribonucleoside diphosphate reductase large subunit	RnrL
Deathrelatedced-3/Nedd2-likeprotein	-6.2522	-531.117	84.9488	0.348977	0.0921852	FBgn0020381	CG7486	Death related ced-3/Nedd2-like protein	Dredd
CG8846-RA	-6.55005	-1019.5	155.647	0.462167	0.0921852	FBgn0022073	CG8846
CG2924-RA	-6.30217	-6816.56	1081.62	0.378621	0.0921852	FBgn0023528	CG2924	-	CG2924
CG1414-RC	-6.56513	-669.084	101.915	0.257174	0.0921852	FBgn0024251	CG1414	bobby sox	bbx
CG17245-RA	-6.25152	-3248.38	519.613	0.458962	0.0921852	FBgn0025740	CG17245	plexin B	plexB
CG8962-RA	-6.47438	-6425.16	992.397	0.40552	0.0921852	FBgn0025809	CG8962	Platelet-activating factor acetylhydrolase alpha	Paf-AHalpha
CG9201-RC	-6.64393	-1768.2	266.137	0.415809	0.0921852	FBgn0026433	CG9201	Grip128	Grip128
CG32701-RA	-6.4352	-9943.61	1545.19	0.408413	0.0921852	FBgn0028327	CG32701	lethal (1) G0320	l(1)G0320
CG4586-RA	-6.70221	-729.968	108.914	0.372726	0.0921852	FBgn0029924	CG4586	-	CG4586
CG10965-RA	-6.67185	-595.335	89.2308	0.325345	0.0921852	FBgn0030028	CG10965	Companion of reaper	Corp
CG12096-RA	-6.29664	-1053.12	167.252	0.491525	0.0921852	FBgn0030457	CG12096	-	CG12096
CG9940-RB	-6.22753	-592.803	95.1906	0.489616	0.0921852	FBgn0030512	CG9940	-	CG9940
CG8974-RA	-6.52126	-1703.43	261.212	0.448928	0.0921852	FBgn0030693	CG8974	-	CG8974
CG9216-RA	-6.19708	-5973.09	963.856	0.337457	0.0921852	FBgn0030726	CG9216
CG4880-RA	-6.46236	-3061.17	473.693	0.395474	0.0921852	FBgn0030803	CG4880	-	CG4880
CG8316-RA	-6.33008	-1480.91	233.948	0.396398	0.0921852	FBgn0030852	CG8316	-	CG8316
CG14213-RA	-6.33905	-862.945	136.132	0.309081	0.0921852	FBgn0031047	CG14213	-	CG14213
CG12234-RA	-6.67507	-2279.41	341.481	0.470666	0.0921852	FBgn0031051	CG12234	Ranbp21	Ranbp21
CG9528-RA	-6.5358	-644.754	98.6497	0.309426	0.0921852	FBgn0031814	CG9528	real-time	retm
CG13778-RB	-6.49962	-1209.62	186.106	0.450987	0.0921852	FBgn0031885	CG13778	Menin 1	Mnn1
CG7228-RA	-6.25004	-2521.08	403.37	0.456709	0.0921852	FBgn0031969	CG7228	peste	pes
CG5547-RC	-6.34863	-3795.91	597.91	0.233035	0.0921852	FBgn0032482	CG5547	Phosphoethanolamine cytidylyltransferase	Pect
CG6860-RA	-6.42156	-2251.5	350.615	0.425547	0.0921852	FBgn0032633	CG6860	Leucine-rich-repeats and calponin homology domain protein	Lrch
CG10702-RB	-6.22671	-1187.71	190.745	0.393521	0.0921852	FBgn0032752	CG10702	-	CG10702
CG15078-RB	-6.45287	-1806.39	279.936	0.0853819	0.0921852	FBgn0034389	CG15078	Multiple C2 domain and transmembrane region protein	Mctp
CG16742-RA	-6.28816	-1544.8	245.668	0.251983	0.0921852	FBgn0034529	CG16742	-	CG16742
CG17807-RA	-6.44187	-1341.59	208.261	0.478623	0.0921852	FBgn0034748	CG17807	-	CG17807
CG1228-RD	-6.25993	-1188.47	189.853	0.316614	0.0921852	FBgn0035133	CG1228
CG5026-RB	-6.46864	-4798.53	741.815	0.323182	0.0921852	FBgn0035945	CG5026	-	CG5026
SugCG7334-PA,isoformA	-6.18141	-3723.57	602.382	0.373611	0.0921852	FBgn0036191	CG7334	Sug	Sug
CG4729-RA	-6.6384	-13204.7	1989.14	0.222979	0.0921852	FBgn0036623	CG4729	-	CG4729
CG4573-RA	-6.69116	-567.782	84.8555	0.445664	0.0921852	FBgn0036629	CG4573	-	CG4573
CG14060-RA	-6.60338	-847.721	128.377	0.192034	0.0921852	FBgn0036683	CG14060
CG6897-RA	-6.1989	-1670.95	269.555	0.130662	0.0921852	FBgn0036800	CG6897
CG10018-RA	-6.39637	-1649.53	257.886	0.297037	0.0921852	FBgn0037338	CG10018	Snm1	Snm1
CG8273-RA	-6.2406	-3828.4	613.467	0.363423	0.0921852	FBgn0037716	CG8273	-	CG8273
CG3940-RA	-6.63692	-5849.37	881.337	0.444131	0.0921852	FBgn0037788	CG3940	-	CG3940
CG14721-RA	-6.31568	-833.023	131.898	0.489923	0.0921852	FBgn0037942	CG14721	-	CG14721
CG7091-RA	-6.67517	-3985.24	597.024	0.291631	0.0921852	FBgn0038099	CG7091	-	CG7091
CG8458-RA	-6.60773	-1080.91	163.583	0.389901	0.0921852	FBgn0038134	CG8458	wnt inhibitor of Dorsal	wntD
CG15696-RA	-6.20328	-655.509	105.671	0.284747	0.0921852	FBgn0038833	CG15696	-	CG15696
CG10365-RD	-6.55554	-976.02	148.885	0.0903617	0.0921852	FBgn0039109	CG10365	-	CG10365
CG1983-RA	-6.59547	-1016.97	154.192	0.492692	0.0921852	FBgn0039751	CG1983	-	CG1983
CG13865-RA	-6.22125	-1109.1	178.276	0.116644	0.0921852	FBgn0039965	CG13865	-	CG13865
CG9904-RA	-6.47347	-977.527	151.005	0.270437	0.0921852	FBgn0040336	CG9904	Seipin	Seipin
CG7340-RE	-6.44641	-1504.69	233.415	0.183861	0.0921852	FBgn0040493	CG7340	granny smith	granny-smith
CG33113-RF	-6.23301	-9936.05	1594.1	0.390487	0.0921852	FBgn0053113	CG33113	Rtnl1	Rtnl1
CG31762-RB	-6.15738	-4382.64	711.77	0.487607	0.129278	FBgn0000114	CG31762	arrest	aret
CG4824-RA	-6.13922	-3656.2	595.549	0.271472	0.129278	FBgn0000182	CG4824	Bicaudal C	BicC
CG9042-RB	-6.15545	-6871.22	1116.28	0.20716	0.129278	FBgn0001128	CG9042	Glycerol 3 phosphate dehydrogenase	Gpdh
CG11154-RB	-5.88676	-6944.54	1179.69	0.497438	0.129278	FBgn0010217	CG11154	ATP synthase-beta	ATPsyn-beta
CG12530-RA	-5.67568	-2841.07	500.569	0.480033	0.129278	FBgn0010341	CG12530	Cdc42	Cdc42
CG3671-RC	-5.98924	-1270.17	212.075	0.255269	0.129278	FBgn0011672	CG3671	Malvolio	Mvl
CG3671-RB	-5.67878	-2186.38	385.008	0.428486	0.129278	FBgn0011672	CG3671	Malvolio	Mvl
CG1830-RB	-5.85854	-1606.92	274.286	0.365608	0.129278	FBgn0011754	CG1830	Phosphorylase kinase gamma	PhKgamma
CG33991-RA	-5.81736	-1294.64	222.548	0.48302	0.129278	FBgn0013718	CG33991	nuclear fallout	nuf
CG1031-RA	-6.07572	-583.745	96.0783	0.211705	0.129278	FBgn0015568	CG1031	alpha-Esterase-1	alpha-Est1
CG12153-RA	-6.05721	-1299.62	214.558	0.424183	0.129278	FBgn0022786	CG12153	Hira	Hira
CG14622-RB	-5.85494	-3905.24	666.999	0.344719	0.129278	FBgn0025641	CG14622	Dishevelled Associated Activator of Morphogenesis	DAAM
CG4944-RA	-6.12449	-12973.9	2118.36	0.469752	0.129278	FBgn0026084	CG4944	ciboulot	cib
CG5269-RA	-5.9252	-7811.35	1318.33	0.412061	0.129278	FBgn0026158	CG5269
CG7609-RB	-5.66548	-10338	1824.74	0.233093	0.129278	FBgn0027518	CG7609	-	CG7609
CG10610-RA	-5.75347	-435.597	75.7103	0.433771	0.129278	FBgn0028436	CG10610	ECSIT	ECSIT
CG1709-RC	-5.96126	-4711.98	790.433	0.499045	0.129278	FBgn0028671	CG1709	Vacuolar H[+] ATPase subunit 100-1	Vha100-1
CG5851-RA	-6.05717	-2720.94	449.21	0.405633	0.129278	FBgn0028992	CG5851	sds22	sds22
CG6450-RC	-6.03892	-2713.88	449.399	0.47304	0.129278	FBgn0029688	CG6450	lava lamp	lva
CG5966-RA	-6.09511	-851.11	139.638	0.312416	0.129278	FBgn0029831	CG5966	-	CG5966
CG2222-RA	-5.66648	-737.814	130.207	0.433518	0.129278	FBgn0030196	CG2222	Psf3	Psf3
CG12176-RA	-5.72565	-658.205	114.957	0.313822	0.129278	FBgn0030506	CG12176	Ligase4	Lig4
CG11095-RA	-5.9676	-575.78	96.4842	0.430932	0.129278	FBgn0030528	CG11095	-	CG11095
CG5560-RA	-5.77457	-6576.89	1138.94	0.262054	0.129278	FBgn0030607	CG5560	doppelganger von brummer	dob
CG7872-RA	-5.80113	-864.001	148.937	0.434928	0.129278	FBgn0030658	CG7872	-	CG7872
CG9723-RA	-5.84603	-914.233	156.385	0.398002	0.129278	FBgn0030768	CG9723	-	CG9723
CG9089-RA	-5.96395	-5880.01	985.925	0.273806	0.129278	FBgn0030805	CG9089	wurst	wus
CG9870-RA	-5.99206	-423.557	70.6864	0.425363	0.129278	FBgn0031422	CG9870	-	CG9870
CG15634-RA	-5.70929	-518.465	90.8107	0.328336	0.129278	FBgn0031621	CG15634	-	CG15634
CG9523-RA	-5.8099	-625.2	107.609	0.439599	0.129278	FBgn0031812	CG9523	-	CG9523
CG4497-RA	-5.66585	-1397.16	246.593	0.310176	0.129278	FBgn0031895	CG4497	-	CG4497
CG10346-RA	-5.73315	-4237.22	739.073	0.362808	0.129278	FBgn0032705	CG10346	Grip71	Grip71
CG18397-RA	-5.99148	-2376.57	396.658	0.426331	0.129278	FBgn0032723	CG18397	short spindle 3	ssp3
CG9994-RA	-5.99485	-653.681	109.04	0.352067	0.129278	FBgn0032782	CG9994	Rab9	Rab9
CG10255-RA	-5.97981	-5707.8	954.512	0.486098	0.129278	FBgn0033984	CG10255	Lap1	Lap1
CG8152-RA	-5.74192	-1189.57	207.173	0.475603	0.129278	FBgn0034008	CG8152	-	CG8152
CG4282-RA	-5.66374	-1162.95	205.332	0.490433	0.129278	FBgn0034114	CG4282	-	CG4282
CG11242-RA	-5.77524	-2045.03	354.103	0.366478	0.129278	FBgn0034451	CG11242	-	CG11242
CG9707-RA	-6.17437	-1262.7	204.506	0.450435	0.129278	FBgn0034628	CG9707	acyl-Coenzyme A oxidase at 57D proximal	Acox57D-p
CG5554-RA	-5.74988	-496.219	86.3008	0.388694	0.129278	FBgn0034914	CG5554	-	CG5554
CG13907-RA	-5.68374	-2991.72	526.364	0.128917	0.129278	FBgn0035173	CG13907	-	CG13907
CG7995-RC	-6.13359	-1117.2	182.145	0.237662	0.129278	FBgn0035266	CG7995	-	CG7995
CG12025-RA	-5.84021	-555.465	95.1104	0.364463	0.129278	FBgn0035285	CG12025	-	CG12025
CG17723-RA	-5.71608	-1212.49	212.118	0.395606	0.129278	FBgn0035432	CG17723	-	ZnT63C
CG12012-RA	-6.09517	-2032.37	333.44	0.46949	0.129278	FBgn0035444	CG12012	-	CG12012
CG10677-PA	-6.08141	-781.951	128.58	0.350485	0.129278	FBgn0035596	CG10677	-	CG10677
pastrelCG8588-PA,isoformA	-5.94743	-918.369	154.414	0.297113	0.129278	FBgn0035770	CG8588	pastrel	pst
SugCG7334-PA,isoformA	-6.11591	-3565.78	583.034	0.445228	0.129278	FBgn0036191	CG7334	Sug	Sug
CG5241-RA	-5.72184	-1069.34	186.887	0.127522	0.129278	FBgn0036564	CG5241	Taspase 1	Taspase1
CG9706-RA	-5.72984	-463.234	80.8459	0.489539	0.129278	FBgn0036662	CG9706	-	CG9706
CG3808-RA	-5.71566	-1183.28	207.024	0.385575	0.129278	FBgn0036838	CG3808	-	CG3808
CG11963-RA	-5.72537	-8379.3	1463.54	0.43207	0.129278	FBgn0037643	CG11963	skpA associated protein	skap
CG11984-RA	-5.73552	-4966.33	865.89	0.418315	0.129278	FBgn0037655	CG11984	-	CG11984
CG6293-RA	-5.74342	-1178.91	205.264	0.387307	0.129278	FBgn0037807	CG6293	-	CG6293
CG14688-PA	-5.68057	-564.146	99.3116	0.360041	0.129278	FBgn0037819	CG14688	-	CG14688
CG7670-RA	-5.88603	-2470.58	419.737	0.229954	0.129278	FBgn0038608	CG7670	WRN exonuclease	WRNexo
CG11089-RA	-6.14927	-1481.72	240.959	0.413574	0.129278	FBgn0039241	CG11089	-	CG11089
CG4553-RA	-5.80495	-1183.06	203.802	0.259958	0.129278	FBgn0039336	CG4553	-	CG4553
CG4909-RA	-6.15608	-4454.29	723.559	0.44638	0.129278	FBgn0040294	CG4909	Plenty of SH3s	POSH
CG30497-RA	-6.00709	-812.707	135.291	0.300733	0.129278	FBgn0050497	CG30497	-	CG30497
CG32000-RB	-5.779	-838.199	145.042	0.237114	0.129278	FBgn0052000	CG32000	-	CG32000
MultipleC2domainandtransmembraneregionproteinCG33146-PA	-5.70053	-1550.23	271.944	0.122411	0.129278	FBgn0053146	CG15078
egalitarianCG4051-PA	-5.60156	-1206.53	215.392	0.258563	0.171837	FBgn0000562	CG4051	egalitarian	egl
CG1484-RA	-5.35782	-863.912	161.243	0.479154	0.171837	FBgn0000709	CG1484	flightless I	fliI
CG8328-RA	-5.28438	-1514.83	286.662	0.167247	0.171837	FBgn0002734	CG8328	E(spl) region transcript mdelta	HLHmdelta
CG12743-RA	-5.26067	-7989.36	1518.7	0.254469	0.171837	FBgn0003023	CG12743	ovarian tumor	otu
CG2841-RB	-5.34747	-928.823	173.694	0.166602	0.171837	FBgn0003159	CG2841	proximal to raf	ptr
CG4898-RI	-5.20272	-696.199	133.814	0.445527	0.171837	FBgn0003721	CG4898	Tropomyosin 1	Tm1
CG4898-RL	-5.42496	-15633.6	2881.8	0.496773	0.171837	FBgn0003721	CG4898	Tropomyosin 1	Tm1
CG1372-RB	-5.32617	-1097.59	206.074	0.195048	0.171837	FBgn0004649	CG1372	yolkless	yl
CG10868-RC	-5.60923	-7199.24	1283.46	0.337047	0.171837	FBgn0004882	CG10868	oo18 RNA-binding protein	orb
CG12052-RU	-5.32462	-435.792	81.8447	0.439964	0.171837	FBgn0005630	CG12052	longitudinals lacking	lola
CG12052-RY	-5.25669	-1160.74	220.812	0.138718	0.171837	FBgn0005630	CG12052	longitudinals lacking	lola
CG12058-RA	-5.39287	-1097.14	203.443	0.333519	0.171837	FBgn0005639	CG12058
CG5695-RF	-5.37518	-753.789	140.235	0.225226	0.171837	FBgn0011225	CG5695	jaguar	jar
CG32300-RB	-5.19496	-3445.91	663.318	0.193322	0.171837	FBgn0015360	CG32300	peptide O-xylosyltransferase	oxt
CG5263-RB	-5.30313	-7654.31	1443.36	0.365846	0.171837	FBgn0016070	CG5263	smaug	smg
CG5263-RA	-5.4488	-7520.2	1380.16	0.446781	0.171837	FBgn0016070	CG5263	smaug	smg
CG10746-RA	-5.17939	-3261.77	629.759	0.448729	0.171837	FBgn0020303	CG10746	fledgling of Klp38B	fok
CG8325-RA	-5.567	-495.363	88.982	0.395815	0.171837	FBgn0021847	CG8325	lethal (2) k14710	l(2)k14710
CG13281-RA	-5.57631	-6074.21	1089.29	0.470349	0.171837	FBgn0022213	CG13281	CAS/CSE1 segregation protein	Cas
CG13316-RB	-5.4045	-8114.81	1501.49	0.260508	0.171837	FBgn0023215	CG13316	Mnt	Mnt
CG3573-RA	-5.4871	-3426.82	624.522	0.460395	0.171837	FBgn0023508	CG3573	-	CG3573
CG1587-RC	-5.41576	-1470.42	271.508	0.422348	0.171837	FBgn0024811	CG1587	Crk	Crk
CG11081-RE	-5.52313	-3454.42	625.447	0.411898	0.171837	FBgn0025741	CG11081	plexin A	plexA
CG8107-RA	-5.64457	-3675.22	651.108	0.395694	0.171837	FBgn0025866	CG8107	Calpain-B	CalpB
CG12233-RA	-5.45791	-6212.9	1138.33	0.29152	0.171837	FBgn0027291	CG12233	lethal (1) G0156	l(1)G0156
CG8790-RA	-5.61238	-903.494	160.982	0.178818	0.171837	FBgn0027610	CG8790	Dicarboxylate carrier 1	Dic1
CG6906-RA	-5.45786	-3675.76	673.48	0.290076	0.171837	FBgn0027843	CG6906	Carbonic anhydrase 2	CAH2
CG17834-RC	-5.29594	-1411.74	266.57	0.0954246	0.171837	FBgn0028394	CG17834	-	CG17834
CG6238-RA	-5.29187	-5653.72	1068.38	0.440563	0.171837	FBgn0029157	CG6238	slingshot	ssh
CG4078-RA	-5.45568	-794.673	145.66	0.370555	0.171837	FBgn0029798	CG4078	-	CG4078
CG14408-RA	-5.28496	-673.056	127.353	0.129025	0.171837	FBgn0030581	CG14408	-	CG14408
RhoGAP18BCG7481-PA	-5.6265	-1589.93	282.579	0.355018	0.171837	FBgn0030986	CG42274
CG3131-RA	-5.33364	-2427.53	455.135	0.383068	0.171837	FBgn0031464	CG3131	Dual oxidase	Duox
CG9641-RA	-5.5172	-1140.46	206.709	0.337001	0.171837	FBgn0031483	CG9641	-	CG9641
CG3805-PA	-5.17913	-2150.56	415.236	0.397715	0.171837	FBgn0031665	CG3805
CG12512-RA	-5.26207	-1470.53	279.458	0.342407	0.171837	FBgn0031703	CG12512	-	CG12512
CG10158-RA	-5.41574	-2857.52	527.633	0.434347	0.171837	FBgn0031871	CG10158	-	CG10158
CG6187-RA	-5.24062	-456.426	87.094	0.494415	0.171837	FBgn0032256	CG6187	RluA-2	RluA-2
CG14935-RA	-5.20376	-874.062	167.967	0.424722	0.171837	FBgn0032382	CG14935	Maltase B2	Mal-B2
CG6565-RA	-5.51838	-1455.78	263.807	0.376604	0.171837	FBgn0032513	CG6565	-	CG6565
CG17266-RA	-5.26791	-1274.79	241.992	0.483891	0.171837	FBgn0033089	CG17266	-	CG17266
CG7639-RB	-5.56355	-533.77	95.9407	0.262806	0.171837	FBgn0033989	CG7639	-	CG7639
CG4966-RB	-5.34381	-590.278	110.46	0.342281	0.171837	FBgn0034261	CG4966	Hermansky-Pudlak Syndrome 4 ortholog	HPS4
CG11061-RB	-5.40752	-934.439	172.804	0.428989	0.171837	FBgn0034697	CG11061	GM130	GM130
CG7942-RA	-5.41118	-4670.8	863.177	0.479811	0.171837	FBgn0035838	CG7942	lariat debranching enzyme	ldbr
CG18177-RA	-5.51409	-1091.51	197.95	0.236336	0.171837	FBgn0036039	CG18177	-	CG18177
CG11268-RA	-5.25045	-699.829	133.289	0.472179	0.171837	FBgn0036336	CG11268	isoprenylcysteine carboxylmethyltransferase	ste14
CG8743-RA	-5.47016	-1110.63	203.034	0.370269	0.171837	FBgn0036904	CG8743
CG5262-RA	-5.23071	-2074.34	396.57	0.246435	0.171837	FBgn0036988	CG5262	-	CG5262
CG16708-RA	-5.19224	-3432.74	661.129	0.475844	0.171837	FBgn0037315	CG16708	Ceramide kinase	Cerk
CG11737-RA	-5.59122	-4183.21	748.176	0.389177	0.171837	FBgn0037592	CG11737	-	CG11737
CG12811-RA	-5.59442	-808.122	144.452	0.401817	0.171837	FBgn0037779	CG12811	-	CG12811
CG5558-RA	-5.47355	-1844.61	337.003	0.491969	0.171837	FBgn0038684	CG5558
CG13827-RA	-5.52758	-1862.26	336.903	0.442365	0.171837	FBgn0039068	CG13827	-	CG13827
CG2118-RB	-5.2607	-2396.67	455.58	0.450647	0.171837	FBgn0039877	CG2118	-	CG2118
CG14162-RA	-5.16279	-9944.46	1926.18	0.409987	0.171837	FBgn0040823	CG14162	dpr6	dpr6
CG30022-RB	-5.37806	-1021.7	189.975	0.428167	0.171837	FBgn0050022	CG30022	-	CG30022
CG31064-RB	-5.56966	-709.097	127.314	0.408931	0.171837	FBgn0051064	CG31064	-	CG31064
CG32056-RA	-5.3167	-1243.03	233.797	0.231792	0.171837	FBgn0052056	CG32056	scramblase 1	scramb1
CG32629-PA	-5.20412	-5584.84	1073.16	0.463798	0.171837	FBgn0052629	CG32629
CG32640-RA	-5.43567	-1106.42	203.548	0.331886	0.171837	FBgn0052640	CG32640	-	CG32640
CG33181-PA	-5.51608	-2951.49	535.07	0.457122	0.171837	FBgn0053181	CG33181	-	CG33181
CG7438-RA	-5.48216	-1382.81	252.238	0.470081	0.171837	FBgn0086347	CG7438	Myosin 31DF	Myo31DF
CG4482-RA	-5.26839	-2369.4	449.738	0.466572	0.171837	FBgn0086711	CG4482	moladietz	mol
CG12467-RC	-5.2661	-1545.59	293.498	0.360051	0.171837	FBgn0259100	CG12467	-	CG42248
CG9285-RA	-4.96891	-1286.95	259	0.303482	0.246323	FBgn0000454	CG9285	Dipeptidase B	Dip-B
CG9559-RA	-4.96572	-1822.01	366.918	0.428618	0.246323	FBgn0000719	CG9559	folded gastrulation	fog
CG10901-RA	-4.79645	-3987.85	831.416	0.304822	0.246323	FBgn0003015	CG10901	oskar	osk
CG31349-RB	-5.07612	-4637.21	913.534	0.297524	0.246323	FBgn0003177	CG31349
CG4385-RB	-4.86375	-1941.22	399.12	0.41678	0.246323	FBgn0003310	CG4385	Star	S
CG12210-RB	-4.83377	-4263.55	882.033	0.441512	0.246323	FBgn0003660	CG12210	Synaptobrevin	Syb
CG5507-RA	-4.77864	-788.926	165.094	0.469316	0.246323	FBgn0004359	CG5507	Transcript 48	T48
CG3114-RE	-4.73798	-673.707	142.193	0.467271	0.246323	FBgn0005427	CG3114	erect wing	ewg
CG12086-RA	-5.00169	-9731.55	1945.65	0.493959	0.246323	FBgn0011204	CG12086	cueball	cue
CG11654-RA	-5.02058	-1900.06	378.455	0.498592	0.246323	FBgn0014455	CG11654	Adenosylhomocysteinase at 13	Ahcy13
CG2060-RA	-5.03841	-3601.86	714.88	0.454401	0.246323	FBgn0014469	CG2060	Cytochrome P450-4e2	Cyp4e2
CG7199-RA	-4.97904	-6180.42	1241.29	0.460421	0.246323	FBgn0015239	CG7199	Hormone-receptor-like in 78	Hr78
CG17484-RA	-4.93589	-1203.04	243.734	0.380972	0.246323	FBgn0015587	CG17484
CG11081-RA	-4.89266	-3129.72	639.678	0.478768	0.246323	FBgn0025741	CG11081	plexin A	plexA
CG8766-RA	-5.04044	-709.354	140.733	0.381259	0.246323	FBgn0026619	CG8766	Tafazzin	Taz
CG6363-RA	-4.72218	-1264.82	267.847	0.460099	0.246323	FBgn0027378	CG6363	MRG15	MRG15
CG5876-RA	-4.84746	-1732.49	357.402	0.481215	0.246323	FBgn0028375	CG5876	heixuedian	heix
CG17841-RA	-4.83334	-1033.51	213.829	0.399996	0.246323	FBgn0028480	CG17841	-	CG17841
CG4249-RA	-4.98334	-3591.66	720.733	0.39144	0.246323	FBgn0028525	CG4249	crossover suppressor on 2 of Manheim	c(2)M
CG14435-RA	-5.0498	-1212.37	240.082	0.198615	0.246323	FBgn0029911	CG14435	-	CG14435
CG4593-RA	-5.04981	-488.234	96.6836	0.464192	0.246323	FBgn0029929	CG4593	-	CG4593
CG4267-RA	-4.72483	-1250.65	264.698	0.446497	0.246323	FBgn0031405	CG4267	-	CG4267
CG10165-RB	-4.92608	-8149.37	1654.33	0.395	0.246323	FBgn0032801	CG10165	-	CG10165
CG10395-PA,isoformA	-5.09616	-391.284	76.7803	0.475025	0.246323	FBgn0033019	CG10395	-	CG10395
CG11166-RC	-5.06013	-2531.45	500.273	0.423844	0.246323	FBgn0033166	CG11166	ELL-associated factor	Eaf
CG1814-RC	-4.76548	-1196.28	251.03	0.337308	0.246323	FBgn0033426	CG1814	-	CG1814
CG13941-RA	-4.98553	-1012.68	203.123	0.496007	0.246323	FBgn0033928	CG13941	Arc2	Arc2
CG15072-RA	-4.79286	-534.548	111.53	0.414024	0.246323	FBgn0034376	CG15072
CG10795-RA	-4.774	-791.042	165.698	0.480988	0.246323	FBgn0034626	CG10795	-	CG10795
CG2765-RA	-4.85204	-695.4	143.321	0.485913	0.246323	FBgn0035087	CG2765	-	CG2765
CG17746-RA	-5.14888	-3047.26	591.83	0.389113	0.246323	FBgn0035425	CG17746	-	CG17746
CG15876-RA	-4.84464	-395.895	81.7181	0.466808	0.246323	FBgn0035569	CG15876	-	CG15876
CG18177-RB	-5.0466	-1671.05	331.124	0.368666	0.246323	FBgn0036039	CG18177	-	CG18177
CG10638-RB	-5.05187	-412.473	81.6475	0.459263	0.246323	FBgn0036290	CG10638	-	CG10638
CG14907-RA	-4.69932	-932.878	198.513	0.412679	0.246323	FBgn0038455	CG14907	-	CG14907
CG7023-RB	-4.85827	-2648.88	545.232	0.27425	0.246323	FBgn0039025	CG7023	-	CG7023
CG1883-RD	-5.09206	-1702.2	334.285	0.443522	0.246323	FBgn0039757	CG1883	Ribosomal protein S7	RpS7
CG1862-RA	-4.81308	-3311.78	688.08	0.459133	0.246323	FBgn0040324	CG1862	Ephrin	Ephrin
CG6757-RA	-5.14047	-1882.26	366.165	0.412146	0.246323	FBgn0040475	CG6757	SH3PX1	SH3PX1
CG3267-RA	-5.13757	-1722.5	335.276	0.49619	0.246323	FBgn0042083	CG3267	-	CG3267
CG15669-RK	-4.72304	-1554.84	329.204	0.451803	0.246323	FBgn0043070	CG15669	Misexpression suppressor of KSR 2	MESK2
CG40049-RC	-4.85649	-5258.48	1082.78	0.48162	0.246323	FBgn0044510	CG40049	mitochondrial ribosomal protein S5	mRpS5
CG30343-RA	-4.71883	-490.885	104.027	0.430982	0.246323	FBgn0050343	CG30343	-	CG30343
CG31249-RA	-4.97709	-878.463	176.501	0.386806	0.246323	FBgn0051249	CG31249	-	CG31249
CG31522-RA	-4.9056	-1521.03	310.06	0.497961	0.246323	FBgn0051522	CG31522	-	CG31522
CG31548-RA	-4.77181	-1016.48	213.017	0.375163	0.246323	FBgn0051548	CG31548	-	CG31548
CG31915-RA	-4.9465	-845.462	170.921	0.469821	0.246323	FBgn0051915	CG31915	-	CG31915
CG32138-RA	-4.97974	-2210.33	443.864	0.456431	0.246323	FBgn0052138	CG32138	-	CG32138
CG32365-RA	-4.73776	-4219.15	890.537	0.478354	0.246323	FBgn0052365	CG32365	-	CG32365
CG32452-RA	-5.10251	-7429.97	1456.14	0.426565	0.246323	FBgn0052452	CG32452	-	CG32452
CG13197-RA	-4.822	-10267.5	2129.31	0.390356	0.246323	FBgn0062449	CG13197	-	CG13197
CG6437-RA	-4.76754	-1337.21	280.482	0.202562	0.246323	FBgn0067102	CG6437	GlcT-1	GlcT-1
CG34348-RA	-4.984	-4007.12	803.998	0.482689	0.246323	FBgn0085377	CG34348	-	CG34348
CG34373-RH	-4.96442	-7821.35	1575.48	0.26451	0.246323	FBgn0085402	CG34373
CG13790-RA	-4.88655	-8352.82	1709.35	0.369517	0.246323	FBgn0085403	CG13790	Rapgap1	Rapgap1
CG7595-RA	-4.52949	-785.22	173.357	0.493168	0.355163	FBgn0000317	CG7595	crinkled	ck
CG4233-RA	-4.62805	-2689.3	581.087	0.420856	0.355163	FBgn0001125	CG4233	Glutamate oxaloacetate transaminase 2	Got2
CG1856-RE	-4.63811	-834.662	179.957	0.245445	0.355163	FBgn0003870	CG1856	tramtrack	ttk
CG3161-RB	-4.35409	-2682.78	616.152	0.467708	0.355163	FBgn0004145	CG3161
CG12008-RC	-4.27909	-3068.18	717.015	0.388108	0.355163	FBgn0004167	CG12008	karst	kst
CG1817-RB	-4.25037	-662.355	155.835	0.46035	0.355163	FBgn0004370	CG1817	Protein tyrosine phosphatase 10D	Ptp10D
CG11494-RA	-4.24426	-592.765	139.663	0.388883	0.355163	FBgn0012049	CG11494
CG2457-RA	-4.32259	-1362.6	315.227	0.327683	0.355163	FBgn0023077	CG2457
CG4025-RA	-4.56298	-1473.1	322.838	0.287513	0.355163	FBgn0025624	CG4025	-	CG4025
CG11081-RC	-4.45976	-3441.55	771.69	0.481869	0.355163	FBgn0025741	CG11081	plexin A	plexA
CG3842-RB	-4.32628	-1078.41	249.271	0.206762	0.355163	FBgn0029866	CG3842	-	CG3842
CG11190-RA	-4.51174	-3648.45	808.656	0.472431	0.355163	FBgn0030035	CG11190	-	CG11190
CG1885-RA	-4.42508	-406.789	91.928	0.452058	0.355163	FBgn0030066	CG1885	-	CG1885
CG1900-RB	-4.31454	-2068.1	479.333	0.294742	0.355163	FBgn0030391	CG1900	Rab40	Rab40
CG14408-RB	-4.56169	-1660.2	363.944	0.393311	0.355163	FBgn0030581	CG14408	-	CG14408
CG12703-RA	-4.57115	-1122.79	245.625	0.400776	0.355163	FBgn0031069	CG12703	-	CG12703
CG1829-RA	-4.37963	-1330.34	303.756	0.349422	0.355163	FBgn0031126	CG1829	Cyp6v1	Cyp6v1
CG7795-RB	-4.54407	-1215.97	267.594	0.151409	0.355163	FBgn0032019	CG7795
CG3567-RA	-4.49231	-652.671	145.286	0.453561	0.355163	FBgn0033121	CG3567	Cyp6u1	Cyp6u1
CG10105-RA	-4.27675	-645.069	150.831	0.370169	0.355163	FBgn0033935	CG10105	SAPK-interacting protein 1	Sin1
CG7744-RA	-4.6878	-1001.93	213.731	0.48214	0.355163	FBgn0034447	CG7744	-	CG7744
CG9977-RA	-4.52645	-1437.01	317.47	0.293483	0.355163	FBgn0035371	CG9977	-	CG9977
CG8588-RF	-4.38231	-505.316	115.308	0.465151	0.355163	FBgn0035770	CG8588	pastrel	pst
CG7015-RA	-4.65976	-9061.91	1944.72	0.452555	0.355163	FBgn0035895	CG7015	Upstream of N-ras	Unr
CG3408-RA	-4.33943	-6241.48	1438.32	0.435897	0.355163	FBgn0036008	CG3408	-	CG3408
CG7533-RC	-4.54886	-923.266	202.966	0.347033	0.355163	FBgn0036165	CG7533	charybde	chrb
CG9674-RA	-4.54385	-618.145	136.04	0.323366	0.355163	FBgn0036663	CG9674	-	CG9674
CG5492-RB	-4.45316	-2740.92	615.501	0.022769	0.355163	FBgn0036769	CG5492	Tetraspanin 74F	Tsp74F
CG4120-RA	-4.48602	-825.363	183.985	0.472783	0.355163	FBgn0036806	CG4120	Cyp12c1	Cyp12c1
CG1116-RB	-4.25809	-1391.28	326.739	0.406883	0.355163	FBgn0037297	CG1116	-	CG1116
CG2911-RA	-4.3812	-4469.56	1020.17	0.476052	0.355163	FBgn0037350	CG2911	-	CG2911
CG3066-RB	-4.32352	-524.187	121.241	0.42362	0.355163	FBgn0037515	CG3066	Serine protease 7	Sp7
CG6567-RB	-4.31593	-4546.18	1053.35	0.493082	0.355163	FBgn0037842	CG6567	-	CG6567
CG17726-RA	-4.31174	-613.995	142.401	0.491343	0.355163	FBgn0037880	CG17726	-	CG17726
CG5252-RA	-4.25594	-1842.52	432.929	0.346392	0.355163	FBgn0037894	CG5252	Ranbp9	Ranbp9
CG18547-RA	-4.33231	-621.449	143.445	0.477689	0.355163	FBgn0037973	CG18547	-	CG18547
CG4562-RA	-4.68044	-1240.82	265.108	0.217484	0.355163	FBgn0038740	CG4562	-	CG4562
CG11771-RA	-4.44947	-6146.12	1381.32	0.409873	0.355163	FBgn0039252	CG11771	-	CG11771
CG11880-RA	-4.55308	-883.291	193.999	0.372455	0.355163	FBgn0039637	CG11880	-	CG11880
CG31163-RB	-4.62395	-1161.71	251.237	0.255317	0.355163	FBgn0051163	CG31163	Shal K[+] channel interacting protein	SKIP
CG31630-RA	-4.50703	-461.284	102.348	0.384043	0.355163	FBgn0051630	CG31630
CG32758-RA	-4.33863	-6290.85	1449.96	0.292951	0.355163	FBgn0052758	CG32758	-	CG32758
CG33554-RD	-4.55601	-2037.14	447.132	0.493368	0.355163	FBgn0053554	CG33554	Nipped-A	Nipped-A
CG40045-RA	-4.53431	-3091.59	681.82	0.364676	0.355163	FBgn0058045	CG40045	-	CG40045
CG2095-RA	-4.67045	-614.015	131.468	0.494392	0.355163	FBgn0086685	CG2095
CG4840-RA	-4.41124	-1348.29	305.648	0.368379	0.355163	FBgn0086757	CG4840	centrosomin's beautiful sister	cbs
CG14941-RA	-3.85883	-3351.44	868.513	0.474422	0.51762	FBgn0000588	CG14941	extra sexcombs	esc
CG10480-RA	-4.179	-7268.27	1739.24	0.449178	0.51762	FBgn0002638	CG10480	Bj1 protein	Bj1
CG31349-RA	-3.94462	-8496.77	2154.01	0.188366	0.51762	FBgn0003177	CG31349
CG6476-RA	-4.21109	-1491.84	354.263	0.478951	0.51762	FBgn0003600	CG6476	Suppressor of variegation 3-9	Su(var)3-9
CG4898-RH	-4.02821	-704.262	174.833	0.496607	0.51762	FBgn0003721	CG4898	Tropomyosin 1	Tm1
CG9847-RA	-3.95614	-5758.86	1455.68	0.402049	0.51762	FBgn0010470	CG9847	Fkbp13	Fkbp13
CG16757-RA	-3.99309	-3752.59	939.772	0.413038	0.51762	FBgn0010905	CG16757	Spinophilin	Spn
CG7037-RA	-4.15832	-5836.38	1403.54	0.404933	0.51762	FBgn0020224	CG7037	Cbl	Cbl
CG8205-RC	-4.16832	-1864.16	447.22	0.136375	0.51762	FBgn0023441	CG8205	fusilli	fus
CG1587-RA	-4.06188	-857.03	210.993	0.294759	0.51762	FBgn0024811	CG1587	Crk	Crk
CG6644-RA	-3.95146	-2209.76	559.225	0.226537	0.51762	FBgn0026315	CG6644	UDP-glycosyltransferase 35a	Ugt35a
CG4119-RA	-4.05271	-615.612	151.901	0.450087	0.51762	FBgn0028474	CG4119	-	CG4119
CG6927-RA	-4.19192	-1586.03	378.355	0.35727	0.51762	FBgn0029733	CG6927	-	CG6927
CG1900-RA	-3.85107	-2012.99	522.708	0.400959	0.51762	FBgn0030391	CG1900	Rab40	Rab40
CG6023-RA	-4.17341	-8871.98	2125.83	0.0636165	0.51762	FBgn0030912	CG6023	-	CG6023
CG15356-RA	-3.86253	-642.639	166.378	0.47075	0.51762	FBgn0031377	CG15356	-	CG15356
CG9883-RA	-4.16612	-709.728	170.357	0.335585	0.51762	FBgn0031435	CG9883	-	CG9883
CG31689-RC	-4.09875	-8975	2189.69	0.376752	0.51762	FBgn0031449	CG31689	-	CG31689
CG5261-RB	-4.14256	-1425.63	344.142	0.460155	0.51762	FBgn0031912	CG5261	-	CG5261
CG11883-RA	-4.01183	-572.592	142.726	0.32253	0.51762	FBgn0033538	CG11883	-	CG11883
CG8421-RA	-4.03821	-595.452	147.454	0.474573	0.51762	FBgn0034075	CG8421	Aspartyl beta-hydroxylase	Asph
CG9882-RB	-3.93925	-1013.27	257.226	0.243485	0.51762	FBgn0034817	CG9882	Arginine methyltransferase 7	Art7
CG15011-RA	-3.93557	-1153.14	293.006	0.425859	0.51762	FBgn0035518	CG15011	-	CG15011
pastrelCG8588-PA,isoformA	-4.08737	-3865.97	945.833	0.254235	0.51762	FBgn0035770	CG8588	pastrel	pst
CG14073-RB	-4.1037	-1096.85	267.282	0.460444	0.51762	FBgn0036814	CG14073	-	CG14073
CG8420-RA	-4.22535	-705.138	166.883	0.465451	0.51762	FBgn0037664	CG8420	-	CG8420
CG7785-RA	-3.93905	-441.411	112.06	0.440179	0.51762	FBgn0038564	CG7785	-	CG7785
CG11334-RA	-4.01716	-465.634	115.911	0.392339	0.51762	FBgn0039849	CG11334	-	CG11334
CG17490-RB	-4.23467	-2478.25	585.229	0.429175	0.51762	FBgn0040009	CG17490	-	CG17490
CG12219-RA	-3.81243	-589.79	154.702	0.480388	0.51762	FBgn0043796	CG12219	-	CG12219
CG30185-RA	-4.00243	-7636.86	1908.05	0.3917	0.51762	FBgn0050185	CG30185	-	CG30185
CG40196-RB	-4.03548	-2562.81	635.068	0.443152	0.51762	FBgn0058196	CG40196	-	CG40196
CG15926-PA	-4.12688	-506.551	122.744	0.48634	0.51762	FBgn0062447	CG15926
CG34126-RB	-4.02527	-680.47	169.05	0.432286	0.51762	FBgn0083962	CG34126	-	CG34126
CG5081-RA	-4.15066	-5025.06	1210.67	0.338412	0.51762	FBgn0086377	CG5081	Syntaxin 7	Syx7
CG15224-RB	-3.54729	-4261.42	1201.32	0.394063	0.706689	FBgn0000259	CG15224	Casein kinase II beta subunit	CkIIbeta
CG9206-RA	-3.74665	-4401.57	1174.8	0.37545	0.706689	FBgn0001108	CG9206	Glued	Gl
CG2204-RA	-3.4495	-1887.07	547.056	0.306182	0.706689	FBgn0001122	CG2204	G protein oalpha 47A	G-oalpha47A
CG1856-RA	-3.68506	-2305.54	625.644	0.26599	0.706689	FBgn0003870	CG1856	tramtrack	ttk
CG1817-RD	-3.56017	-1260.67	354.105	0.405556	0.706689	FBgn0004370	CG1817	Protein tyrosine phosphatase 10D	Ptp10D
CG1429-RC	-3.71652	-2270.99	611.052	0.436829	0.706689	FBgn0011656	CG1429	Myocyte enhancer factor 2	Mef2
CG2678-RA	-3.73081	-2517.64	674.824	0.470006	0.706689	FBgn0014931	CG2678	-	CG2678
CG6936-RB	-3.78965	-1386.51	365.866	0.432708	0.706689	FBgn0023000	CG6936	methuselah	mth
CG2139-RD	-3.61879	-3528.07	974.932	0.260672	0.706689	FBgn0028646	CG2139	aralar1	aralar1
CG33134-RA	-3.52439	-683.355	193.893	0.43178	0.706689	FBgn0029131	CG33134	death executioner Bcl-2 homologue	debcl
CG15376-RA	-3.4723	-1252.41	360.686	0.353128	0.706689	FBgn0029692	CG15376	-	CG15376
CG14014-RB	-3.5227	-1149.99	326.452	0.209851	0.706689	FBgn0031718	CG14014	-	CG14014
CG14502-RA	-3.70685	-808.733	218.172	0.279485	0.706689	FBgn0034321	CG14502	-	CG14502
CG10737-RA	-3.63042	-435.249	119.889	0.460818	0.706689	FBgn0034420	CG10737	-	CG10737
CG1021-RG	-3.5019	-3466.09	989.774	0.342961	0.706689	FBgn0037443	CG1021	-	CG1021
CG9399-RA	-3.689	-12912.4	3500.23	0.486283	0.706689	FBgn0037715	CG9399	-	CG9399
nocturninCG31299-PB,isoformB	-3.66161	-773.241	211.175	0.467659	0.706689	FBgn0037872	CG31299
CG6045-RA	-3.48384	-506.867	145.491	0.477625	0.706689	FBgn0038349	CG6045	-	CG6045
CG11836-RB	-3.47398	-3941.88	1134.68	0.488088	0.706689	FBgn0039272	CG11836	-	CG11836
CG5634-RA	-3.61452	-777.096	214.993	0.493711	0.706689	FBgn0039528	CG5634	distracted	dsd
CG17018-RA	-3.49615	-5956.6	1703.76	0.370706	0.706689	FBgn0039972	CG17018	-	CG17018
CG17665-RB	-3.77488	-4993	1322.69	0.450187	0.706689	FBgn0039997	CG17665
CG4636-RA	-3.72552	-789.333	211.872	0.455439	0.706689	FBgn0041781	CG4636	SCAR	SCAR
CG17230-RA	-3.43325	-475.842	138.598	0.463894	0.706689	FBgn0046225	CG17230	-	CG17230
CG30377-RA	-3.68387	-4573.3	1241.44	0.213802	0.706689	FBgn0050377	CG30377	-	CG30377
CG31217-RA	-3.79921	-901.75	237.352	0.32656	0.706689	FBgn0051217	CG31217	modular serine protease	modSP
CG31738-RB	-3.57584	-2255.72	630.822	0.452561	0.706689	FBgn0051738	CG31738
CG32226-RA	-3.70921	-1503.81	405.425	0.382231	0.706689	FBgn0052226	CG32226	-	CG32226
CG32541-RA	-3.66481	-747.198	203.885	0.28767	0.706689	FBgn0052541	CG32541	-	CG32541
CG8961-RA	-3.77317	-8456.35	2241.18	0.47481	0.706689	FBgn0086350	CG8961	teflon	tef
CG6741-RC	-3.28994	-614.042	186.642	0.332817	1.07206	FBgn0000008	CG6741	arc	a
CG4380-RA	-3.10001	-3362.29	1084.61	0.466222	1.07206	FBgn0003964	CG4380	ultraspiracle	usp
CG12008-RD	-3.3519	-2413.66	720.087	0.400186	1.07206	FBgn0004167	CG12008	karst	kst
CG2040-RD	-3.18005	-1394.09	438.385	0.246936	1.07206	FBgn0010114	CG2040	hikaru genki	hig
CG8522-RA	-3.36014	-916.475	272.749	0.342275	1.07206	FBgn0015234	CG8522
CG13369-RA	-3.1818	-915.76	287.812	0.430879	1.07206	FBgn0025640	CG13369	-	CG13369
CG31043-RB	-3.14929	-477.537	151.633	0.429635	1.07206	FBgn0026239	CG31043	GUK-holder	gukh
CG3523-RA	-3.15482	-522.966	165.767	0.388425	1.07206	FBgn0027571	CG3523	-	CG3523
CG1514-RA	-3.079	-678.269	220.289	0.476515	1.07206	FBgn0029976	CG1514	snazarus	snz
CG2253-RA	-3.28976	-1567.73	476.549	0.474154	1.07206	FBgn0029992	CG2253	Upf2	Upf2
CG14209-RD	-3.25954	-787.108	241.478	0.428511	1.07206	FBgn0031039	CG14209	Shawn	Shawn
CG13784-PB,isoformB	-3.35067	-963.901	287.674	0.48212	1.07206	FBgn0031897	CG13784	-	CG13784
CG9331-RB	-3.21076	-487.413	151.806	0.446079	1.07206	FBgn0032889	CG9331	-	CG9331
CG1513-RA	-3.06358	-947.818	309.382	0.482763	1.07206	FBgn0033463	CG1513	-	CG1513
CG11788-RA	-3.03889	-503.251	165.604	0.479203	1.07206	FBgn0034495	CG11788	-	CG11788
CG4347-RC	-3.26559	-2825.99	865.382	0.312077	1.07206	FBgn0035978	CG4347	UGP	UGP
CG10083-RA	-3.27561	-11702.8	3572.71	0.495949	1.07206	FBgn0036372	CG10083	-	CG10083
CG14060-PA	-3.11978	-519.206	166.424	0.394938	1.07206	FBgn0036683	CG14060
CG11309-RB	-3.05314	-650.658	213.111	0.429555	1.07206	FBgn0037070	CG11309	-	CG11309
CG6923-RA	-3.2271	-5726.88	1774.62	0.418693	1.07206	FBgn0037944	CG6923	-	CG6923
CG11779-RD	-3.16041	-712.27	225.373	0.343283	1.07206	FBgn0038683	CG11779	-	CG11779
CG18812-RA	-3.39888	-3522.55	1036.39	0.485321	1.07206	FBgn0042135	CG18812	-	CG18812
CG32158-RA	-3.31918	-1020.78	307.541	0.421886	1.07206	FBgn0052158	CG32158
CG32556-RA	-3.03304	-512.459	168.959	0.409419	1.07206	FBgn0052556	CG32556	-	CG32556
CG10689-RA	-3.36648	-3377.78	1003.35	0.484154	1.07206	FBgn0086444	CG10689	lethal (2) 37Cb	l(2)37Cb
CG11940-RA	-2.92966	-519.361	177.277	0.379572	1.66643	FBgn0031079	CG11940
CG9547-RA	-2.6866	-615.951	229.267	0.377371	1.66643	FBgn0031824	CG9547	-	CG9547
CG10585-RA	-2.908	-588.643	202.422	0.43005	1.66643	FBgn0037044	CG10585	-	CG10585
CG2003-RA	-2.86037	-1396.12	488.092	0.472042	1.66643	FBgn0039886	CG2003	-	CG2003
CG13760-RB	-2.9141	-392.197	134.586	0.474863	1.66643	FBgn0040375	CG13760	-	CG13760
CG2204-RI	-2.65667	-1537.27	578.645	0.450586	2.54956	FBgn0001122	CG2204	G protein oalpha 47A	G-oalpha47A
CG16983-RD	-2.36552	-675.805	285.69	0.474569	2.54956	FBgn0025637	CG16983	skpA	skpA
CG2887-RA	-2.46825	-434.416	176.002	0.475487	2.54956	FBgn0030207	CG2887	-	CG2887
CG9441-RB	-2.22729	-910.316	408.709	0.375188	4.38299	FBgn0003162	CG9441	Punch	Pu
CG14084-RA	-2.14959	-1711.4	796.151	0.483333	4.38299	FBgn0036855	CG14084
CG9666-RA	-2.21267	-649.819	293.681	0.473823	4.38299	FBgn0036856	CG9666	-	CG9666
CG31051-RA	-2.20932	-1193.25	540.096	0.21028	4.38299	FBgn0051051	CG31051	-	CG31051
CG33113-RB	-2.1993	-2700.38	1227.84	0.497096	4.38299	FBgn0053113	CG33113	Rtnl1	Rtnl1
CG2171-RC	-2.30685	-1013.65	439.407	0.271657	4.38299	FBgn0086355	CG2171	Triose phosphate isomerase	Tpi
B. Transcripts that decreased in level at the 5-to-7 hour time point
Gene ID	Score(d)	Numerator(r)	Denominator(s+s0)	Fold Change	q-value(%)	FBgn	CG Name	Name	Symbol
CG4059-RB	-8.17418	-5002.51	611.99	0.192519	0	FBgn0001078	CG4059	ftz transcription factor 1	ftz-f1
CG10045-RA	-8.88844	-2045.03	230.078	0.309119	0	FBgn0001149	CG10045	Glutathione S transferase D1	GstD1
CG7664-RA	-14.5445	-13152.2	904.277	0.363707	0	FBgn0001994	CG7664	cropped	crp
CG3697-RA	-8.10911	-684.421	84.4015	0.436958	0	FBgn0002707	CG3697	meiotic 9	mei-9
CG17957-RA	-8.10815	-3640.09	448.942	0.379871	0	FBgn0003510	CG17957	Serendipity alpha	Sry-alpha
CG17962-RA	-12.735	-4654.1	365.456	0.111362	0	FBgn0004052	CG17962	Z600	Z600
CG3299-RA	-9.0672	-2284.36	251.937	0.182908	0	FBgn0004397	CG3299	Vinculin	Vinc
CG9390-RA	-7.7123	-4915.07	637.303	0.285308	0	FBgn0012034	CG9390	Acetyl Coenzyme A synthase	AcCoAS
CG8884-RH	-9.01802	-7308.07	810.385	0.351462	0	FBgn0013334	CG8884	Synapse-associated protein 47kD	Sap47
CG9660-RA	-7.70847	-3096.9	401.752	0.179394	0	FBgn0015600	CG9660	toucan	toc
CG4412-RA	-7.70964	-19197.1	2490.02	0.440017	0	FBgn0016119	CG4412	ATPase coupling factor 6	ATPsyn-Cf6
CG1058-RA	-7.93851	-7657.29	964.575	0.327226	0	FBgn0022981	CG1058	ripped pocket	rpk
CG13316-RB	-8.3954	-2350.3	279.951	0.177837	0	FBgn0023215	CG13316	Mnt	Mnt
CG31175-RC	-7.98405	-923.748	115.699	0.116297	0	FBgn0024242	CG31175
CG2670-RA	-11.2587	-12925.1	1148.01	0.431737	0	FBgn0024909	CG2670	TBP-associated factor 7	Taf7
CG13363-RA	-7.65423	-14353.8	1875.27	0.458875	0	FBgn0025639	CG13363	Histone methyltransferase 4-20	Hmt4-20
CG5884-RA	-8.60396	-3010.69	349.919	0.442111	0	FBgn0026192	CG5884	par-6	par-6
CG7574-RA	-16.5188	-637.111	38.569	0.401245	0	FBgn0026263	CG7574	bip1	bip1
CG17322-RA	-7.61859	-966.861	126.908	0.255555	0	FBgn0027070	CG17322	-	CG17322
CG4272-RA	-10.8536	-2973.77	273.99	0.409859	0	FBgn0028485	CG4272
CG2139-RC	-8.37686	-3343.98	399.193	0.168954	0	FBgn0028646	CG2139	aralar1	aralar1
sprintCG33175-PA,isoformA	-7.95428	-1561.18	196.269	0.229992	0	FBgn0030216	CG34414
sprintCG33175-PA,isoformA	-9.15466	-1872.33	204.522	0.302635	0	FBgn0030216	CG34414
CG1657-RA	-8.13213	-1893.77	232.875	0.320467	0	FBgn0030286	CG1657	-	CG1657
CG2371-RB	-8.90138	-1129.46	126.886	0.222682	0	FBgn0030323	CG2371	-	CG2371
CG12175-RB	-11.736	-18875.2	1608.31	0.235358	0	FBgn0030502	CG12175	toothrin	tth
CG8948-RA	-8.12745	-3872.3	476.447	0.374489	0	FBgn0030685	CG8948	Graf	Graf
CG9819-RA	-12.4795	-1600.9	128.283	0.171716	0	FBgn0030758	CG9819	Calcineurin A at 14F	CanA-14F
CG8010-RA	-10.1834	-1149.89	112.918	0.439565	0	FBgn0031008	CG8010	-	CG8010
CG10492-RA	-8.04011	-4936.1	613.935	0.244554	0	FBgn0032748	CG10492	-	CG10492
CG8057-RB	-7.90253	-5957.55	753.879	0.403496	0	FBgn0033383	CG8057
CG12928-PA	-9.90762	-2040.17	205.92	0.270171	0	FBgn0033432	CG12928
CG12130-RA	-10.1407	-1691.56	166.81	0.225488	0	FBgn0033466	CG12130	Peptidyl-alpha-hydroxyglycine-alpha-amidating lyase 1	Pal1
CG13344-RA	-7.5111	-1857.41	247.288	0.417845	0	FBgn0033884	CG13344	-	CG13344
CG5224-RA	-10.2922	-1107.35	107.591	0.206996	0	FBgn0034354	CG5224	-	CG5224
CG18604-RA	-8.22017	-432.939	52.6679	0.35441	0	FBgn0034378	CG18604
CG10543-RB	-9.36705	-6953.93	742.382	0.47167	0	FBgn0034570	CG10543	-	CG10543
CG3522-RB	-8.18803	-3804.34	464.623	0.264576	0	FBgn0035028	CG3522	Start1	Start1
CG3522-RA	-10.2346	-3292.33	321.686	0.448158	0	FBgn0035028	CG3522	Start1	Start1
CG33275-RB	-7.38221	-1388.5	188.087	0.392853	0	FBgn0035802	CG33275	-	CG33275
CG6896-RA	-7.51213	-408.786	54.4169	0.49779	0	FBgn0036801	CG6896	MYPT-75D	MYPT-75D
CG14087-RA	-9.73498	-1878.2	192.933	0.243265	0	FBgn0036868	CG14087	-	CG14087
CG7328-RA	-10.6475	-247.112	23.2084	0.190818	0	FBgn0036942	CG7328	-	CG7328
CG7162-RA	-8.2979	-8879.17	1070.05	0.272302	0	FBgn0037109	CG7162	Mediator complex subunit 1	MED1
CG7458-RA	-8.87573	-603.32	67.9741	0.158955	0	FBgn0037144	CG7458	-	CG7458
CG12414-RA	-7.50403	-1208.58	161.058	0.221323	0	FBgn0037212	CG12414	nicotinic Acetylcholine Receptor alpha 80B	nAcRalpha-80B
CG10979-RA	-8.13926	-1259.01	154.684	0.344732	0	FBgn0037379	CG10979	-	CG10979
CG2698-RA	-12.3787	-5177.46	418.256	0.495597	0	FBgn0037536	CG2698	-	CG2698
CG5106-RA	-11.6154	-669.205	57.6133	0.238608	0	FBgn0037879	CG5106	SCP-containing protein C	scpr-C
CG14712-RA	-10.3879	-2842.56	273.642	0.411411	0	FBgn0037924	CG14712	-	CG14712
CG17283-RA	-8.88149	-2304.09	259.426	0.0561464	0	FBgn0038505	CG17283	-	CG17283
CG5077-RA	-9.26473	-2398.31	258.865	0.231928	0	FBgn0038786	CG5077
CG6051-PA	-10.4695	-1308.05	124.94	0.433195	0	FBgn0039492	CG6051	-	CG6051
CG2041-RA	-8.89824	-2244.06	252.192	0.480677	0	FBgn0039907	CG2041	legless	lgs
CG17698-RC	-8.01782	-7149.39	891.687	0.166351	0	FBgn0040056	CG17698	-	CG17698
CG5692-RA	-9.55356	-3098.67	324.348	0.421864	0	FBgn0040080	CG5692	rapsynoid	raps
CG6224-RA	-9.17738	-3832.75	417.63	0.463818	0	FBgn0040230	CG6224	diablo	dbo
CG15210-RA	-12.1851	-945.582	77.6012	0.281553	0	FBgn0040850	CG15210	-	CG15210
CG31764-RB	-7.69607	-860.172	111.768	0.167114	0	FBgn0043841	CG31764	virus-induced RNA 1	vir-1
CG30387-RC	-8.51211	-1521.69	178.768	0.29967	0	FBgn0050387	CG30387
CG31169-RA	-7.88497	-4773.32	605.37	0.345379	0	FBgn0051169	CG31169
CG32039-RA	-9.28421	-447.185	48.1661	0.266364	0	FBgn0052039	CG32039	-	CG32039
CG32343-RC	-8.16703	-1296.15	158.705	0.411027	0	FBgn0052343	CG32343	-	CG32343
CG32423-RD	-7.99597	-2859.49	357.616	0.289816	0	FBgn0052423	CG32423	alan shepard	shep
CG32425-RA	-8.04708	-14939	1856.45	0.327302	0	FBgn0052425	CG32425	-	CG32425
CG32666-RB	-9.01102	-7204.04	799.47	0.468769	0	FBgn0052666	CG32666	Death-associated protein kinase related	Drak
CG33456-PA	-10.7754	-9063	841.086	0.487133	0	FBgn0053456	CG33456
CG4482-RA	-13.7284	-1804.23	131.423	0.129412	0	FBgn0086711	CG4482	moladietz	mol
CG34412-RH	-8.46098	-6895.23	814.944	0.258238	0	FBgn0086899	CG34412	Tousled-like kinase	tlk
CG42240-RA	-10.0136	-8840.41	882.839	0.225269	0	FBgn0250869	CG42240	-	CG42240
CG4824-RA	-7.04259	-1092.74	155.161	0.197939	0.311497	FBgn0000182	CG4824	Bicaudal C	BicC
CG6667-RA	-7.06994	-3075.09	434.953	0.207096	0.311497	FBgn0000462	CG6667
minibrainCG7826-PC,isoformC	-6.67546	-2420.17	362.547	0.298642	0.311497	FBgn0002777	CG42273
CG5304-RA	-6.59894	-905.982	137.292	0.197011	0.311497	FBgn0010497	CG5304	lethal (2) 01810	l(2)01810
CG14489-RA	-6.51102	-2614.62	401.569	0.209636	0.311497	FBgn0015522	CG14489	olf186-M	olf186-M
CG8727-RA	-6.92847	-1359.29	196.189	0.228316	0.311497	FBgn0023094	CG8727	cycle	cyc
CG31175-RA	-6.95272	-1751.74	251.951	0.201396	0.311497	FBgn0024242	CG31175
CG00000-RB	-6.58777	-3419.22	519.025	0.340007	0.311497	FBgn0025836	CG00000	RhoGAP1A	RhoGAP1A
CG10254-RB	-6.67104	-3046.49	456.674	0.475408	0.311497	FBgn0027512	CG10254	-	CG10254
CG6014-RA	-6.57943	-3492.26	530.786	0.247804	0.311497	FBgn0027542	CG6014
CG5876-RA	-6.77099	-987.384	145.826	0.385583	0.311497	FBgn0028375	CG5876	heixuedian	heix
CG6530-RA	-7.33431	-1330.41	181.396	0.416427	0.311497	FBgn0028956	CG6530	methuselah-like 3	mthl3
CG9113-RB	-6.779	-6245.83	921.35	0.384052	0.311497	FBgn0030089	CG9113	AP-1gamma	AP-1gamma
CG3002-RB	-7.00219	-3948.61	563.911	0.201759	0.311497	FBgn0030141	CG3002	Golgi-localized, gamma-adaptin ear containing, ARF binding protein	Gga
CG1938-RA	-7.23225	-1897.22	262.328	0.223417	0.311497	FBgn0030276	CG1938	Dynein light intermediate chain	Dlic
CG14023-RA	-6.89532	-12816.5	1858.73	0.338165	0.311497	FBgn0031698	CG14023	-	CG14023
CG17544-RA	-7.17495	-1450.07	202.102	0.402495	0.311497	FBgn0032775	CG17544	-	CG17544
CG8276-RB	-7.0071	-3575.8	510.312	0.466241	0.311497	FBgn0033073	CG8276
CG8734-RA	-6.9825	-3095.55	443.331	0.443369	0.311497	FBgn0033315	CG8734	Galactosyltransferase II	beta3GalTII
CG12928-RB	-7.01554	-3889.19	554.368	0.266199	0.311497	FBgn0033432	CG12928
CG7777-RA	-6.84141	-10880.6	1590.4	0.242088	0.311497	FBgn0033635	CG7777	-	CG7777
CG15102-RA	-6.94959	-892.093	128.366	0.225881	0.311497	FBgn0034405	CG15102	Juvenile hormone epoxide hydrolase 2	Jheh2
CG3831-RA	-6.96916	-1350.1	193.725	0.263072	0.311497	FBgn0034804	CG3831	-	CG3831
CG4612-RA	-6.67237	-1686.22	252.717	0.248245	0.311497	FBgn0035016	CG4612	-	CG4612
CG7971-RA	-7.12336	-1164.76	163.512	0.469849	0.311497	FBgn0035253	CG7971	-	CG7971
CG2929-RB	-6.62219	-1221.16	184.404	0.418263	0.311497	FBgn0037339	CG2929	Pi4KIIalpha	Pi4KIIalpha
CG17816-PC,isoformC	-7.28432	-1420.09	194.951	0.285991	0.311497	FBgn0037525	CG17816	-	CG17816
CG14314-RA	-6.94666	-1326.82	191.002	0.239187	0.311497	FBgn0038581	CG14314	-	CG14314
CG13551-RA	-6.57443	-9044.62	1375.73	0.444861	0.311497	FBgn0040660	CG13551	-	CG13551
CG6115-RA	-6.82898	-7299.94	1068.96	0.382805	0.311497	FBgn0040985	CG6115	-	CG6115
CG31262-RA	-6.8789	-1424.2	207.039	0.179746	0.311497	FBgn0051262	CG31262	-	CG31262
CG31304-RA	-7.03577	-5176.36	735.72	0.20243	0.311497	FBgn0051304	CG31304
CG41592-RA	-7.08977	-1714.03	241.761	0.29437	0.311497	FBgn0085714	CG41592	-	CG41592
CG11628-RA	-7.29284	-6663.04	913.642	0.416949	0.311497	FBgn0086779	CG11628	steppke	step
CG10422-RA	-6.18383	-1763.64	285.202	0.30182	0.316467	FBgn0000158	CG10422	bag of marbles	bam
CG1759-RA	-6.37471	-2030.3	318.493	0.433418	0.316467	FBgn0000251	CG1759	caudal	cad
CG11427-RA	-6.14444	-782.249	127.31	0.412427	0.316467	FBgn0003210	CG11427	ruby	rb
CG32858-RC	-6.20038	-4553.25	734.349	0.405171	0.316467	FBgn0003447	CG32858	singed	sn
Proteintyrosinephosphatase10DCG1817-PA,isoformA	-6.21041	-2884.86	464.519	0.151922	0.316467	FBgn0004370	CG1817	Protein tyrosine phosphatase 10D	Ptp10D
CG10772-RE	-6.27136	-7023.42	1119.92	0.320938	0.316467	FBgn0004509	CG10772	Furin 1	Fur1
CG5422-RD	-6.21867	-4273.45	687.196	0.46976	0.316467	FBgn0005649	CG5422	Rox8	Rox8
CG11217-RA	-6.04976	-10256.9	1695.42	0.287938	0.316467	FBgn0015614	CG11217	Calcineurin B2	CanB2
CG1821-RA	-6.40302	-22671.2	3540.7	0.487523	0.316467	FBgn0025286	CG1821	Ribosomal protein L31	RpL31
CG1511-RA	-6.23983	-9052.11	1450.7	0.437085	0.316467	FBgn0025936	CG1511	Eph receptor tyrosine kinase	Eph
CG8201-RN	-6.23803	-23920.4	3834.61	0.444955	0.316467	FBgn0026193	CG8201
CG8920-RA	-6.17404	-3589.05	581.313	0.265041	0.316467	FBgn0027529	CG8920	-	CG8920
CG1578-RA	-6.19548	-4228.59	682.528	0.243836	0.316467	FBgn0030336	CG1578	-	CG1578
CG3131-RA	-6.25733	-1214.64	194.116	0.194164	0.316467	FBgn0031464	CG3131	Dual oxidase	Duox
CG8291-RA	-6.47732	-10347.5	1597.49	0.395612	0.316467	FBgn0034049	CG8291	bedraggled	bdg
CG9153-RB	-6.29087	-4172.03	663.189	0.38081	0.316467	FBgn0035207	CG9153	-	CG9153
CG15820-RA	-6.35326	-286.456	45.088	0.23843	0.316467	FBgn0035312	CG15820	-	CG15820
CG6767-RA	-6.39564	-1768.32	276.488	0.389235	0.316467	FBgn0036030	CG6767	-	CG6767
CG6966-PA	-6.08534	-3343.51	549.437	0.366251	0.316467	FBgn0038286	CG6966	-	CG6966
CG2893-RD	-6.28042	-5657.25	900.776	0.139428	0.316467	FBgn0040030	CG2893	-	CG2893
CG14503-RA	-6.45145	-6782.76	1051.35	0.394021	0.316467	FBgn0040737	CG14503	Transport and Golgi organization 8	Tango8
CG32423-RA	-6.32514	-3812	602.675	0.29833	0.316467	FBgn0052423	CG32423	alan shepard	shep
CG32425-RC	-6.20222	-2356.14	379.886	0.327764	0.316467	FBgn0052425	CG32425	-	CG32425
CG33691-RA	-6.4619	-924.126	143.012	0.289141	0.316467	FBgn0064122	CG33691	-	CG33691
CG34341-RC	-6.24154	-816.389	130.799	0.226362	0.316467	FBgn0085370	CG34341	Phosphodiesterase 11	Pde11
CG7826-RC	-6.19454	-2506.98	404.709	0.285908	0.316467	FBgn0259168	CG7826	minibrain	mnb
CG7899-RA	-5.82125	-1683.02	289.116	0.315074	0.339008	FBgn0000032	CG7899	Acid phosphatase 1	Acph-1
CG4233-RA	-5.71679	-1225.31	214.336	0.37301	0.339008	FBgn0001125	CG4233	Glutamate oxaloacetate transaminase 2	Got2
CG1945-RA	-5.91641	-3872.44	654.526	0.308496	0.339008	FBgn0005632	CG1945	fat facets	faf
bunchedCG5461-PC,isoformC	-6.00701	-2059.65	342.875	0.373673	0.339008	FBgn0010460	CG42281
CG18405-RA	-5.7083	-452.108	79.2018	0.402168	0.339008	FBgn0011259	CG18405	Sema-1a	Sema-1a
CG9552-RA	-5.99386	-1026.94	171.331	0.184684	0.339008	FBgn0011705	CG9552	rolling stone	rost
CG6312-RA	-5.70332	-8520.96	1494.04	0.313459	0.339008	FBgn0020379	CG6312	Rfx	Rfx
CG14750-RA	-5.73177	-3756.16	655.322	0.4874	0.339008	FBgn0022027	CG14750	Vacuolar protein sorting 25	Vps25
CG5821-RA	-6.04072	-10072.7	1667.47	0.376545	0.339008	FBgn0022985	CG5821	quaking related 58E-2	qkr58E-2
CG11163-RA	-6.03822	-360.872	59.7645	0.442615	0.339008	FBgn0025693	CG11163	-	CG11163
CG12737-RA	-5.93958	-3137.05	528.161	0.288286	0.339008	FBgn0025864	CG12737	Calmodulin-binding protein related to a Rab3 GDP/GTP exchange protein	Crag
CG6906-RA	-5.77905	-1268.56	219.511	0.155373	0.339008	FBgn0027843	CG6906	Carbonic anhydrase 2	CAH2
CG14446-RA	-5.79147	-6425.41	1109.46	0.472919	0.339008	FBgn0029850	CG14446
CG14440-RA	-5.89781	-463.346	78.5623	0.304188	0.339008	FBgn0029894	CG14440	-	CG14440
CG4615-RA	-5.85377	-3351.47	572.533	0.410573	0.339008	FBgn0029935	CG4615	-	CG4615
CG8675-RA	-5.82461	-1284.41	220.514	0.457334	0.339008	FBgn0030834	CG8675	-	CG8675
CG1829-RA	-5.75754	-593.797	103.134	0.168953	0.339008	FBgn0031126	CG1829	Cyp6v1	Cyp6v1
CG8446-RC	-5.85566	-12698.1	2168.51	0.28051	0.339008	FBgn0034089	CG8446	-	CG8446
CG15102-RB	-5.80174	-761.379	131.233	0.309871	0.339008	FBgn0034405	CG15102	Juvenile hormone epoxide hydrolase 2	Jheh2
CG9018-RA	-5.94427	-4414.19	742.596	0.48669	0.339008	FBgn0035318	CG9018	-	CG9018
CG5626-RA	-5.71617	-1976.54	345.78	0.262271	0.339008	FBgn0036266	CG5626	-	CG5626
CG14112-RA	-5.76161	-3226.97	560.081	0.243369	0.339008	FBgn0036349	CG14112	SoxNeuro Co-Factor	SNCF
CG8786-RB	-5.66801	-2244.3	395.959	0.437413	0.339008	FBgn0036897	CG8786	-	CG8786
CG12201-RC	-6.03129	-4097.5	679.373	0.481816	0.339008	FBgn0037970	CG12201	-	CG12201
CG31739-RA	-6.04008	-3168.11	524.514	0.481585	0.339008	FBgn0051739	CG31739	-	CG31739
CG32710-RA	-6.03381	-4924.45	816.143	0.205624	0.339008	FBgn0052710	CG32710	-	CG32710
CG33554-RD	-5.85605	-1423.49	243.081	0.282442	0.339008	FBgn0053554	CG33554	Nipped-A	Nipped-A
CG33554-RA	-5.72526	-3208.22	560.363	0.304905	0.339008	FBgn0053554	CG33554	Nipped-A	Nipped-A
CG3849-RA	-5.72754	-2027.36	353.967	0.446293	0.339008	FBgn0063485	CG3849	Lasp	Lasp
CG17469-RB	-5.72902	-1521.7	265.612	0.283862	0.339008	FBgn0067895	CG17469
CG34373-RH	-5.89904	-2355.54	399.308	0.162582	0.339008	FBgn0085402	CG34373
CG34374-RG	-5.97964	-7202.51	1204.5	0.333354	0.339008	FBgn0085403	CG34374	Rapgap1	Rapgap1
CG8742-RA	-5.87015	-10125.6	1724.94	0.328854	0.339008	FBgn0250792	CG8742
CG10084-RA	-5.24503	-11719.5	2234.39	0.486369	0.402907	FBgn0002044	CG10084	second mitotic wave missing	swm
CG10772-RC	-5.51947	-7501.31	1359.06	0.387002	0.402907	FBgn0004509	CG10772	Furin 1	Fur1
CG3497-RA	-5.51748	-407.032	73.7713	0.458121	0.402907	FBgn0004837	CG3497	Suppressor of Hairless	Su(H)
CG1594-RA	-5.35439	-6939.69	1296.07	0.404984	0.402907	FBgn0004864	CG1594	hopscotch	hop
CG12052-RH	-5.61097	-3409.93	607.726	0.297666	0.402907	FBgn0005630	CG12052	longitudinals lacking	lola
CG6575-RA	-5.38228	-1925.83	357.809	0.478421	0.402907	FBgn0015229	CG6575	gliolectin	glec
CG2262-RA	-5.39172	-2490.35	461.884	0.260474	0.402907	FBgn0025800	CG2262	Smad on X	Smox
CG12124-RA	-5.39069	-7108.52	1318.67	0.449333	0.402907	FBgn0030112	CG12124
CG5010-RA	-5.31538	-2989.44	562.413	0.357144	0.402907	FBgn0030821	CG5010
CG1718-RA	-5.3016	-5255.32	991.271	0.387715	0.402907	FBgn0031170	CG1718	-	CG1718
CG13124-RA	-5.36357	-2547.59	474.981	0.20705	0.402907	FBgn0032156	CG13124	-	CG13124
Phosphodiesterase11CG10231-PA	-5.54955	-3495.87	629.938	0.290916	0.402907	FBgn0032686	CG34341
CG12897-RA	-5.561	-3459.51	622.103	0.232032	0.402907	FBgn0033517	CG12897
CG3860-RA	-5.29558	-1107.73	209.18	0.437371	0.402907	FBgn0034951	CG3860	-	CG3860
CG3548-RA	-5.57113	-2927.95	525.558	0.303022	0.402907	FBgn0035033	CG3548	-	CG3548
CG4476-RB	-5.40393	-831.304	153.833	0.30445	0.402907	FBgn0035969	CG4476	-	CG4476
CG9773-RA	-5.26418	-2921.08	554.896	0.487244	0.402907	FBgn0037609	CG9773	-	CG9773
CG17383-RD	-5.44169	-8924.2	1639.97	0.472607	0.402907	FBgn0039350	CG17383	jing interacting gene regulatory 1	jigr1
CG6420-RA	-5.4518	-3835.18	703.471	0.282439	0.402907	FBgn0039451	CG6420	-	CG6420
CG11533-RA	-5.42468	-3036.1	559.682	0.414348	0.402907	FBgn0039908	CG11533	Asator	Asator
CG32597-RA	-5.33873	-2814.79	527.24	0.168132	0.402907	FBgn0040153	CG32597	lethal (1) G0469	l(1)G0469
CG14162-RA	-5.4111	-5142.48	950.359	0.255812	0.402907	FBgn0040823	CG14162	dpr6	dpr6
CG12714-RB	-5.41178	-5423.45	1002.16	0.320018	0.402907	FBgn0040862	CG12714
CG30172-RA	-5.40114	-1716.08	317.725	0.462232	0.402907	FBgn0050172	CG30172	-	CG30172
CG30492-RE	-5.34722	-3557.39	665.279	0.272684	0.402907	FBgn0050492	CG30492
CG33182-RA	-5.25477	-1417.07	269.672	0.469898	0.402907	FBgn0053182	CG33182	Histone demethylase 4B	Kdm4B
CG8978-RB	-5.07476	-1871.36	368.759	0.452246	0.535035	FBgn0001961	CG8978	Suppressor of profilin 2	Sop2
CG8024-RE	-4.94825	-163.739	33.0903	0.293438	0.535035	FBgn0002567	CG8024	lightoid	ltd
CG9364-RE	-5.07985	-2171.38	427.45	0.338261	0.535035	FBgn0003748	CG9364	Trehalase	Treh
CG1322-RB	-5.21414	-2996.11	574.612	0.372137	0.535035	FBgn0004606	CG1322	Zn finger homeodomain 1	zfh1
CG8411-RA	-5.16474	-3591.05	695.301	0.469716	0.535035	FBgn0005695	CG8411	germ cell-less	gcl
CG40411-RC	-5.12787	-2114.62	412.377	0.238993	0.535035	FBgn0010247	CG40411	Poly-(ADP-ribose) polymerase	Parp
CG10387-RA	-5.14281	-2745.33	533.818	0.433106	0.535035	FBgn0015553	CG10387	tosca	tos
CG7147-RA	-5.20794	-3723.34	714.935	0.398918	0.535035	FBgn0015954	CG7147
CG6147-RA	-4.9111	-3763.41	766.306	0.446163	0.535035	FBgn0026317	CG6147	Tsc1	Tsc1
CG33090-RB	-5.18509	-909.652	175.436	0.480958	0.535035	FBgn0028916	CG33090	-	CG33090
CG15893-PA	-5.16428	-783.573	151.729	0.276464	0.535035	FBgn0029865	CG15893	-	CG15893
CG11178-RA	-5.19105	-415.024	79.9498	0.355321	0.535035	FBgn0030499	CG11178	-	CG11178
CG11372-RA	-4.90545	-7119.11	1451.27	0.279262	0.535035	FBgn0031213	CG11372	galectin	galectin
CG5034-RA	-5.17444	-2570.57	496.782	0.423597	0.535035	FBgn0032223	CG5034	GATAd	GATAd
CG12299-RA	-5.07102	-2788.58	549.904	0.459802	0.535035	FBgn0032295	CG12299	-	CG12299
CG10631-RA	-5.01826	-1059.33	211.096	0.29562	0.535035	FBgn0032817	CG10631	-	CG10631
CG3136-RC	-4.90902	-2635.4	536.849	0.27834	0.535035	FBgn0033010	CG3136	Atf6	Atf6
CG8632-RB	-5.06781	-1746.88	344.701	0.380512	0.535035	FBgn0033762	CG8632	-	CG8632
CG14977-RA	-5.21145	-12755.4	2447.57	0.399948	0.535035	FBgn0035469	CG14977	-	CG14977
CG4446-PB,isoformB	-5.03218	-1484.9	295.082	0.469575	0.535035	FBgn0035979	CG4446
CG10724-RA	-5.16326	-2933.17	568.084	0.433457	0.535035	FBgn0036357	CG10724
CG7749-RB	-4.95945	-2392.49	482.41	0.493043	0.535035	FBgn0036930	CG7749
CG12972-RA	-5.19301	-792.694	152.646	0.39461	0.535035	FBgn0037076	CG12972	earthbound 2	ebd2
CG12746-PD,isoformD	-5.20875	-3570.98	685.574	0.248105	0.535035	FBgn0037341	CG12746	-	CG12746
CG12746-RE	-5.16006	-3856.48	747.37	0.243135	0.535035	FBgn0037341	CG12746	-	CG12746
CG14903-RA	-5.20311	-688.033	132.235	0.489726	0.535035	FBgn0038446	CG14903	-	CG14903
CG14322-RA	-4.88857	-5042.26	1031.44	0.349982	0.535035	FBgn0038532	CG14322	-	CG14322
CG4408-RA	-5.04745	-5867.51	1162.47	0.36637	0.535035	FBgn0039073	CG4408	-	CG4408
CG41099-RB	-5.10383	-5726.41	1121.98	0.448131	0.535035	FBgn0039955	CG41099	-	CG41099
CG17514-RA	-4.90593	-484.184	98.6936	0.285684	0.535035	FBgn0039959	CG17514	-	CG17514
CG10928-RA	-5.0196	-6397.31	1274.47	0.27506	0.535035	FBgn0040522	CG10928	-	CG10928
CG12787-RB	-4.96018	-1686.56	340.019	0.412421	0.535035	FBgn0041150	CG12787	hoepel1	hoe1
CG32164-RA	-5.12557	-31310.8	6108.74	0.374955	0.535035	FBgn0042177	CG32164	-	CG32164
CG31759-RD	-5.17144	-4159.35	804.292	0.275358	0.535035	FBgn0051759	CG31759	-	CG31759
CG32365-RA	-5.18253	-2992.45	577.411	0.226557	0.535035	FBgn0052365	CG32365	-	CG32365
CG32741-RA	-5.06405	-372.944	73.6455	0.330509	0.535035	FBgn0052741	CG32741	-	CG32741
CG33111-RA	-5.05959	-1210.21	239.191	0.440175	0.535035	FBgn0053111	CG33111	-	CG33111
CG7417-RA	-4.91735	-3356.52	682.587	0.348405	0.535035	FBgn0086358	CG7417	TAK1-associated binding protein 2	Tab2
CG9403-RI	-5.11016	-4227.5	827.274	0.0445263	0.535035	FBgn0086655	CG9403	jing	jing
CG6605-RA	-4.8101	-987.058	205.205	0.336245	0.821262	FBgn0000183	CG6605	Bicaudal D	BicD
CG10986-RB	-4.76627	-1107.64	232.392	0.381929	0.821262	FBgn0001087	CG10986	garnet	g
CG7347-RA	-4.65384	-1265.47	271.92	0.35164	0.821262	FBgn0002901	CG7347	mutagen-sensitive 304	mus304
CG1046-RA	-4.79025	-4277.05	892.864	0.214763	0.821262	FBgn0004053	CG1046	zerknullt	zen
CG6354-RE	-4.74324	-1806.88	380.939	0.382014	0.821262	FBgn0004903	CG6354	Ribonuclear protein at 97D	Rb97D
CG4429-RC	-4.54051	-1937.68	426.754	0.242613	0.821262	FBgn0010256	CG4429
CG13316-RC	-4.80908	-10765.7	2238.62	0.447109	0.821262	FBgn0023215	CG13316	Mnt	Mnt
CG2865-RA	-4.71491	-4562.1	967.59	0.368853	0.821262	FBgn0023526	CG2865	-	CG2865
CG31045-RC	-4.53752	-22568.1	4973.66	0.412749	0.821262	FBgn0026059	CG31045	Myosin heavy chain-like	Mhcl
CG8091-RA	-4.79017	-8106.25	1692.27	0.356249	0.821262	FBgn0026404	CG8091	Nedd2-like caspase	Nc
CG6671-RC	-4.78491	-5117.6	1069.53	0.352804	0.821262	FBgn0026611	CG6671
Tousled-likekinaseCG32782-PD,isoformD	-4.86322	-3343.67	687.542	0.46173	0.821262	FBgn0026698	CG34412
CG5629-RA	-4.69743	-2100.78	447.219	0.310674	0.821262	FBgn0027595	CG5629
CG12891-RA	-4.60319	-374.169	81.2848	0.422974	0.821262	FBgn0027842	CG12891
CG3994-RA	-4.6999	-2129.95	453.19	0.430264	0.821262	FBgn0028516	CG3994	-	ZnT35C
CG3198-RA	-4.87684	-2995.38	614.204	0.458019	0.821262	FBgn0029887	CG3198	-	CG3198
CG3003-RB	-4.79539	-1049.34	218.824	0.404548	0.821262	FBgn0030144	CG3003
CG15199-RA	-4.67257	-2022.75	432.899	0.330316	0.821262	FBgn0030270	CG15199	-	CG15199
CG15737-RA	-4.74418	-3220.11	678.75	0.383971	0.821262	FBgn0030353	CG15737
CG4404-RA	-4.65407	-1157.59	248.726	0.312589	0.821262	FBgn0030432	CG4404	-	CG4404
CG1532-RA	-4.56466	-282.38	61.8621	0.329092	0.821262	FBgn0031143	CG1532	-	CG1532
CG4238-RA	-4.74867	-1146.06	241.344	0.269963	0.821262	FBgn0031384	CG4238	-	CG4238
CG5091-RA	-4.85203	-882.311	181.844	0.332597	0.821262	FBgn0032234	CG5091	-	CG5091
CG14464-RC	-4.60789	-1994.06	432.749	0.370953	0.821262	FBgn0033000	CG14464	-	CG14464
CG3136-RA	-4.64343	-2344.85	504.982	0.272417	0.821262	FBgn0033010	CG3136	Atf6	Atf6
CG10395-PA,isoformA	-4.69543	-205.366	43.7374	0.419961	0.821262	FBgn0033019	CG10395	-	CG10395
CG14764-RA	-4.53	-4720.37	1042.02	0.321215	0.821262	FBgn0033236	CG14764	-	CG14764
CG9834-RA	-4.86024	-1312.66	270.082	0.311184	0.821262	FBgn0034433	CG9834	endophilin B	endoB
CG9896-RA	-4.68983	-757.545	161.529	0.260479	0.821262	FBgn0034808	CG9896	-	CG9896
CG12031-RA	-4.80879	-2856.25	593.964	0.445767	0.821262	FBgn0035145	CG12031	Mediator complex subunit 14	MED14
CG17144-PA	-4.67708	-3238.8	692.484	0.412759	0.821262	FBgn0036267	CG17144
CG6064-RA	-4.59673	-4870.51	1059.56	0.325039	0.821262	FBgn0036746	CG6064	TORC	TORC
CG5535-PA,isoformA	-4.62089	-2921.7	632.281	0.478125	0.821262	FBgn0036764	CG5535	-	CG5535
CG5485-RA	-4.74229	-865.73	182.555	0.182581	0.821262	FBgn0036770	CG5485	Prestin	Prestin
CG9471-RA	-4.85636	-1567.86	322.846	0.388172	0.821262	FBgn0037749	CG9471	-	CG9471
CG7530-RA	-4.73491	-5002.48	1056.51	0.447162	0.821262	FBgn0038256	CG7530	-	CG7530
pxtCG7660-PA,isoformA	-4.63865	-5207.72	1122.68	0.289631	0.821262	FBgn0038538	CG7660
CG7660-RB	-4.55876	-8588.47	1883.95	0.315915	0.821262	FBgn0038538	CG7660
CG6755-RA	-4.57751	-1441.87	314.989	0.459807	0.821262	FBgn0039066	CG6755	Elongin A	EloA
CG13620-PA	-4.81323	-3522.06	731.745	0.423625	0.821262	FBgn0039211	CG13620
CG11897-RA	-4.72254	-12479.6	2642.57	0.426904	0.821262	FBgn0039644	CG11897	-	CG11897
CG17018-RA	-4.65182	-2341.73	503.401	0.332637	0.821262	FBgn0039972	CG17018	-	CG17018
CG31127-RA	-4.65259	-428.555	92.1111	0.444967	0.821262	FBgn0046685	CG31127	Wsck	Wsck
CG30059-RA	-4.57326	-4081.16	892.396	0.250725	0.821262	FBgn0050059	CG30059
CG31108-RA	-4.62481	-5665.1	1224.94	0.370564	0.821262	FBgn0051108	CG31108	-	CG31108
CG32030-RA	-4.63672	-3133.44	675.788	0.302255	0.821262	FBgn0052030	CG32030
CG40005-RB	-4.53828	-4025.19	886.942	0.444479	0.821262	FBgn0058005	CG40005	-	CG40005
CG9252-RA	-4.71176	-25058.9	5318.38	0.35861	0.821262	FBgn0086251	CG9252	deadlock	del
CG14025-RB	-4.28862	-7345.14	1712.7	0.373862	1.13868	FBgn0000228	CG14025	Blastoderm-specific gene 25D	Bsg25D
CG2096-RA	-4.51026	-13599.4	3015.21	0.365424	1.13868	FBgn0000711	CG2096	flapwing	flw
CG1954-RA	-4.30169	-2461.2	572.147	0.261749	1.13868	FBgn0003093	CG1954	Protein C kinase 98E	Pkc98E
CG10076-RA	-4.40392	-2153.17	488.921	0.352682	1.13868	FBgn0003475	CG10076	spire	spir
CG1389-RA	-4.4893	-1733.48	386.136	0.27179	1.13868	FBgn0003733	CG1389	torso	tor
CG1817-RB	-4.48239	-416.835	92.9939	0.26227	1.13868	FBgn0004370	CG1817	Protein tyrosine phosphatase 10D	Ptp10D
CG7254-RB	-4.21493	-754.074	178.905	0.318993	1.13868	FBgn0004507	CG7254	Glycogen phosphorylase	GlyP
CG6354-RA	-4.34157	-1542.58	355.304	0.469135	1.13868	FBgn0004903	CG6354	Ribonuclear protein at 97D	Rb97D
CG4429-RA	-4.42808	-8491.75	1917.71	0.467437	1.13868	FBgn0010256	CG4429
CG31136-RA	-4.22884	-12733.4	3011.08	0.461485	1.13868	FBgn0013343	CG31136	Syntaxin 1A	Syx1A
CG15862-RA	-4.30306	-981.283	228.043	0.409464	1.13868	FBgn0022382	CG15862	cAMP-dependent protein kinase R2	Pka-R2
CG4581-RA	-4.48774	-1781.21	396.905	0.321236	1.13868	FBgn0025352	CG4581	Thiolase	Thiolase
CG5413-RA	-4.23038	-3119.1	737.311	0.301343	1.13868	FBgn0025456	CG5413	Cellular Repressor of E1A-stimulated Genes	CREG
CG3164-RC	-4.20877	-1191.79	283.168	0.371574	1.13868	FBgn0025683	CG3164	-	CG3164
CG2999-RA	-4.22447	-2781.4	658.402	0.382187	1.13868	FBgn0025726	CG2999	unc-13	unc-13
CG3268-RA	-4.23519	-3335.83	787.647	0.42719	1.13868	FBgn0028579	CG3268	phtf	phtf
CG11902-RA	-4.27599	-1859.59	434.892	0.493052	1.13868	FBgn0028647	CG11902	-	CG11902
CG1696-RA	-4.45473	-3124.29	701.342	0.343749	1.13868	FBgn0029067	CG1696	lethal (1) G0269	l(1)G0269
CG10803-RA	-4.42636	-3913.25	884.078	0.434557	1.13868	FBgn0029666	CG10803	-	CG10803
CG10777-RB	-4.20669	-2300.06	546.762	0.197114	1.13868	FBgn0029979	CG10777	-	CG10777
CG10778-RA	-4.28968	-1557.78	363.146	0.383784	1.13868	FBgn0029980	CG10778	-	CG10778
CG10962-RB	-4.19306	-3361.42	801.662	0.377202	1.13868	FBgn0030073	CG10962	-	CG10962
CG9940-RB	-4.35409	-334.424	76.8069	0.41193	1.13868	FBgn0030512	CG9940	-	CG9940
CG1810-RA	-4.35015	-7370.47	1694.3	0.444653	1.13868	FBgn0030556	CG1810	mRNA-capping-enzyme	mRNA-cap
CG15914-RA	-4.25556	-3075.78	722.768	0.467397	1.13868	FBgn0030700	CG15914	-	CG15914
CG32513-RA	-4.21718	-460.905	109.292	0.228071	1.13868	FBgn0031150	CG32513	bves	bves
CG31689-RC	-4.19766	-3673.7	875.18	0.322865	1.13868	FBgn0031449	CG31689	-	CG31689
CG3811-RA	-4.32133	-3820.6	884.127	0.405079	1.13868	FBgn0032123	CG3811	Organic anion transporting polypeptide 30B	Oatp30B
CG3881-RA	-4.31506	-2784.93	645.397	0.483501	1.13868	FBgn0032135	CG3881	GlcAT-S	GlcAT-S
CG7384-RA	-4.47338	-1080.44	241.526	0.284555	1.13868	FBgn0032262	CG7384	-	CG7384
CG10373-RA	-4.44431	-3071.19	691.038	0.456484	1.13868	FBgn0032704	CG10373	-	CG10373
CG10602-RD	-4.44821	-6461.95	1452.71	0.477473	1.13868	FBgn0032721	CG10602	-	CG10602
CG9241-RA	-4.48978	-5094.85	1134.76	0.429187	1.13868	FBgn0032929	CG9241	Sensitized chromosome inheritance modifier 19	Mcm10
CG1294-PA	-4.31302	-515.836	119.6	0.358491	1.13868	FBgn0033030	CG1294	-	CG1294
CG12214-RB	-4.37238	-2790.38	638.184	0.301893	1.13868	FBgn0033495	CG12214	-	CG12214
CG8889-RC	-4.19292	-1249.4	297.979	0.473813	1.13868	FBgn0033675	CG8889
CG17034-PA,isoformA	-4.51077	-678.429	150.402	0.441582	1.13868	FBgn0033837	CG17034
CG8311-RA	-4.50161	-555.778	123.462	0.493314	1.13868	FBgn0034141	CG8311	-	CG8311
CG6562-RB	-4.3174	-4501.72	1042.69	0.3698	1.13868	FBgn0034691	CG6562	synaptojanin	synj
CG2803-RB	-4.32364	-2032.81	470.161	0.379767	1.13868	FBgn0035083	CG2803	Troponin C-akin-1	Tina-1
CG13681-RA	-4.32639	-712.823	164.762	0.340914	1.13868	FBgn0035832	CG13681
CG13675-RB	-4.45995	-2015.6	451.933	0.12066	1.13868	FBgn0035845	CG13675	-	CG13675
CG7081-RA	-4.50226	-6792.26	1508.63	0.43537	1.13868	FBgn0035876	CG7081	peroxin 2	pex2
CG4999-RB	-4.25172	-7287.98	1714.13	0.471377	1.13868	FBgn0035936	CG4999	Tetraspanin 66E	Tsp66E
CG3408-RA	-4.32729	-2867.29	662.607	0.405491	1.13868	FBgn0036008	CG3408	-	CG3408
CG18490-RB	-4.23192	-1659.23	392.076	0.360319	1.13868	FBgn0036149	CG18490
CG11278-RA	-4.43823	-552.051	124.385	0.488561	1.13868	FBgn0036341	CG11278	Syntaxin 13	Syx13
CG4120-RA	-4.29478	-522.693	121.704	0.293796	1.13868	FBgn0036806	CG4120	Cyp12c1	Cyp12c1
CG13252-RA	-4.31101	-850.031	197.177	0.31684	1.13868	FBgn0037016	CG13252	-	CG13252
CG11399-RB	-4.49244	-904.532	201.345	0.462585	1.13868	FBgn0037021	CG11399	-	CG11399
CG2519-RA	-4.19419	-1822.43	434.513	0.389182	1.13868	FBgn0037336	CG2519	-	CG2519
CG11984-RA	-4.46843	-1887.11	422.321	0.47162	1.13868	FBgn0037655	CG11984	-	CG11984
CG6783-RC	-4.5089	-1422.39	315.463	0.433067	1.13868	FBgn0037913	CG6783	fatty acid bindin protein	fabp
CG3143-RA	-4.2607	-39.8143	9.34454	0.408006	1.13868	FBgn0038197	CG3143	forkhead box, sub-group O	foxo
CG3631-RD	-4.23906	-917.286	216.389	0.300901	1.13868	FBgn0038268	CG3631	-	CG3631
CG6425-RA	-4.44891	-5259.47	1182.19	0.396462	1.13868	FBgn0039449	CG6425	-	CG6425
CG30483-RA	-4.37537	-3950.24	902.837	0.368078	1.13868	FBgn0040752	CG30483	Prosap	Prosap
CG31151-RA	-4.40842	-2777.26	629.989	0.381656	1.13868	FBgn0051151	CG31151	winged eye	wge
CG32350-RA	-4.50496	-924.929	205.314	0.239136	1.13868	FBgn0052350	CG32350	-	CG32350
CG32822-PA	-4.43699	-427.587	96.3688	0.256037	1.13868	FBgn0052822	CG32822	-	CG32822
CG40337-RA	-4.52489	-3092.08	683.351	0.384082	1.13868	FBgn0058337	CG40337	-	CG40337
CG15261-RA	-4.28836	-779.195	181.7	0.385665	1.13868	FBgn0086691	CG15261	UK114	UK114
CG10868-RD	-4.0553	-902.151	222.462	0.407891	1.43611	FBgn0004882	CG10868	oo18 RNA-binding protein	orb
CG10868-RC	-4.0349	-2323.17	575.768	0.365275	1.43611	FBgn0004882	CG10868	oo18 RNA-binding protein	orb
CG6235-RA	-3.96582	-624.004	157.345	0.464911	1.43611	FBgn0004889	CG6235	twins	tws
CG4900-RA	-4.16048	-919.428	220.991	0.417616	1.43611	FBgn0024958	CG4900	Iron regulatory protein 1A	Irp-1A
CG1086-RB	-4.09051	-325.894	79.6708	0.403717	1.43611	FBgn0025593	CG1086
CG3164-RA	-3.96945	-1125.06	283.43	0.414995	1.43611	FBgn0025683	CG3164	-	CG3164
CG8262-RA	-3.90862	-3384.02	865.786	0.444071	1.43611	FBgn0027513	CG8262	anastral spindle 2	ana2
CG5508-RA	-3.98833	-4923.06	1234.37	0.460252	1.43611	FBgn0027579	CG5508	-	CG5508
CG9734-RC	-3.94017	-3048.19	773.618	0.393955	1.43611	FBgn0027657	CG9734	globin 1	glob1
CG1975-RA	-3.89742	-6964.72	1787.01	0.286283	1.43611	FBgn0028408	CG1975	DNA fragmentation factor-related protein 2	Drep-2
CG10215-RA	-4.15612	-611.685	147.177	0.381594	1.43611	FBgn0028434	CG10215	Ercc1	Ercc1
CG12664-RB	-3.97284	-3023.68	761.088	0.492585	1.43611	FBgn0030090	CG12664	forked end	fend
CG17754-RD	-4.12897	-1388.25	336.223	0.472821	1.43611	FBgn0030114	CG17754	-	CG17754
CG1691-RF	-3.89998	-2235.73	573.267	0.484289	1.43611	FBgn0030235	CG1691
CG13947-RA	-4.09184	-1979.62	483.797	0.341529	1.43611	FBgn0031277	CG13947	-	CG13947
CG18317-RA	-3.9914	-2513.25	629.666	0.397193	1.43611	FBgn0031359	CG18317	-	CG18317
CG3304-PB,isoformB	-3.93872	-724.298	183.892	0.428431	1.43611	FBgn0031527	CG3304
CG4502-RB	-4.08482	-9764.98	2390.56	0.378863	1.43611	FBgn0031896	CG4502	-	CG4502
CG17292-RB	-4.00673	-281.231	70.1896	0.38485	1.43611	FBgn0032029	CG17292	-	CG17292
CG7220-RB	-3.87879	-4068.83	1049	0.431716	1.43611	FBgn0033544	CG7220	-	CG7220
CG7777-RB	-3.96948	-8407.36	2118	0.367205	1.43611	FBgn0033635	CG7777	-	CG7777
CG8841-RC	-3.89076	-666.077	171.194	0.409226	1.43611	FBgn0033713	CG8841	-	CG8841
CG18278-RA	-3.99282	-807.755	202.302	0.321657	1.43611	FBgn0033836	CG18278	-	CG18278
CG3419-RB	-4.1676	-628.751	150.867	0.491053	1.43611	FBgn0035002	CG3419	-	CG3419
CG7457-RA	-4.09046	-364.926	89.214	0.425767	1.43611	FBgn0035812	CG7457	-	CG7457
CG7188-RA	-4.1478	-7120.2	1716.62	0.491608	1.43611	FBgn0035871	CG7188	-	CG7188
CG6175-RB	-3.94554	-735.834	186.498	0.265672	1.43611	FBgn0036152	CG6175	-	CG6175
CG11259-RA	-3.88974	-3493.12	898.034	0.408225	1.43611	FBgn0036333	CG11259	MICAL-like	MICAL-like
CG12171-RA	-4.05529	-540.301	133.234	0.480008	1.43611	FBgn0037354	CG12171	-	CG12171
CG8112-RA	-3.86909	-3431.71	886.954	0.411336	1.43611	FBgn0037612	CG8112	-	CG8112
CG12279-RA	-3.93903	-908.939	230.752	0.404092	1.43611	FBgn0038080	CG12279	-	CG12279
CG5823-RA	-4.10752	-1857.73	452.276	0.45445	1.43611	FBgn0038515	CG5823	-	CG5823
CG7913-RD	-4.09415	-4726.54	1154.46	0.466363	1.43611	FBgn0042693	CG7913	PP2A-B'	PP2A-B'
CG40080-RA	-4.12092	-2237.03	542.847	0.322979	1.43611	FBgn0046706	CG40080	Haspin	Haspin
CG31517-RA	-4.0908	-3326.78	813.234	0.476376	1.43611	FBgn0047199	CG31517	-	CG31517
CG30011-RC	-3.86432	-3324	860.176	0.472056	1.43611	FBgn0050011	CG30011	gemini	gem
CG31274-RA	-4.09479	-1840.92	449.576	0.417613	1.43611	FBgn0051274	CG31274	-	CG31274
CG31292-RA	-4.08161	-859.89	210.674	0.405365	1.43611	FBgn0051292	CG31292	-	CR31292
CG4241-RA	-4.06209	-4355.53	1072.24	0.476056	1.43611	FBgn0067783	CG4241	alternative testis transcripts open reading frame A	att-ORFA
CG15926-RA	-3.99056	-2318.9	581.095	0.315957	1.43611	FBgn0259143	CG15926	-	CG42258
CG33248-RA	-4.07099	-617.496	151.682	0.354867	1.43611	FBgn0259166	CG33248	-	CG42271
CG8994-RC	-3.82981	-524.259	136.889	0.283262	1.87446	FBgn0000615	CG8994	exuperantia	exu
CG1725-RC	-3.78734	-1435.69	379.077	0.339798	1.87446	FBgn0001624	CG1725	discs large 1	dlg1
CG8024-RA	-3.69358	-664.905	180.016	0.397457	1.87446	FBgn0002567	CG8024	lightoid	ltd
CG3461-RA	-3.82943	-897.149	234.278	0.426307	1.87446	FBgn0003116	CG3461	prune	pn
CG10076-RD	-3.69872	-270.279	73.0737	0.428851	1.87446	FBgn0003475	CG10076	spire	spir
nulloCG14426-PA	-3.7575	-1607.98	427.939	0.181183	1.87446	FBgn0004143	CG14426	nullo	nullo
CG6354-RF	-3.65377	-1494.92	409.146	0.419322	1.87446	FBgn0004903	CG6354	Ribonuclear protein at 97D	Rb97D
CG6354-RC	-3.66863	-1724.14	469.97	0.42222	1.87446	FBgn0004903	CG6354	Ribonuclear protein at 97D	Rb97D
CG12052-RX	-3.65613	-1098.48	300.448	0.457134	1.87446	FBgn0005630	CG12052	longitudinals lacking	lola
MannosidaseICG32684-PA,isoformA	-3.73053	-2426.07	650.329	0.426412	1.87446	FBgn0010338	CG42275
CG31000-RB	-3.83073	-4822.6	1258.92	0.423363	1.87446	FBgn0011224	CG31000	hephaestus	heph
CG10539-RA	-3.60167	-1507.21	418.476	0.473262	1.87446	FBgn0015806	CG10539	RPS6-p70-protein kinase	S6k
CG7147-RC	-3.75866	-1436.62	382.216	0.310819	1.87446	FBgn0015954	CG7147
CG8418-RA	-3.70036	-4618.59	1248.14	0.444084	1.87446	FBgn0017549	CG8418	Ras which interacts with Calmodulin	Ric
CG8808-RA	-3.78639	-2700	713.08	0.35248	1.87446	FBgn0017558	CG8808	Pyruvate dehydrogenase kinase	Pdk
CG3327-RC	-3.57505	-136.369	38.1445	0.331553	1.87446	FBgn0020445	CG3327	Early gene at 23	E23
CG3920-RA	-3.7673	-4158.88	1103.94	0.410308	1.87446	FBgn0021800	CG3920	lethal (2) k16918	l(2)k16918
CG17146-RA	-3.78493	-1321.25	349.083	0.443479	1.87446	FBgn0022709	CG17146	Adenylate kinase-1	Adk1
CG8201-RG	-3.7702	-795.061	210.88	0.34667	1.87446	FBgn0026193	CG8201
CG1838-RA	-3.74401	-7989.42	2133.92	0.36212	1.87446	FBgn0026199	CG1838	myoglianin	myoglianin
CG9214-RA	-3.85022	-197.881	51.3947	0.365078	1.87446	FBgn0028397	CG9214	Tob	Tob
CG1583-RA	-3.68838	-1369.67	371.347	0.42735	1.87446	FBgn0030013	CG1583	-	GIIIspla2
CG6023-RB	-3.62848	-136.385	37.5874	0.43193	1.87446	FBgn0030912	CG6023	-	CG6023
CG6023-RA	-3.61738	-479.41	132.53	0.204628	1.87446	FBgn0030912	CG6023	-	CG6023
CG14614-RA	-3.64823	-5917.54	1622.03	0.465377	1.87446	FBgn0031186	CG14614	-	CG14614
CG9426-RA	-3.68616	-2312.54	627.358	0.476059	1.87446	FBgn0032485	CG9426	-	CG9426
CG9339-RC	-3.74956	-2942.05	784.639	0.417773	1.87446	FBgn0032901	CG9339	skywalker	sky
CG8726-RA	-3.69721	-1139.79	308.283	0.461068	1.87446	FBgn0033244	CG8726	-	CG8726
CG1863-PB,isoformB	-3.62277	-1475.72	407.347	0.472742	1.87446	FBgn0033435	CG1863
CG6967-RA	-3.66421	-7328.39	1999.99	0.371162	1.87446	FBgn0034187	CG6967	-	CG6967
CG11180-RA	-3.79112	-1450.11	382.502	0.496031	1.87446	FBgn0034528	CG11180	-	CG11180
CG15876-RA	-3.69316	-244.683	66.2528	0.294061	1.87446	FBgn0035569	CG15876	-	CG15876
CG5735-RD	-3.82278	-2960.6	774.462	0.298817	1.87446	FBgn0035938	CG5735
CG10948-RD	-3.85146	-2832.44	735.421	0.330053	1.87446	FBgn0036317	CG10948	-	CG10948
CG7730-RB	-3.64407	-402.407	110.428	0.358651	1.87446	FBgn0036689	CG7730	-	CG7730
CG2993-RA	-3.70678	-424.469	114.511	0.24593	1.87446	FBgn0037521	CG2993	-	CG2993
CG6621-RA	-3.60403	-1064.24	295.292	0.379404	1.87446	FBgn0037855	CG6621	-	CG6621
CG6966-RB	-3.70528	-1489.22	401.919	0.439867	1.87446	FBgn0038286	CG6966	-	CG6966
CG4009-RA	-3.61955	-872.808	241.137	0.242549	1.87446	FBgn0038469	CG4009	-	CG4009
CG5292-RA	-3.69988	-1920.15	518.977	0.457932	1.87446	FBgn0038491	CG5292	-	CG5292
CG12378-RA	-3.56008	-272.911	76.6587	0.419516	1.87446	FBgn0038748	CG12378	-	CG12378
CG18812-RA	-3.57169	-2593.69	726.181	0.219148	1.87446	FBgn0042135	CG18812	-	CG18812
CG32165-RA	-3.59418	-3750.55	1043.51	0.474042	1.87446	FBgn0042178	CG32165	-	CG32165
CG32714-RG	-3.83478	-1603.96	418.266	0.409969	1.87446	FBgn0053181	CG32714	-	CG33181
CG32578-RA	-3.56591	-2140.08	600.15	0.497462	1.87446	FBgn0086448	CG32578	Gpi1	Gpi1
CG4965-RA	-3.28717	-2711.53	824.882	0.434748	2.45884	FBgn0002673	CG4965	twine	twe
CG1856-RF	-3.29519	-1583.79	480.637	0.45506	2.45884	FBgn0003870	CG1856	tramtrack	ttk
CG32217-RA	-3.44128	-5516.16	1602.94	0.478574	2.45884	FBgn0014037	CG32217	Su(Tpl)	Su(Tpl)
CG14620-RA	-3.53294	-1262.52	357.357	0.238972	2.45884	FBgn0014395	CG14620	touch insensitive larva B	tilB
CG7398-RA	-3.34062	-3579.61	1071.54	0.371433	2.45884	FBgn0024921	CG7398	Transportin	Trn
CG8201-RD	-3.26382	-1275.82	390.899	0.450676	2.45884	FBgn0026193	CG8201
CG12218-RA	-3.42038	-5622.62	1643.86	0.391736	2.45884	FBgn0026206	CG12218	mei-P26	mei-P26
TATAboxbindingprotein-relatedfactor2CG18009-PA,isoformA	-3.29226	-5693.01	1729.21	0.480334	2.45884	FBgn0026758	CG18009
CG3523-RA	-3.47006	-184.854	53.2711	0.443458	2.45884	FBgn0027571	CG3523	-	CG3523
CG3812-RA	-3.31148	-359.252	108.487	0.365921	2.45884	FBgn0030421	CG3812	-	CG3812
CG9917-RA	-3.44019	-613.554	178.349	0.4227	2.45884	FBgn0030740	CG9917	-	CG9917
CG12512-RA	-3.5545	-519.114	146.044	0.322041	2.45884	FBgn0031703	CG12512	-	CG12512
CG17768-RA	-3.51974	-1940.41	551.294	0.406021	2.45884	FBgn0032240	CG17768	-	CG17768
CG2078-RA	-3.40051	-3211.41	944.392	0.332666	2.45884	FBgn0033402	CG2078	Myd88	Myd88
CG4630-RA	-3.39386	-2340.57	689.65	0.430808	2.45884	FBgn0033809	CG4630	-	CG4630
CG9485-RA	-3.36037	-1806.82	537.685	0.48784	2.45884	FBgn0034618	CG9485	-	CG9485
CG13907-RA	-3.45418	-225.49	65.2803	0.490722	2.45884	FBgn0035173	CG13907	-	CG13907
CG1120-RA	-3.52259	-7516.22	2133.72	0.395396	2.45884	FBgn0035462	CG1120	-	CG1120
CG14997-RB	-3.29033	-553.128	168.107	0.497135	2.45884	FBgn0035515	CG14997	-	CG14997
CG3448-RB	-3.44972	-494.502	143.346	0.44834	2.45884	FBgn0035996	CG3448	-	CG3448
CG10971-RA	-3.45664	-5988.61	1732.5	0.390644	2.45884	FBgn0036309	CG10971	Huntingtin interacting protein 1	Hip1
CG32223-RA	-3.46286	-533.24	153.989	0.462216	2.45884	FBgn0036946	CG32223
CG12746-PD,isoformD	-3.25935	-741.792	227.589	0.410768	2.45884	FBgn0037341	CG12746	-	CG12746
CG9727-RA	-3.37465	-1028.05	304.639	0.444452	2.45884	FBgn0037445	CG9727	-	CG9727
CG11967-RA	-3.32434	-1094.12	329.125	0.350286	2.45884	FBgn0037646	CG11967	Carbonic anhydrase beta	CAHbeta
nocturninCG31299-PB,isoformB	-3.44462	-471.093	136.762	0.306491	2.45884	FBgn0037872	CG31299
CG7903-RA	-3.48933	-7095.69	2033.54	0.433813	2.45884	FBgn0039730	CG7903	-	CG7903
CG17508-RA	-3.47485	-8181.65	2354.53	0.446564	2.45884	FBgn0039970	CG17508	-	CG17508
CG1633-RB	-3.51259	-3774.94	1074.69	0.447299	2.45884	FBgn0040309	CG1633	thioredoxin peroxidase 1	Jafrac1
CG3981-RB	-3.39172	-832.144	245.346	0.455332	2.45884	FBgn0040395	CG3981	Unc-76	Unc-76
CG30497-RA	-3.322	-184.418	55.5143	0.472366	2.45884	FBgn0050497	CG30497	-	CG30497
CG32296-RA	-3.40202	-6621.47	1946.34	0.334287	2.45884	FBgn0052296	CG32296	Myocardin-related transcription factor	Mrtf
CG33224-RA	-3.28657	-1111.48	338.187	0.41626	2.45884	FBgn0053224	CG33224
CG40084-RB	-3.34619	-6071.21	1814.37	0.445516	2.45884	FBgn0058084	CG40084
CG31094-RA	-3.43485	-1216.51	354.168	0.317232	2.45884	FBgn0066101	CG31094	Lipophorin receptor 1	LpR1
CG33677-RB	-3.32306	-1077.94	324.382	0.484402	2.45884	FBgn0067622	CG33677	Like Sm protein 4	LSm-4
CG6871-RA	-3.07266	-735.283	239.299	0.478435	3.23834	FBgn0000261	CG6871	Catalase	Cat
CG3954-RA	-3.05898	-1135.67	371.257	0.363146	3.23834	FBgn0000382	CG3954	corkscrew	csw
CG3422-RA	-3.25356	-2678.89	823.371	0.42946	3.23834	FBgn0004066	CG3422	Proteasome 28kD subunit 1	Pros28.1
CG1372-RB	-3.25743	-141.751	43.5162	0.467016	3.23834	FBgn0004649	CG1372	yolkless	yl
CG1372-RA	-3.13924	-1311.56	417.794	0.161098	3.23834	FBgn0004649	CG1372	yolkless	yl
CG1651-RC	-3.20886	-1155.66	360.145	0.424819	3.23834	FBgn0011747	CG1651	Ankyrin	Ank
CG1822-RC	-3.07686	-440.064	143.024	0.464956	3.23834	FBgn0014133	CG1822	bifocal	bif
CG9258-RA	-3.08024	-684.298	222.157	0.453813	3.23834	FBgn0015776	CG9258	nervana 1	nrv1
CG17828-RC	-3.20139	-1306.63	408.143	0.479776	3.23834	FBgn0016038	CG17828	modifier of rudimentary	mod(r)
CG3156-RA	-3.15652	-3017.49	955.955	0.473946	3.23834	FBgn0023536	CG3156	-	CG3156
CG18009-RE	-3.22614	-3935.17	1219.77	0.422617	3.23834	FBgn0026758	CG18009
lethal(1)G0196CG14616-PE,isoformE	-3.17516	-501.269	157.872	0.41392	3.23834	FBgn0027279	CG14616	lethal (1) G0196	l(1)G0196
CG6203-RE	-3.05618	-1633.9	534.622	0.330063	3.23834	FBgn0028734	CG6203	Fmr1	Fmr1
CG2938-RB	-3.08239	-867.771	281.525	0.466772	3.23834	FBgn0029685	CG2938	-	CG2938
CG4078-RA	-3.12587	-246.382	78.8202	0.473346	3.23834	FBgn0029798	CG4078	-	CG4078
CG4586-RA	-3.14455	-228.164	72.5585	0.47397	3.23834	FBgn0029924	CG4586	-	CG4586
CG2258-RA	-3.19527	-233.188	72.9789	0.3812	3.23834	FBgn0029997	CG2258	-	CG2258
CG10962-RA	-3.08283	-4316.99	1400.33	0.443405	3.23834	FBgn0030073	CG10962	-	CG10962
CG11727-RB	-3.12808	-570.511	182.384	0.43508	3.23834	FBgn0030299	CG11727
CG11138-RC	-3.08078	-5363.84	1741.07	0.444261	3.23834	FBgn0030400	CG11138	-	CG11138
CG4407-RB	-3.15754	-165.157	52.3056	0.408087	3.23834	FBgn0030431	CG4407	-	CG4407
CG9216-RA	-3.11119	-1799.68	578.455	0.408448	3.23834	FBgn0030726	CG9216
CG2225-RB	-3.01546	-184.326	61.1269	0.475447	3.23834	FBgn0032957	CG2225	-	CG2225
CG14502-RA	-3.05624	-224.979	73.613	0.282833	3.23834	FBgn0034321	CG14502	-	CG14502
CG8908-RB	-3.0459	-1442.04	473.435	0.409347	3.23834	FBgn0034493	CG8908	-	CG8908
CG9353-RA	-3.11463	-4532.6	1455.26	0.469033	3.23834	FBgn0034579	CG9353	mitochondrial ribosomal protein L54	mRpL54
CG3437-RA	-3.17734	-4061.09	1278.14	0.401689	3.23834	FBgn0035998	CG3437	-	CG3437
CG14110-RA	-3.08958	-982.21	317.911	0.448419	3.23834	FBgn0036352	CG14110	-	CG14110
CG14060-PA	-3.04112	-236.914	77.9034	0.300928	3.23834	FBgn0036683	CG14060
CG7341-RA	-2.98974	-645.273	215.829	0.474896	3.23834	FBgn0036777	CG7341	-	CG7341
CG2911-RB	-3.21516	-22282.9	6930.57	0.490977	3.23834	FBgn0037350	CG2911	-	CG2911
CG3940-RA	-3.00481	-2446.57	814.218	0.476508	3.23834	FBgn0037788	CG3940	-	CG3940
CG6813-RA	-3.01277	-833.663	276.71	0.439223	3.23834	FBgn0037923	CG6813	-	CG6813
CG1896-RA	-3.17792	-9725.73	3060.4	0.459827	3.23834	FBgn0039870	CG1896	-	CG1896
CG1793-RB	-3.06184	-2842.14	928.247	0.34625	3.23834	FBgn0039923	CG1793	Mediator complex subunit 26	MED26
CG17494-RB	-3.06687	-4529.89	1477.04	0.467849	3.23834	FBgn0040011	CG17494	-	CG17494
CG13631-RA	-3.10255	-914.829	294.864	0.137985	3.23834	FBgn0040600	CG13631	-	CG13631
CG13790-PA	-3.18945	-3870.5	1213.53	0.283333	3.23834	FBgn0040955	CG13790
CG32221-RA	-2.99242	-182.387	60.9496	0.412831	3.23834	FBgn0052221	CG32221	-	CG32221
CG32251-RA	-3.22427	-1068.23	331.309	0.479976	3.23834	FBgn0052251	CG32251	-	CG32251
CG33181-PA	-3.19915	-1617.24	505.523	0.349266	3.23834	FBgn0053181	CG33181	-	CG33181
CG33217-RA	-3.01837	-2084.5	690.603	0.427397	3.23834	FBgn0053217	CG33217	-	CG33217
CG33317-RA	-2.98688	-1495.74	500.771	0.433756	3.23834	FBgn0053317	CG33317	-	CR33317
CG34017-RA	-3.15109	-1635.32	518.969	0.414549	3.23834	FBgn0054017	CG34017
CG13790-RA	-3.16217	-3601.33	1138.88	0.264354	3.23834	FBgn0085403	CG13790	Rapgap1	Rapgap1
CG2171-RC	-3.11131	-304.793	97.963	0.193817	3.23834	FBgn0086355	CG2171	Triose phosphate isomerase	Tpi
CG42281-RJ	-3.07994	-592.729	192.448	0.393168	3.23834	FBgn0259176	CG42281	bunched	bun
CG6741-RA	-2.72437	-561.448	206.083	0.490056	4.29455	FBgn0000008	CG6741	arc	a
CG31762-RD	-2.92807	-3572.81	1220.19	0.426615	4.29455	FBgn0000114	CG31762	arrest	aret
CG6824-RD	-2.97784	-3371.57	1132.22	0.44958	4.29455	FBgn0003028	CG6824	ovo	ovo
CG7230-RA	-2.85056	-19715.1	6916.22	0.49292	4.29455	FBgn0003254	CG7230	ribbon	rib
CG3325-RA	-2.77824	-573.322	206.362	0.423276	4.29455	FBgn0003480	CG3325	spindle B	spn-B
CG8402-RA	-2.86202	-4590.83	1604.05	0.495226	4.29455	FBgn0005777	CG8402	Protein phosphatase D3	PpD3
CG8946-RA	-2.79304	-285.244	102.127	0.476965	4.29455	FBgn0010591	CG8946	Sphingosine-1-phosphate lyase	Sply
CG9842-RA	-2.85393	-9454.92	3312.95	0.409788	4.29455	FBgn0011826	CG9842	Protein phosphatase 2B at 14D	Pp2B-14D
CG11899-RA	-2.95302	-584.114	197.802	0.480844	4.29455	FBgn0014427	CG11899	-	CG11899
CG1451-RA	-2.90929	-919.845	316.175	0.45599	4.29455	FBgn0015589	CG1451	APC-like	Apc
CG1507-RD	-2.95478	-541.096	183.126	0.404635	4.29455	FBgn0022361	CG1507	Purine-rich binding protein-alpha	Pur-alpha
CG2009-RA	-2.91133	-6030.74	2071.47	0.443298	4.29455	FBgn0026262	CG2009	bip2	bip2
CG5387-RA	-2.88984	-964.473	333.746	0.431156	4.29455	FBgn0027491	CG5387	Cdk5 activator-like protein	Cdk5alpha
CG8920-RC	-2.82164	-441.623	156.513	0.376292	4.29455	FBgn0027529	CG8920	-	CG8920
CG9734-RA	-2.82855	-1889.42	667.981	0.438173	4.29455	FBgn0027657	CG9734	globin 1	glob1
CG3767-RA	-2.72019	-933.586	343.206	0.414235	4.29455	FBgn0028424	CG3767	Juvenile hormone-inducible protein 26	JhI-26
CG5036-RA	-2.77775	-2031.38	731.305	0.330635	4.29455	FBgn0028743	CG5036	-	CG5036
CG2059-RA	-2.96817	-5205.58	1753.8	0.459332	4.29455	FBgn0029942	CG2059	-	CG2059
CG5541-RA	-2.94652	-1299.04	440.871	0.393143	4.29455	FBgn0030603	CG5541	-	CG5541
CG8915-RA	-2.81516	-959.503	340.834	0.485535	4.29455	FBgn0030833	CG8915	-	CG8915
CG7280-RA	-2.89072	-1245.7	430.928	0.49192	4.29455	FBgn0030966	CG7280	-	CG7280
CG14043-RA	-2.73275	-569.111	208.256	0.484877	4.29455	FBgn0031659	CG14043	-	CG14043
CG6907-RA	-2.72763	-944.011	346.092	0.449436	4.29455	FBgn0031711	CG6907	-	CG6907
CG9436-RA	-2.86951	-311.172	108.441	0.433015	4.29455	FBgn0033101	CG9436	-	CG9436
CG8791-RA	-2.80783	-590.076	210.154	0.440805	4.29455	FBgn0033234	CG8791	-	CG8791
CG8026-RA	-2.94649	-3699.06	1255.41	0.477245	4.29455	FBgn0033391	CG8026	-	CG8026
CG7737-RA	-2.74832	-2576.07	937.325	0.437602	4.29455	FBgn0033584	CG7737	-	CG7737
Ect4CG7915-PA,isoformA	-2.785	-1362.25	489.14	0.142223	4.29455	FBgn0035835	CG43119
CG3618-RA	-2.73495	-2183.96	798.538	0.47956	4.29455	FBgn0037028	CG3618	-	CG3618
CG8032-RA	-2.75946	-753.133	272.928	0.47269	4.29455	FBgn0037606	CG8032	-	CG8032
CG17665-RB	-2.82421	-2283.82	808.659	0.441373	4.29455	FBgn0039997	CG17665
CG14066-RA	-2.89017	-4216.05	1458.75	0.367306	4.29455	FBgn0040108	CG14066
CG31447-RA	-2.80541	-1895.08	675.508	0.479188	4.29455	FBgn0043069	CG31447	Misexpression suppressor of KSR 4	MESK4
CG14672-RA	-2.93768	-9439.49	3213.24	0.47434	4.29455	FBgn0044823	CG14672	Spec2	Spec2
CG30377-RA	-2.81622	-901.332	320.051	0.275272	4.29455	FBgn0050377	CG30377	-	CG30377
CG33201	-2.94887	-5569.21	1888.59	0.438572	4.29455	FBgn0053201	CG33201	-	CG33201
Notes:
Score ( d ): The t-statistic value
Numerator ( r ): The numerator of the t-statistic
Denominator (s + s0 ): The denominator of the t-statistic
q-value ( % ): This is the lowest False Discovery Rate at which the gene is called significant based on the work of John Storey who invented q-values. It is like the familiar "P-value", adapted to the analysis of a large number of genes. The q-value measures how significant the gene is: as di > 0 increases, the corresponding q-value decreases.
