# Supplementary material for: Genome-wide analysis of the maternal-to-zygotic transition in Drosophila primordial germ cells
Source: Genome Biol. 2012 Feb 20;13(2):R11. doi: 10.1186/gb-2012-13-2-r11 (PMC3334568; doi:10.1186/gb-2012-13-2-r11)
Supplement: Additional file 15 — Transcripts in classes I to IX. Detailed description of the nine classes is in the legend to Figure 4. The lists were obtained by overlapping the decay lists (Additional file 14), transcription lists (Additional file 19) and stable transcript lists (FDR > 30% and fold change < 1.2; Additional file 16) at the 3-to-5 hour and 5-to-7 hour time points. All transcripts probed by the array served as the background set. Terms with a FDR < 10% were considered to be the significant and are highlighted in yellow. [file gb-2012-13-2-r11-S15.XLS]

## Sheet: Sheet1
A. Transcripts in Class I
Gene ID	FBgn	CG Name	Name	Symbol
CG15876-RA	FBgn0035569	CG15876	-	CG15876
CG7328-RA	FBgn0036942	CG7328	-	CG7328
CG9834-RA	FBgn0034433	CG9834	endophilin B	endoB
CG2938-RB	FBgn0029685	CG2938	-	CG2938
CG3143-RA	FBgn0038197	CG3143	forkhead box, sub-group O	foxo
CG11727-RB	FBgn0030299	CG11727
CG11163-RA	FBgn0025693	CG11163	-	CG11163
CG10868-RD	FBgn0004882	CG10868	oo18 RNA-binding protein	orb
CG32365-RA	FBgn0052365	CG32365	-	CG32365
CG4586-RA	FBgn0029924	CG4586	-	CG4586
CG2993-RA	FBgn0037521	CG2993	-	CG2993
CG8024-RE	FBgn0002567	CG8024	lightoid	ltd
CG4404-RA	FBgn0030432	CG4404	-	CG4404
CG30377-RA	FBgn0050377	CG30377	-	CG30377
CG6023-RB	FBgn0030912	CG6023	-	CG6023
CG8024-RA	FBgn0002567	CG8024	lightoid	ltd
CG17018-RA	FBgn0039972	CG17018	-	CG17018
CG7254-RB	FBgn0004507	CG7254	Glycogen phosphorylase	GlyP
CG17514-RA	FBgn0039959	CG17514	-	CG17514
CG1372-RA	FBgn0004649	CG1372	yolkless	yl
CG3408-RA	FBgn0036008	CG3408	-	CG3408
CG5876-RA	FBgn0028375	CG5876	heixuedian	heix
CG1372-RB	FBgn0004649	CG1372	yolkless	yl
CG32822-PA	FBgn0052822	CG32822	-	CG32822
CG10868-RC	FBgn0004882	CG10868	oo18 RNA-binding protein	orb
CG31689-RC	FBgn0031449	CG31689	-	CG31689
CG1532-RA	FBgn0031143	CG1532	-	CG1532
CG10803-RA	FBgn0029666	CG10803	-	CG10803
CG12897-RA	FBgn0033517	CG12897
CG8411-RA	FBgn0005695	CG8411	germ cell-less	gcl
CG7574-RA	FBgn0026263	CG7574	bip1	bip1
CG4965-RA	FBgn0002673	CG4965	twine	twe
CG4824-RA	FBgn0000182	CG4824	Bicaudal C	BicC
CG13316-RB	FBgn0023215	CG13316	Mnt	Mnt
pxtCG7660-PA,isoformA	FBgn0038538	CG7660
CG9917-RA	FBgn0030740	CG9917	-	CG9917
CG4120-RA	FBgn0036806	CG4120	Cyp12c1	Cyp12c1
CG4476-RB	FBgn0035969	CG4476	-	CG4476
CG10254-RB	FBgn0027512	CG10254	-	CG10254
CG7899-RA	FBgn0000032	CG7899	Acid phosphatase 1	Acph-1
CG32221-RA	FBgn0052221	CG32221	-	CG32221
CG30497-RA	FBgn0050497	CG30497	-	CG30497
CG7458-RA	FBgn0037144	CG7458	-	CG7458
CG4407-RB	FBgn0030431	CG4407	-	CG4407
CG3327-RC	FBgn0020445	CG3327	Early gene at 23	E23
CG6023-RA	FBgn0030912	CG6023	-	CG6023
CG12378-RA	FBgn0038748	CG12378	-	CG12378
CG17469-RB	FBgn0067895	CG17469
CG2865-RA	FBgn0023526	CG2865	-	CG2865
CG9258-RA	FBgn0015776	CG9258	nervana 1	nrv1
CG10928-RA	FBgn0040522	CG10928	-	CG10928
CG17292-RB	FBgn0032029	CG17292	-	CG17292
CG8946-RA	FBgn0010591	CG8946	Sphingosine-1-phosphate lyase	Sply
CG3523-RA	FBgn0027571	CG3523	-	CG3523
CG9214-RA	FBgn0028397	CG9214	Tob	Tob
CG15893-PA	FBgn0029865	CG15893	-	CG15893
CG12787-RB	FBgn0041150	CG12787	hoepel1	hoe1
CG12891-RA	FBgn0027842	CG12891
nocturninCG31299-PB,isoformB	FBgn0037872	CG31299
CG9364-RE	FBgn0003748	CG9364	Trehalase	Treh
CG7730-RB	FBgn0036689	CG7730	-	CG7730
CG33181-PA	FBgn0053181	CG33181	-	CG33181
CG32513-RA	FBgn0031150	CG32513	bves	bves
CG4233-RA	FBgn0001125	CG4233	Glutamate oxaloacetate transaminase 2	Got2
CG6906-RA	FBgn0027843	CG6906	Carbonic anhydrase 2	CAH2
CG34373-RH	FBgn0085402	CG34373
CG13790-RA	FBgn0085403	CG13790	Rapgap1	Rapgap1
CG9660-RA	FBgn0015600	CG9660	toucan	toc
CG6575-RA	FBgn0015229	CG6575	gliolectin	glec
CG8727-RA	FBgn0023094	CG8727	cycle	cyc
CG33554-RD	FBgn0053554	CG33554	Nipped-A	Nipped-A
CG11984-RA	FBgn0037655	CG11984	-	CG11984
CG9216-RA	FBgn0030726	CG9216
CG15102-RA	FBgn0034405	CG15102	Juvenile hormone epoxide hydrolase 2	Jheh2
CG10076-RA	FBgn0003475	CG10076	spire	spir
CG4482-RA	FBgn0086711	CG4482	moladietz	mol
CG9552-RA	FBgn0011705	CG9552	rolling stone	rost
CG9940-RB	FBgn0030512	CG9940	-	CG9940
CG14502-RA	FBgn0034321	CG14502	-	CG14502
CG4078-RA	FBgn0029798	CG4078	-	CG4078
CG9896-RA	FBgn0034808	CG9896	-	CG9896
CG10395-PA,isoformA	FBgn0033019	CG10395	-	CG10395
CG1829-RA	FBgn0031126	CG1829	Cyp6v1	Cyp6v1
CG1086-RB	FBgn0025593	CG1086
CG10076-RD	FBgn0003475	CG10076	spire	spir
CG12512-RA	FBgn0031703	CG12512	-	CG12512
CG1817-RB	FBgn0004370	CG1817	Protein tyrosine phosphatase 10D	Ptp10D
CG2171-RC	FBgn0086355	CG2171	Triose phosphate isomerase	Tpi
CG13907-RA	FBgn0035173	CG13907	-	CG13907
CG18812-RA	FBgn0042135	CG18812	-	CG18812
CG6966-RB	FBgn0038286	CG6966	-	CG6966
CG14489-RA	FBgn0015522	CG14489	olf186-M	olf186-M
CG14162-RA	FBgn0040823	CG14162	dpr6	dpr6
CG8418-RA	FBgn0017549	CG8418	Ras which interacts with Calmodulin	Ric
CG18604-RA	FBgn0034378	CG18604
CG17665-RB	FBgn0039997	CG17665
CG3860-RA	FBgn0034951	CG3860	-	CG3860
CG3940-RA	FBgn0037788	CG3940	-	CG3940
CG2258-RA	FBgn0029997	CG2258	-	CG2258
CG9339-RC	FBgn0032901	CG9339	skywalker	sky
CG14060-PA	FBgn0036683	CG14060
CG31094-RA	FBgn0066101	CG31094	Lipophorin receptor 1	LpR1
CG31292-RA	FBgn0051292	CG31292	-	CR31292
CG15102-RB	FBgn0034405	CG15102	Juvenile hormone epoxide hydrolase 2	Jheh2
CG3131-RA	FBgn0031464	CG3131	Dual oxidase	Duox
B. Transcripts in Class II
Gene ID	FBgn	CG Name	Name	Symbol
CG11474-RB	FBgn0034688	CG11474	-	CG11474
CG11190-RA	FBgn0030035	CG11190	-	CG11190
CG9707-RA	FBgn0034628	CG9707	acyl-Coenzyme A oxidase at 57D proximal	Acox57D-p
CG1862-RA	FBgn0040324	CG1862	Ephrin	Ephrin
CG8811-RB	FBgn0033757	CG8811	muskelin	muskelin
CG18617-RB	FBgn0028670	CG18617	Vacuolar H[+] ATPase subunit 100-2	Vha100-2
CG8778-RA	FBgn0033761	CG8778	-	CG8778
CG6923-RA	FBgn0037944	CG6923	-	CG6923
CG14883-RA	FBgn0038432	CG14883	-	CG14883
CG4122-RE	FBgn0004648	CG4122	silver	svr
CG31156-RA	FBgn0051156	CG31156	-	CG31156
CG5377-RA	FBgn0038974	CG5377	-	CG5377
CG9994-RA	FBgn0032782	CG9994	Rab9	Rab9
CG3808-RA	FBgn0036838	CG3808	-	CG3808
CG14516-RB	FBgn0039640	CG14516	-	CG14516
CG1705-RA	FBgn0002723	CG1705	Methoprene-tolerant	Met
egalitarianCG4051-PA	FBgn0000562	CG4051	egalitarian	egl
CG33166-RB	FBgn0020248	CG33166	stem cell tumor	stet
CG1516-RI	FBgn0027580	CG1516	-	CG1516
CG6854-RA	FBgn0036478	CG6854
CG7736-RC	FBgn0037084	CG7736	Syntaxin 6	Syx6
CG10158-RA	FBgn0031871	CG10158	-	CG10158
CG9674-RA	FBgn0036663	CG9674	-	CG9674
CG32758-RA	FBgn0052758	CG32758	-	CG32758
CG10677-PA	FBgn0035596	CG10677	-	CG10677
CG6627-RA	FBgn0027453	CG6627	DNZDHHC/NEW1 zinc finger protein 11	Dnz1
CG30169-RA	FBgn0050169	CG30169	Breast cancer 2, early onset homolog	Brca2
CG6045-RA	FBgn0038349	CG6045	-	CG6045
CG13375-RA	FBgn0040370	CG13375	-	CG13375
CG3753-RA	FBgn0031655	CG3753	Marcal1	Marcal1
CG18402-RA	FBgn0013984	CG18402	Insulin-like receptor	InR
CG18028-RA	FBgn0002566	CG18028	light	lt
CG10365-RD	FBgn0039109	CG10365	-	CG10365
CG10105-RA	FBgn0033935	CG10105	SAPK-interacting protein 1	Sin1
CG6741-RC	FBgn0000008	CG6741	arc	a
CG11963-RA	FBgn0037643	CG11963	skpA associated protein	skap
CG2118-RB	FBgn0039877	CG2118	-	CG2118
CG8316-RA	FBgn0030852	CG8316	-	CG8316
CG1830-RB	FBgn0011754	CG1830	Phosphorylase kinase gamma	PhKgamma
CG6187-RA	FBgn0032256	CG6187	RluA-2	RluA-2
CG8202-RA	FBgn0037622	CG8202	-	CG8202
CG32373-RA	FBgn0052373	CG32373	-	CG32373
CG16717-RA	FBgn0036028	CG16717	-	CG16717
CG6097-RA	FBgn0003292	CG6097	rotated abdomen	rt
CG14435-RA	FBgn0029911	CG14435	-	CG14435
CG3479-RA	FBgn0003016	CG3479	outspread	osp
CG8273-RA	FBgn0037716	CG8273	-	CG8273
CG5032-RA	FBgn0026309	CG5032	adrift	aft
RhoGAP18BCG7481-PA	FBgn0030986	CG42274
slowasmolassesCG9506-PA	FBgn0043854	CG9506	slow as molasses	slam
CG13197-RA	FBgn0062449	CG13197	-	CG13197
CG17184-RB	FBgn0037884	CG17184	-	CG17184
CG9594-RA	FBgn0023395	CG9594	Chd3	Chd3
CG41284-RA	FBgn0085599	CG41284	-	CG41284
CG1031-RA	FBgn0015568	CG1031	alpha-Esterase-1	alpha-Est1
CG7639-RB	FBgn0033989	CG7639	-	CG7639
CG2913-RA	FBgn0015565	CG2913	yin	yin
CG1900-RB	FBgn0030391	CG1900	Rab40	Rab40
CG12176-RA	FBgn0030506	CG12176	Ligase4	Lig4
CG14882-RA	FBgn0038429	CG14882	-	CG14882
CG3279-RA	FBgn0035156	CG3279
CG9326-RD	FBgn0250785	CG9326	varicose	vari
CG10018-RA	FBgn0037338	CG10018	Snm1	Snm1
CG17484-RA	FBgn0015587	CG17484
CG5726-RA	FBgn0034313	CG5726	-	CG5726
CG5212-RA	FBgn0025574	CG5212	Pellino	Pli
CG3376-RA	FBgn0034997	CG3376	-	CG3376
pastrelCG8588-PA,isoformA	FBgn0035770	CG8588	pastrel	pst
CG16742-RA	FBgn0034529	CG16742	-	CG16742
CG8325-RA	FBgn0021847	CG8325	lethal (2) k14710	l(2)k14710
CG11836-RA	FBgn0039272	CG11836	-	CG11836
CG9210-RA	FBgn0022710	CG9210	Adenylyl cyclase 35C	Ac13E
CG3714-RC	FBgn0031589	CG3714	-	CG3714
CG4755-RA	FBgn0038747	CG4755	RhoGAP92B	RhoGAP92B
CG10795-RA	FBgn0034626	CG10795	-	CG10795
CG18177-RA	FBgn0036039	CG18177	-	CG18177
CG9285-RA	FBgn0000454	CG9285	Dipeptidase B	Dip-B
CG14622-RB	FBgn0025641	CG14622	Dishevelled Associated Activator of Morphogenesis	DAAM
CG9053-RA	FBgn0030606	CG9053	-	CG9053
CG5886-RA	FBgn0039379	CG5886	-	CG5886
CG5395-RA	FBgn0005322	CG5395	no mitochondrial derivative	nmd
CG8239-RA	FBgn0030683	CG8239	-	CG8239
CG9883-RA	FBgn0031435	CG9883	-	CG9883
CG1484-RA	FBgn0000709	CG1484	flightless I	fliI
CG2003-RA	FBgn0039886	CG2003	-	CG2003
CG15224-RB	FBgn0000259	CG15224	Casein kinase II beta subunit	CkIIbeta
CG9089-RA	FBgn0030805	CG9089	wurst	wus
CG3774-RA	FBgn0029849	CG3774	ER GDP-fucose transporter	Efr
CG5977-RA	FBgn0039141	CG5977	spastin	spas
CG34348-RA	FBgn0085377	CG34348	-	CG34348
CG34126-RB	FBgn0083962	CG34126	-	CG34126
CG16757-RA	FBgn0010905	CG16757	Spinophilin	Spn
CG8522-RA	FBgn0015234	CG8522
CG18812-RC	FBgn0042135	CG18812	-	CG18812
CG7199-RA	FBgn0015239	CG7199	Hormone-receptor-like in 78	Hr78
CG12530-RA	FBgn0010341	CG12530	Cdc42	Cdc42
CG9201-RC	FBgn0026433	CG9201	Grip128	Grip128
CG14879-RA	FBgn0038419	CG14879	-	CG14879
CG8464-RA	FBgn0038233	CG8464	HtrA2	HtrA2
CG8195-RA	FBgn0034032	CG8195	-	CG8195
CG5966-RA	FBgn0029831	CG5966	-	CG5966
CG11242-RA	FBgn0034451	CG11242	-	CG11242
CG5371-RA	FBgn0011703	CG5371	Ribonucleoside diphosphate reductase large subunit	RnrL
CG12110-RB	FBgn0033075	CG12110	Phospholipase D	Pld
CG4840-RA	FBgn0086757	CG4840	centrosomin's beautiful sister	cbs
CG32697-RC	FBgn0028341	CG32697	lethal (1) G0232	l(1)G0232
CG7156-RA	FBgn0038588	CG7156	-	CG7156
SugCG7334-PA,isoformA	FBgn0036191	CG7334	Sug	Sug
CG10098-RA	FBgn0037472	CG10098	-	CG10098
CG40045-RA	FBgn0058045	CG40045	-	CG40045
CG9547-RA	FBgn0031824	CG9547	-	CG9547
CG15376-RA	FBgn0029692	CG15376	-	CG15376
CG8766-RA	FBgn0026619	CG8766	Tafazzin	Taz
CG8420-RA	FBgn0037664	CG8420	-	CG8420
CG15696-RA	FBgn0038833	CG15696	-	CG15696
CG8961-RA	FBgn0086350	CG8961	teflon	tef
CG11148-RA	FBgn0039936	CG11148	-	CG11148
CG7208-RB	FBgn0038575	CG7208	-	CG7208
CG7212-RA	FBgn0038574	CG7212
CG14616-RK	FBgn0027279	CG14616	lethal (1) G0196	l(1)G0196
CG4497-RA	FBgn0031895	CG4497	-	CG4497
CG9388-RA	FBgn0024833	CG9388	AP-47	AP-47
CG11757-PA	FBgn0030288	CG11757
CG12316-RA	FBgn0036483	CG12316	-	CG12316
CG4753-RA	FBgn0036622	CG4753	-	CG4753
CG30022-RB	FBgn0050022	CG30022	-	CG30022
CG13671-RA	FBgn0035867	CG13671	-	CG13671
CG14935-RA	FBgn0032382	CG14935	Maltase B2	Mal-B2
CG12128-RA	FBgn0033473	CG12128	-	CG12128
CG8604-RA	FBgn0027356	CG8604	Amphiphysin	Amph
CG11771-RA	FBgn0039252	CG11771	-	CG11771
CG8981-RA	FBgn0033664	CG8981
CG31163-RB	FBgn0051163	CG31163	Shal K[+] channel interacting protein	SKIP
CG7869-RA	FBgn0025355	CG7869	Suppressor of Under-Replication	SuUR
CG15011-RA	FBgn0035518	CG15011	-	CG15011
CG7326-RA	FBgn0030970	CG7326	-	CG7326
CG8107-RA	FBgn0025866	CG8107	Calpain-B	CalpB
CG8474-RA	FBgn0025874	CG8474	Meiotic central spindle	Meics
CG12086-RA	FBgn0011204	CG12086	cueball	cue
CG5725-RE	FBgn0011205	CG5725	fumble	fbl
CG6276-RA	FBgn0038316	CG6276	-	CG6276
CG5558-RA	FBgn0038684	CG5558
CG1021-RG	FBgn0037443	CG1021	-	CG1021
minidiscsCG3297-PC,isoformC	FBgn0002778	CG3297	minidiscs	mnd
CG5261-RB	FBgn0031912	CG5261	-	CG5261
CG12052-RI	FBgn0005630	CG12052	longitudinals lacking	lola
CG31991-RA	FBgn0004797	CG31991	midway	mdy
CG4966-RB	FBgn0034261	CG4966	Hermansky-Pudlak Syndrome 4 ortholog	HPS4
CG7595-RA	FBgn0000317	CG7595	crinkled	ck
C. Transcripts in Class III
Gene ID	FBgn	CG Name	Name	Symbol
CG31875-RA	FBgn0051875	CG31875	-	CG31875
CG17266-RA	FBgn0033089	CG17266	-	CG17266
CG14721-RA	FBgn0037942	CG14721	-	CG14721
CG1474-RA	FBgn0023506	CG1474	Es2	Es2
CG3161-RB	FBgn0004145	CG3161
CG13608-RA	FBgn0039159	CG13608	mitochondrial ribosomal protein S24	mRpS24
CG11436-RA	FBgn0029713	CG11436	-	CG11436
CG8980-RA	FBgn0026402	CG8980	Nuclear inhibitor of Protein phosphatase 1	NiPp1
CG8121-RA	FBgn0037680	CG8121	-	CG8121
CG11788-RA	FBgn0034495	CG11788	-	CG11788
CG5056-RA	FBgn0032231	CG5056	-	CG5056
CG6567-RB	FBgn0037842	CG6567	-	CG6567
CG11968-RA	FBgn0037647	CG11968	-	RagA
CG7486-RF	FBgn0020381	CG7486	Death related ced-3/Nedd2-like protein	Dredd
CG6752-RA	FBgn0038296	CG6752	-	CG6752
CG30185-RA	FBgn0050185	CG30185	-	CG30185
CG9047-RC	FBgn0085442	CG9047	Na,K-ATPase Interacting	NKAIN
CG2684-RA	FBgn0002542	CG2684	lodestar	lds
CG11089-RA	FBgn0039241	CG11089	-	CG11089
CG31241-RB	FBgn0051241	CG31241
CG10159-RA	FBgn0015602	CG10159	Boundary element-associated factor of 32kD	BEAF-32
CG4913-RA	FBgn0026441	CG4913	ENL/AF9-related	ear
CG14213-RA	FBgn0031047	CG14213	-	CG14213
CG3114-RB	FBgn0005427	CG3114	erect wing	ewg
CG3114-RA	FBgn0005427	CG3114	erect wing	ewg
CG11154-RB	FBgn0010217	CG11154	ATP synthase-beta	ATPsyn-beta
CG11779-RD	FBgn0038683	CG11779	-	CG11779
CG8186-RA	FBgn0022097	CG8186	Vacuolar H[+] ATPase subunit 36-1	Vha36-1
CG10965-RA	FBgn0030028	CG10965	Companion of reaper	Corp
D. Trancripts in Class IV
Gene ID	FBgn	CG Name	Name	Symbol
CG32223-RA	FBgn0036946	CG32223
CG6562-RB	FBgn0034691	CG6562	synaptojanin	synj
CG31175-RA	FBgn0024242	CG31175
CG2698-RA	FBgn0037536	CG2698	-	CG2698
nulloCG14426-PA	FBgn0004143	CG14426	nullo	nullo
CG3954-RA	FBgn0000382	CG3954	corkscrew	csw
CG1294-PA	FBgn0033030	CG1294	-	CG1294
CG32425-RC	FBgn0052425	CG32425	-	CG32425
CG1322-RB	FBgn0004606	CG1322	Zn finger homeodomain 1	zfh1
CG14110-RA	FBgn0036352	CG14110	-	CG14110
CG00000-RB	FBgn0025836	CG00000	RhoGAP1A	RhoGAP1A
CG10772-RC	FBgn0004509	CG10772	Furin 1	Fur1
CG10772-RE	FBgn0004509	CG10772	Furin 1	Fur1
CG32217-RA	FBgn0014037	CG32217	Su(Tpl)	Su(Tpl)
CG3631-RD	FBgn0038268	CG3631	-	CG3631
CG1691-RF	FBgn0030235	CG1691
CG11902-RA	FBgn0028647	CG11902	-	CG11902
CG6147-RA	FBgn0026317	CG6147	Tsc1	Tsc1
CG11217-RA	FBgn0015614	CG11217	Calcineurin B2	CanB2
CG31262-RA	FBgn0051262	CG31262	-	CG31262
CG3697-RA	FBgn0002707	CG3697	meiotic 9	mei-9
CG1718-RA	FBgn0031170	CG1718	-	CG1718
CG6671-RC	FBgn0026611	CG6671
CG1583-RA	FBgn0030013	CG1583	-	GIIIspla2
CG3548-RA	FBgn0035033	CG3548	-	CG3548
CG6755-RA	FBgn0039066	CG6755	Elongin A	EloA
CG1838-RA	FBgn0026199	CG1838	myoglianin	myoglianin
CG7749-RB	FBgn0036930	CG7749
CG4241-RA	FBgn0067783	CG4241	alternative testis transcripts open reading frame A	att-ORFA
CG42240-RA	FBgn0250869	CG42240	-	CG42240
CG10962-RA	FBgn0030073	CG10962	-	CG10962
CG1759-RA	FBgn0000251	CG1759	caudal	cad
CG10778-RA	FBgn0029980	CG10778	-	CG10778
CG7737-RA	FBgn0033584	CG7737	-	CG7737
CG8889-RC	FBgn0033675	CG8889
CG15261-RA	FBgn0086691	CG15261	UK114	UK114
CG2911-RB	FBgn0037350	CG2911	-	CG2911
CG18317-RA	FBgn0031359	CG18317	-	CG18317
CG4009-RA	FBgn0038469	CG4009	-	CG4009
CG8026-RA	FBgn0033391	CG8026	-	CG8026
CG8920-RA	FBgn0027529	CG8920	-	CG8920
CG12972-RA	FBgn0037076	CG12972	earthbound 2	ebd2
CG40411-RC	FBgn0010247	CG40411	Poly-(ADP-ribose) polymerase	Parp
CG14446-RA	FBgn0029850	CG14446
CG14997-RB	FBgn0035515	CG14997	-	CG14997
CG17383-RD	FBgn0039350	CG17383	jing interacting gene regulatory 1	jigr1
E. Transcripts in Class V
Gene ID	FBgn	CG Name	Name	Symbol
CG32250-RA	FBgn0052250	CG32250	-	CG32250
CG7641-RA	FBgn0013303	CG7641	Neurocalcin	Nca
CG7927-RA	FBgn0027549	CG7927	-	CG7927
CG31363-RD	FBgn0051363	CG31363	Jupiter	Jupiter
CG31368-RA	FBgn0051368	CG31368	-	CG31368
CG8498-RA	FBgn0031992	CG8498	-	CG8498
CG11799-RA	FBgn0036134	CG11799	forkhead domain 68A	fd68A
CG31110-PA	FBgn0051110	CG31110
CG18616-RA	FBgn0028495	CG18616
CG4455-RA	FBgn0028506	CG4455	-	CG4455
CG1584-RA	FBgn0023180	CG1584	Origin recognition complex subunit 6	Orc6
CG31196-RC	FBgn0020238	CG31196	14-3-3epsilon	14-3-3epsilon
CG9187-RA	FBgn0035194	CG9187	Psf1	Psf1
CG2970-RA	FBgn0034936	CG2970	-	CG2970
CG6230-RA	FBgn0027582	CG6230	-	CG6230
CG9325-RA	FBgn0004873	CG9325	hu li tai shao	hts
CG6550-RA	FBgn0034214	CG6550	-	CG6550
CG3941-RA	FBgn0034878	CG3941	pita	pita
CG2852-PB,isoformB	FBgn0034753	CG2852	-	CG2852
CG2621-RA	FBgn0003371	CG2621	shaggy	sgg
CG32745-PB	FBgn0052745	CG32745	-	CR32745
CG17724-RA	FBgn0033802	CG17724	-	CG17724
Cap-GCG17054-PB,isoformB	FBgn0033795	CG34438
CG2617-RA	FBgn0032877	CG2617	-	CG2617
CG1523-RA	FBgn0039601	CG1523	-	CG1523
CG8798-RA	FBgn0036892	CG8798	-	CG8798
CG10106-RA	FBgn0029506	CG10106	Tetraspanin 42Ee	Tsp42Ee
CG14437-RA	FBgn0029502	CG14437	COQ7	COQ7
CG4103-RA	FBgn0028925	CG4103
CG5104-RB	FBgn0037009	CG5104	-	CG5104
CG14805-RA	FBgn0023514	CG14805	-	CG14805
CG9995-RA	FBgn0027655	CG9995	huntingtin	htt
CG9985-RA	FBgn0016984	CG9985	skittles	sktl
CG5722-RA	FBgn0024320	CG5722	Niemann-Pick type C-1a	Npc1a
CG8372-RA	FBgn0032000	CG8372	-	CG8372
CG10536-RA	FBgn0011241	CG10536	crossbronx	cbx
CG3615-RA	FBgn0034110	CG3615	Autophagy-specific gene 9	Atg9
CG7558-RA	FBgn0011744	CG7558
CG6303-RA	FBgn0037808	CG6303	Bruce	Bruce
CG1515-RA	FBgn0026664	CG1515
CG10719-RA	FBgn0010300	CG10719	brain tumor	brat
CG2173-RA	FBgn0021995	CG2173	Rs1	Rs1
CG7488-RA	FBgn0038106	CG7488	-	CG7488
CG5969-RA	FBgn0036998	CG5969	-	CG5969
CG5174-RJ	FBgn0034345	CG5174	-	CG5174
CG5174-RI	FBgn0034345	CG5174	-	CG5174
CG4599-RA	FBgn0032586	CG4599	Tetratricopeptide repeat protein 2	Tpr2
CG9983-RD	FBgn0001215	CG9983	Heterogeneous nuclear ribonucleoprotein at 98DE	Hrb98DE
CG11100-RC	FBgn0037207	CG11100	Mes2	Mes2
CG12785-RA	FBgn0038410	CG12785
CG7430-RA	FBgn0036762	CG7430	-	CG7430
CG1665-RA	FBgn0033451	CG1665	-	CG1665
CG9662-RA	FBgn0031529	CG9662	-	CG9662
CG8286-RA	FBgn0037718	CG8286	P58IPK	P58IPK
CG11881-RA	FBgn0039638	CG11881	dim gamma-tubulin 6	dgt6
CG5021-RA	FBgn0035944	CG5021	-	CG5021
CG11329-RA	FBgn0031848	CG11329	-	CG11329
CG18140-RA	FBgn0250907	CG18140	Chitinase 3	Cht3
CG18858-RA	FBgn0042175	CG18858	-	CG18858
CG1486-RA	FBgn0031174	CG1486	-	CG1486
CG14476-RB	FBgn0027588	CG14476	-	CG14476
CG5569-RA	FBgn0034919	CG5569	-	CG5569
CG32491-RD	FBgn0002781	CG32491	modifier of mdg4	mod(mdg4)
CG9915-PA	FBgn0030738	CG9915	-	CG9915
CG17223-RA	FBgn0031491	CG17223	alpha4GT1	alpha4GT1
CG31137-RF	FBgn0011725	CG31137	twin	twin
CG10295-RC	FBgn0014001	CG10295	PAK-kinase	Pak
CG8520-RA	FBgn0033734	CG8520	-	CG8520
CG11176-RA	FBgn0030503	CG11176	Transport and Golgi organization 2	Tango2
CG1659-RA	FBgn0025549	CG1659	unc-119	unc-119
CG11110-RA	FBgn0034535	CG11110	-	CG11110
CG6000-RB	FBgn0039145	CG6000	-	CG6000
CG8269-RA	FBgn0021825	CG8269	Dynamitin	Dmn
CG8824-RC	FBgn0045063	CG8824	fused lobes	fdl
CG6412-RA	FBgn0032646	CG6412	-	CG6412
CG9453-RC	FBgn0028985	CG9453	Serine protease inhibitor 4	Spn4
CG15812-RA	FBgn0035405	CG15812	piefke	pfk
CG7891-RA	FBgn0037551	CG7891	novel GTPase indispensable for equal segregation of chromosomes	Gie
CG6455-RC	FBgn0019960	CG6455	-	CG6455
CG1703-RA	FBgn0030321	CG1703	-	CG1703
CG1249-RA	FBgn0037434	CG1249
CG6664-RA	FBgn0036685	CG6664	-	CG6664
CG8198-RA	FBgn0026666	CG8198	lethal (1) G0136	l(1)G0136
CG31037-RA	FBgn0000247	CG31037	claret	ca
CG15435-RA	FBgn0031608	CG15435	-	CG15435
CG15439-RA	FBgn0031606	CG15439	-	CG15439
CG15436-RA	FBgn0031610	CG15436	-	CG15436
CG13887-RC	FBgn0035165	CG13887	-	CG13887
CG7394-RA	FBgn0036173	CG7394	-	CG7394
CG5753-RA	FBgn0003520	CG5753	staufen	stau
CG5591-RA	FBgn0034926	CG5591	-	CG5591
CG7281-RA	FBgn0004597	CG7281	Cyclin C	CycC
CG12701-RB	FBgn0031071	CG12701
CG8174-RA	FBgn0026370	CG8174	SRPK	SRPK
CG32211-RA	FBgn0010417	CG32211	TBP-associated factor 6	Taf6
CG6584-RB	FBgn0037847	CG6584	SelR	SelR
CG6699-RA	FBgn0025724	CG6699	beta'-coatomer protein	beta'Cop
CG1234-RA	FBgn0037489	CG1234	-	CG1234
CG9204-RB	FBgn0025720	CG9204	Ate1	Ate1
DarkenerofapricotCG33553-PB,isoformB	FBgn0053553	CG42320
CG8710-RD	FBgn0033265	CG8710	coilin	coil
CG10308-RA	FBgn0010317	CG10308	Cyclin J	CycJ
CG8340-RA	FBgn0010339	CG8340	upstream of RpIII128	128up
CG6354-RI	FBgn0004903	CG6354	Ribonuclear protein at 97D	Rb97D
CG33228-RA	FBgn0053228	CG33228
CG8055-RA	FBgn0086656	CG8055	shrub	shrb
CG5813-RB	FBgn0000307	CG5813	chiffon	chif
CG31472-RA	FBgn0051472	CG31472	-	CG31472
CG8208-RA	FBgn0027950	CG8208	MBD-like	MBD-like
CG3552-RA	FBgn0035999	CG3552	-	CG3552
CG8085-RC	FBgn0020620	CG8085	tre oncogene-related protein	RN-tre
CG10147-RA	FBgn0035702	CG10147	-	CG10147
CG14802-RA	FBgn0026873	CG14802	Mediator complex subunit 18	MED18
CG6939-RA	FBgn0025802	CG6939	SET domain binding factor	Sbf
CG10238-RA	FBgn0039280	CG10238	Molybdopterin synthase 2	Mocs2
CG1115-RA	FBgn0037299	CG1115	-	CG1115
CG8103-RA	FBgn0013591	CG8103
CG11331-RA	FBgn0028990	CG11331	Serpin 27A	Spn27A
CG3287-RB	FBgn0028954	CG3287	-	CG3287
CG11059-RA	FBgn0039928	CG11059	calsyntenin-1	cals
CG11534-RA	FBgn0046296	CG11534	-	CG11534
CG7200-RA	FBgn0032671	CG7200	-	CG7200
CG16788-RA	FBgn0037707	CG16788	RNA-binding protein S1	RnpS1
CG7954-RA	FBgn0020249	CG7954	steamer duck	stck
CG33671-RA	FBgn0061359	CG33671	-	CG33671
CG6721-RA	FBgn0004390	CG6721	GTPase-activating protein 1	Gap1
CG16928-RA	FBgn0020270	CG16928	meiotic recombination 11	mre11
CG1347-RB	FBgn0037363	CG1347	-	CG1347
CG7706-RA	FBgn0038640	CG7706	-	CG7706
CG13876-RA	FBgn0035109	CG13876	-	CG13876
CG12812-RA	FBgn0037781	CG12812	Fancl	Fancl
CG16974-RA	FBgn0032479	CG16974	-	CG16974
CG6958-RA	FBgn0039004	CG6958	Nucleoporin 133	Nup133
CG6233-RA	FBgn0036136	CG6233	Ubiquitin fusion-degradation 1-like	Ufd1-like
CG11258-RA	FBgn0036335	CG11258	mitochondrial ribosomal protein L20	mRpL20
CG33834-RA	FBgn0053834	CG33834	His1:CG33834	His1:CG33834
CG5462-RA	FBgn0026178	CG5462
CG1418-RA	FBgn0033468	CG1418	-	CG1418
CG8431-RA	FBgn0027091	CG8431	Cysteinyl-tRNA synthetase	Aats-cys
CG10981-RA	FBgn0037384	CG10981	-	CG10981
CG10061-RA	FBgn0011020	CG10061	Sas-4	Sas-4
CG31692-RB	FBgn0032820	CG31692	fructose-1,6-bisphosphatase	fbp
CG1519-RB	FBgn0023175	CG1519	Proteasome alpha7 subunit	Prosalpha7
CG18495-RB	FBgn0026781	CG18495
CG12366-RA	FBgn0033901	CG12366	O-fucosyltransferase 1	O-fut1
CG8290-RA	FBgn0026573	CG8290	-	CG8290
CG14617-RD	FBgn0031191	CG14617	-	Cp110
CG5935-RA	FBgn0026533	CG5935	Dek	Dek
CG8454-RA	FBgn0037674	CG8454
CG1524-RB	FBgn0004403	CG1524	Ribosomal protein S14a	RpS14a
CG2368-RB	FBgn0004399	CG2368
CG11265-RE	FBgn0030049	CG11265	-	Trf4-1
CG4205-RA	FBgn0011769	CG4205	Ferredoxin	Fdxh
CG9362-RA	FBgn0037696	CG9362	-	CG9362
CG10281-RA	FBgn0010282	CG10281	Transcription factor IIFalpha	TfIIFalpha
CG10107-RA	FBgn0035713	CG10107	-	CG10107
CG11590-RA	FBgn0030545	CG11590	-	CG11590
CG11670-RC	FBgn0038114	CG11670	-	CG11670
CG12360-RA	FBgn0038111	CG12360	-	CG12360
CG9305-RA	FBgn0032512	CG9305	-	CG9305
CG15871-RA	FBgn0030552	CG15871	mitochondrial ribosomal protein L38	mRpL38
CG9066-RA	FBgn0030703	CG9066	membrane steroid binding protein	MSBP
CG10632-PA	FBgn0036302	CG10632	sosondowah	sowah
F. Transcripts in Class VI
Gene ID	FBgn	CG Name	Name	Symbol
CG10418-RA	FBgn0036277	CG10418	-	CG10418
non-stopCG4166-PA	FBgn0013717	CG4166	non-stop	not
CG9277-RC	FBgn0003887	CG9277	beta-Tubulin at 56D	betaTub56D
CG1685-RA	FBgn0015527	CG1685	penguin	pen
CG14135-PA	FBgn0036193	CG14135	-	CG14135
CG4619-RA	FBgn0032166	CG4619	-	CG4619
CG1663-RA	FBgn0033449	CG1663	-	CG1663
CG30422-PA	FBgn0050422	CG30422
CG12765-RA	FBgn0033813	CG12765	fates-shifted	fsd
CG3214-RA	FBgn0031436	CG3214	-	CG3214
CG11522-RA	FBgn0039857	CG11522	Ribosomal protein L6	RpL6
CG32409-RA	FBgn0052409	CG32409	-	CG32409
CG33525-RC	FBgn0053525	CG33525
CG10340-RA	FBgn0022344	CG10340	-	CG10340
CG10473-RB	FBgn0086441	CG10473
CG6712-RA	FBgn0032408	CG6712	-	CG6712
CG7562-RA	FBgn0010287	CG7562	TBP-related factor	Trf
CG32486-RD	FBgn0052486	CG32486	-	CG32486
G. Transcripts in Class VII
Gene ID	FBgn	CG Name	Name	Symbol
CG9018-RA	FBgn0035318	CG9018	-	CG9018
CG17962-RA	FBgn0004052	CG17962	Z600	Z600
CG3422-RA	FBgn0004066	CG3422	Proteasome 28kD subunit 1	Pros28.1
CG33317-RA	FBgn0053317	CG33317	-	CR33317
CG32425-RA	FBgn0052425	CG32425	-	CG32425
CG12746-RE	FBgn0037341	CG12746	-	CG12746
CG12746-PD,isoformD	FBgn0037341	CG12746	-	CG12746
CG5387-RA	FBgn0027491	CG5387	Cdk5 activator-like protein	Cdk5alpha
CG2803-RB	FBgn0035083	CG2803	Troponin C-akin-1	Tina-1
CG30172-RA	FBgn0050172	CG30172	-	CG30172
CG3849-RA	FBgn0063485	CG3849	Lasp	Lasp
CG4412-RA	FBgn0016119	CG4412	ATPase coupling factor 6	ATPsyn-Cf6
CG8884-RH	FBgn0013334	CG8884	Synapse-associated protein 47kD	Sap47
CG7162-RA	FBgn0037109	CG7162	Mediator complex subunit 1	MED1
CG1046-RA	FBgn0004053	CG1046	zerknullt	zen
CG15199-RA	FBgn0030270	CG15199	-	CG15199
CG4630-RA	FBgn0033809	CG4630	-	CG4630
CG32343-RC	FBgn0052343	CG32343	-	CG32343
CG32710-RA	FBgn0052710	CG32710	-	CG32710
CG40337-RA	FBgn0058337	CG40337	-	CG40337
CG14750-RA	FBgn0022027	CG14750	Vacuolar protein sorting 25	Vps25
CG2096-RA	FBgn0000711	CG2096	flapwing	flw
CG6203-RE	FBgn0028734	CG6203	Fmr1	Fmr1
CG7971-RA	FBgn0035253	CG7971	-	CG7971
CG31274-RA	FBgn0051274	CG31274	-	CG31274
CG12279-RA	FBgn0038080	CG12279	-	CG12279
CG31045-RC	FBgn0026059	CG31045	Myosin heavy chain-like	Mhcl
CG14503-RA	FBgn0040737	CG14503	Transport and Golgi organization 8	Tango8
CG7230-RA	FBgn0003254	CG7230	ribbon	rib
CG8908-RB	FBgn0034493	CG8908	-	CG8908
CG14464-RC	FBgn0033000	CG14464	-	CG14464
CG7913-RD	FBgn0042693	CG7913	PP2A-B'	PP2A-B'
CG8675-RA	FBgn0030834	CG8675	-	CG8675
CG13551-RA	FBgn0040660	CG13551	-	CG13551
CG1511-RA	FBgn0025936	CG1511	Eph receptor tyrosine kinase	Eph
CG14977-RA	FBgn0035469	CG14977	-	CG14977
CG13124-RA	FBgn0032156	CG13124	-	CG13124
H. Transcripts in Class VIII
Gene ID	FBgn	CG Name	Name	Symbol
CG9593-RA	FBgn0038365	CG9593	-	CG9593
CG4602-RA	FBgn0024285	CG4602	Srp54	Srp54
CG9207-RA	FBgn0031873	CG9207	Gas41	Gas41
CG7382-RA	FBgn0031708	CG7382	-	CG7382
CG5281-RA	FBgn0037902	CG5281	-	CG5281
CG15657-RA	FBgn0034595	CG15657	-	CG15657
CG9291-RB	FBgn0023211	CG9291	Elongin C	Elongin-C
CG15609-RG	FBgn0034180	CG15609	-	CG15609
CG13521-RA	FBgn0005631	CG13521	roundabout	robo
CG4963-RA	FBgn0039561	CG4963	mitoferrin	mfrn
CG12400-RA	FBgn0031505	CG12400	-	CG12400
CG4575-RA	FBgn0029920	CG4575	-	CR4575
CG5669-RA	FBgn0039169	CG5669	Sp1-like factor for pairing sensitive-silencing	Spps
CG12343-RA	FBgn0033556	CG12343	-	CG12343
CG2621-RB	FBgn0003371	CG2621	shaggy	sgg
CG15870-PA	FBgn0033798	CG15870	-	CG15870
CG9044-RB	FBgn0031752	CG9044	-	CG9044
CG6156-PB,isoformB	FBgn0038328	CG6156
CG8929-RC	FBgn0034504	CG8929	-	CG8929
CG4886-RA	FBgn0028382	CG4886	cyclophilin-33	cyp33
CG9083-RB	FBgn0035077	CG9083	-	CG9083
CG12240-RB	FBgn0020129	CG12240
CG31732-RC	FBgn0045842	CG31732	yuri gagarin	yuri
CG3907-RB	FBgn0034958	CG3907	-	CG3907
CG13211-PA,isoformA	FBgn0033613	CG13211
CG7006-RA	FBgn0039233	CG7006	-	CG7006
CG7036-RA	FBgn0035106	CG7036	rhinoceros	rno
CG1796-RA	FBgn0030365	CG1796	Transport and Golgi organization 4	Tango4
CG10846-RB	FBgn0040228	CG10846	dynactin-subunit-p25	dyn-p25
CG4463-RA	FBgn0001224	CG4463	Heat shock protein 23	Hsp23
CG1099-RA	FBgn0023388	CG1099	Dynamin associated protein 160	Dap160
CG13418-RA	FBgn0038903	CG13418	RpI12	RpI12
CG7047-RB	FBgn0035103	CG7047	Vitamin D[[3]] up-regulated protein 1	Vdup1
CG10851-RF	FBgn0004587	CG10851	B52	B52
CG16721-RA	FBgn0029820	CG16721	-	CG16721
CG4114-RA	FBgn0004583	CG4114	expanded	ex
CG3632-RH	FBgn0030735	CG3632	-	CG3632
CG18619-RD	FBgn0032202	CG18619	-	CG18619
CG1712-RA	FBgn0041243	CG1712	Gustatory receptor 43a	Gr43a
CG11993-RA	FBgn0028708	CG11993	Mst85C	Mst85C
CG32856-RA	FBgn0052856	CG32856	-	CG32856
CG9954-RA	FBgn0034534	CG9954	maf-S	maf-S
CG17618-PA	FBgn0040587	CG17618	-	CG17618
CG7130-RA	FBgn0037151	CG7130	-	CG7130
CG1894-RA	FBgn0039585	CG1894	-	CG1894
CG17521-RD	FBgn0024733	CG17521	Ribosomal protein L10	RpL10
CG42336-RE	FBgn0259238	CG42336	-	CG42336
CG31390-RA	FBgn0051390	CG31390	Mediator complex subunit 7	MED7
CG2310-RA	FBgn0039665	CG2310	-	CG2310
CG30096-RB	FBgn0050096	CG30096	-	CG30096
CG13399-RB	FBgn0043002	CG13399	Chrac-14	Chrac-14
CG1558-RA	FBgn0027259	CG1558	kinetochore Mis12-Ndc80 network component 1	Kmn1
CG31184-RA	FBgn0051184	CG31184	-	LSm3
CG9996-PA	FBgn0039273	CG9996	-	CG9996
CG5818-RA	FBgn0001995	CG5818	mitochondrial ribosomal protein L4	mRpL4
CG10603-RA	FBgn0032720	CG10603	mitochondrial ribosomal protein L13	mRpL13
CG9553-RB	FBgn0000308	CG9553	chickadee	chic
CG12752-RA	FBgn0028411	CG12752	NTF2-related export protein 1	Nxt1
CG6990-RA	FBgn0039019	CG6990	HP1c	HP1c
CG17786-RA	FBgn0039167	CG17786	-	CG17786
CG10390-RA	FBgn0014342	CG10390	meiosis I arrest	mia
CG7770-RA	FBgn0036918	CG7770	-	CG7770
CG33051-RA	FBgn0053051	CG33051	-	CG33051
CG7429-RA	FBgn0031979	CG7429	-	CG7429
CG17275-RA	FBgn0259215	CG17275	Ionotropic receptor 93a	Ir93a
CG1886-RB	FBgn0030343	CG1886	ATP7	ATP7
CG17136-RA	FBgn0010252	CG17136
CG17136-RC	FBgn0010252	CG17136
CG6769-RA	FBgn0030878	CG6769	-	CG6769
CG17275-PA	FBgn0038836	CG17275
CG33649-RA	FBgn0064115	CG33649	-	CG33649
CG42271-RC	FBgn0259166	CG42271	-	CG42271
CG31478-RA	FBgn0038319	CG31478	mitochondrial ribosomal protein L9	mRpL9
CG7434-RA	FBgn0015288	CG7434	Ribosomal protein L22	RpL22
CG9740-RA	FBgn0037669	CG9740	-	CG9740
CG10938-RA	FBgn0016697	CG10938	Proteasome alpha5 subunit	Prosalpha5
CG8300-RA	FBgn0029937	CG8300	-	CG8300
CG13585-RB	FBgn0035020	CG13585	-	CG13585
CG13628-RA	FBgn0039218	CG13628	Rpb10	Rpb10
CG3964-RA	FBgn0031574	CG3964	-	CG3964
CG3964-RB	FBgn0031574	CG3964	-	CG3964
CG10077-RB	FBgn0035720	CG10077	-	CG10077
CG1725-RL	FBgn0001624	CG1725	discs large 1	dlg1
CG32496-RA	FBgn0052496	CG32496	-	CR32496
I. Transcripts in Class IX
Gene ID	FBgn	CG Name	Name	Symbol
CG10581-RA	FBgn0037046	CG10581	-	CG10581
CG18766-RA	FBgn0042111	CG18766	-	CG18766
CG32616-RA	FBgn0044817	CG32616	Stellate 12D orphon	Ste12DOR
CG10262-RA	FBgn0032813	CG10262	-	CG10262
CG30285-RA	FBgn0050285	CG30285	-	CG30285
CG5436-RA	FBgn0001230	CG5436	Heat shock protein 68	Hsp68
CG13434-RA	FBgn0034523	CG13434	Nnf1a	Nnf1a
CG33246-RA	FBgn0053246	CG33246	Ste:CG33246	Ste:CG33246
CG33236-RA	FBgn0053236	CG33236	Ste:CG33236	Ste:CG33236
CG10722-RB	FBgn0032848	CG10722	nessun dorma	nesd
