# Supplementary material for: Genome-wide analysis of the maternal-to-zygotic transition in Drosophila primordial germ cells
Source: Genome Biol. 2012 Feb 20;13(2):R11. doi: 10.1186/gb-2012-13-2-r11 (PMC3334568; doi:10.1186/gb-2012-13-2-r11)
Supplement: Additional file 16 — Transcripts whose expression level remained constant in PGCs. (a) Transcripts that are stable between the 1-to-3 and 3-to-5 hour time points. The list was determined by comparing the expression profiles in PGCs at 3-to-5 hour and 1-to-3 hour time points. (b) Transcripts that are stable between the 3-to-5 and 5-to-7 hour time points. The list was determined by comparing the expression profiles in PGCs at 5-to-7 hour and 3-to-5 hour time points. All the reported transcripts have a FDR > 30% and the corresponding fold change > 0.83 but < 1.2. [file gb-2012-13-2-r11-S16.XLS]

## Sheet: Sheet1
A. Transcripts that are stable between the 1-to-3 and 3-to-5 hour time points
Gene ID	Score(d)	Numerator(r)	Denominator(s+s0)	Fold Change	q-value(%)	FBgn	CG	Name	Symbol
CG4027-RC	0.142445	52.2785	367.007	1.0266	39.8365	FBgn0000042	CG4027	Actin 5C	Act5C
CG9127-RA	-0.286513	-116.814	407.71	0.974437	32.3778	FBgn0000052	CG9127	adenosine 2	ade2
CG6058-RB	-0.405324	-252.987	624.159	0.949572	32.3778	FBgn0000064	CG6058	Aldolase	Ald
CG8787-RA	-0.213335	-67.6548	317.13	0.974154	35.9809	FBgn0000142	CG8787
CG6137-RA	0.596623	570.137	955.607	1.0959	32.3778	FBgn0000146	CG6137	aubergine	aub
CG31037-RA	0.343828	194.836	566.666	1.03362	37.7261	FBgn0000247	CG31037	claret	ca
CG1759-RA	-0.153229	-41.4715	270.65	0.988559	35.9809	FBgn0000251	CG1759	caudal	cad
CG5813-RB	-0.164296	-119.468	727.153	0.986124	35.9809	FBgn0000307	CG5813	chiffon	chif
CG3954-RA	-0.357234	-151.404	423.822	0.921741	32.3778	FBgn0000382	CG3954	corkscrew	csw
CG9741-RB	0.632305	588.14	930.153	1.06872	32.3778	FBgn0000447	CG9741	Dihydroorotate dehydrogenase	Dhod
CG7266-RD	0.463286	109.212	235.732	1.13089	35.9809	FBgn0000565	CG7266	Ecdysone-induced protein 28/29kD	Eip71CD
CG13396-RA	-0.15285	-37.8865	247.867	0.987589	35.9809	FBgn0001084	CG13396	fuzzy	fy
CG10545-RB	-0.360763	-863.48	2393.48	0.947964	32.3778	FBgn0001105	CG10545	G protein beta-subunit 13F	Gbeta13F
CG33133-RA	0.51403	117.192	227.986	1.06798	35.9809	FBgn0001133	CG33133	grauzone	grau
CG9983-RD	-0.124407	-569.032	4573.96	0.984795	35.9809	FBgn0001215	CG9983	Heterogeneous nuclear ribonucleoprotein at 98DE	Hrb98DE
CG2275-RB	0.455927	126.442	277.33	1.11514	35.9809	FBgn0001291	CG2275	Jun-related antigen	Jra
CG17046-RA	0.295447	85.1495	288.205	1.03285	37.7261	FBgn0001316	CG17046	klarsicht	klar
CG10109-RA	-0.187939	-56.7623	302.026	0.978186	35.9809	FBgn0001332	CG10109	Lobe	L
CG10988-RA	0.467592	529.232	1131.83	1.05667	35.9809	FBgn0001612	CG10988	lethal (1) discs degenerate 4	l(1)dd4
CG11861-RC	-0.391326	-411.224	1050.85	0.980785	32.3778	FBgn0001980	CG11861
CG4148-RA	-0.238065	-198.194	832.517	0.979458	35.9809	FBgn0001990	CG4148	weckle	wek
CG10691-RB	0.396884	959.135	2416.66	1.04604	37.7261	FBgn0002031	CG10691	lethal (2) 37Cc	l(2)37Cc
CG1828-RB	0.0215038	26.597	1236.85	1.00231	39.8365	FBgn0002183	CG1828	dre4	dre4
CG7939-RA	-0.0519545	-71.589	1377.92	0.996337	35.9809	FBgn0002626	CG7939	Ribosomal protein L32	RpL32
CG6099-RA	0.412514	708.547	1717.63	1.06543	35.9809	FBgn0002629	CG6099	E(spl) region transcript m4	m4
CG4711-RA	0.125418	166.266	1325.7	1.0136	39.8365	FBgn0002652	CG4711	squash	squ
CG3697-RA	-0.0321941	-4.18525	130.001	0.996569	35.9809	FBgn0002707	CG3697	meiotic 9	mei-9
CG11680-RB	0.384862	78.9195	205.059	1.04177	37.7261	FBgn0002774	CG11680	maleless	mle
CG32491-RM	0.411886	370.189	898.765	1.03872	35.9809	FBgn0002781	CG32491	modifier of mdg4	mod(mdg4)
CG32491-RB	0.385604	105.588	273.825	1.06359	37.7261	FBgn0002781	CG32491	modifier of mdg4	mod(mdg4)
CG32491-RD	0.591437	921.517	1558.1	1.08904	32.3778	FBgn0002781	CG32491	modifier of mdg4	mod(mdg4)
CG12047-RC	0.370965	75.1905	202.689	1.07913	37.7261	FBgn0002873	CG12047	mushroom body defect	mud
CG16784-RB	0.718829	825.042	1147.76	1.07747	32.3778	FBgn0003141	CG16784	purple	pr
CG1569-RA	0.093537	18.1453	193.99	1.00808	39.8365	FBgn0003268	CG1569	rough deal	rod
CG3182-RA	0.261859	41.947	160.189	1.02572	38.9361	FBgn0003353	CG3182	seizure	sei
CG2621-RA	0.325129	177.264	545.213	1.02133	37.7261	FBgn0003371	CG2621	shaggy	sgg
CG18102-RB	-0.356895	-92.387	258.863	0.966971	32.3778	FBgn0003392	CG18102	shibire	shi
CG9949-RA	0.597166	204.829	343.001	1.06717	32.3778	FBgn0003410	CG9949	seven in absentia	sina
CG9936-RD	-0.348988	-176.635	506.134	0.956694	32.3778	FBgn0003415	CG9936	skuld	skd
CG8049-RC	0.262239	323.437	1233.37	1.02693	38.9361	FBgn0003502	CG8049	Btk family kinase at 29A	Btk29A
CG17958-RA	0.31548	106.275	336.869	1.05992	37.7261	FBgn0003512	CG17958	Serendipity delta	Sry-delta
CG5753-RA	0.160737	143.046	889.941	1.02544	39.8365	FBgn0003520	CG5753	staufen	stau
CG8068-RG	0.453396	636.824	1404.57	1.05086	35.9809	FBgn0003612	CG8068	Suppressor of variegation 2-10	Su(var)2-10
CG10223-RA	-0.249038	-517.951	2079.81	0.979505	35.9809	FBgn0003732	CG10223	Topoisomerase 2	Top2
CG9277-RB	0.211229	274.017	1297.25	1.02367	39.6075	FBgn0003887	CG9277	beta-Tubulin at 56D	betaTub56D
CG9277-RD	0.192905	219.16	1136.1	1.03431	39.6075	FBgn0003887	CG9277	beta-Tubulin at 56D	betaTub56D
CG9277-RC	0.420238	246.013	585.415	1.05982	35.9809	FBgn0003887	CG9277	beta-Tubulin at 56D	betaTub56D
CG9764-RA	-0.397663	-702.963	1767.74	0.946712	32.3778	FBgn0004049	CG9764	yurt	yrt
CG5650-RA	0.175471	536.429	3057.08	1.03718	39.8365	FBgn0004103	CG5650	Protein phosphatase 1 at 87B	Pp1-87B
nulloCG14426-PA	0.164165	69.5932	423.923	1.03674	39.8365	FBgn0004143	CG14426	nullo	nullo
CG17950-RA	0.723155	502.111	694.333	1.07177	32.3778	FBgn0004362	CG17950	High mobility group protein D	HmgD
CG10923-RA	-0.23494	-213.171	907.342	0.980413	35.9809	FBgn0004379	CG10923	Kinesin-like protein at 67A	Klp67A
CG6721-RA	0.353002	195.226	553.043	1.0121	37.7261	FBgn0004390	CG6721	GTPase-activating protein 1	Gap1
CG2368-RB	0.216178	256.969	1188.69	1.02816	39.6075	FBgn0004399	CG2368
CG1524-RB	0.491784	1422.67	2892.88	1.03005	35.9809	FBgn0004403	CG1524	Ribosomal protein S14a	RpS14a
CG10305-RC	-0.136737	-42.0712	307.68	0.978479	35.9809	FBgn0004413	CG10305
CG10772-RC	0.290039	393.772	1357.65	1.03325	38.9361	FBgn0004509	CG10772	Furin 1	Fur1
CG10772-RE	0.617768	823.306	1332.71	1.08649	32.3778	FBgn0004509	CG10772	Furin 1	Fur1
CG7281-RA	0.650017	741.701	1141.05	1.0734	32.3778	FBgn0004597	CG7281	Cyclin C	CycC
CG1322-RB	-0.0172944	-8.6965	502.851	0.998181	35.9809	FBgn0004606	CG1322	Zn finger homeodomain 1	zfh1
CG3620-RB	0.642133	235.663	367.001	1.05982	32.3778	FBgn0004625	CG3620
CG8153-RB	0.331347	371.916	1122.44	1.03884	37.7261	FBgn0004698	CG8153	mutagen-sensitive 210	mus210
CG10528-RA	-0.0925891	-10.7402	115.999	0.985254	35.9809	FBgn0004811	CG10528	female sterile (2) ltoPP43	fs(2)ltoPP43
CG10377-RA	0.0803583	205.032	2551.47	1.00665	39.8365	FBgn0004838	CG10377	Heterogeneous nuclear ribonucleoprotein at 27C	Hrb27C
CG9325-RA	0.017482	4.0665	232.61	1.00338	39.8365	FBgn0004873	CG9325	hu li tai shao	hts
CG6354-RG	-0.193628	-126.104	651.268	0.978596	35.9809	FBgn0004903	CG6354	Ribonuclear protein at 97D	Rb97D
CG6354-RI	-0.174178	-322.188	1849.76	0.970058	35.9809	FBgn0004903	CG6354	Ribonuclear protein at 97D	Rb97D
CG17870-RA	0.615075	643.778	1046.67	1.03933	32.3778	FBgn0004907	CG17870	14-3-3zeta	14-3-3zeta
CG1903-RB	-0.399433	-80.7343	202.122	0.96088	32.3778	FBgn0005410	CG1903	strawberry notch	sno
CG4897-RA	0.214256	279.525	1304.63	1.00764	39.6075	FBgn0005593	CG4897	Ribosomal protein L7	RpL7
CG12052-RR	-0.409739	-143.842	351.057	0.955754	32.3778	FBgn0005630	CG12052	longitudinals lacking	lola
CG12052-RV	-0.411157	-59.802	145.448	0.943194	32.3778	FBgn0005630	CG12052	longitudinals lacking	lola
CG12052-RS	-0.292948	-125.549	428.57	0.904806	32.3778	FBgn0005630	CG12052	longitudinals lacking	lola
CG12052-RG	0.0770766	32.7248	424.574	1.00791	39.8365	FBgn0005630	CG12052	longitudinals lacking	lola
CG1454-RA	0.510768	74.0935	145.063	1.06688	35.9809	FBgn0005642	CG1454	wings down	wdn
CG4399-RB	-0.161939	-166.114	1025.78	0.974448	35.9809	FBgn0010110	CG4399
CG12369-RA	-0.0436003	-86.8162	1991.19	0.993066	35.9809	FBgn0010238	CG12369	Lachesin	Lac
CG40411-RC	-0.0240659	-10.2905	427.596	0.99631	35.9809	FBgn0010247	CG40411	Poly-(ADP-ribose) polymerase	Parp
CG10281-RA	0.0442054	46.8147	1059.03	1.00332	39.8365	FBgn0010282	CG10281	Transcription factor IIFalpha	TfIIFalpha
CG7562-RA	-0.15589	-36.4813	234.019	0.983073	35.9809	FBgn0010287	CG7562	TBP-related factor	Trf
CG10719-RA	0.641524	1013.63	1580.03	1.0859	32.3778	FBgn0010300	CG10719	brain tumor	brat
CG10308-RA	-0.226086	-40.9835	181.274	0.988074	35.9809	FBgn0010317	CG10308	Cyclin J	CycJ
CG8340-RA	0.697676	806.79	1156.4	1.05397	32.3778	FBgn0010339	CG8340	upstream of RpIII128	128up
CG9852-RA	-0.0821349	-27.4345	334.017	0.994156	35.9809	FBgn0010340	CG9852	upstream of RpII140	140up
ADPribosylationfactor79FCG8385-PE,isoformE	0.15039	178.745	1188.55	1.02026	39.8365	FBgn0010348	CG8385	ADP ribosylation factor 79F	Arf79F
CG4006-RB	-0.372148	-318.725	856.445	0.943528	32.3778	FBgn0010379	CG4006	Akt1	Akt1
CG2522-RA	0.681373	117.774	172.848	1.09421	32.3778	FBgn0010391	CG2522	GTP-binding protein	Gtp-bp
CG32211-RA	-0.0213808	-51.8875	2426.83	0.997154	35.9809	FBgn0010417	CG32211	TBP-associated factor 6	Taf6
CG8439-RA	0.628876	384.544	611.478	1.05961	32.3778	FBgn0010621	CG8439	T-complex Chaperonin 5	Cct5
CG5786-RA	0.444926	193.719	435.395	1.04375	35.9809	FBgn0010770	CG5786	peter pan	ppan
CG2245-RA	-0.0319548	-11.9497	373.957	0.998023	35.9809	FBgn0011013	CG2245
CG10061-RA	0.187849	73.4597	391.057	1.01243	39.6075	FBgn0011020	CG10061	Sas-4	Sas-4
CG4760-RC	0.14196	117.154	825.261	1.04241	39.8365	FBgn0011206	CG4760	boule	bol
CG31605-RI	-0.0514723	-22.6725	440.48	0.982707	35.9809	FBgn0011219	CG31605
CG10536-RA	0.182885	74.3083	406.31	1.01402	39.8365	FBgn0011241	CG10536	crossbronx	cbx
CG5930-RA	0.114102	193.03	1691.73	1.00767	39.8365	FBgn0011289	CG5930	Transcription factor IIA L	TfIIA-L
lethal(3)neo38CG31364-PA	-0.00230354	-0.55025	238.871	0.999523	35.9809	FBgn0011471	CG6930
CG1871-RB	0.479765	398.584	830.789	1.03824	35.9809	FBgn0011586	CG1871	enhancer of rudimentary	e(r)
CG32018-RB	-0.0104476	-3.57925	342.59	0.997923	35.9809	FBgn0011642	CG32018	Zyx102EF	Zyx102EF
CG31137-RF	0.704994	386.995	548.934	1.11633	32.3778	FBgn0011725	CG31137	twin	twin
CG4254-RA	0.237967	583.61	2452.48	1.02942	38.9361	FBgn0011726	CG4254	twinstar	tsr
CG7558-RA	-0.405707	-470.235	1159.05	0.958499	32.3778	FBgn0011744	CG7558
CG12223-RB	0.132381	154.539	1167.38	1.0231	39.8365	FBgn0011764	CG12223	Dorsal switch protein 1	Dsp1
CG4205-RA	0.428113	153.304	358.093	1.08549	35.9809	FBgn0011769	CG4205	Ferredoxin	Fdxh
CG7641-RA	-0.00573768	-2.513	437.982	0.9993	35.9809	FBgn0013303	CG7641	Neurocalcin	Nca
CG1362-RA	0.674389	140.649	208.557	1.06239	32.3778	FBgn0013435	CG1362	cdc2-related-kinase	cdc2rk
CG8103-RA	0.206394	223.705	1083.87	1.01698	39.6075	FBgn0013591	CG8103
non-stopCG4166-PA	0.55869	73.8397	132.166	1.05584	32.3778	FBgn0013717	CG4166	non-stop	not
CG5210-RA	-0.0489584	-101.42	2071.56	0.996532	35.9809	FBgn0013763	CG5210	-	CG5210
CG3924-RA	-0.116016	-28.4605	245.316	0.983936	35.9809	FBgn0013764	CG3924	Chip	Chi
CG11001-RA	0.622442	449.262	721.774	1.04664	32.3778	FBgn0013954	CG11001	FK506-binding protein 2	FK506-bp2
CG10295-RC	0.0203794	13.3588	655.503	1.00279	39.8365	FBgn0014001	CG10295	PAK-kinase	Pak
CG8416-RB	0.0110497	11.1035	1004.87	1.00054	39.8365	FBgn0014020	CG8416	Rho1	Rho1
CG8416-RG	0.203855	257.338	1262.36	1.01866	39.6075	FBgn0014020	CG8416	Rho1	Rho1
CG12117-RA	-0.144596	-84.9748	587.67	0.984258	35.9809	FBgn0014032	CG12117	Sepiapterin reductase	Sptr
CG32217-RA	0.0837446	84.9188	1014.02	1.00809	39.8365	FBgn0014037	CG32217	Su(Tpl)	Su(Tpl)
CG6215-RA	0.541908	58.621	108.175	1.07834	35.9809	FBgn0015025	CG6215	CKII-alpha subunit interactor-1	CkIIalpha-i1
CG11621-RC	0.579593	100.784	173.888	1.0852	32.3778	FBgn0015278	CG11621	Phosphotidylinositol 3 kinase 68D	Pi3K68D
CG4141-RA	0.343048	115.097	335.513	1.02928	37.7261	FBgn0015279	CG4141	Pi3K92E	Pi3K92E
CG2034-RA	0.130842	44.5652	340.604	1.02223	39.8365	FBgn0015359	CG2034	-	CG2034
CG3870-RA	0.127159	87.1238	685.158	1.0081	39.8365	FBgn0015372	CG3870	chrowded	chrw
CG10379-RA	-0.362495	-336.108	927.208	0.972223	32.3778	FBgn0015513	CG10379	myoblast city	mbc
CG2302-RB	-0.0100766	-6.371	632.26	0.995998	35.9809	FBgn0015519	CG2302	nicotinic Acetylcholine Receptor alpha 7E	nAcRalpha-7E
CG1685-RA	0.479902	50.541	105.315	1.0402	35.9809	FBgn0015527	CG1685	penguin	pen
CG11217-RA	0.275115	406.731	1478.4	1.02906	38.9361	FBgn0015614	CG11217	Calcineurin B2	CanB2
CG3373-RA	0.646014	425.595	658.802	1.05173	32.3778	FBgn0015737	CG3373	Hemomucin	Hmu
CG6601-RA	0.272423	59.0797	216.868	1.0113	38.9361	FBgn0015797	CG6601	Rab-protein 6	Rab6
CG1276-RA	0.348678	75.703	217.114	1.02622	37.7261	FBgn0015829	CG1276	Transcription factor IIEbeta	TfIIEbeta
CG13425-RD	0.36107	135.495	375.26	1.0407	37.7261	FBgn0015907	CG13425	bancal	bl
CG1616-RA	0.669997	113.333	169.154	1.0668	32.3778	FBgn0015929	CG1616	disc proliferation abnormal	dpa
CG17828-RD	0.325396	47.4982	145.971	1.01955	37.7261	FBgn0016038	CG17828	modifier of rudimentary	mod(r)
CG4634-RA	0.00398102	0.9925	249.308	1.00029	39.8365	FBgn0016687	CG4634	Nucleosome remodeling factor - 38kD	Nurf-38
CG18497-RB	0.355688	118.874	334.208	1.09332	37.7261	FBgn0016977	CG18497	split ends	spen
CG9985-RA	-0.0579034	-21.2102	366.304	0.993116	35.9809	FBgn0016984	CG9985	skittles	sktl
CG5659-RA	-0.0498872	-15.9495	319.711	0.994933	35.9809	FBgn0017418	CG5659	ariadne	ari-1
CG2168-RA	0.276516	801.37	2898.09	1.03559	38.9361	FBgn0017545	CG2168	Ribosomal protein S3A	RpS3A
CG1433-RA	0.683278	451.263	660.438	1.06807	32.3778	FBgn0019637	CG1433	Another transcription unit	Atu
CG15693-RA	0.166925	736.586	4412.69	1.02373	39.8365	FBgn0019936	CG15693	Ribosomal protein S20	RpS20
CG6455-RC	-0.345578	-727.606	2105.47	0.888744	32.3778	FBgn0019960	CG6455	-	CG6455
CG31196-RC	0.551078	1508.31	2737.02	1.04308	35.9809	FBgn0020238	CG31196	14-3-3epsilon	14-3-3epsilon
CG10117-RA	0.273469	93.653	342.463	1.03826	38.9361	FBgn0020245	CG10117	tout-velu	ttv
CG7954-RA	0.369495	103.378	279.782	1.03812	37.7261	FBgn0020249	CG7954	steamer duck	stck
CG3291-RA	-0.171194	-41.2163	240.757	0.982713	35.9809	FBgn0020261	CG3291	pacman	pcm
CG16928-RA	0.605795	244.2	403.106	1.06548	32.3778	FBgn0020270	CG16928	meiotic recombination 11	mre11
CG3943-RA	0.156185	52.4078	335.549	1.01585	39.8365	FBgn0020545	CG3943	kraken	kraken
CG8553-RA	0.684899	215.666	314.887	1.07131	32.3778	FBgn0020615	CG8553
CG8085-RC	0.0953029	159.315	1671.67	1.01348	39.8365	FBgn0020620	CG8085	tre oncogene-related protein	RN-tre
CG8269-RA	0.501783	497.717	991.897	1.06526	35.9809	FBgn0021825	CG8269	Dynamitin	Dmn
CG2173-RA	0.65972	202.37	306.752	1.08761	32.3778	FBgn0021995	CG2173	Rs1	Rs1
CG12396-RA	0.687088	560.216	815.349	1.07012	32.3778	FBgn0022069	CG12396	Nnp-1	Nnp-1
CG7989-RA	0.247058	209.054	846.173	1.02834	38.9361	FBgn0022070	CG7989
CG3054-RA	0.151528	54.3687	358.802	1.01482	39.8365	FBgn0022153	CG3054	lethal (2) k05819	l(2)k05819
CG12792-RA	-0.0643323	-34.2987	533.15	0.993828	35.9809	FBgn0022288	CG12792	lethal (2) 09851	l(2)09851
CG10340-RA	0.563858	132.485	234.961	1.0315	32.3778	FBgn0022344	CG10340	-	CG10340
CG1910-RB	-0.252276	-365.707	1449.63	0.951338	35.9809	FBgn0022349	CG1910	-	CG1910
CG3572-RA	-0.230375	-52.3927	227.424	0.973124	35.9809	FBgn0022960	CG3572	visceral mesodermal armadillo-repeats	vimar
CG1519-RB	-0.426686	-589.473	1381.51	0.974081	32.3778	FBgn0023175	CG1519	Proteasome alpha7 subunit	Prosalpha7
CG1584-RA	-0.134586	-82.9873	616.613	0.987027	35.9809	FBgn0023180	CG1584	Origin recognition complex subunit 6	Orc6
CG3333-RB	0.498099	580.663	1165.76	1.06874	35.9809	FBgn0023184	CG3333
CG14805-RA	0.480267	188.934	393.393	1.06851	35.9809	FBgn0023514	CG14805	-	CG14805
CG3460-RA	0.596156	179.198	300.589	1.07958	32.3778	FBgn0023542	CG3460	Nonsense-mediated mRNA 3	Nmd3
CG31175-RA	-0.0877777	-39.961	455.252	0.982108	35.9809	FBgn0024242	CG31175
CG5722-RA	-0.155229	-57.193	368.442	0.977566	35.9809	FBgn0024320	CG5722	Niemann-Pick type C-1a	Npc1a
CG11418-RB	0.0263458	11.018	418.206	1.00569	39.8365	FBgn0024360	CG11418	-	CG11418
CG12363-RA	-0.32239	-786.058	2438.22	0.964528	32.3778	FBgn0024432	CG12363	Dynein light chain 90F	Dlc90F
CG2098-RA	-0.0224203	-21.2488	947.745	0.996006	35.9809	FBgn0024891	CG2098	ferrochelatase	ferrochelatase
CG3719-RA	-0.248527	-81.1527	326.534	0.967197	35.9809	FBgn0024986	CG3719	-	CG3719
CG7838-RA	0.0444629	18.183	408.948	1.00399	39.8365	FBgn0025458	CG7838	Bub1-related kinase	BubR1
CG1659-RA	0.686344	184.091	268.221	1.0642	32.3778	FBgn0025549	CG1659	unc-119	unc-119
CG16989-RA	0.360999	62.8618	174.133	1.05834	37.7261	FBgn0025621	CG16989	-	CG16989
CG4045-RA	0.65609	224.433	342.076	1.06201	32.3778	FBgn0025629	CG4045	-	CG4045
CG6546-RA	0.137768	69.1232	501.738	1.01583	39.8365	FBgn0025716	CG6546	Brahma associated protein 55kD	Bap55
CG9204-RA	-0.331661	-38.7535	116.847	0.983607	32.3778	FBgn0025720	CG9204	Ate1	Ate1
CG9204-RB	0.289886	76.7528	264.769	1.05792	38.9361	FBgn0025720	CG9204	Ate1	Ate1
CG6699-RA	0.56786	172.447	303.679	1.0414	32.3778	FBgn0025724	CG6699	beta'-coatomer protein	beta'Cop
CG18582-RA	-0.381053	-99.1292	260.146	0.952264	32.3778	FBgn0025743	CG18582	mushroom bodies tiny	mbt
CG6939-RA	0.622973	132.792	213.158	1.02348	32.3778	FBgn0025802	CG6939	SET domain binding factor	Sbf
CG7825-RA	-0.152365	-51.0412	334.993	0.992276	35.9809	FBgn0025808	CG7825	Rad17	Rad17
CG1742-RB	-0.390179	-71.4262	183.06	0.909938	32.3778	FBgn0025814	CG1742	Microsomal glutathione S-transferase-like	Mgstl
CG00000-RB	0.0657558	21.6608	329.412	1.0042	39.8365	FBgn0025836	CG00000	RhoGAP1A	RhoGAP1A
CG5462-RA	-0.261493	-241.406	923.183	0.974164	35.9809	FBgn0026178	CG5462
CG8201-RA	0.157833	211.981	1343.07	1.02965	39.8365	FBgn0026193	CG8201
CG1838-RA	0.0312314	30.095	963.612	1.00241	39.8365	FBgn0026199	CG1838	myoglianin	myoglianin
CG2944-RE	0.154743	26.7415	172.812	1.02876	39.8365	FBgn0026238	CG2944	gustavus	gus
CG6147-RA	-0.0300077	-17.6683	588.79	0.997407	35.9809	FBgn0026317	CG6147	Tsc1	Tsc1
CG8174-RA	-0.0640719	-28.3697	442.78	0.993576	35.9809	FBgn0026370	CG8174	SRPK	SRPK
CG7186-RA	-0.111233	-30.2823	272.24	0.983185	35.9809	FBgn0026371	CG7186	Sak kinase	SAK
CG5935-RA	-0.0788524	-122.182	1549.5	0.993535	35.9809	FBgn0026533	CG5935	Dek	Dek
CG5935-RD	0.0593211	55.2743	931.78	1.00827	39.8365	FBgn0026533	CG5935	Dek	Dek
CG2358-RA	0.681219	1123.52	1649.28	1.04662	32.3778	FBgn0026567	CG2358
CG8290-RA	0.182677	122.591	671.08	1.02374	39.8365	FBgn0026573	CG8290	-	CG8290
CG6193-RA	0.428528	193.786	452.212	1.04583	35.9809	FBgn0026598	CG6193	Adenomatous polyposis coli tumor suppressor homolog 2	Apc2
CG6671-RC	0.547272	725.213	1325.14	1.10097	35.9809	FBgn0026611	CG6671
CG1515-RA	0.309058	388.148	1255.91	1.03821	37.7261	FBgn0026664	CG1515
CG8198-RA	-0.231049	-55.313	239.399	0.974924	35.9809	FBgn0026666	CG8198	lethal (1) G0136	l(1)G0136
CG32604-RA	-0.252886	-54.3575	214.948	0.951646	35.9809	FBgn0026713	CG32604	lethal (1) G0007	l(1)G0007
CG18495-RB	0.558195	295.13	528.723	1.02184	32.3778	FBgn0026781	CG18495
CG14802-RA	0.576563	130.781	226.828	1.07913	32.3778	FBgn0026873	CG14802	Mediator complex subunit 18	MED18
CG8431-RA	-0.0938134	-23.5285	250.801	0.992757	35.9809	FBgn0027091	CG8431	Cysteinyl-tRNA synthetase	Aats-cys
CG7261-RA	0.652193	72.933	111.827	1.03889	32.3778	FBgn0027509	CG7261	-	CG7261
CG1024-PA	0.407841	174.486	427.828	1.03764	35.9809	FBgn0027514	CG1024	-	CG1024
CG9634-RA	0.22221	193.189	869.4	1.02544	39.6075	FBgn0027528	CG9634	-	CG9634
CG8920-RA	-0.24907	-69.6175	279.51	0.985944	35.9809	FBgn0027529	CG8920	-	CG8920
CG11092-RA	-0.297443	-138.072	464.197	0.979899	32.3778	FBgn0027537	CG11092	-	CG11092
CG7927-RA	0.331753	180.574	544.302	1.02088	37.7261	FBgn0027549	CG7927	-	CG7927
CG3149-RA	0.610299	106.684	174.806	1.09712	32.3778	FBgn0027564	CG3149	-	CG3149
CG6230-RA	0.487929	189.421	388.214	1.03941	35.9809	FBgn0027582	CG6230	-	CG6230
CG14476-RB	0.00436073	4.91075	1126.13	1.00042	39.8365	FBgn0027588	CG14476	-	CG14476
CG16936-RA	0.62792	74.7275	119.008	1.07398	32.3778	FBgn0027590	CG16936	-	CG16936
CG4184-RA	0.38522	296.005	768.404	1.03287	37.7261	FBgn0027592	CG4184	Mediator complex subunit 15	MED15
CG5629-RB	0.193693	130.734	674.953	1.02665	39.6075	FBgn0027595	CG5629
CG31012-RC	0.589726	698.928	1185.17	1.07593	32.3778	FBgn0027598	CG31012	CIN85 and CD2AP orthologue	cindr
CG9995-RA	0.0701465	25.2565	360.054	1.00875	39.8365	FBgn0027655	CG9995	huntingtin	htt
CG6011-RA	-0.101778	-20.4818	201.239	0.992771	35.9809	FBgn0027784	CG6011	Prp18	Prp18
CG7697-RA	-0.122582	-21.2492	173.348	0.979268	35.9809	FBgn0027841	CG7697	Cleavage stimulation factor 64 kilodalton subunit	CstF-64
CG8208-RA	-0.283454	-336.578	1187.42	0.946868	32.3778	FBgn0027950	CG8208	MBD-like	MBD-like
CG4389-RB	0.421353	434.726	1031.74	1.04438	35.9809	FBgn0028479	CG4389	-	CG4389
CG18616-RA	-0.343129	-29.375	85.6091	0.970636	32.3778	FBgn0028495	CG18616
CG3530-RB	-0.181882	-15.066	82.8341	0.987541	35.9809	FBgn0028497	CG3530	-	CG3530
CG4455-RA	-0.311571	-338.014	1084.87	0.978886	32.3778	FBgn0028506	CG4455	-	CG4455
CG33935-RB	0.28934	81.6183	282.084	1.03831	38.9361	FBgn0028581	CG33935	mei-217	mei-217
CG11902-RA	-0.350667	-117.316	334.551	0.969009	32.3778	FBgn0028647	CG11902	-	CG11902
CG4103-RA	0.241571	48.7278	201.712	1.02505	38.9361	FBgn0028925	CG4103
CG3287-RB	-0.114016	-70.6955	620.05	0.991848	35.9809	FBgn0028954	CG3287	-	CG3287
CG1528-RA	0.305073	193.179	633.223	1.05104	37.7261	FBgn0028968	CG1528	gamma-coatomer protein	gammaCop
CG9453-RC	0.325611	98.2897	301.863	1.02771	37.7261	FBgn0028985	CG9453	Serine protease inhibitor 4	Spn4
CG11331-RA	-0.0680444	-13.4335	197.423	0.988074	35.9809	FBgn0028990	CG11331	Serpin 27A	Spn27A
CG8362-RA	0.402136	56.277	139.945	1.06027	37.7261	FBgn0028997	CG8362	nmdyn-D7	nmdyn-D7
CG9383-RA	-0.236688	-101.007	426.752	0.986757	35.9809	FBgn0029094	CG9383	anti-silencing factor 1	asf1
CG5231-RC	-0.379188	-86.497	228.111	0.938259	32.3778	FBgn0029158	CG5231	Lipoic acid synthase	Las
LipoicacidsynthaseCG5231-PA,isoformA	0.226557	45.935	202.753	1.05	38.9361	FBgn0029158	CG5231	Lipoic acid synthase	Las
CG14437-RA	0.264493	38.4843	145.502	1.01802	38.9361	FBgn0029502	CG14437	COQ7	COQ7
CG10106-RA	0.288621	359.33	1244.99	1.02908	38.9361	FBgn0029506	CG10106	Tetraspanin 42Ee	Tsp42Ee
CG5014-RB	0.60295	436.273	723.564	1.0327	32.3778	FBgn0029687	CG5014	Vap-33-1	Vap-33-1
CG3568-RA	0.104486	15.5183	148.519	1.01915	39.8365	FBgn0029710	CG3568	-	CG3568
CG15929-RA	0.0654032	23.6358	361.385	1.00492	39.8365	FBgn0029800	CG15929	lin-52	lin-52
CG3011-RA	0.184665	89.7315	485.916	1.03139	39.8365	FBgn0029823	CG3011	-	CG3011
CG14446-RA	-0.206465	-337.518	1634.74	0.973059	35.9809	FBgn0029850	CG14446
CG3869-RB	0.106698	118.337	1109.09	1.00965	39.8365	FBgn0029870	CG3869	Mitochondrial assembly regulatory factor	Marf
CG14438-RA	-0.353083	-365.201	1034.32	0.951519	32.3778	FBgn0029899	CG14438	-	CG14438
CG12156-RA	-0.302706	-66.3645	219.238	0.971378	32.3778	FBgn0029959	CG12156	Rab39	Rab39
CG10778-RA	0.544524	158.292	290.697	1.0668	35.9809	FBgn0029980	CG10778	-	CG10778
CG2257-RA	-0.287383	-752.49	2618.42	0.955787	32.3778	FBgn0029996	CG2257	Ubc-E2H	Ubc-E2H
CG1583-RA	-0.201678	-50.7655	251.716	0.979216	35.9809	FBgn0030013	CG1583	-	GIIIspla2
CG11265-RE	0.138918	170.249	1225.54	1.0521	39.8365	FBgn0030049	CG11265	-	Trf4-1
CG1789-RA	0.689007	1295.72	1880.56	1.10161	32.3778	FBgn0030063	CG1789	-	CG1789
CG10962-RA	-0.263675	-140.921	534.45	0.982155	32.3778	FBgn0030073	CG10962	-	CG10962
CG8971-RA	0.391326	84.0503	214.783	1.0767	37.7261	FBgn0030092	CG8971	frataxin homolog	fh
CG1691-RF	0.474963	215.326	453.353	1.05226	35.9809	FBgn0030235	CG1691
CG1582-RA	0.364028	117.638	323.157	1.04478	37.7261	FBgn0030246	CG1582	-	CG1582
CG1597-RB	0.448403	47.3835	105.672	1.03791	35.9809	FBgn0030289	CG1597	-	CG1597
CG1703-RA	0.00906123	6.68375	737.62	1.00097	39.8365	FBgn0030321	CG1703	-	CG1703
CG11176-RA	0.409879	382.238	932.563	1.06927	35.9809	FBgn0030503	CG11176	Transport and Golgi organization 2	Tango2
CG9941-RA	0.468702	293.489	626.174	1.05623	35.9809	FBgn0030514	CG9941	-	CG9941
CG11590-RA	0.413493	379.979	918.948	1.0424	35.9809	FBgn0030545	CG11590	-	CG11590
CG15871-RA	-0.191138	-47.498	248.502	0.979216	35.9809	FBgn0030552	CG15871	mitochondrial ribosomal protein L38	mRpL38
CG14414-RC	0.43854	68.226	155.575	1.05765	35.9809	FBgn0030571	CG14414	-	CG14414
CG11655-RA	-0.00135133	-0.476	352.247	0.999567	35.9809	FBgn0030638	CG11655	-	CG11655
CG6340-RB	-0.0963363	-10.409	108.049	0.985065	35.9809	FBgn0030648	CG6340	-	CG6340
CG9066-RA	-0.324452	-251.395	774.829	0.962158	32.3778	FBgn0030703	CG9066	membrane steroid binding protein	MSBP
CG9915-PA	0.187019	73.336	392.131	1.01846	39.6075	FBgn0030738	CG9915	-	CG9915
CG9915-RB	0.716149	158.889	221.866	1.0929	32.3778	FBgn0030738	CG9915	-	CG9915
CG9921-RA	0.215485	53.7328	249.357	1.04008	39.6075	FBgn0030743	CG9921	-	CG9921
CG9968-RA	0.313023	81.0985	259.081	1.02964	37.7261	FBgn0030749	CG9968	Annexin B11	Anxb11
CG4872-RA	-0.209642	-130.79	623.875	0.967709	35.9809	FBgn0030799	CG4872	-	CG4872
CG4937-RC	-0.0138713	-11.7722	848.676	0.99694	35.9809	FBgn0030808	CG4937	RhoGAP15B	RhoGAP15B
CG8289-RA	0.704214	458.02	650.399	1.05362	32.3778	FBgn0030854	CG8289	-	CG8289
CG6659-RA	-0.243143	-192.17	790.356	0.974694	35.9809	FBgn0030946	CG6659	-	CG6659
CG7453-RA	-0.236702	-121.222	512.131	0.974255	35.9809	FBgn0030991	CG7453	-	CG7453
CG7914-RA	0.178866	29.5495	165.204	1.03365	39.8365	FBgn0030995	CG7914	-	CG7914
CG14206-RB	-0.172226	-441.038	2560.8	0.982688	35.9809	FBgn0031035	CG14206
CG12788-RA	0.100148	34.4263	343.755	1.02114	39.8365	FBgn0031041	CG12788	-	CG12788
CG14214-RA	0.529609	140.525	265.338	1.05508	35.9809	FBgn0031049	CG14214	Sec61gamma	Sec61gamma
CG14216-RA	0.438643	92.2895	210.398	1.04182	35.9809	FBgn0031054	CG14216	-	CG14216
CG12701-RB	0.482971	312.511	647.059	1.04677	35.9809	FBgn0031071	CG12701
CG11942-RA	0.121103	101.889	841.341	1.06249	39.8365	FBgn0031074	CG11942	skpE	skpE
CG9578-RA	0.653771	521.472	797.637	1.12414	32.3778	FBgn0031094	CG9578	-	CG9578
CG1718-RA	0.68332	397.195	581.273	1.04852	32.3778	FBgn0031170	CG1718	-	CG1718
CG1486-RA	0.349575	56.529	161.708	1.061	37.7261	FBgn0031174	CG1486	-	CG1486
CG14613-RA	-0.032048	-13.5777	423.669	0.996462	35.9809	FBgn0031188	CG14613	-	CG14613
CG14617-RD	-0.415205	-82.038	197.584	0.951779	32.3778	FBgn0031191	CG14617	-	Cp110
CG4644-RA	0.229385	39.0953	170.435	1.02947	38.9361	FBgn0031300	CG4644
CG17660-RA	0.103902	82.0482	789.669	1.00944	39.8365	FBgn0031356	CG17660	-	CG17660
CG18317-RA	0.635825	478.094	751.927	1.12952	32.3778	FBgn0031359	CG18317	-	CG18317
CG15390-RA	0.424427	47.7765	112.567	1.02546	35.9809	FBgn0031419	CG15390	-	CG15390
CG3227-RA	-0.179438	-246.997	1376.5	0.975356	35.9809	FBgn0031434	CG3227	-	CG3227
CG3214-RA	0.185267	54.8242	295.921	1.01328	39.8365	FBgn0031436	CG3214	-	CG3214
CG17223-RA	-0.176949	-56.9047	321.588	0.973242	35.9809	FBgn0031491	CG17223	alpha4GT1	alpha4GT1
CG3605-RA	-0.297133	-222.263	748.026	0.967782	32.3778	FBgn0031493	CG3605	-	CG3605
CG9663-RA	0.122187	24.447	200.079	1.01485	39.8365	FBgn0031516	CG9663	-	CG9663
CG3326-RA	0.115936	21.655	186.785	1.01465	39.8365	FBgn0031519	CG3326	-	CG3326
CG9662-RA	-0.381658	-411.531	1078.27	0.973258	32.3778	FBgn0031529	CG9662	-	CG9662
CG17593-RA	0.598399	273.343	456.79	1.04836	32.3778	FBgn0031544	CG17593	-	CG17593
CG3980-RC	0.0146787	7.537	513.465	1.0029	39.8365	FBgn0031575	CG3980	-	Cep97
CG15439-RA	0.162174	119.687	738.016	1.02846	39.8365	FBgn0031606	CG15439	-	CG15439
CG15435-RA	-0.29365	-65.2495	222.202	0.949733	32.3778	FBgn0031608	CG15435	-	CG15435
CG15436-RA	-0.11956	-62.1557	519.87	0.988625	35.9809	FBgn0031610	CG15436	-	CG15436
CG15626-RA	0.53327	72.7025	136.333	1.07415	35.9809	FBgn0031635	CG15626	-	CG15626
CG14036-RA	-0.155462	-47.904	308.14	0.982579	35.9809	FBgn0031677	CG14036	-	CG14036
CG14005-RA	-0.0986703	-28.719	291.06	0.994976	35.9809	FBgn0031739	CG14005	-	CG14005
CG9107-RA	0.440341	145.435	330.277	1.04296	35.9809	FBgn0031764	CG9107	-	CG9107
CG9536-RA	0.340758	103.57	303.939	1.03047	37.7261	FBgn0031818	CG9536	-	CG9536
CG11329-RA	0.111729	20.6182	184.538	1.00618	39.8365	FBgn0031848	CG11329	-	CG11329
CG4495-RA	0.131825	195.815	1485.42	1.0134	39.8365	FBgn0031893	CG4495	-	CG4495
CG8668-RA	-0.337325	-195.612	579.891	0.972005	32.3778	FBgn0031988	CG8668	-	CG8668
CG8498-RA	-0.309253	-82.3045	266.139	0.955976	32.3778	FBgn0031992	CG8498	-	CG8498
CG8460-RA	0.464094	184.16	396.816	1.01725	35.9809	FBgn0031996	CG8460	-	CG8460
CG8372-RA	-0.0607158	-29.0885	479.093	0.996466	35.9809	FBgn0032000	CG8372	-	CG8372
CG13088-RA	-0.304038	-94.858	311.994	0.981925	32.3778	FBgn0032047	CG13088	-	CG13088
CG5924-RA	0.299191	22.0207	73.601	1.02112	37.7261	FBgn0032154	CG5924	-	CG5924
CG4619-RA	0.676746	202.308	298.942	1.14878	32.3778	FBgn0032166	CG4619	-	CG4619
CG5727-RA	0.288449	169.301	586.937	1.03973	38.9361	FBgn0032193	CG5727	-	CG5727
CG4738-RA	0.0413229	44.8308	1084.89	1.00387	39.8365	FBgn0032347	CG4738
CG4751-RA	-0.160484	-21.2432	132.37	0.984126	35.9809	FBgn0032348	CG4751	-	CG4751
CG5317-RA	0.130634	81.4613	623.584	1.00565	39.8365	FBgn0032404	CG5317	Ribosomal protein L7-like	RpL7-like
CG6712-RA	-0.145833	-82.0203	562.426	0.988827	35.9809	FBgn0032408	CG6712	-	CG6712
CG5792-RA	0.343609	90.6755	263.892	1.01555	37.7261	FBgn0032455	CG5792	-	CG5792
CG5287-RA	-0.0717101	-18.0925	252.301	0.995137	35.9809	FBgn0032477	CG5287	-	CG5287
CG16974-RA	-0.113696	-43.7355	384.672	0.990111	35.9809	FBgn0032479	CG16974	-	CG16974
CG15480-RA	0.368644	943.936	2560.56	1.05896	37.7261	FBgn0032489	CG15480	-	CG15480
CG9305-RA	-0.0367458	-12.9712	352.999	0.997222	35.9809	FBgn0032512	CG9305	-	CG9305
CG4599-RA	0.344685	211.469	613.512	1.02277	37.7261	FBgn0032586	CG4599	Tetratricopeptide repeat protein 2	Tpr2
CG13277-RA	0.0477413	12.5152	262.147	1.005	39.8365	FBgn0032599	CG13277
CG4841-RA	-0.306277	-26.844	87.6463	0.964814	32.3778	FBgn0032622	CG4841
CG6412-RA	-0.224226	-55.664	248.249	0.978266	35.9809	FBgn0032646	CG6412	-	CG6412
CG7200-RA	0.410754	76.9597	187.362	1.01991	35.9809	FBgn0032671	CG7200	-	CG7200
CG10376-RA	0.162837	66.4035	407.79	1.01509	39.8365	FBgn0032702	CG10376	-	CG10376
CG10195-RA	0.716731	95.9382	133.855	1.05899	32.3778	FBgn0032787	CG10195	-	CG10195
CG31692-RB	0.317344	38.267	120.585	1.04056	37.7261	FBgn0032820	CG31692	fructose-1,6-bisphosphatase	fbp
CG2493-RA	-0.344113	-101.18	294.032	0.97994	32.3778	FBgn0032864	CG2493	-	CG2493
CG2617-RA	0.172452	107.552	623.667	1.01569	39.8365	FBgn0032877	CG2617	-	CG2617
CG9272-RA	0.472119	437.316	926.282	1.0774	35.9809	FBgn0032907	CG9272	-	CG9272
CG12050-RB	0.319445	111.509	349.071	1.03069	37.7261	FBgn0032915	CG12050	-	CG12050
CG1832-RA	0.357596	226.3	632.838	1.02449	37.7261	FBgn0032979	CG1832	-	CG1832
CG1294-PA	-0.0627608	-7.26825	115.809	0.991042	35.9809	FBgn0033030	CG1294	-	CG1294
CG3409-RA	0.39597	156.363	394.885	1.03761	37.7261	FBgn0033095	CG3409	-	CG3409
CG3358-PB,isoformB	-0.319257	-349.187	1093.75	0.973122	32.3778	FBgn0033117	CG3358	-	CG3358
CG1603-RA	0.650943	144.487	221.966	1.08999	32.3778	FBgn0033185	CG1603	-	CG1603
CG2140-RB	0.0178219	87.9232	4933.43	1.00271	39.8365	FBgn0033189	CG2140	Cyt-b5	Cyt-b5
CG12159-RA	0.150865	190.788	1264.63	1.01237	39.8365	FBgn0033232	CG12159	-	CG12159
CG15835-RA	-0.168008	-454.323	2704.18	0.98602	35.9809	FBgn0033233	CG15835	Histone demethylase 4A	Kdm4A
CG2906-PB,isoformB	-0.157996	-67.0913	424.638	0.984951	35.9809	FBgn0033240	CG2906	-	CG2906
CG8722-RC	0.197889	113.165	571.864	1.03016	39.6075	FBgn0033247	CG8722	Nucleoporin 44A	Nup44A
CG8713-RA	0.314855	254.724	809.02	1.09964	37.7261	FBgn0033257	CG8713	-	CG8713
CG8710-RD	0.687793	285.848	415.602	1.10133	32.3778	FBgn0033265	CG8710	coilin	coil
CG2160-RA	0.59838	81.675	136.494	1.0647	32.3778	FBgn0033266	CG2160	Suppressor of Cytokine Signaling at 44A	Socs44A
CG8229-RD	-0.0980914	-32.706	333.424	0.988083	35.9809	FBgn0033356	CG8229	-	CG8229
CG8058-RA	0.555732	167.608	301.598	1.06221	32.3778	FBgn0033382	CG8058	alpha/beta hydrolase 1	Hydr1
CG8026-RA	0.370477	117.29	316.59	1.01685	37.7261	FBgn0033391	CG8026	-	CG8026
CG1663-RA	-0.284699	-123.565	434.02	0.96939	32.3778	FBgn0033449	CG1663	-	CG1663
CG1665-RA	0.219307	88.2412	402.365	1.03902	39.6075	FBgn0033451	CG1665	-	CG1665
CG1418-RA	-0.0911891	-96.8498	1062.08	0.989394	35.9809	FBgn0033468	CG1418	-	CG1418
CG12128-RB	0.667485	55.385	82.9756	1.05139	32.3778	FBgn0033473	CG12128	-	CG12128
CG7737-RA	0.0692624	25.2407	364.422	1.00554	39.8365	FBgn0033584	CG7737	-	CG7737
CG10897-RA	0.459747	586.181	1275.01	1.06542	35.9809	FBgn0033636	CG10897	toutatis	tou
CG9005-RA	-0.322465	-151.619	470.187	0.961901	32.3778	FBgn0033638	CG9005	-	CG9005
CG8889-RC	-0.358205	-78.1975	218.304	0.968117	32.3778	FBgn0033675	CG8889
CG17509-RA	-0.401242	-355.411	885.777	0.977225	32.3778	FBgn0033676	CG17509
CG8877-RA	-0.262267	-177.977	678.613	0.974622	32.3778	FBgn0033688	CG8877	pre-mRNA processing factor 8	Prp8
CG8487-RB	-0.266732	-253.785	951.46	0.971637	32.3778	FBgn0033714	CG8487	gartenzwerg	garz
CG8520-RA	0.553885	617.397	1114.67	1.05485	32.3778	FBgn0033734	CG8520	-	CG8520
Cap-GCG17054-PB,isoformB	0.535508	284.77	531.775	1.03174	35.9809	FBgn0033795	CG34438
CG17724-RA	-0.192728	-38.7968	201.303	0.985289	35.9809	FBgn0033802	CG17724	-	CG17724
CG12765-RA	0.524956	191.363	364.53	1.08061	35.9809	FBgn0033813	CG12765	fates-shifted	fsd
CG12366-RA	-0.390437	-78.129	200.106	0.964168	32.3778	FBgn0033901	CG12366	O-fucosyltransferase 1	O-fut1
CG8331-RA	-0.364607	-195.367	535.829	0.970227	32.3778	FBgn0033906	CG8331	-	CG8331
CG8503-RA	-0.388023	-80.1472	206.553	0.959052	32.3778	FBgn0033917	CG8503	-	CG8503
CG10102-RA	-0.389631	-178.918	459.199	0.968405	32.3778	FBgn0033927	CG10102	-	CR10102
CG8090-RA	-0.359657	-225.084	625.831	0.950896	32.3778	FBgn0033995	CG8090	-	CG8090
CG8155-RA	0.434242	62.4393	143.789	1.02823	35.9809	FBgn0034009	CG8155	-	CG8155
CG8182-RA	0.0132477	5.31075	400.882	1.00102	39.8365	FBgn0034025	CG8182	GalNAc-T1	GalNAc-T1
CG8314-RA	-0.309554	-192.319	621.275	0.970463	32.3778	FBgn0034057	CG8314	-	CG8314
CG3615-RA	-0.261733	-35.8862	137.11	0.961691	35.9809	FBgn0034110	CG3615	Autophagy-specific gene 9	Atg9
CG6550-RA	0.522876	537.837	1028.61	1.0404	35.9809	FBgn0034214	CG6550	-	CG6550
CG6477-RA	-0.0749708	-68.2475	910.322	0.994088	35.9809	FBgn0034249	CG6477	RhoGAP54D	RhoGAP54D
CG5733-RA	-0.193811	-63.3862	327.052	0.986504	35.9809	FBgn0034310	CG5733	Nucleoporin 75	Nup75
CG5174-RI	-0.00871108	-1.99975	229.564	0.999504	35.9809	FBgn0034345	CG5174	-	CG5174
CG5174-RA	-0.368543	-126.79	344.031	0.967091	32.3778	FBgn0034345	CG5174	-	CG5174
CG5174-RJ	0.193468	97.4755	503.834	1.01442	39.6075	FBgn0034345	CG5174	-	CG5174
CG5335-RA	0.17987	19.0628	105.981	1.0106	39.8365	FBgn0034365	CG5335	-	CG5335
CG18190-RB	-0.111101	-33.7343	303.635	0.988292	35.9809	FBgn0034403	CG18190	-	CG18190
CG15118-RC	0.303429	159.511	525.693	1.03099	37.7261	FBgn0034418	CG15118	-	CG15118
CG15111-RB	-0.125012	-15.8175	126.528	0.981662	35.9809	FBgn0034419	CG15111	-	CG15111
CG11200-RB	0.150228	33.2957	221.635	1.03284	39.8365	FBgn0034500	CG11200	Carbonyl reductase	CG11200
CG11110-RA	0.417627	170.988	409.427	1.0761	35.9809	FBgn0034535	CG11110	-	CG11110
CG9437-RA	0.462452	82.2815	177.924	1.04644	35.9809	FBgn0034599	CG9437	-	CG9437
CG10080-RA	-0.00175842	-1.2105	688.402	0.99959	35.9809	FBgn0034641	CG10080	mahjong	mahj
CG6562-RB	0.0968375	78.6885	812.583	1.01114	39.8365	FBgn0034691	CG6562	synaptojanin	synj
CG4554-RA	0.0473288	4.7015	99.3369	1.00428	39.8365	FBgn0034734	CG4554	-	CG4554
CG4294-RA	0.11681	148.959	1275.22	1.01315	39.8365	FBgn0034742	CG4294	-	CG4294
CG2852-PB,isoformB	-0.245785	-40.8492	166.199	0.974845	35.9809	FBgn0034753	CG2852	-	CG2852
CG12190-RA	0.172121	153.045	889.17	1.01549	39.8365	FBgn0034763	CG12190	Ring and YY1 Binding Protein	RYBP
CG3941-RA	0.364566	187.481	514.256	1.0257	37.7261	FBgn0034878	CG3941	pita	pita
CG5569-RA	0.0556797	11.2485	202.022	1.00338	39.8365	FBgn0034919	CG5569	-	CG5569
CG5591-RA	0.577096	124.862	216.363	1.05158	32.3778	FBgn0034926	CG5591	-	CG5591
CG2970-RA	0.155533	70.541	453.544	1.02407	39.8365	FBgn0034936	CG2970	-	CG2970
CG3065-RC	0.158645	169.342	1067.43	1.02116	39.8365	FBgn0034946	CG3065	-	CG3065
CG13568-PA	-0.303719	-94.586	311.426	0.918173	32.3778	FBgn0034965	CG13568	-	CG13568
CG3186-RB	0.647002	2178.38	3366.88	1.09767	32.3778	FBgn0034967	CG3186	eIF-5A	eIF-5A
CG11290-RA	0.0410155	49.554	1208.18	1.00633	39.8365	FBgn0034975	CG11290	enoki mushroom	enok
CG3548-RA	-0.0763417	-20.999	275.066	0.995026	35.9809	FBgn0035033	CG3548	-	CG3548
CG3594-RA	0.0853279	24.9133	291.971	1.00681	39.8365	FBgn0035063	CG3594	Exu-associated protein	Eap
CG3770-RA	0.615757	437.934	711.212	1.1215	32.3778	FBgn0035085	CG3770	-	CG3770
CG13876-RA	0.43742	67.5062	154.328	1.06696	35.9809	FBgn0035109	CG13876	-	CG13876
CG13879-RB	0.124841	24.657	197.508	1.01578	39.8365	FBgn0035120	CG13879	wee Augmin	wac
CG13895-RA	0.368677	60.5412	164.212	1.01672	37.7261	FBgn0035158	CG13895	-	CG13895
CG13896-RA	-0.20423	-139.568	683.384	0.976689	35.9809	FBgn0035159	CG13896	-	CG13896
CG13887-RC	0.268744	148.489	552.53	1.01532	38.9361	FBgn0035165	CG13887	-	CG13887
CG9205-RA	0.137783	34.3725	249.469	1.01456	39.8365	FBgn0035181	CG9205	-	CG9205
CG9187-RA	0.671084	546.552	814.432	1.06837	32.3778	FBgn0035194	CG9187	Psf1	Psf1
CG2469-RB	0.421613	56.4055	133.785	1.0599	35.9809	FBgn0035205	CG2469	-	CG2469
CG7971-RD	-0.264098	-70.4518	266.763	0.96687	32.3778	FBgn0035253	CG7971	-	CG7971
CG13921-RA	0.58727	170.028	289.523	1.13305	32.3778	FBgn0035267	CG13921	-	CG13921
CG13923-RA	0.250019	41.5637	166.242	1.03527	38.9361	FBgn0035277	CG13923
CG1140-RB	0.581359	113.356	194.985	1.06598	32.3778	FBgn0035298	CG1140	-	CG1140
CG8960-RB	0.131489	83.4313	634.51	1.01736	39.8365	FBgn0035315	CG8960	-	CG8960
CG1275-RA	0.313719	652.223	2079	1.07537	37.7261	FBgn0035321	CG1275	-	CG1275
CG2103-RA	-0.115231	-44.2687	384.173	0.984046	35.9809	FBgn0035375	CG2103	polypeptide GalNAc transferase 6	pgant6
CG1291-RA	0.445382	78.6398	176.567	1.07018	35.9809	FBgn0035401	CG1291	-	CG1291
CG15812-RA	0.338516	82.8042	244.61	1.02753	37.7261	FBgn0035405	CG15812	piefke	pfk
CG14966-RA	0.305405	87.0293	284.964	1.03378	37.7261	FBgn0035415	CG14966	-	CG14966
CG12034-RA	-0.166562	-52.6775	316.264	0.978887	35.9809	FBgn0035421	CG12034	-	CG12034
CG11505-RC	0.258735	201.464	778.649	1.04204	38.9361	FBgn0035424	CG11505	-	CG11505
CG12006-RA	0.199057	97.2657	488.632	1.01222	39.6075	FBgn0035464	CG12006	-	CG12006
CG14997-RB	-0.364145	-37.304	102.443	0.967198	32.3778	FBgn0035515	CG14997	-	CG14997
CG12756-RA	0.0530614	47.147	888.537	1.00541	39.8365	FBgn0035624	CG12756	Eaf6	Eaf6
CG5495-RA	0.655912	299.397	456.46	1.05546	32.3778	FBgn0035631	CG5495	Thioredoxin-like	Txl
CG6610-RA	0.0340233	4.44925	130.771	1.00373	39.8365	FBgn0035675	CG6610	-	CG6610
CG10147-RA	-0.285574	-84.8438	297.099	0.961891	32.3778	FBgn0035702	CG10147	-	CG10147
CG10107-RA	-0.293147	-416.182	1419.7	0.960669	32.3778	FBgn0035713	CG10107	-	CG10107
CG8582-RA	0.147944	223.053	1507.68	1.01153	39.8365	FBgn0035772	CG8582	Sh3beta	Sh3beta
CG8268-RA	-0.300989	-319.343	1060.98	0.978268	32.3778	FBgn0035827	CG8268	Signal recognition particle protein 9	Srp9
CG7404-RA	0.473601	256.621	541.852	1.07252	35.9809	FBgn0035849	CG7404	estrogen-related receptor	ERR
CG7112-RA	0.465493	110.213	236.767	1.03655	35.9809	FBgn0035879	CG7112	-	CG7112
CG5021-RA	-0.210529	-121.757	578.341	0.98405	35.9809	FBgn0035944	CG5021	-	CG5021
CG3967-RC	0.248123	125.217	504.658	1.03386	38.9361	FBgn0035989	CG3967	-	CG3967
CG3552-RA	0.683596	307.45	449.754	1.06554	32.3778	FBgn0035999	CG3552	-	CG3552
CG3335-RA	0.369677	45.674	123.551	1.03176	37.7261	FBgn0036018	CG3335	-	CG3335
CG14174-RA	-0.0137702	-11.8993	864.128	0.998934	35.9809	FBgn0036036	CG14174	-	CG14174
CG11989-RA	0.377929	420.587	1112.87	1.04678	37.7261	FBgn0036064	CG11989
CG6272-RA	-0.22471	-41.642	185.314	0.966015	35.9809	FBgn0036126	CG6272	-	CG6272
CG7828-RA	-0.131314	-35.5827	270.975	0.993887	35.9809	FBgn0036127	CG7828
CG11799-RA	-0.214151	-142.649	666.112	0.98053	35.9809	FBgn0036134	CG11799	forkhead domain 68A	fd68A
CG6233-RA	-0.0512044	-28.9477	565.338	0.995232	35.9809	FBgn0036136	CG6233	Ubiquitin fusion-degradation 1-like	Ufd1-like
CG7394-RA	0.378941	251.048	662.5	1.02745	37.7261	FBgn0036173	CG7394	-	CG7394
CG14135-PA	-0.391304	-67.541	172.605	0.935406	32.3778	FBgn0036193	CG14135	-	CG14135
CG10907-RA	-0.304563	-51.2725	168.348	0.966009	32.3778	FBgn0036207	CG10907	-	CG10907
CG17153-RA	0.354463	217.695	614.155	1.02085	37.7261	FBgn0036248	CG17153	sunspot	ssp
CG10418-RA	0.383364	215.919	563.223	1.07683	37.7261	FBgn0036277	CG10418	-	CG10418
CG10620-RA	-0.0967501	-44.1658	456.493	0.986633	35.9809	FBgn0036299	CG10620	Transferrin 2	Tsf2
CG10632-PA	0.146323	31.9062	218.053	1.02066	39.8365	FBgn0036302	CG10632	sosondowah	sowah
CG11258-RA	0.550791	143.687	260.874	1.04482	35.9809	FBgn0036335	CG11258	mitochondrial ribosomal protein L20	mRpL20
CG11274-RA	0.441593	165.315	374.359	1.09312	35.9809	FBgn0036340	CG11274	SRm160	SRm160
CG14110-RA	0.614323	180.61	293.998	1.11287	32.3778	FBgn0036352	CG14110	-	CG14110
CG10191-RA	0.322239	276.442	857.879	1.04763	37.7261	FBgn0036354	CG10191	Proteome of centrioles 1	Poc1
CG5295-RA	-0.0666107	-105.362	1581.76	0.994855	35.9809	FBgn0036449	CG5295	brummer	bmm
CG9425-RA	0.0637487	31.4885	493.948	1.00546	39.8365	FBgn0036451	CG9425	-	CG9425
CG7272-RA	-0.0709983	-13.2415	186.505	0.980875	35.9809	FBgn0036501	CG7272	-	CG7272
CG32149-RC	-0.282079	-54.7343	194.039	0.952334	32.3778	FBgn0036518	CG32149	RhoGAP71E	RhoGAP71E
CG7650-RA	0.490062	160.014	326.519	1.06165	35.9809	FBgn0036519	CG7650	-	CG7650
CG7372-RA	0.615752	166.223	269.951	1.03829	32.3778	FBgn0036522	CG7372	-	CG7372
CG15715-RA	0.559082	436.027	779.899	1.07026	32.3778	FBgn0036538	CG15715	-	CG15715
CG6017-RA	0.186068	64.1923	344.994	1.01	39.8365	FBgn0036555	CG6017
CG13035-RA	-0.17154	-56.4835	329.274	0.960622	35.9809	FBgn0036628	CG13035	-	CG13035
CG9705-RB	0.629339	1187.19	1886.41	1.03232	32.3778	FBgn0036661	CG9705	-	CG9705
CG9951-RA	0.661591	249.438	377.028	1.04218	32.3778	FBgn0036671	CG9951	-	CG9951
CG6664-RA	0.607938	69.7283	114.696	1.08113	32.3778	FBgn0036685	CG6664	-	CG6664
CG6479-RA	-0.377794	-263.245	696.796	0.971078	32.3778	FBgn0036710	CG6479	-	CG6479
CG5546-RA	0.416415	561.187	1347.66	1.05673	35.9809	FBgn0036761	CG5546	Mediator complex subunit 19	MED19
CG7430-RA	0.263299	55.6788	211.466	1.04693	38.9361	FBgn0036762	CG7430	-	CG7430
CG5535-RC	-0.0993005	-17.3395	174.617	0.983549	35.9809	FBgn0036764	CG5535	-	CG5535
CG5147-RA	0.590748	577.623	977.782	1.07385	32.3778	FBgn0036775	CG5147	-	CG5147
CG6874-RA	0.653316	358.053	548.054	1.05752	32.3778	FBgn0036815	CG6874	HP1-HOAP-interacting protein	HipHop
CG6846-RA	0.223688	526.423	2353.38	1.01267	38.9361	FBgn0036825	CG6846	Ribosomal protein L26	RpL26
CG6841-RA	-0.00650371	-1.11025	170.71	0.999162	35.9809	FBgn0036828	CG6841	-	CG6841
CG8798-RA	0.488597	37.1713	76.0776	1.0232	35.9809	FBgn0036892	CG8798	-	CG8798
CG8004-RA	0.308198	236.746	768.162	1.03342	37.7261	FBgn0036920	CG8004	-	CG8004
CG7668-RB	-0.199667	-408.132	2044.06	0.961128	35.9809	FBgn0036929	CG7668	-	CG7668
CG7749-RB	0.29096	154.232	530.08	1.03379	38.9361	FBgn0036930	CG7749
CG32223-RA	-0.325666	-47.8008	146.778	0.954009	32.3778	FBgn0036946	CG32223
CG5969-RA	0.363355	135.465	372.816	1.03126	37.7261	FBgn0036998	CG5969	-	CG5969
CG5104-RB	0.459196	758.881	1652.63	1.04425	35.9809	FBgn0037009	CG5104	-	CG5104
CG12972-RA	-0.0516075	-3.7745	73.1387	0.997126	35.9809	FBgn0037076	CG12972	earthbound 2	ebd2
CG7421-RB	0.522654	102.793	196.675	1.02373	35.9809	FBgn0037137	CG7421	Nopp140	Nopp140
CG7133-RA	-0.251703	-74.0353	294.137	0.969389	35.9809	FBgn0037150	CG7133	-	CG7133
CG11100-RC	-0.197626	-263.236	1332	0.984249	35.9809	FBgn0037207	CG11100	Mes2	Mes2
CG9772-RB	0.707782	1978.08	2794.76	1.07902	32.3778	FBgn0037236	CG9772	-	CG9772
CG1084-RA	0.377484	384.632	1018.94	1.03507	37.7261	FBgn0037240	CG1084	Contactin	Cont
CG14648-RA	-0.0828009	-79.8085	963.86	0.991007	35.9809	FBgn0037245	CG14648	growl	growl
CG9769-RA	-0.185317	-133.261	719.097	0.979345	35.9809	FBgn0037270	CG9769	-	CG9769
CG1115-RA	0.177522	18.236	102.725	1.01502	39.8365	FBgn0037299	CG1115	-	CG1115
CG12173-RA	0.499079	159.819	320.228	1.07081	35.9809	FBgn0037305	CG12173	-	CG12173
CG12746-RB	0.592705	97.336	164.223	1.08754	32.3778	FBgn0037341	CG12746	-	CG12746
CG2926-RA	0.319966	92.849	290.184	1.01815	37.7261	FBgn0037344	CG2926	-	CG2926
CG2911-RB	0.0424735	136.035	3202.81	1.00312	39.8365	FBgn0037350	CG2911	-	CG2911
CG1347-RB	0.607933	338.778	557.262	1.05985	32.3778	FBgn0037363	CG1347	-	CG1347
CG1239-RA	0.506943	54.2548	107.023	1.06684	35.9809	FBgn0037368	CG1239	-	CG1239
CG10978-RC	0.258732	255.705	988.301	1.01789	38.9361	FBgn0037374	CG10978	jagunal	jagn
CG10981-RA	0.26961	103.305	383.165	1.01803	38.9361	FBgn0037384	CG10981	-	CG10981
CG1249-RA	0.715555	1032.85	1443.43	1.03721	32.3778	FBgn0037434	CG1249
CG1234-RA	0.643479	84.5215	131.351	1.03725	32.3778	FBgn0037489	CG1234	-	CG1234
CG14463-RA	0.204821	43.0378	210.124	1.02473	39.6075	FBgn0037535	CG14463	-	CG14463
CG2698-RA	0.217664	215.301	989.144	1.02142	39.6075	FBgn0037536	CG2698	-	CG2698
CG3223-RA	-0.266862	-64.8505	243.011	0.955001	32.3778	FBgn0037538	CG3223	-	CG3223
CG7891-RA	0.404011	283.483	701.671	1.02955	37.7261	FBgn0037551	CG7891	novel GTPase indispensable for equal segregation of chromosomes	Gie
CG9638-RB	-0.0205097	-20.1197	980.986	0.996195	35.9809	FBgn0037555	CG9638	Ada2b	Ada2b
CG9630-RA	-0.103383	-21.4937	207.904	0.980657	35.9809	FBgn0037561	CG9630	-	CG9630
CG9620-RA	-0.424485	-233.543	550.18	0.933722	32.3778	FBgn0037567	CG9620	Gfr	Gfr
CG7483-RA	0.340655	66.997	196.671	1.04024	37.7261	FBgn0037573	CG7483	eIF4AIII	eIF4AIII
CG7415-RB	-0.025209	-2.4675	97.8819	0.996862	35.9809	FBgn0037580	CG7415	Dipeptidyl aminopeptidase III	DppIII
CG7331-RA	0.164667	53.138	322.699	1.02041	39.8365	FBgn0037582	CG7331
CG8039-RA	0.548007	56.0573	102.293	1.04313	35.9809	FBgn0037608	CG8039	mitochondrial ribosomal protein L19	mRpL19
CG8454-RA	-0.243047	-69.947	287.792	0.974424	35.9809	FBgn0037674	CG8454
CG9362-RA	-0.385738	-206.689	535.828	0.9538	32.3778	FBgn0037696	CG9362	-	CG9362
CG8165-RA	0.636878	121.4	190.618	1.05964	32.3778	FBgn0037703	CG8165	JmjC domain-containing histone demethylase 2	JHDM2
CG16788-RA	0.545268	384.316	704.821	1.10196	35.9809	FBgn0037707	CG16788	RNA-binding protein S1	RnpS1
CG8301-RA	-0.0273372	-10.463	382.739	0.99473	35.9809	FBgn0037717	CG8301	-	CG8301
CG8286-RA	0.689051	313.947	455.623	1.04967	32.3778	FBgn0037718	CG8286	P58IPK	P58IPK
CG12812-RA	-0.27204	-34.9005	128.292	0.967578	32.3778	FBgn0037781	CG12812	Fancl	Fancl
CG6303-RA	0.431535	140.986	326.708	1.03971	35.9809	FBgn0037808	CG6303	Bruce	Bruce
CG14685-RD	0.301839	81.2955	269.334	1.05518	37.7261	FBgn0037831	CG14685	Chromosome associated protein H2	Cap-H2
CG4565-PA	0.150128	39.155	260.81	1.0344	39.8365	FBgn0037841	CG4565	-	CG4565
CG6584-RB	-0.273805	-208.319	760.829	0.973309	32.3778	FBgn0037847	CG6584	SelR	SelR
CG6608-RB	-0.107175	-32.2345	300.766	0.985248	35.9809	FBgn0037852	CG6608	Thiamine pyrophosphate carrier protein 1	Tpc1
CG6782-RC	0.49452	181.443	366.908	1.14883	35.9809	FBgn0037912	CG6782	scheggia	sea
CG5344-RA	0.52365	144.629	276.193	1.0718	35.9809	FBgn0037917	CG5344	whacked	wkd
CG6962-RA	0.40789	185.222	454.099	1.01747	35.9809	FBgn0037958	CG6962	-	CG6962
CG10007-RA	0.475901	129.812	272.771	1.03306	35.9809	FBgn0037971	CG10007
CG12358-RA	-0.1971	-301.112	1527.71	0.989438	35.9809	FBgn0038100	CG12358	polyA-binding protein interacting protein 2	Paip2
CG7488-RA	-0.135568	-78.7943	581.214	0.974602	35.9809	FBgn0038106	CG7488	-	CG7488
CG12360-RA	0.336633	254.486	755.973	1.02955	37.7261	FBgn0038111	CG12360	-	CG12360
CG11670-RC	0.630332	172.88	274.269	1.0918	32.3778	FBgn0038114	CG11670	-	CG11670
CG3351-RA	0.492966	1028.76	2086.88	1.05551	35.9809	FBgn0038234	CG3351	mitochondrial ribosomal protein L11	mRpL11
CG3631-RD	0.609538	118.872	195.019	1.09962	32.3778	FBgn0038268	CG3631	-	CG3631
CG4931-RA	-0.00959712	-2.17	226.109	0.998737	35.9809	FBgn0038320	CG4931	specifically Rac1-associated protein 1	Sra-1
CG9590-RA	-0.43069	-85.716	199.02	0.958332	32.3778	FBgn0038360	CG9590	-	CG9590
CG5516-RA	0.333378	66.5858	199.73	1.02518	37.7261	FBgn0038389	CG5516	-	CG5516
CG12785-RA	0.696969	238.992	342.901	1.05305	32.3778	FBgn0038410	CG12785
CG10326-RA	0.253498	452.15	1783.64	1.01858	38.9361	FBgn0038453	CG10326	-	CG10326
CG4009-RA	0.343704	107.808	313.664	1.10322	37.7261	FBgn0038469	CG4009	-	CG4009
CG3962-RA	0.493806	391.106	792.025	1.06464	35.9809	FBgn0038475	CG3962	Keap1	Keap1
CG7706-RA	-0.215895	-87.8713	407.009	0.987487	35.9809	FBgn0038640	CG7706	-	CG7706
CG5451-RA	0.493456	244.048	494.569	1.03192	35.9809	FBgn0038666	CG5451	-	CG5451
CG4413-RA	-0.383657	-406.015	1058.28	0.972634	32.3778	FBgn0038767	CG4413	trade embargo	trem
CG5793-RA	0.270328	55.72	206.12	1.04149	38.9361	FBgn0038858	CG5793	-	CG5793
CG3308-RA	0.67551	276.166	408.826	1.04734	32.3778	FBgn0038877	CG3308	-	CG3308
CG12297-RA	0.51189	228.532	446.447	1.03796	35.9809	FBgn0038928	CG12297	BG4	BG4
CG5380-RA	0.173016	40.567	234.47	1.02189	39.8365	FBgn0038951	CG5380	-	CG5380
CG13849-RA	0.113076	58.8468	520.417	1.01188	39.8365	FBgn0038964	CG13849	Nop56	Nop56
CG6958-RA	-0.2585	-303.658	1174.69	0.981074	35.9809	FBgn0039004	CG6958	Nucleoporin 133	Nup133
CG6726-RA	-0.421239	-41.681	98.9486	0.966152	32.3778	FBgn0039049	CG6726	-	CG6726
CG6755-RA	-0.121753	-19.5105	160.247	0.992743	35.9809	FBgn0039066	CG6755	Elongin A	EloA
CG5854-RA	0.561262	417.461	743.79	1.05993	32.3778	FBgn0039130	CG5854	-	CG5854
CG6000-RB	0.606727	322.651	531.79	1.07069	32.3778	FBgn0039145	CG6000	-	CG6000
CG5510-RA	-0.027105	-10.5625	389.688	0.998403	35.9809	FBgn0039160	CG5510	-	CG5510
CG5728-RA	-0.407861	-75.2355	184.464	0.966779	32.3778	FBgn0039182	CG5728	-	CG5728
CG10238-RA	-0.237251	-38.9907	164.344	0.970249	35.9809	FBgn0039280	CG10238	Molybdopterin synthase 2	Mocs2
CG4685-RA	0.498528	434.891	872.35	1.08114	35.9809	FBgn0039349	CG4685	Succinic semialdehyde dehydrogenase	Ssadh
CG17383-RD	0.0987242	159.655	1617.19	1.00953	39.8365	FBgn0039350	CG17383	jing interacting gene regulatory 1	jigr1
CG5491-RA	0.172706	34.632	200.526	1.01444	39.8365	FBgn0039459	CG5491	-	CG5491
CG1523-RA	-0.183225	-114.43	624.534	0.968493	35.9809	FBgn0039601	CG1523	-	CG1523
CG1401-RA	0.609975	1531.06	2510.03	1.04321	32.3778	FBgn0039632	CG1401	Cullin-5	Cul-5
CG11873-RA	-0.254945	-41.584	163.11	0.961724	35.9809	FBgn0039633	CG11873	-	CG11873
CG11876-RA	0.0306544	7.42225	242.127	1.00335	39.8365	FBgn0039635	CG11876	-	CG11876
CG11881-RA	0.00670954	1.81525	270.548	1.0004	39.8365	FBgn0039638	CG11881	dim gamma-tubulin 6	dgt6
CG2304-RB	0.0600397	13.2345	220.429	1.00869	39.8365	FBgn0039668	CG2304	Trc8	Trc8
CG18041-RA	0.516043	115.329	223.488	1.09034	35.9809	FBgn0039710	CG18041	dim gamma-tubulin 1	dgt1
CG7816-RE	0.0478861	4.459	93.1169	1.0022	39.8365	FBgn0039714	CG7816	-	CG7816
CG7950-RA	0.239387	29.045	121.331	1.02833	38.9361	FBgn0039745	CG7950
CG2246-RD	-0.269949	-48.8192	180.846	0.945915	32.3778	FBgn0039790	CG2246	-	CG2246
CG11522-RA	0.112187	54.686	487.452	1.00423	39.8365	FBgn0039857	CG11522	Ribosomal protein L6	RpL6
CG1800-RA	0.597125	129.13	216.252	1.03128	32.3778	FBgn0039861	CG1800	partner of drosha	pasha
CG1815-RA	-0.132801	-132.299	996.226	0.989881	35.9809	FBgn0039863	CG1815	-	CG1815
CG2261-RB	0.191984	88.0222	458.488	1.02299	39.6075	FBgn0039867	CG2261	CstF-50	CstF-50
CG2126-RA	0.109968	32.7885	298.164	1.01384	39.8365	FBgn0039876	CG2126	-	CG2126
CG11059-RA	-0.249736	-34.4675	138.015	0.954529	35.9809	FBgn0039928	CG11059	calsyntenin-1	cals
CG17172-RA	0.410254	178.544	435.204	1.08839	35.9809	FBgn0039946	CG17172	(A+T)-stretch binding protein	ATbp
CG17883-RB	0.694596	384.13	553.027	1.09595	32.3778	FBgn0040005	CG17883	-	CG17883
CG17493-RA	0.133985	125.415	936.044	1.02886	39.8365	FBgn0040010	CG17493	-	CG17493
CG17437-RA	0.701988	1053.39	1500.58	1.1021	32.3778	FBgn0040066	CG17437	will die slowly	wds
CG11956-RA	0.597723	115.238	192.796	1.09424	32.3778	FBgn0040282	CG11956
CG11642-RB	0.409635	118.015	288.098	1.07738	35.9809	FBgn0040340	CG11642	TRAM	TRAM
CG9603-RA	0.229867	312.656	1360.16	1.0184	38.9361	FBgn0040529	CG9603	-	CG9603
CG13465-RA	0.466811	100.611	215.528	1.06537	35.9809	FBgn0040809	CG13465	-	CG13465
CG6451-RA	0.635936	49.2828	77.4964	1.06149	32.3778	FBgn0041161	CG6451	bluestreak	blue
CG18858-RA	0.362444	158.234	436.575	1.03654	37.7261	FBgn0042175	CG18858	-	CG18858
CG1898-RA	-0.42018	-27.306	64.9865	0.967428	32.3778	FBgn0042712	CG1898	HBS1	HBS1
CG1241-RA	0.504047	165.078	327.506	1.05429	35.9809	FBgn0044452	CG1241	Autophagy-specific gene 2	Atg2
CG8824-RC	-0.0682698	-37.8663	554.656	0.993659	35.9809	FBgn0045063	CG8824	fused lobes	fdl
CG16707-RA	-0.0211596	-16.9808	802.51	0.997239	35.9809	FBgn0045823	CG16707	visgun	vsg
CG11534-RA	-0.416382	-67.6822	162.549	0.944246	32.3778	FBgn0046296	CG11534	-	CG11534
CG30007-RB	0.482057	78.488	162.819	1.06242	35.9809	FBgn0050007	CG30007	-	CG30007
CG30295-RA	0.0519528	7.91875	152.422	1.00651	39.8365	FBgn0050295	CG30295	Ipk1	Ipk1
CG30342-RA	-0.329812	-79.2157	240.184	0.938931	32.3778	FBgn0050342	CG30342	pre-mRNA processing factor 38	Prp38
CG30422-PA	0.555781	152.671	274.696	1.10731	32.3778	FBgn0050422	CG30422
CG30481-RA	-0.32765	-378.322	1154.65	0.968413	32.3778	FBgn0050481	CG30481	mitochondrial ribosomal protein L53	mRpL53
CG30499-RA	0.621639	367.552	591.264	1.07987	32.3778	FBgn0050499	CG30499	-	CG30499
CG31110-PA	-0.387118	-28.8848	74.6149	0.980625	32.3778	FBgn0051110	CG31110
CG31120-RB	0.604931	168.84	279.107	1.07724	32.3778	FBgn0051120	CG31120	-	CG31120
CG31224-RA	-0.33955	-108.88	320.66	0.965708	32.3778	FBgn0051224	CG31224	-	CG31224
CG31262-RA	0.45782	90.0705	196.738	1.05471	35.9809	FBgn0051262	CG31262	-	CG31262
CG31363-RD	-0.358584	-944.866	2634.99	0.971318	32.3778	FBgn0051363	CG31363	Jupiter	Jupiter
CG31368-RA	0.56824	136.08	239.477	1.04615	32.3778	FBgn0051368	CG31368	-	CG31368
CG31388-RA	0.710882	74.993	105.493	1.06939	32.3778	FBgn0051388	CG31388	-	CG31388
CG31441-RA	0.26933	15.609	57.9549	1.01788	38.9361	FBgn0051441	CG31441	-	CG31441
CG31457-RB	-0.300606	-213.84	711.363	0.961605	32.3778	FBgn0051457	CG31457	-	CG31457
CG31472-RA	0.219948	21.6702	98.5246	1.03112	39.6075	FBgn0051472	CG31472	-	CG31472
CG31472-RB	0.261464	25.245	96.5524	1.03518	38.9361	FBgn0051472	CG31472	-	CG31472
CG31626-RB	0.362689	236.463	651.97	1.15973	37.7261	FBgn0051626	CG31626	-	CG31626
CG31674-RA	-0.00535927	-0.8305	154.965	0.999282	35.9809	FBgn0051674	CG31674	-	CG31674
CG31683-RA	0.026423	9.18725	347.698	1.00228	39.8365	FBgn0051683	CG31683	-	CG31683
CG31716-RA	0.0459254	17.809	387.781	1.00199	39.8365	FBgn0051716	CG31716	-	CG31716
CG32075-RA	0.267859	74.651	278.695	1.02698	38.9361	FBgn0052075	CG32075	-	CG32075
CG32109-RA	-0.0496259	-7.5675	152.491	0.995482	35.9809	FBgn0052109	CG32109	-	CG32109
CG32113-PA	-0.273724	-12.8972	47.1177	0.982922	32.3778	FBgn0052113	CG32113	-	CG32113
CG32133-RA	-0.365543	-70.9955	194.219	0.975113	32.3778	FBgn0052133	CG32133	-	ptip
CG32250-RA	-0.161688	-26.555	164.236	0.982311	35.9809	FBgn0052250	CG32250	-	CG32250
CG32306-RB	0.243114	381.17	1567.86	1.0579	38.9361	FBgn0052306	CG32306
CG32409-RA	0.72562	193.546	266.731	1.0898	32.3778	FBgn0052409	CG32409	-	CG32409
CG32418-RA	0.453598	309.443	682.197	1.0429	35.9809	FBgn0052418	CG32418	viriato	vito
CG32425-RC	0.33284	158.132	475.099	1.04725	37.7261	FBgn0052425	CG32425	-	CG32425
CG32479-RA	0.136816	146.485	1070.67	1.01948	39.8365	FBgn0052479	CG32479	-	CG32479
CG32486-RD	-0.19646	-161.579	822.451	0.956904	35.9809	FBgn0052486	CG32486	-	CG32486
CG32512-RA	-0.141062	-143.206	1015.2	0.975481	35.9809	FBgn0052512	CG32512	-	CG32512
CG32534-RA	0.274301	206.827	754.015	1.04748	38.9361	FBgn0052534	CG32534
CG32736-RA	-0.294303	-189.929	645.354	0.968002	32.3778	FBgn0052736	CG32736	-	CG32736
CG32745-PB	0.48467	109.802	226.549	1.12315	35.9809	FBgn0052745	CG32745	-	CR32745
CG32829-RA	-0.314982	-118.94	377.609	0.893929	32.3778	FBgn0052829	CG32829	-	CG32829
CG33170-RA	0.0607238	3.282	54.048	1.00313	39.8365	FBgn0053170	CG33170	-	CG33170
CG33180-RA	0.372786	112.811	302.615	1.03588	37.7261	FBgn0053180	CG33180	Ranbp16	Ranbp16
CG33214-RA	0.615855	482.357	783.231	1.07002	32.3778	FBgn0053214	CG33214	-	CG33214
CG33228-RA	0.191546	99.436	519.122	1.03798	39.6075	FBgn0053228	CG33228
CG33260-RB	0.309238	78.7232	254.572	1.08222	37.7261	FBgn0053260	CG33260	-	CG33260
CG33525-RC	-0.23631	-178.55	755.578	0.94206	35.9809	FBgn0053525	CG33525
DarkenerofapricotCG33553-PB,isoformB	0.669715	263.712	393.768	1.06614	32.3778	FBgn0053553	CG42320
CG33834-RA	0.201948	212.057	1050.06	1.02168	39.6075	FBgn0053834	CG33834	His1:CG33834	His1:CG33834
CG40042-RA	0.713133	1088.07	1525.76	1.06222	32.3778	FBgn0058042	CG40042	-	CG40042
CG40100-RA	-0.182403	-26.8278	147.079	0.986839	35.9809	FBgn0058100	CG40100	-	CR40100
CG40354-RB	-0.159136	-37.6097	236.338	0.964078	35.9809	FBgn0058354	CG40354	-	CR40354
CG33671-RA	-0.0728247	-20.8165	285.844	0.995153	35.9809	FBgn0061359	CG33671	-	CG33671
CG4241-RA	0.474237	451.485	952.024	1.05743	35.9809	FBgn0067783	CG4241	alternative testis transcripts open reading frame A	att-ORFA
CG1539-RE	0.0683665	43.3713	634.393	1.00768	39.8365	FBgn0082582	CG1539	tropomodulin	tmod
CG30023-RA	-0.0282734	-9.478	335.227	0.990748	35.9809	FBgn0082585	CG30023	sprite	sprt
CG13620-RA	-0.157639	-579.427	3675.66	0.987339	35.9809	FBgn0083077	CG13620	molting defective	mld
CG13845-RA	0.59164	237.333	401.144	1.12776	32.3778	FBgn0085405	CG13845	-	CG34376
CG34394-RD	-0.324282	-292.486	901.95	0.934081	32.3778	FBgn0085423	CG34394	-	CG34394
CG10473-RB	-0.276177	-93.9133	340.048	0.980146	32.3778	FBgn0086441	CG10473
CG4016-RB	0.481161	176.705	367.247	1.06003	35.9809	FBgn0086532	CG4016	Serine palmitoyltransferase subunit I	Spt-I
CG8055-RA	-0.151468	-35.1123	231.814	0.990953	35.9809	FBgn0086656	CG8055	shrub	shrb
CG7832-RA	0.0816197	19.4275	238.025	1.00675	39.8365	FBgn0086686	CG7832	lethal (3) L1231	l(3)L1231
CG15261-RA	0.42237	63.3967	150.098	1.05261	35.9809	FBgn0086691	CG15261	UK114	UK114
CG8241-RA	-0.392948	-270.114	687.405	0.964091	32.3778	FBgn0086895	CG8241	peanuts	pea
CG30426-RA	0.464311	211.617	455.766	1.06567	35.9809	FBgn0086908	CG30426	eggless	egg
CG7439-RB	-0.132008	-80.019	606.169	0.982315	35.9809	FBgn0087035	CG7439	Argonaute 2	AGO2
CG3733-RA	0.481244	221.279	459.805	1.06683	35.9809	FBgn0250786	CG3733	Chromodomain-helicase-DNA-binding protein 1	Chd1
CG4584-RA	0.0501438	11.0815	220.995	1.00461	39.8365	FBgn0250837	CG4584	Deoxyuridine triphosphatase	dUTPase
CG4904-RA	0.536827	516.242	961.655	1.05114	35.9809	FBgn0250843	CG4904	Proteasome 35kD subunit	Pros35
CG30149-RB	0.0582714	64.1072	1100.15	1.00477	39.8365	FBgn0250850	CG30149	rigor mortis	rig
CG42240-RA	0.565221	750.782	1328.3	1.07043	32.3778	FBgn0250869	CG42240	-	CG42240
CG2713-RA	-0.235746	-21.3292	90.4754	0.977865	35.9809	FBgn0250874	CG2713	tiny tim 50	ttm50
CG18140-RA	0.369019	111.987	303.47	1.07222	37.7261	FBgn0250907	CG18140	Chitinase 3	Cht3
CG42250-RD	0.0503318	15.1937	301.872	1.00683	39.8365	FBgn0259107	CG42250
CG2534-RB	0.511856	336.917	658.226	1.0485	35.9809	FBgn0259212	CG2534	canoe	cno
B. Transcripts that are stable between 3-to-5 and 5-to-7 hour time points
Gene ID	Score(d)	Numerator(r)	Denominator(s+s0)	Fold Change	q-value(%)	FBgn	CG Name	Name	Symbol
CG6741-RC	-0.386387	-43.7797	113.306	0.857073	53.516	FBgn0000008	CG6741	arc	a
CG12051-RA	0.593596	1833.08	3088.08	1.12692	37.6625	FBgn0000043	CG12051	Actin 42A	Act42A
CG3481-RE	0.342249	62.493	182.595	1.13698	48.1267	FBgn0000055	CG3481	Alcohol dehydrogenase	Adh
CG5124-RA	0.0880103	103.976	1181.41	1.04019	50.7841	FBgn0000057	CG5124	adipose	adp
CG7643-RA	0.389813	735.101	1885.78	1.07434	43.4909	FBgn0000063	CG7643	altered disjunction	ald
CG5730-RC	-0.607858	-148.374	244.092	0.901683	50.7841	FBgn0000083	CG5730	Annexin IX	AnnIX
CG3166-RB	-0.132194	-80.352	607.836	0.962297	54.8007	FBgn0000097	CG3166	anterior open	aop
CG7490-RA	0.0219249	41.142	1876.49	1.00197	50.7841	FBgn0000100	CG7490	Ribosomal protein LP0	RpLP0
CG18315-RA	0.446245	745.914	1671.54	1.06935	43.4909	FBgn0000109	CG18315	Adenine phosphoribosyltransferase	Aprt
CG32031-RA	0.268286	60.0607	223.868	1.03563	48.1267	FBgn0000116	CG32031	Arginine kinase	Argk
CG3068-RA	-0.303253	-276.988	913.388	0.965722	54.1047	FBgn0000147	CG3068	aurora	aur
CG2210-RA	-0.455923	-2081.19	4564.78	0.930481	52.3354	FBgn0000150	CG2210	abnormal wing discs	awd
CG3644-RA	0.773933	1833.76	2369.41	1.11462	37.6625	FBgn0000181	CG3644	bicaudal	bic
CG31037-RA	-0.472764	-390.423	825.832	0.934829	52.3354	FBgn0000247	CG31037	claret	ca
CG17520-RB	-0.643947	-1906.22	2960.22	0.877029	48.1267	FBgn0000258	CG17520	Casein kinase II alpha subunit	CkIIalpha
CG17520-RC	-0.00926246	-26.1528	2823.52	0.998368	54.8007	FBgn0000258	CG17520	Casein kinase II alpha subunit	CkIIalpha
CG17520-RA	0.0533473	289.256	5422.13	1.01339	50.7841	FBgn0000258	CG17520	Casein kinase II alpha subunit	CkIIalpha
CaseinkinaseIIsubunitCG15224-PE,isoformE	-0.410829	-959.93	2336.57	0.927492	52.3354	FBgn0000259	CG15224	Casein kinase II beta subunit	CkIIbeta
CG15224-RB	-0.18727	-103.693	553.707	0.962584	54.8007	FBgn0000259	CG15224	Casein kinase II beta subunit	CkIIbeta
CG15224-RG	0.114961	238.253	2072.47	1.01259	50.7841	FBgn0000259	CG15224	Casein kinase II beta subunit	CkIIbeta
cAMP-dependentproteinkinaseR1CG3263-PE,isoformE	-0.154548	-31.9163	206.514	0.947769	54.8007	FBgn0000275	CG42341
CG5813-RB	-0.130166	-194.108	1491.24	0.977137	54.8007	FBgn0000307	CG5813	chiffon	chif
CG5813-RA	0.174992	136.625	780.748	1.01753	50.7841	FBgn0000307	CG5813	chiffon	chif
CG9553-RB	-0.669055	-1279.78	1912.81	0.892746	48.1267	FBgn0000308	CG9553	chickadee	chic
CG9553-RD	0.58325	211.063	361.873	1.05563	37.6625	FBgn0000308	CG9553	chickadee	chic
CG7595-RA	-0.199931	-40.6502	203.321	0.946796	54.8007	FBgn0000317	CG7595	crinkled	ck
CG8669-RA	0.346687	661.407	1907.79	1.02966	48.1267	FBgn0000370	CG8669	cryptocephal	crc
CG8669-RB	0.767958	1139.02	1483.17	1.13422	37.6625	FBgn0000370	CG8669	cryptocephal	crc
CG11181-RB	0.415955	2457.12	5907.18	1.19932	43.4909	FBgn0000392	CG11181	cup	cup
CG17903-RA	0.55907	753.765	1348.25	1.06904	43.4909	FBgn0000409	CG17903	Cytochrome c proximal	Cyt-c-p
CG9695-RA	0.421294	602.428	1429.94	1.16184	43.4909	FBgn0000414	CG9695	Disabled	Dab
CG9285-RA	-0.692177	-87.436	126.32	0.84407	48.1267	FBgn0000454	CG9285	Dipeptidase B	Dip-B
CG10798-RA	-0.528592	-255.457	483.277	0.91847	50.7841	FBgn0000472	CG10798
CG18361-RA	0.51775	614.103	1186.1	1.1937	43.4909	FBgn0000499	CG18361	dishevelled	dsh
CG32346-RC	0.66859	882.814	1320.41	1.11706	37.6625	FBgn0000541	CG32346	Enhancer of bithorax	E(bx)
CG8280-RA	-0.340993	-317.32	930.574	0.993228	53.516	FBgn0000556	CG8280	Elongation factor 1alpha48D	Ef1alpha48D
egalitarianCG4051-PA	0.441767	27.576	62.4221	1.06554	43.4909	FBgn0000562	CG4051	egalitarian	egl
CG17654-RB	0.0108222	3.8185	352.841	1.0038	50.7841	FBgn0000579	CG17654	Enolase	Eno
CG8933-RA	-0.616557	-395.301	641.142	0.916146	50.7841	FBgn0000611	CG8933	extradenticle	exd
CG6502-RA	0.705612	407.191	577.075	1.18535	37.6625	FBgn0000629	CG6502	Enhancer of zeste	E(z)
CG6588-RA	0.0569165	73.2117	1286.3	1.00737	50.7841	FBgn0000634	CG6588
CG6315-RA	-0.694453	-690.081	993.704	0.923081	48.1267	FBgn0000662	CG6315	female lethal d	fl(2)d
CG1484-RA	0.58207	149.014	256.008	1.1875	37.6625	FBgn0000709	CG1484	flightless I	fliI
CG11420-RA	-0.373579	-519.282	1390.02	0.872689	53.516	FBgn0000826	CG11420	pan gu	png
CG8171-RA	0.0546002	102.358	1874.68	1.00511	50.7841	FBgn0000996	CG8171	double parked	dup
CG5272-RA	0.111023	367.47	3309.85	1.04375	50.7841	FBgn0001120	CG5272	giant nuclei	gnu
CG9042-RA	0.203588	67.8438	333.241	1.06843	50.7841	FBgn0001128	CG9042	Glycerol 3 phosphate dehydrogenase	Gpdh
CG17610-RA	0.399857	195.945	490.036	1.19656	43.4909	FBgn0001137	CG17610	gurken	grk
CG8019-RA	-0.0669874	-84.319	1258.73	0.980112	54.8007	FBgn0001179	CG8019	haywire	hay
CG9983-RA	-0.5663	-1861.07	3286.37	0.944188	50.7841	FBgn0001215	CG9983	Heterogeneous nuclear ribonucleoprotein at 98DE	Hrb98DE
CG9983-RD	0.305854	785.811	2569.23	1.02132	48.1267	FBgn0001215	CG9983	Heterogeneous nuclear ribonucleoprotein at 98DE	Hrb98DE
CG9983-RB	0.746843	1139.49	1525.75	1.11497	37.6625	FBgn0001215	CG9983	Heterogeneous nuclear ribonucleoprotein at 98DE	Hrb98DE
CG8542-RA	0.738907	712.618	964.421	1.16215	37.6625	FBgn0001220	CG8542	Heat shock protein cognate 5	Hsc70-5
CG4463-RA	0.224943	1242.43	5523.31	1.0374	48.1267	FBgn0001224	CG4463	Heat shock protein 23	Hsp23
CG4466-RA	0.206218	1199.96	5818.92	1.03095	50.7841	FBgn0001226	CG4466	Heat shock protein 27	Hsp27
CG7933-RC	-1.07071	-1562.94	1459.72	0.875873	37.6625	FBgn0001280	CG7933	janus A	janA
CG7210-RA	-0.315817	-130.619	413.59	0.96652	54.1047	FBgn0001301	CG7210	kelch	kel
CG1639-RA	-0.306383	-179.41	585.573	0.958032	54.1047	FBgn0001491	CG1639	lethal (1) 10Bb	l(1)10Bb
CG1725-RL	-0.978935	-1977.5	2020.05	0.837282	37.6625	FBgn0001624	CG1725	discs large 1	dlg1
CG9078-RA	-0.159091	-167.425	1052.39	0.981025	54.8007	FBgn0001941	CG9078	infertile crescent	ifc
CG3647-RB	-1.01779	-548.011	538.433	0.870355	37.6625	FBgn0001978	CG3647	shuttle craft	stc
CG4152-RA	-0.737622	-136.754	185.399	0.930756	48.1267	FBgn0001986	CG4152	lethal (2) 35Df	l(2)35Df
CG5818-RA	0.489621	364.392	744.232	1.05849	43.4909	FBgn0001995	CG5818	mitochondrial ribosomal protein L4	mRpL4
CG4097-RA	0.357627	975.641	2728.1	1.06306	43.4909	FBgn0002284	CG4097	Proteasome 26kD subunit	Pros26
CG6944-RA	-0.331591	-1099.8	3316.73	0.914497	53.516	FBgn0002525	CG6944	Lamin	Lam
CG18028-RA	-0.20603	-192.729	935.44	0.974695	54.8007	FBgn0002566	CG18028	light	lt
CG1705-RA	-0.471175	-121.631	258.144	0.857868	52.3354	FBgn0002723	CG1705	Methoprene-tolerant	Met
CG8337-RA	0.116959	878.659	7512.55	1.05164	50.7841	FBgn0002732	CG8337	E(spl) region transcript malpha	malpha
CG9401-RA	-0.615247	-910.199	1479.4	0.906157	50.7841	FBgn0002736	CG9401	mago nashi	mago
minibrainCG7826-PC,isoformC	-0.607095	-201.194	331.404	0.908334	50.7841	FBgn0002777	CG42273
minidiscsCG3297-PC,isoformC	-0.0514847	-13.9708	271.357	0.985596	54.8007	FBgn0002778	CG3297	minidiscs	mnd
CG32491-RT	-0.436365	-587.541	1346.45	0.964965	52.3354	FBgn0002781	CG32491	modifier of mdg4	mod(mdg4)
CG32491-RS	0.32634	509.626	1561.64	1.02354	48.1267	FBgn0002781	CG32491	modifier of mdg4	mod(mdg4)
CG32491-RD	0.303173	894.076	2949.06	1.07932	48.1267	FBgn0002781	CG32491	modifier of mdg4	mod(mdg4)
CG32491-RA	0.87854	172.144	195.943	1.09662	37.6625	FBgn0002781	CG32491	modifier of mdg4	mod(mdg4)
CG32491-RV	0.607001	362.663	597.467	1.12063	37.6625	FBgn0002781	CG32491	modifier of mdg4	mod(mdg4)
CG17924-RA	-0.704762	-918.35	1303.06	0.94217	48.1267	FBgn0002863	CG17924	Accessory gland-specific peptide 95EF	Acp95EF
CG7972-RA	-0.374892	-183.04	488.247	0.875597	53.516	FBgn0002899	CG7972	mutagen-sensitive 301	mus301
CG7831-RA	-0.950221	-714.933	752.387	0.943051	43.4909	FBgn0002924	CG7831	non-claret disjunctional	ncd
CG3479-RA	0.381787	53.7082	140.676	1.13493	43.4909	FBgn0003016	CG3479	outspread	osp
CG5581-RA	0.923414	642.177	695.438	1.18924	37.6625	FBgn0003022	CG5581	Otefin	Ote
CG8251-RA	0.370849	152.377	410.886	1.06077	43.4909	FBgn0003074	CG8251	Phosphoglucose isomerase	Pgi
CG2845-RA	-0.918103	-1103.15	1201.55	0.902115	43.4909	FBgn0003079	CG2845	pole hole	phl
CG5052-RA	-0.606704	-1062.28	1750.9	0.921878	50.7841	FBgn0003087	CG5052	pimples	pim
CG9181-RA	-0.803997	-1527.75	1900.19	0.914133	43.4909	FBgn0003138	CG9181	Protein tyrosine phosphatase 61F	Ptp61F
CG9327-RA	0.722396	695.365	962.582	1.17901	37.6625	FBgn0003150	CG9327
CG12559-RC	0.173183	311.939	1801.21	1.03458	50.7841	FBgn0003256	CG12559	rolled	rl
CG6097-RA	-0.689694	-134.971	195.698	0.903219	48.1267	FBgn0003292	CG6097	rotated abdomen	rt
CG1891-RA	0.318708	195.211	612.507	1.02573	48.1267	FBgn0003317	CG1891	saxophone	sax
CG9495-RA	-0.116365	-32.1743	276.494	0.985265	54.8007	FBgn0003334	CG9495	Sex comb on midleg	Scm
CG2621-RB	-0.0769216	-30.251	393.271	0.990933	54.8007	FBgn0003371	CG2621	shaggy	sgg
CG2621-RA	0.0882652	168.558	1909.67	1.01985	50.7841	FBgn0003371	CG2621	shaggy	sgg
CG3722-RA	-0.748672	-400.29	534.667	0.834164	48.1267	FBgn0003391	CG3722	shotgun	shg
CG1641-RA	0.697439	89.626	128.507	1.14786	37.6625	FBgn0003411	CG1641	sisterless A	sisA
CG4528-RA	0.235999	303.688	1286.82	1.01156	48.1267	FBgn0003449	CG4528	sans fille	snf
CG3836-RA	-0.412488	-25.0675	60.7715	0.98421	52.3354	FBgn0003459	CG3836	stonewall	stwl
CG3158-RA	-0.377916	-283.016	748.886	0.851517	53.516	FBgn0003483	CG3158	spindle E	spn-E
CG5753-RA	-0.105802	-128.437	1213.93	0.977721	54.8007	FBgn0003520	CG5753	staufen	stau
CG8599-RA	-0.479662	-767.739	1600.58	0.909801	52.3354	FBgn0003598	CG8599	Suppressor of variegation 3-7	Su(var)3-7
CG8409-RA	-0.578113	-3359.12	5810.49	0.89581	50.7841	FBgn0003607	CG8409	Suppressor of variegation 205	Su(var)205
CG3019-RA	-0.968087	-192.536	198.883	0.845034	37.6625	FBgn0003638	CG3019	suppressor of white-apricot	su(w[a])
CG4898-RA	-0.778509	-827.803	1063.32	0.910446	48.1267	FBgn0003721	CG4898	Tropomyosin 1	Tm1
CG4898-RB	0.0532671	5.00625	93.984	1.00897	50.7841	FBgn0003721	CG4898	Tropomyosin 1	Tm1
CG9209-RB	0.68417	554.392	810.314	1.13831	37.6625	FBgn0003969	CG9209	vacuolar peduncle	vap
CG3506-RA	-0.729756	-714.389	978.942	0.867199	48.1267	FBgn0003970	CG3506
CG10498-RA	-0.625751	-1230.13	1965.85	0.926068	50.7841	FBgn0004107	CG10498	cdc2c	cdc2c
CG30498-RA	-0.403022	-148.113	367.508	0.976075	52.3354	FBgn0004132	CG30498	boca	boca
CG4211-RB	0.568849	320.425	563.287	1.08509	43.4909	FBgn0004227	CG4211	no on or off transient A	nonA
CG7004-RB	-0.276322	-401.236	1452.06	0.944904	54.1047	FBgn0004373	CG7004	four wheel drive	fwd
CG9191-RA	0.614288	100.968	164.365	1.03453	37.6625	FBgn0004378	CG9191	Kinesin-like protein at 61F	Klp61F
CG6721-RB	-0.440509	-237.651	539.491	0.873761	52.3354	FBgn0004390	CG6721	GTPase-activating protein 1	Gap1
CG6721-RA	-0.0322962	-76.082	2355.76	0.995343	54.8007	FBgn0004390	CG6721	GTPase-activating protein 1	Gap1
CG4620-RB	0.235202	79.19	336.69	1.0526	48.1267	FBgn0004395	CG4620	unkempt	unk
CG2368-RB	-0.778192	-1397.17	1795.41	0.851068	48.1267	FBgn0004399	CG2368
CG1524-RB	-0.981953	-3364.53	3426.36	0.931014	37.6625	FBgn0004403	CG1524	Ribosomal protein S14a	RpS14a
CG1524-RA	-0.391874	-1113.66	2841.88	0.969201	53.516	FBgn0004403	CG1524	Ribosomal protein S14a	RpS14a
CG4916-RA	-0.0572147	-355.987	6221.95	0.988861	54.8007	FBgn0004419	CG4916	maternal expression at 31B	me31B
CG6338-RA	-1.00727	-1047.81	1040.25	0.86755	37.6625	FBgn0004510	CG6338	Ets at 97D	Ets97D
CG3725-RG	0.557719	1019.31	1827.63	1.08341	43.4909	FBgn0004551	CG3725
CG4114-RA	-0.619542	-589.569	951.621	0.87097	50.7841	FBgn0004583	CG4114	expanded	ex
CG10851-RF	-0.155078	-337.666	2177.39	0.949035	54.8007	FBgn0004587	CG10851	B52	B52
CG7281-RA	0.409135	353.5	864.018	1.03259	43.4909	FBgn0004597	CG7281	Cyclin C	CycC
CG6033-RE	0.805137	1156.26	1436.1	1.16179	37.6625	FBgn0004638	CG6033	downstream of receptor kinase	drk
CG3936-RA	0.437766	419.268	957.745	1.15695	43.4909	FBgn0004647	CG3936	Notch	N
CG4122-RE	0.573643	173.466	302.395	1.14091	43.4909	FBgn0004648	CG4122	silver	svr
CG2252-RB	0.216044	98.1737	454.415	1.0615	48.1267	FBgn0004656	CG2252	female sterile (1) homeotic	fs(1)h
CG3201-RA	-0.215427	-216.784	1006.3	0.960978	54.8007	FBgn0004687	CG3201	Myosin light chain cytoplasmic	Mlc-c
CG31991-RA	-0.302997	-80.289	264.983	0.945442	54.1047	FBgn0004797	CG31991	midway	mdy
CG10528-RB	0.693285	310.578	447.98	1.10233	37.6625	FBgn0004811	CG10528	female sterile (2) ltoPP43	fs(2)ltoPP43
CG8989-RA	-0.919811	-1710.94	1860.1	0.86816	43.4909	FBgn0004828	CG8989	Histone H3.3B	His3.3B
CG17998-RA	-0.780198	-698.756	895.613	0.874712	48.1267	FBgn0004834	CG17998
CG6122-RA	-0.41528	-1124.59	2708.03	0.857249	52.3354	FBgn0004872	CG6122	piwi	piwi
CG9325-RA	-0.0770303	-24.318	315.694	0.97988	54.8007	FBgn0004873	CG9325	hu li tai shao	hts
CG10847-RB	-0.699757	-1915.09	2736.8	0.869785	48.1267	FBgn0004875	CG10847	encore	enc
CG6354-RI	-0.0403263	-50.9877	1264.38	0.995115	54.8007	FBgn0004903	CG6354	Ribonuclear protein at 97D	Rb97D
CG6146-RB	0.37161	630.534	1696.76	1.044	43.4909	FBgn0004924	CG6146	Topoisomerase 1	Top1
CG5395-RA	0.783596	343.694	438.611	1.10294	37.6625	FBgn0005322	CG5395	no mitochondrial derivative	nmd
CG32156-RC	-0.609857	-119.249	195.536	0.859946	50.7841	FBgn0005536	CG32156	Myosin binding subunit	Mbs
CG10385-RA	0.525316	205.455	391.107	1.07704	43.4909	FBgn0005617	CG10385	male-specific lethal 1	msl-1
CG12052-RI	-1.00584	-119.898	119.202	0.887145	37.6625	FBgn0005630	CG12052	longitudinals lacking	lola
CG12052-RN	-0.502572	-53.813	107.075	0.95565	52.3354	FBgn0005630	CG12052	longitudinals lacking	lola
CG13521-RA	-0.476997	-1039.41	2179.07	0.916811	52.3354	FBgn0005631	CG13521	roundabout	robo
CG4088-RA	-0.294033	-78.3155	266.349	0.961009	54.1047	FBgn0005654	CG4088	latheo	lat
CG5394-RA	-0.871608	-761.65	873.844	0.874293	43.4909	FBgn0005674	CG5394	Glutamyl-prolyl-tRNA synthetase	Aats-glupro
CG17566-RA	-0.200962	-201.73	1003.82	0.908157	54.8007	FBgn0010097	CG17566	gamma-Tubulin at 37C	gammaTub37C
CG8905-RA	-0.952096	-1113.98	1170.03	0.879395	37.6625	FBgn0010213	CG8905	Superoxide dismutase 2 (Mn)	Sod2
CG17947-RA	0.711115	552.407	776.817	1.10647	37.6625	FBgn0010215	CG17947	alpha Catenin	alpha-Cat
CG5433-RA	0.761085	631.949	830.326	1.18912	37.6625	FBgn0010235	CG5433	Kinesin light chain	Klc
CG17136-RA	-0.635499	-782.755	1231.72	0.928837	50.7841	FBgn0010252	CG17136
CG17136-RC	-0.13488	-125.362	929.434	0.990423	54.8007	FBgn0010252	CG17136
CG13389-RA	-0.0151093	-59.6947	3950.87	0.998891	54.8007	FBgn0010265	CG13389	Ribosomal protein S13	RpS13
CG5444-RC	-0.0315668	-29.4545	933.085	0.993342	54.8007	FBgn0010280	CG5444	TBP-associated factor 4	Taf4
CG10281-RA	-1.09569	-1225.77	1118.72	0.913381	37.6625	FBgn0010282	CG10281	Transcription factor IIFalpha	TfIIFalpha
CG4265-RA	-0.68355	-4346.97	6359.41	0.840271	48.1267	FBgn0010288	CG4265	Ubiquitin carboxy-terminal hydrolase	Uch
CG10719-RA	0.496826	1676.49	3374.41	1.13084	43.4909	FBgn0010300	CG10719	brain tumor	brat
CG10308-RA	-0.409866	-547.248	1335.19	0.83883	52.3354	FBgn0010317	CG10308	Cyclin J	CycJ
CG8340-RA	0.215947	311.863	1444.17	1.01979	48.1267	FBgn0010339	CG8340	upstream of RpIII128	128up
CG12530-RA	0.528284	301.767	571.221	1.11505	43.4909	FBgn0010341	CG12530	Cdc42	Cdc42
CG17603-RC	0.795516	180.287	226.629	1.0654	37.6625	FBgn0010355	CG17603	TBP-associated factor 1	Taf1
CG12532-RA	-0.817961	-546.794	668.484	0.864924	43.4909	FBgn0010380	CG12532	Beta Adaptin	Bap
CG4464-RB	-0.675357	-3396.27	5028.85	0.91282	48.1267	FBgn0010412	CG4464	Ribosomal protein S19a	RpS19a
CG4464-RA	0.54158	1874.97	3462.05	1.08347	43.4909	FBgn0010412	CG4464	Ribosomal protein S19a	RpS19a
CG32211-RA	0.949039	1861.66	1961.63	1.10241	37.6625	FBgn0010417	CG32211	TBP-associated factor 6	Taf6
CG5370-RA	0.197784	532.463	2692.14	1.05368	50.7841	FBgn0010501	CG5370	Death caspase-1	Dcp-1
CG8996-RA	0.75712	751.944	993.163	1.12864	37.6625	FBgn0010516	CG8996	walrus	wal
CG17753-RA	-0.129694	-119.043	917.878	0.950169	54.8007	FBgn0010531	CG17753	CCS	CCS
CG11140-RH	0.0857561	17.8102	207.685	1.01134	50.7841	FBgn0010548	CG11140	Aldehyde dehydrogenase type III	Aldh-III
CG8886-RB	0.201316	199.732	992.132	1.03097	50.7841	FBgn0010607	CG8886	lethal (2) 05714	l(2)05714
CG9893-RA	-0.517977	-68.776	132.778	0.949731	50.7841	FBgn0010622	CG9893	lethal (2) 06496	l(2)06496
CG7085-RA	-1.05568	-999.98	947.237	0.88664	37.6625	FBgn0010704	CG7085	lethal (2) s5379	l(2)s5379
CG6302-RA	-0.777817	-4351.36	5594.32	0.894301	48.1267	FBgn0010741	CG6302	lethal (3) 01239	l(3)01239
CG4659-RA	-0.483831	-107.048	221.251	0.893377	52.3354	FBgn0010747	CG4659	Signal recognition particle protein 54k	Srp54k
CG32067-RB	-0.25016	-180.578	721.852	0.949008	54.6261	FBgn0010762	CG32067	simjang	simj
CG2708-RA	0.0411459	48.0245	1167.17	1.01497	50.7841	FBgn0010812	CG2708	-	unc-45
CG7129-RA	-1.11372	-224.595	201.661	0.865925	37.6625	FBgn0010877	CG7129	lethal (3) 05822	l(3)05822
CG16757-RA	0.534862	480.223	897.845	1.18186	43.4909	FBgn0010905	CG16757	Spinophilin	Spn
CG10061-RA	0.82753	609.769	736.854	1.10192	37.6625	FBgn0011020	CG10061	Sas-4	Sas-4
CG12086-RA	-0.852928	-1063.93	1247.38	0.887998	43.4909	FBgn0011204	CG12086	cueball	cue
CG5725-RE	-0.278843	-70.2827	252.051	0.941531	54.1047	FBgn0011205	CG5725	fumble	fbl
CG3959-RA	-0.0546749	-44.1243	807.029	0.989873	54.8007	FBgn0011207	CG3959	pelota	pelo
CG3766-RA	-0.435249	-96.0727	220.73	0.8872	52.3354	FBgn0011232	CG3766	scattered	scat
CG10536-RA	-0.470013	-452.159	962.014	0.915855	52.3354	FBgn0011241	CG10536	crossbronx	cbx
CG10536-RB	0.154639	35.4468	229.222	1.02312	50.7841	FBgn0011241	CG10536	crossbronx	cbx
CG11276-RA	-0.779824	-2293.73	2941.34	0.958779	48.1267	FBgn0011284	CG11276	Ribosomal protein S4	RpS4
CG17596-RA	-0.742106	-214.187	288.62	0.863409	48.1267	FBgn0011285	CG17596
CG8224-RB	-0.702447	-348.821	496.579	0.856853	48.1267	FBgn0011300	CG8224	baboon	babo
CG7748-RA	0.260004	323.358	1243.67	1.05584	48.1267	FBgn0011336	CG7748	Oligosaccharyl transferase 3	OstStt3
CG13761-RB	0.198726	38.31	192.778	1.0519	50.7841	FBgn0011566	CG13761	Buzidau	Bzd
CG17158-RA	-0.10996	-165.937	1509.06	0.978835	54.8007	FBgn0011570	CG17158	capping protein beta	cpb
CG17161-RB	-0.65264	-1171.49	1795.01	0.894165	48.1267	FBgn0011598	CG17161
CG8625-RA	-0.0683897	-222.494	3253.33	0.991546	54.8007	FBgn0011604	CG8625	Imitation SWI	Iswi
CG1775-RA	-0.979662	-201.061	205.236	0.873349	37.6625	FBgn0011655	CG1775	Medea	Med
CG5099-RB	0.389915	92.9917	238.492	1.1758	43.4909	FBgn0011666	CG5099	musashi	msi
CG3671-RA	-0.131948	-119.061	902.331	0.963766	54.8007	FBgn0011672	CG3671	Malvolio	Mvl
CG5371-RA	0.389381	460.366	1182.3	1.06109	43.4909	FBgn0011703	CG5371	Ribonucleoside diphosphate reductase large subunit	RnrL
CG31137-RF	-0.851078	-543.495	638.596	0.853655	43.4909	FBgn0011725	CG31137	twin	twin
CG31137-RA	-1.07333	-1065.49	992.694	0.869312	37.6625	FBgn0011725	CG31137	twin	twin
CG11678-RA	0.931147	1779.04	1910.59	1.13821	37.6625	FBgn0011741	CG11678	Actin-related protein 13E	Actr13E
CG7558-RA	-0.0929788	-125.619	1351.05	0.988433	54.8007	FBgn0011744	CG7558
CG1830-RA	-0.220996	-52.306	236.683	0.972827	54.8007	FBgn0011754	CG1830	Phosphorylase kinase gamma	PhKgamma
CG1830-RB	0.495737	73.4343	148.131	1.0793	43.4909	FBgn0011754	CG1830	Phosphorylase kinase gamma	PhKgamma
CG4205-RA	0.391047	317.536	812.014	1.16312	43.4909	FBgn0011769	CG4205	Ferredoxin	Fdxh
CG5247-RA	0.143347	91.747	640.035	1.03239	50.7841	FBgn0011774	CG5247	Inverted repeat-binding protein	Irbp
CG5012-RA	-0.807584	-3090.84	3827.28	0.85176	43.4909	FBgn0011787	CG5012	mitochondrial ribosomal protein L12	mRpL12
CG7892-RA	-0.217777	-115.397	529.885	0.950332	54.8007	FBgn0011817	CG7892	nemo	nmo
CG9884-RA	-0.711857	-324.032	455.192	0.874394	48.1267	FBgn0011818	CG9884	out at first	oaf
CG33261-RE	-0.0473374	-521.107	11008.4	0.986477	54.8007	FBgn0013263	CG33261	Trithorax-like	Trl
CG33261-RF	0.0703416	684.34	9728.81	1.02252	50.7841	FBgn0013263	CG33261	Trithorax-like	Trl
CG7641-RA	-0.844496	-555.068	657.278	0.845244	43.4909	FBgn0013303	CG7641	Neurocalcin	Nca
CG5163-RA	-0.739012	-351.75	475.973	0.969903	48.1267	FBgn0013347	CG5163	Transcription-factor-IIA-S	TfIIA-S
CG8103-RA	-0.316701	-382.525	1207.84	0.971454	54.1047	FBgn0013591	CG8103
CG8103-RB	0.04732	80.0525	1691.73	1.00989	50.7841	FBgn0013591	CG8103
CG34074-RA	-0.857793	-2131.48	2484.84	0.905831	43.4909	FBgn0013676	CG34074	mitochondrial Cytochrome c oxidase subunit III	mt:CoIII
CG9556-RB	-0.95274	-512.858	538.298	0.834097	37.6625	FBgn0013746	CG9556	alien	alien
CG11027-RA	0.100288	173.277	1727.79	1.03256	50.7841	FBgn0013749	CG11027	ADP ribosylation factor 102F	Arf102F
CG18402-RA	-0.224439	-97.6857	435.244	0.949549	54.8007	FBgn0013984	CG18402	Insulin-like receptor	InR
CG3086-RB	0.149202	254.801	1707.76	1.0201	50.7841	FBgn0013987	CG3086	MAP kinase activated protein-kinase-2	MAPk-Ak2
CG6827-RA	0.49298	1198.09	2430.3	1.10507	43.4909	FBgn0013997	CG6827	Neurexin IV	Nrx-IV
CG10295-RC	0.613529	536.772	874.893	1.11188	37.6625	FBgn0014001	CG10295	PAK-kinase	Pak
CG6988-RA	0.698365	418.72	599.572	1.07267	37.6625	FBgn0014002	CG6988	Protein disulfide isomerase	Pdi
CG3664-RB	-0.70179	-693.258	987.843	0.886253	48.1267	FBgn0014010	CG3664	Rab-protein 5	Rab5
CG11992-RA	-1.04429	-359.87	344.606	0.837945	37.6625	FBgn0014018	CG11992	Relish	Rel
CG3314-RD	-0.0660959	-30.4262	460.335	0.99493	54.8007	FBgn0014026	CG3314	Ribosomal protein L7A	RpL7A
CG3283-RA	-0.587392	-319.229	543.469	0.875704	50.7841	FBgn0014028	CG3283	Succinate dehydrogenase B	SdhB
CG6850-RA	0.64184	391.065	609.288	1.13711	37.6625	FBgn0014075	CG6850	UDP-glucose-glycoprotein glucosyltransferase	Ugt
CG4278-RA	-0.0771321	-79.2802	1027.85	0.98481	54.8007	FBgn0014092	CG4278	-	CG4278
CG7269-RC	0.684439	846.443	1236.7	1.15333	37.6625	FBgn0014189	CG7269	Helicase at 25E	Hel25E
CG10390-RA	0.880199	359.532	408.467	1.16593	37.6625	FBgn0014342	CG10390	meiosis I arrest	mia
CG7437-RC	-0.0712766	-141.422	1984.13	0.975492	54.8007	FBgn0014362	CG7437
CG9032-RB	0.504093	1051.45	2085.82	1.16925	43.4909	FBgn0014391	CG9032	stunted	sun
CG5825-RA	0.543785	982.139	1806.12	1.16455	43.4909	FBgn0014857	CG5825	Histone H3.3A	His3.3A
CG8912-RB	-0.141849	-146.307	1031.43	0.960959	54.8007	FBgn0014870	CG8912	P-element somatic inhibitor	Psi
CG2846-RA	-0.523221	-103.597	197.999	0.92347	50.7841	FBgn0014930	CG2846	-	CG2846
grappa	0.502164	124.317	247.562	1.15713	43.4909	FBgn0014963	CG42803
CG8977-RA	0.0345761	32.881	950.973	1.00343	50.7841	FBgn0015019	CG8977	Cctgamma	Cctgamma
CG10755-RA	0.582668	416.388	714.623	1.18175	37.6625	FBgn0015036	CG10755	Cytochrome P450-4ae1	Cyp4ae1
CG9054-RA	0.806789	469.224	581.595	1.14751	37.6625	FBgn0015075	CG9054	Dead-box-1	Ddx1
CG4035-RB	0.10041	236.206	2352.42	1.0255	50.7841	FBgn0015218	CG4035	Eukaryotic initiation factor 4E	eIF-4E
CG4035-RD	0.689036	3317.77	4815.08	1.18503	37.6625	FBgn0015218	CG4035	Eukaryotic initiation factor 4E	eIF-4E
CG2216-RA	0.593755	651.735	1097.65	1.12013	37.6625	FBgn0015222	CG2216	Ferritin 1 heavy chain homologue	Fer1HCH
CG8522-RA	0.235018	31.7767	135.21	1.06663	48.1267	FBgn0015234	CG8522
CG7199-RB	-0.107767	-40.9275	379.778	0.986477	54.8007	FBgn0015239	CG7199	Hormone-receptor-like in 78	Hr78
CG7199-RA	0.3356	631.855	1882.76	1.11981	48.1267	FBgn0015239	CG7199	Hormone-receptor-like in 78	Hr78
CG8318-RC	0.890813	416.408	467.448	1.17758	37.6625	FBgn0015269	CG8318	Neurofibromin 1	Nf1
CG3041-RA	0.221167	64.2945	290.706	1.06848	48.1267	FBgn0015270	CG3041	Origin recognition complex subunit 2	Orc2
CG11621-RA	0.730755	124.577	170.477	1.12476	37.6625	FBgn0015278	CG11621	Phosphotidylinositol 3 kinase 68D	Pi3K68D
CG5289-RA	-0.241733	-136.261	563.683	0.983167	54.8007	FBgn0015282	CG5289	Proteasome 26S subunit subunit 4 ATPase	Pros26.4
CG2849-RB	0.124137	82.3195	663.136	1.0154	50.7841	FBgn0015286	CG2849	Ras-related protein	Rala
CG14999-RA	0.438137	1160.07	2647.73	1.07905	43.4909	FBgn0015287	CG14999
CG7434-RA	0.418684	407.399	973.045	1.08959	43.4909	FBgn0015288	CG7434	Ribosomal protein L22	RpL22
CG18247-RA	-0.858777	-112.317	130.787	0.87846	43.4909	FBgn0015295	CG18247	SH2 ankyrin repeat kinase	shark
CG17051-RA	0.0674028	12.9612	192.295	1.00949	50.7841	FBgn0015379	CG17051	dodo	dod
CG11397-RA	-0.849033	-1419.62	1672.04	0.938949	43.4909	FBgn0015391	CG11397	gluon	glu
CG8014-RA	-0.214455	-87.4343	407.705	0.965454	54.8007	FBgn0015477	CG8014	Receptor mediated endocytosis 8	Rme-8
CG1877-RC	0.583982	3816.84	6535.89	1.14959	37.6625	FBgn0015509	CG1877	lin-19-like	lin19
CG10328-RA	-0.912799	-2347.26	2571.5	0.880031	43.4909	FBgn0015520	CG10328	nonA-like	nonA-l
CG7951-RA	-0.0784289	-55.0267	701.613	0.980623	54.8007	FBgn0015542	CG7951	similar	sima
CG13570-RA	0.179662	337.643	1879.33	1.02964	50.7841	FBgn0015544	CG13570	spaghetti	spag
CG4215-RA	-0.618388	-444.958	719.545	0.874987	50.7841	FBgn0015546	CG4215	spellchecker1	spel1
CG1693-RA	0.199872	307.276	1537.36	1.06286	50.7841	FBgn0015558	CG1693	tweety	tty
CG2913-RA	0.21058	48.723	231.376	1.12143	50.7841	FBgn0015565	CG2913	yin	yin
CG1031-RA	-0.106391	-6.4755	60.865	0.958694	54.8007	FBgn0015568	CG1031	alpha-Esterase-1	alpha-Est1
CG17484-RA	-0.439485	-93.9755	213.831	0.873074	52.3354	FBgn0015587	CG17484
CG10578-RA	0.102177	337.265	3300.81	1.00646	50.7841	FBgn0015657	CG10578
CG10637-RB	-0.431714	-516.011	1195.26	0.944381	52.3354	FBgn0015772	CG10637	Numb-associated kinase	Nak
CG5771-RA	-0.581196	-1352	2326.23	0.925914	50.7841	FBgn0015790	CG5771	Rab-protein 11	Rab11
CG7062-RA	-0.486708	-421.393	865.801	0.928749	52.3354	FBgn0015793	CG7062	Rab-related protein 3	Rab-RP3
CG10043-RA	0.382507	152.336	398.256	1.12061	43.4909	FBgn0015803	CG10043	rho-type guanine exchange factor	rtGEF
CG10415-RA	0.242223	107.061	441.995	1.0683	48.1267	FBgn0015828	CG10415	Transcription factor IIEalpha	TfIIEalpha
CG11254-RC	-0.529027	-642.615	1214.71	0.861257	50.7841	FBgn0016034	CG11254	maelstrom	mael
CG12157-RA	-0.138055	-170.199	1232.84	0.981943	54.8007	FBgn0016041	CG12157	Translocase of outer membrane 40	Tom40
CG6446-RA	0.347998	244.167	701.634	1.10471	48.1267	FBgn0016059	CG6446	Sema-1b	Sema-1b
CG6030-RB	0.824217	1967.19	2386.74	1.08625	37.6625	FBgn0016120	CG6030	ATP synthase, subunit d	ATPsyn-d
CG10593-RA	-0.809735	-656.903	811.256	0.907202	43.4909	FBgn0016122	CG10593	Angiotensin-converting enzyme-related	Acer
CG9856-RA	-1.08123	-605.223	559.756	0.834183	37.6625	FBgn0016641	CG9856	Protein tyrosine phosphatase-ERK/Enhancer of Ras1	PTP-ER
CG7917-RA	0.582377	817.886	1404.39	1.06326	37.6625	FBgn0016685	CG7917	Nucleoplasmin	Nlp
CG10938-RA	-0.302776	-433.676	1432.34	0.926539	54.1047	FBgn0016697	CG10938	Proteasome alpha5 subunit	Prosalpha5
CG5486-RA	-0.338023	-283.129	837.603	0.961553	53.516	FBgn0016756	CG5486	Ubiquitin-specific protease 64E	Ubp64E
CG4551-RA	-0.127197	-47.1793	370.915	0.979663	54.8007	FBgn0016930	CG4551	smell impaired 35A	smi35A
CG9985-RA	-0.427557	-233.816	546.866	0.923588	52.3354	FBgn0016984	CG9985	skittles	sktl
CG12346-RA	-0.811789	-313.744	386.485	0.844884	43.4909	FBgn0017414	CG12346	cag	cag
CG3944-RA	-0.144922	-53.4002	368.476	0.964221	54.8007	FBgn0017567	CG3944	NADH:ubiquinone reductase 23kD subunit precursor	ND23
CG9648-RA	-0.136066	-113.743	835.941	0.99053	54.8007	FBgn0017578	CG9648	Max	Max
CG3057-RA	-1.05262	-249.289	236.828	0.83972	37.6625	FBgn0019830	CG3057	congested-like trachea	colt
CG18803-RB	-0.750057	-247.21	329.588	0.942911	48.1267	FBgn0019947	CG18803	Presenilin	Psn
CG18803-RA	-0.228852	-134.538	587.884	0.969032	54.8007	FBgn0019947	CG18803	Presenilin	Psn
CG3832-RB	-0.531415	-248.543	467.7	0.952117	50.7841	FBgn0019948	CG3832	Peptidylglycine-alpha-hydroxylating monooxygenase	Phm
CG5179-RA	0.59642	436.123	731.235	1.0746	37.6625	FBgn0019949	CG5179	Cyclin-dependent kinase 9	Cdk9
CG6455-RC	-0.128304	-303.232	2363.39	0.947829	54.8007	FBgn0019960	CG6455	-	CG6455
CG6455-PA,isoformA	0.128891	151.661	1176.67	1.04774	50.7841	FBgn0019960	CG6455	-	CG6455
CG12240-RB	-0.476062	-586.593	1232.18	0.861893	52.3354	FBgn0020129	CG12240
CG31196-RD	0.208311	719.372	3453.35	1.0196	50.7841	FBgn0020238	CG31196	14-3-3epsilon	14-3-3epsilon
CG31196-RC	0.936334	3228.37	3447.88	1.08839	37.6625	FBgn0020238	CG31196	14-3-3epsilon	14-3-3epsilon
CG33166-RB	0.214241	39.2298	183.11	1.09263	48.1267	FBgn0020248	CG33166	stem cell tumor	stet
CG7954-RA	0.627287	282.84	450.894	1.10047	37.6625	FBgn0020249	CG7954	steamer duck	stck
CG1404-RB	0.87114	676.715	776.815	1.03557	37.6625	FBgn0020255	CG1404	ran	ran
CG16928-RA	0.0324244	30.8675	951.982	1.00777	50.7841	FBgn0020270	CG16928	meiotic recombination 11	mre11
CG1424-RA	0.330409	207.932	629.317	1.10899	48.1267	FBgn0020272	CG1424	misato	mst
CG3365-RB	-0.328673	-446.464	1358.39	0.926437	53.516	FBgn0020304	CG3365	drongo	drongo
CG12403-RA	-0.0450422	-39.0913	867.881	0.985097	54.8007	FBgn0020368	CG12403	Vacuolar H[+] ATPase subunit 68-1	Vha68-1
Deathrelatedced-3/Nedd2-likeprotein	-0.811163	-119.236	146.994	0.856102	43.4909	FBgn0020381	CG7486	Death related ced-3/Nedd2-like protein	Dredd
CG4067-RB	0.698082	77.4758	110.984	1.13418	37.6625	FBgn0020385	CG4067	pugilist	pug
CG1210-RD	-0.266235	-134.095	503.673	0.926146	54.6261	FBgn0020386	CG1210	Phosphoinositide-dependent kinase 1	Pdk1
CG6814-RA	-0.531784	-139.154	261.674	0.890929	50.7841	FBgn0020407	CG6814	asunder	asun
CG13387-RA	-1.06347	-1224.36	1151.28	0.91684	37.6625	FBgn0020497	CG13387	embargoed	emb
CG9749-RA	-1.04493	-1843.04	1763.8	0.904593	37.6625	FBgn0020510	CG9749	Abelson interacting protein	Abi
CG8085-RC	-0.28949	-690.014	2383.55	0.942386	54.1047	FBgn0020620	CG8085	tre oncogene-related protein	RN-tre
CG5405-RB	-0.392476	-535.071	1363.32	0.888937	53.516	FBgn0020647	CG5405	Krueppel target at 95D	KrT95D
CG2151-RA	-0.758117	-1178.41	1554.39	0.878137	48.1267	FBgn0020653	CG2151	Thioredoxin reductase-1	Trxr-1
CG4237-RA	0.226448	66.836	295.149	1.04248	48.1267	FBgn0020655	CG4237	GTPase-activating protein 69C	Gap69C
CG6768-RA	-1.05599	-259.286	245.54	0.862618	37.6625	FBgn0020756	CG6768	DNA polymerase epsilon	DNApol-epsilon
CG4863-RA	-0.0393202	-99.7915	2537.92	0.996865	54.8007	FBgn0020910	CG4863	Ribosomal protein L3	RpL3
CG5227-RD	-1.09577	-1225.91	1118.77	0.853089	37.6625	FBgn0021764	CG5227	sidekick	sdk
CG7113-RA	0.206931	68.1665	329.417	1.06931	50.7841	FBgn0021765	CG7113	scully	scu
CG8269-RA	0.73686	394.348	535.174	1.04854	37.6625	FBgn0021825	CG8269	Dynamitin	Dmn
CG8325-RA	0.33946	29.9255	88.1563	1.09221	48.1267	FBgn0021847	CG8325	lethal (2) k14710	l(2)k14710
CG8674-RA	0.58079	790.168	1360.51	1.12382	43.4909	FBgn0021856	CG8674	lethal (2) k14505	l(2)k14505
CG9415-RB	0.905246	222.014	245.253	1.10926	37.6625	FBgn0021872	CG9415	X box binding protein-1	Xbp1
CG9491-RA	0.365231	270.164	739.707	1.04462	43.4909	FBgn0021873	CG9491	Gef26	Gef26
CG18426-RA	-0.654713	-1830.68	2796.16	0.853781	48.1267	FBgn0021895	CG18426	yantar	ytr
CG2173-RA	0.0692608	24.6917	356.504	1.00983	50.7841	FBgn0021995	CG2173	Rs1	Rs1
CG4798-RA	-0.399857	-262.386	656.2	0.935005	52.3354	FBgn0022029	CG4798	lethal (2) k01209	l(2)k01209
CG10261-RA	0.822247	2111.69	2568.2	1.13677	37.6625	FBgn0022131	CG10261
CG13777-RC	-0.612818	-258.631	422.036	0.916353	50.7841	FBgn0022201	CG13777
CG5738-RD	0.0744239	154.474	2075.6	1.02233	50.7841	FBgn0022238	CG5738	lola like	lolal
CG5452-RA	0.147312	117.395	796.917	1.03301	50.7841	FBgn0022338	CG5452	deoxyribonucleoside kinase	dnk
CG1507-RB	-0.339863	-772.712	2273.6	0.861592	53.516	FBgn0022361	CG1507	Purine-rich binding protein-alpha	Pur-alpha
CG9210-RA	0.0285348	2.519	88.2781	1.00722	50.7841	FBgn0022710	CG9210	Adenylyl cyclase 35C	Ac13E
CG4261-RA	-0.560857	-110.384	196.814	0.951403	50.7841	FBgn0022787	CG4261	Helicase 89B	Hel89B
CG7035-RB	-0.433761	-172.742	398.243	0.927358	52.3354	FBgn0022942	CG7035	cap binding protein 80	Cbp80
CG7035-RA	-0.0620343	-23.1337	372.919	0.991111	54.8007	FBgn0022942	CG7035	cap binding protein 80	Cbp80
CG5206-RA	0.802269	504.243	628.521	1.17582	37.6625	FBgn0023097	CG5206	bonus	bon
CG3705-RA	-0.970881	-330.823	340.745	0.916528	37.6625	FBgn0023129	CG3705	astray	aay
CG3997-RA	-0.341073	-949.319	2783.33	0.949554	53.516	FBgn0023170	CG3997	Ribosomal protein L39	RpL39
CG8729-RB	-0.629933	-1427.87	2266.7	0.912653	50.7841	FBgn0023171	CG8729	ribonuclease H1	rnh1
CG1519-RB	0.27977	964.067	3445.92	1.04352	48.1267	FBgn0023175	CG1519	Proteasome alpha7 subunit	Prosalpha7
CG1584-RA	0.0353811	43.1547	1219.71	1.00683	50.7841	FBgn0023180	CG1584	Origin recognition complex subunit 6	Orc6
CG9291-RB	0.733606	327.095	445.873	1.04347	37.6625	FBgn0023211	CG9291	Elongin C	Elongin-C
CG4204-RA	-0.45411	-1446.91	3186.25	0.961128	52.3354	FBgn0023212	CG4204	Elongin B	Elongin-B
CG1099-RA	0.0888159	57.0955	642.852	1.01819	50.7841	FBgn0023388	CG1099	Dynamin associated protein 160	Dap160
CG9594-RA	0.568888	205.333	360.938	1.1208	43.4909	FBgn0023395	CG9594	Chd3	Chd3
CG2827-RA	-0.464941	-208.56	448.573	0.885556	52.3354	FBgn0023477	CG2827	Tal	Tal
CG14805-RA	0.446581	257.387	576.35	1.08735	43.4909	FBgn0023514	CG14805	-	CG14805
CG3848-RC	-0.0288757	-3.9555	136.984	0.995518	54.8007	FBgn0023518	CG3848	trithorax-related	trr
CG3587-RA	0.416279	351.227	843.729	1.10877	43.4909	FBgn0023521	CG3587	-	CG3587
CG10125-RA	0.218417	2293.23	10499.3	1.06856	48.1267	FBgn0024177	CG10125	zero population growth	zpg
CG12352-RA	-0.116539	-323.877	2779.14	0.974125	54.8007	FBgn0024188	CG12352	separation anxiety	san
CG4201-RA	-0.725095	-497.544	686.177	0.87704	48.1267	FBgn0024222	CG4201	immune response deficient 5	ird5
CG5686-RA	0.187485	87.9963	469.351	1.05161	50.7841	FBgn0024248	CG5686	chico	chico
CG6829-RB	0.872065	137.921	158.154	1.11234	37.6625	FBgn0024252	CG6829	Apaf-1-related-killer	Ark
CG1520-RA	0.0855785	11.7575	137.388	1.01544	50.7841	FBgn0024273	CG1520	WASp	WASp
CG4602-RA	-0.252611	-685.533	2713.79	0.947337	54.6261	FBgn0024285	CG4602	Srp54	Srp54
CG5722-RA	0.10021	35.8625	357.875	1.01439	50.7841	FBgn0024320	CG5722	Niemann-Pick type C-1a	Npc1a
CG9738-RA	0.673881	1053.83	1563.82	1.08909	37.6625	FBgn0024326	CG9738	MAP kinase kinase 4	Mkk4
CG9473-RB	0.158536	198.92	1254.73	1.03273	50.7841	FBgn0024330	CG9473	Mediator complex subunit 6	MED6
CG2720-RA	-0.184409	-391.253	2121.67	0.976962	54.8007	FBgn0024352	CG2720	Hsp70/Hsp90 organizing protein homolog	Hop
CG11418-RA	0.228466	39.2365	171.739	1.06866	48.1267	FBgn0024360	CG11418	-	CG11418
CG6773-RA	0.279313	209.373	749.6	1.04652	48.1267	FBgn0024509	CG6773	sec13	sec13
CG8614-RA	-0.353191	-1020.49	2889.35	0.888543	53.516	FBgn0024542	CG8614	Neosin	Neos
CG31289-RA	-0.0909735	-34.1613	375.508	0.986316	54.8007	FBgn0024558	CG31289	Diphthamide methyltransferase	Dph5
CG17521-RD	-0.635063	-2469.28	3888.24	0.947329	50.7841	FBgn0024733	CG17521	Ribosomal protein L10	RpL10
CG9388-RA	-0.54703	-137.714	251.749	0.859074	50.7841	FBgn0024833	CG9388	AP-47	AP-47
CG1963-RA	-0.596057	-170.665	286.323	0.839518	50.7841	FBgn0024841	CG1963	pterin-4a-carbinolamine dehydratase	Pcd
CG7614-RA	-0.134473	-531.861	3955.14	0.968037	54.8007	FBgn0024956	CG7614	Mat1	Mat1
CG2712-RA	-0.179003	-30.0505	167.877	0.948523	54.8007	FBgn0024975	CG2712	-	CG2712
CG4293-RA	-0.0542755	-51.9303	956.79	0.990705	54.8007	FBgn0024983	CG4293	-	CG4293
CG14801-RB	0.343219	223.403	650.906	1.14834	48.1267	FBgn0024988	CG14801
CG2694-RA	-0.195694	-201.263	1028.46	0.945571	54.8007	FBgn0024991	CG2694	-	CG2694
CG4585-RA	-1.05979	-113.742	107.325	0.865642	37.6625	FBgn0025335	CG4585	-	CG4585
CG7869-RA	-0.806812	-1219.1	1511.01	0.850316	43.4909	FBgn0025355	CG7869	Suppressor of Under-Replication	SuUR
CG32810-RB	-0.378713	-186.962	493.677	0.965613	53.516	FBgn0025394	CG32810	-	CG32810
CG6292-RB	-0.814666	-1011.13	1241.16	0.913094	43.4909	FBgn0025455	CG6292	Cyclin T	CycT
CG1659-RA	-0.829614	-354.649	427.486	0.883781	43.4909	FBgn0025549	CG1659	unc-119	unc-119
CG5212-RA	0.289654	87.5148	302.136	1.0908	48.1267	FBgn0025574	CG5212	Pellino	Pli
CG3024-RA	-0.938494	-2881.59	3070.44	0.852348	43.4909	FBgn0025615	CG3024	torp4a	torp4a
CG4281-RA	-0.105595	-31.9015	302.111	0.985648	54.8007	FBgn0025626	CG4281	-	CG4281
CG4313-RA	-0.0879686	-16.3305	185.64	0.979093	54.8007	FBgn0025632	CG4313	-	CG4313
CG17829-RA	0.450877	233.816	518.581	1.05549	43.4909	FBgn0025635	CG17829	-	CG17829
CG16983-RA	-0.0347812	-10.0755	289.683	0.989598	54.8007	FBgn0025637	CG16983	skpA	skpA
CG16982-RA	0.674076	685.572	1017.05	1.06132	37.6625	FBgn0025638	CG16982	Roc1a	Roc1a
CG14622-RB	-0.134939	-41.4735	307.35	0.979812	54.8007	FBgn0025641	CG14622	Dishevelled Associated Activator of Morphogenesis	DAAM
CG15218-RA	0.616311	914.625	1484.03	1.15518	37.6625	FBgn0025674	CG15218	Cyclin K	CycK
CG3558-RA	0.729205	1466.52	2011.12	1.1895	37.6625	FBgn0025681	CG3558	-	CG3558
CG5594-RD	0.5993	50.0157	83.4569	1.13065	37.6625	FBgn0025698	CG5594
CG2165-PB,isoformB	-0.985454	-439.334	445.819	0.914428	37.6625	FBgn0025704	CG2165
CG9204-RB	0.366739	88.2625	240.669	1.06296	43.4909	FBgn0025720	CG9204	Ate1	Ate1
CG6699-RA	0.789876	250.888	317.63	1.05784	37.6625	FBgn0025724	CG6699	beta'-coatomer protein	beta'Cop
CG9115-RA	0.264273	62.1285	235.092	1.05706	48.1267	FBgn0025742	CG9115	myotubularin	mtm
CG6939-RA	0.4489	505.617	1126.35	1.08737	43.4909	FBgn0025802	CG6939	SET domain binding factor	Sbf
CG17299-RF	-0.430538	-179.157	416.123	0.896953	52.3354	FBgn0025803	CG17299	SNF4/AMP-activated protein kinase gamma subunit	SNF4Agamma
CG3945-RA	-0.815027	-780.271	957.357	0.882039	43.4909	FBgn0025807	CG3945	Rad9	Rad9
CG8962-RB	0.925656	1443.97	1559.94	1.07033	37.6625	FBgn0025809	CG8962	Platelet-activating factor acetylhydrolase alpha	Paf-AHalpha
CG8107-RA	0.240678	101.728	422.671	1.04227	48.1267	FBgn0025866	CG8107	Calpain-B	CalpB
CG8474-RA	0.655297	541.222	825.919	1.17218	37.6625	FBgn0025874	CG8474	Meiotic central spindle	Meics
CG4317-RA	-0.807621	-1134.29	1404.48	0.837245	43.4909	FBgn0026060	CG4317	Multiple inositol polyphosphate phosphatase 2	Mipp2
CG6121-RA	-0.757383	-1258.59	1661.76	0.884083	48.1267	FBgn0026080	CG6121	Tip60	Tip60
CG14817-RA	0.94624	313.729	331.553	1.14385	37.6625	FBgn0026089	CG14817	-	CG14817
CG14812-RA	-0.0113732	-7.777	683.803	0.999186	54.8007	FBgn0026090	CG14812	-	CG14812
CG1435-RA	0.0603215	28.3445	469.891	1.0118	50.7841	FBgn0026144	CG1435	sarcoplasmic calcium-binding protein	CBP
CG17252-RA	0.126266	90.1808	714.213	1.01152	50.7841	FBgn0026149	CG17252	BCL7-like	BCL7-like
CG5186-RB	-0.777539	-608.779	782.957	0.89347	48.1267	FBgn0026173	CG5186
CG5462-RA	-0.808701	-644.3	796.71	0.929216	43.4909	FBgn0026178	CG5462
CG9774-RA	-0.575576	-165.539	287.606	0.919216	50.7841	FBgn0026181	CG9774	Rho-kinase	rok
CG6219-RE	-0.00071715	-0.9385	1308.65	0.999855	54.8007	FBgn0026257	CG6219	caravaggio	cav
CG4207-RA	0.672571	1362.41	2025.67	1.19738	37.6625	FBgn0026261	CG4207	bonsai	bonsai
CG5032-RA	-0.123766	-11.5847	93.6021	0.963211	54.8007	FBgn0026309	CG5032	adrift	aft
CG5788-RA	-0.674281	-3661.15	5429.71	0.879919	48.1267	FBgn0026316	CG5788	Ubiquitin conjugating enzyme 10	UbcD10
CG8174-RA	-0.181251	-183.859	1014.39	0.958095	54.8007	FBgn0026370	CG8174	SRPK	SRPK
CG5671-RD	-0.635595	-1241.52	1953.32	0.894902	50.7841	FBgn0026379	CG5671	Pten	Pten
CG1780-RB	-0.525842	-363.594	691.452	0.89155	50.7841	FBgn0026415	CG1780	Imaginal disc growth factor 4	Idgf4
CG6176-RA	0.552163	634.066	1148.33	1.14896	43.4909	FBgn0026431	CG6176	Grip75	Grip75
CG5688-RA	-0.550278	-75.3528	136.936	0.887706	50.7841	FBgn0026432	CG5688	Grip163	Grip163
CG9201-RC	-0.054289	-24.1743	445.288	0.980792	54.8007	FBgn0026433	CG9201	Grip128	Grip128
CG3210-RA	-0.25944	-229.657	885.201	0.955643	54.6261	FBgn0026479	CG3210	Dynamin related protein 1	Drp1
CG5935-RA	0.565042	1508.41	2669.56	1.08033	43.4909	FBgn0026533	CG5935	Dek	Dek
CG1307-RB	-0.154626	-292.836	1893.83	0.978587	54.8007	FBgn0026566	CG1307	-	CG1307
CG8290-RA	-0.83006	-796.66	959.762	0.849289	43.4909	FBgn0026573	CG8290	-	CG8290
CG32575-RB	-0.402358	-1921.54	4775.7	0.917229	52.3354	FBgn0026575	CG32575	hangover	hang
CG5991-RA	-0.645256	-1707.96	2646.95	0.881276	48.1267	FBgn0026576	CG5991	-	CG5991
CG8766-RA	-0.896598	-57.9763	64.6625	0.86736	43.4909	FBgn0026619	CG8766	Tafazzin	Taz
CG1515-RA	-0.407766	-364.126	892.978	0.965475	52.3354	FBgn0026664	CG1515
CG8198-RA	-0.751317	-171.915	228.818	0.920059	48.1267	FBgn0026666	CG8198	lethal (1) G0136	l(1)G0136
CG12113-RA	-0.471515	-80.5148	170.758	0.930038	52.3354	FBgn0026679	CG12113	lethal (1) G0095	l(1)G0095
CG8730-RA	0.422693	177.213	419.248	1.11144	43.4909	FBgn0026722	CG8730	drosha	drosha
CG12373-RA	0.595901	357.856	600.53	1.16612	37.6625	FBgn0026741	CG12373	mitochondrial ribosomal protein L18	mRpL18
CG3152-RA	0.287401	361.221	1256.85	1.0763	48.1267	FBgn0026761	CG3152	Trap1	Trap1
CG1836-RB	0.658724	1096.7	1664.89	1.14172	37.6625	FBgn0026777	CG1836	Rad23	Rad23
CG18495-RB	0.411233	1168.62	2841.74	1.08462	43.4909	FBgn0026781	CG18495
CG18495-RA	0.748008	2180.6	2915.22	1.13761	37.6625	FBgn0026781	CG18495
CG14802-RA	-0.859385	-228.668	266.084	0.871787	43.4909	FBgn0026873	CG14802	Mediator complex subunit 18	MED18
CG3265-RC	0.115246	59.9267	519.989	1.03016	50.7841	FBgn0027066	CG3265	Eb1	Eb1
CG4062-RB	-0.235972	-40.4477	171.409	0.950613	54.8007	FBgn0027079	CG4062	Valyl-tRNA synthetase	Aats-val
CG5353-RB	0.0633958	11.4275	180.256	1.0074	50.7841	FBgn0027081	CG5353	Threonyl-tRNA synthetase	Aats-thr
CG12141-RA	0.323053	1094.51	3388.01	1.0859	48.1267	FBgn0027084	CG12141	Lysyl-tRNA synthetase	Aats-lys
CG8431-RA	0.378537	490.892	1296.81	1.15222	43.4909	FBgn0027091	CG8431	Cysteinyl-tRNA synthetase	Aats-cys
CG9020-RA	-0.364113	-459.007	1260.62	0.93661	53.516	FBgn0027093	CG9020	Arginyl-tRNA synthetase	Aats-arg
CG7013-RA	-0.533859	-197.546	370.034	0.924721	50.7841	FBgn0027095	CG7013	Mesencephalic astrocyte-derived neurotrophic factor	Manf
CG1558-RA	0.487281	998.115	2048.33	1.08571	43.4909	FBgn0027259	CG1558	kinetochore Mis12-Ndc80 network component 1	Kmn1
CG14616-RK	0.274596	37.5337	136.687	1.07477	48.1267	FBgn0027279	CG14616	lethal (1) G0196	l(1)G0196
CG8231-RA	-0.564524	-680.565	1205.55	0.912764	50.7841	FBgn0027329	CG8231	T-cp1zeta	Tcp-1zeta
CG8604-RA	0.801369	360.377	449.702	1.1076	37.6625	FBgn0027356	CG8604	Amphiphysin	Amph
CG17767-RC	0.540373	79.1695	146.509	1.06016	43.4909	FBgn0027358	CG17767	Translocase of inner membrane 9b	Tim9b
CG6521-RA	-0.552894	-119.414	215.979	0.835861	50.7841	FBgn0027363	CG6521	Signal transducing adaptor molecule	Stam
CG6627-RA	-0.740965	-157.466	212.515	0.89909	48.1267	FBgn0027453	CG6627	DNZDHHC/NEW1 zinc finger protein 11	Dnz1
CG1098-RA	-0.152319	-57.3275	376.365	0.979531	54.8007	FBgn0027497	CG1098	MLF1-adaptor molecule	Madm
CG8878-RA	0.053245	37.5035	704.357	1.00343	50.7841	FBgn0027504	CG8878	-	CG8878
CG7686-RA	0.936923	663.778	708.465	1.13343	37.6625	FBgn0027525	CG7686	-	CG7686
CG11006-RA	-1.02536	-435.225	424.461	0.868889	37.6625	FBgn0027534	CG11006
CG5807-RA	-0.430096	-86.8752	201.99	0.924454	52.3354	FBgn0027539	CG5807	-	CG5807
CG1927-RA	-0.404009	-1331.34	3295.32	0.887445	52.3354	FBgn0027547	CG1927	-	CG1927
CG7927-RA	-0.273724	-205.876	752.131	0.976685	54.1047	FBgn0027549	CG7927	-	CG7927
CG7207-RA	-0.742859	-570.005	767.314	0.889342	48.1267	FBgn0027569	CG7207	ceramide transfer protein	cert
CG5815-RA	-0.848858	-110.74	130.457	0.874485	43.4909	FBgn0027574	CG5815	-	CG5815
CG1516-RI	0.399555	20.4017	51.0612	1.10393	43.4909	FBgn0027580	CG1516	-	CG1516
CG6230-RA	0.342365	178.576	521.596	1.03575	48.1267	FBgn0027582	CG6230	-	CG6230
CG7601-RA	0.0837437	145.154	1733.31	1.0279	50.7841	FBgn0027583	CG7601	-	CG7601
CG14476-RB	0.434382	845.324	1946.04	1.07172	43.4909	FBgn0027588	CG14476	-	CG14476
CG8230-RA	-0.242553	-88.7245	365.795	0.930199	54.8007	FBgn0027607	CG8230	-	CG8230
CG8790-RB	-0.390912	-339.858	869.399	0.84487	53.516	FBgn0027610	CG8790	Dicarboxylate carrier 1	Dic1
CG5808-RA	0.642819	1162.49	1808.43	1.12794	37.6625	FBgn0027617	CG5808	-	CG5808
CG9995-RA	-0.0894827	-60.5618	676.798	0.979198	54.8007	FBgn0027655	CG9995	huntingtin	htt
CG3897-RD	-0.118693	-332.075	2797.77	0.959778	54.8007	FBgn0027660	CG3897	bloated tubules	blot
CG17332-RA	-0.625125	-305.544	488.773	0.875671	50.7841	FBgn0027779	CG17332	Vacuolar H[+]-ATPase SFD subunit	VhaSFD
CG6851-RB	0.838239	1371.38	1636.03	1.19001	37.6625	FBgn0027786	CG6851	Mitochondrial carrier homolog 1	Mtch
CG17818-RA	0.426327	339.201	795.636	1.06651	43.4909	FBgn0027872	CG17818	rdgBbeta	rdgBbeta
CG1957-RA	0.848214	530.467	625.393	1.10654	37.6625	FBgn0027873	CG1957	Cleavage and polyadenylation specificity factor 100	Cpsf100
CG10670-RA	-0.113819	-32.296	283.749	0.975424	54.8007	FBgn0027914	CG10670	XPG-like endonuclease	Gen
CG8208-RA	-0.307549	-421.309	1369.89	0.929761	54.1047	FBgn0027950	CG8208	MBD-like	MBD-like
CG8208-RB	0.849659	1102.3	1297.34	1.17844	37.6625	FBgn0027950	CG8208	MBD-like	MBD-like
CG14788-RA	-0.257206	-38.3635	149.155	0.966032	54.6261	FBgn0028274	CG14788	nucleostemin 3	ns3
CG2221-RA	-0.351711	-706.943	2010.01	0.933011	53.516	FBgn0028331	CG2221	lethal (1) G0289	l(1)G0289
CG4094-RA	-0.482773	-1235.02	2558.17	0.861117	52.3354	FBgn0028336	CG4094	lethal (1) G0255	l(1)G0255
CG32697-RC	0.646639	134.841	208.526	1.1518	37.6625	FBgn0028341	CG32697	lethal (1) G0232	l(1)G0232
CG32742-RA	0.498454	175.963	353.017	1.06771	43.4909	FBgn0028360	CG32742	lethal (1) G0148	l(1)G0148
CG4886-RA	0.0109344	6.85825	627.218	1.00199	50.7841	FBgn0028382	CG4886	cyclophilin-33	cyp33
CG33979-RA	0.136956	117.987	861.498	1.03338	50.7841	FBgn0028388	CG33979
CG33979-RB	0.630125	134.677	213.73	1.09941	37.6625	FBgn0028388	CG33979
CG4672-RA	-0.588477	-518.25	880.663	0.967566	50.7841	FBgn0028399	CG4672	TMS1	TMS1
CG10582-RA	-0.4749	-105.858	222.906	0.931421	52.3354	FBgn0028402	CG10582	Sex-lethal interactor	Sin
CG12752-RA	-1.0249	-208.087	203.031	0.964753	37.6625	FBgn0028411	CG12752	NTF2-related export protein 1	Nxt1
CG9159-RA	0.51779	311.179	600.976	1.08693	43.4909	FBgn0028419	CG9159	Kruppel homolog 2	Kr-h2
CG3298-RB	0.00703109	5.945	845.53	1.001	50.7841	FBgn0028426	CG3298	Juvenile hormone-inducible protein 1	JhI-1
CG8062-RA	0.40263	248.773	617.868	1.04242	43.4909	FBgn0028469	CG8062
CG10221-RA	-0.694445	-535.305	770.839	0.867657	48.1267	FBgn0028475	CG10221	-	Hrd3
CG4389-RA	0.14259	244.108	1711.96	1.05885	50.7841	FBgn0028479	CG4389	-	CG4389
CG18616-RA	0.30363	61.3832	202.164	1.06322	48.1267	FBgn0028495	CG18616
CG4455-RA	-0.135815	-473.546	3486.71	0.969782	54.8007	FBgn0028506	CG4455	-	CG4455
CG7516-RA	-0.375803	-104.874	279.066	0.960643	53.516	FBgn0028529	CG7516
CG18124-RA	-0.0720666	-53.8272	746.91	0.983214	54.8007	FBgn0028530	CG18124	mitochondrial transcription termination factor	mTTF
CG4140-RA	-1.07713	-139.328	129.351	0.916561	37.6625	FBgn0028535	CG4140
CG7007-RA	-0.215244	-49.442	229.703	0.974161	54.8007	FBgn0028662	CG7007	Vacuolar H[+] ATPase subunit PPA1-1	VhaPPA1-1
CG7625-RA	0.629475	792.565	1259.09	1.11195	37.6625	FBgn0028663	CG7625	Vacuolar H[+] ATPase subunit M9.7-b	VhaM9.7-b
CG11589-RA	-0.116643	-147.993	1268.77	0.985649	54.8007	FBgn0028664	CG11589	Vacuolar H[+] ATPase subunit M9.7-c	VhaM9.7-c
CG18617-RB	-0.992311	-304.169	306.526	0.892477	37.6625	FBgn0028670	CG18617	Vacuolar H[+] ATPase subunit 100-2	Vha100-2
CG16916-RA	0.469869	147.064	312.99	1.03041	43.4909	FBgn0028686	CG16916	Rpt3	Rpt3
CG6258-RA	-0.00406996	-12.0983	2972.57	0.998947	54.8007	FBgn0028700	CG6258	Replication factor C 38kD subunit	RfC38
CG11993-RA	-0.740093	-809.282	1093.49	0.838691	48.1267	FBgn0028708	CG11993	Mst85C	Mst85C
CG6092-RA	-0.64718	-150.358	232.328	0.864351	48.1267	FBgn0028833	CG6092	Dak1	Dak1
CG2038-RA	-0.30656	-153.804	501.707	0.971324	54.1047	FBgn0028836	CG2038	COP9 complex homolog subunit 7	CSN7
CG4935-RA	-0.595432	-254.989	428.243	0.867133	50.7841	FBgn0028897	CG4935	-	CG4935
CG4103-RA	-0.140037	-123.81	884.119	0.937905	54.8007	FBgn0028925	CG4103
CG3287-RB	-0.308064	-269.882	876.06	0.968623	54.1047	FBgn0028954	CG3287	-	CG3287
CG9453-RC	-0.291409	-361.87	1241.8	0.900725	54.1047	FBgn0028985	CG9453	Serine protease inhibitor 4	Spn4
CG9453-RA	-0.025022	-68.705	2745.78	0.990793	54.8007	FBgn0028985	CG9453	Serine protease inhibitor 4	Spn4
CG11331-RA	-0.730954	-99.427	136.024	0.910663	48.1267	FBgn0028990	CG11331	Serpin 27A	Spn27A
CG4852-RA	-0.166951	-198.855	1191.1	0.954826	54.8007	FBgn0029121	CG4852	severas	Sras
CG7184-RA	-0.598211	-440.464	736.302	0.923248	50.7841	FBgn0029152	CG7184	Makorin 1	Mkrn1
CG8433-RB	-0.517356	-543.969	1051.44	0.911863	50.7841	FBgn0029175	CG8433	Ext2	Ext2
CG14437-RA	0.621886	318.906	512.805	1.14666	37.6625	FBgn0029502	CG14437	COQ7	COQ7
CG10106-RA	0.229914	426.266	1854.02	1.03352	48.1267	FBgn0029506	CG10106	Tetraspanin 42Ee	Tsp42Ee
CG18273-RA	-0.733841	-70.7253	96.3768	0.936731	48.1267	FBgn0029525	CG18273	-	CG18273
CG8636-RA	0.629235	811.053	1288.95	1.07956	37.6625	FBgn0029629	CG8636	-	CG8636
CG14270-RA	0.031197	255.662	8195.11	1.00598	50.7841	FBgn0029665	CG14270	-	CG14270
CG2875-RA	-0.75171	-1514.32	2014.51	0.844861	48.1267	FBgn0029672	CG2875	-	CG2875
CG15376-RA	0.2451	78.298	319.454	1.11452	48.1267	FBgn0029692	CG15376	-	CG15376
CG2982-RB	-0.49489	-280.616	567.027	0.88614	52.3354	FBgn0029704	CG2982	-	CG2982
CG16721-RA	-0.133887	-141.371	1055.9	0.96487	54.8007	FBgn0029820	CG16721	-	CG16721
CG12728-RA	0.0483134	68.1465	1410.51	1.01282	50.7841	FBgn0029825	CG12728	-	CG12728
CG5966-RA	0.220018	29.5452	134.285	1.0764	48.1267	FBgn0029831	CG5966	-	CG5966
CG3774-RA	0.371382	68.6017	184.72	1.18348	43.4909	FBgn0029849	CG3774	ER GDP-fucose transporter	Efr
CG3918-RA	0.0803927	23.0197	286.341	1.0094	50.7841	FBgn0029873	CG3918	-	CG3918
CG3973-RA	-0.544117	-151.02	277.55	0.841784	50.7841	FBgn0029881	CG3973	pickled eggs	pigs
CG3226-RA	0.402697	256.892	637.928	1.03026	43.4909	FBgn0029882	CG3226	-	CG3226
CG14435-RA	-0.193183	-29.185	151.074	0.902869	54.8007	FBgn0029911	CG14435	-	CG14435
CG3044-RA	0.00163629	0.966	590.36	1.00079	50.7841	FBgn0029913	CG3044	Cht11	Cht11
CG4558-RA	0.331982	431.205	1298.88	1.14484	48.1267	FBgn0029914	CG4558	-	CG4558
CG4575-RA	0.239951	261.647	1090.42	1.06031	48.1267	FBgn0029920	CG4575	-	CR4575
CG8300-RA	0.853932	246.017	288.099	1.12851	37.6625	FBgn0029937	CG8300	-	CG8300
CG1677-RA	-0.637479	-107.175	168.124	0.923593	48.1267	FBgn0029941	CG1677	-	CG1677
CG1444-RA	-0.180528	-300.159	1662.67	0.967199	54.8007	FBgn0029975	CG1444	-	CG1444
CG1530-RA	-0.0974758	-29.9155	306.902	0.989227	54.8007	FBgn0029983	CG1530
CG15332-RA	0.0895443	28.8163	321.81	1.05704	50.7841	FBgn0029986	CG15332	-	CG15332
CG2116-RA	-0.772941	-147.898	191.344	0.886697	48.1267	FBgn0030003	CG2116	-	CG2116
CG17982-RA	-0.15622	-101.997	652.904	0.979581	54.8007	FBgn0030006	CG17982	-	CG17982
CG2147-RA	-0.146274	-99.8438	682.578	0.971114	54.8007	FBgn0030025	CG2147	-	CG2147
CG1636-RA	0.0576311	84.3333	1463.33	1.00799	50.7841	FBgn0030030	CG1636	-	CG1636
CG10555-RA	0.480476	687.694	1431.28	1.13279	43.4909	FBgn0030034	CG10555	-	CG10555
CG11190-RA	-0.566905	-238.573	420.834	0.926978	50.7841	FBgn0030035	CG11190	-	CG11190
CG1440-RA	0.642064	1220.74	1901.27	1.0916	37.6625	FBgn0030038	CG1440	-	CG1440
CG11265-RE	0.173152	238.27	1376.07	1.06931	50.7841	FBgn0030049	CG11265	-	Trf4-1
CG7246-RA	-0.191869	-47.7762	249.005	0.971417	54.8007	FBgn0030081	CG7246	-	CG7246
CG11042-RA	0.560987	581.841	1037.17	1.10557	43.4909	FBgn0030094	CG11042	-	CG11042
CG9060-RA	0.942178	133.781	141.992	1.12895	37.6625	FBgn0030096	CG9060	Zpr1	Zpr1
CG17446-RA	-0.419249	-126.326	301.314	0.938326	52.3354	FBgn0030121	CG17446	-	CG17446
CG3099-RB	-0.656439	-241.616	368.071	0.967825	48.1267	FBgn0030145	CG3099
CG15321-RA	-0.355188	-1896.21	5338.61	0.92937	53.516	FBgn0030150	CG15321
CG1354-RB	0.00363995	0.82475	226.583	1.00044	50.7841	FBgn0030151	CG1354	-	CG1354
CG2974-PA	-0.291119	-134.338	461.454	0.889753	54.1047	FBgn0030178	CG2974	-	CG2974
CG2890-RA	-0.919694	-2255.71	2452.68	0.876393	43.4909	FBgn0030208	CG2890	Protein phosphatase 4 regulatory subunit 2-related protein	PPP4R2r
CG11207-RA	0.173	131.618	760.797	1.01684	50.7841	FBgn0030241	CG11207	fascetto	feo
CG1637-RC	-0.925417	-193.513	209.109	0.865158	43.4909	FBgn0030245	CG1637	-	CG1637
CG1453-RA	-0.276377	-776.035	2807.89	0.950525	54.1047	FBgn0030268	CG1453	Klp10A	Klp10A
CG11757-PA	-0.649749	-535.759	824.563	0.839302	48.1267	FBgn0030288	CG11757
CG11695-RA	-0.126565	-69.698	550.689	0.968532	54.8007	FBgn0030316	CG11695	-	CG11695
CG1697-RC	-0.451386	-300.878	666.565	0.971494	52.3354	FBgn0030318	CG1697	rhomboid-4	rho-4
CG2247-RA	-0.45811	-1141.8	2492.41	0.905242	52.3354	FBgn0030320	CG2247	-	CG2247
CG1703-RA	-1.09901	-717.644	652.991	0.895839	37.6625	FBgn0030321	CG1703	-	CG1703
CG2446-RB	0.122516	716.595	5848.97	1.02833	50.7841	FBgn0030328	CG2446	Amun	Amun
CG1837-RA	0.821735	827.296	1006.77	1.09106	37.6625	FBgn0030329	CG1837	pretaporter	prtp
CG1886-RB	0.58124	245.059	421.614	1.10231	37.6625	FBgn0030343	CG1886	ATP7	ATP7
CG2025-RA	-0.177289	-77.9815	439.856	0.958679	54.8007	FBgn0030344	CG2025	-	CG2025
CG10353-PA,isoformA	0.0908778	40.004	440.196	1.01408	50.7841	FBgn0030349	CG10353	-	CG10353
CG10353-RD	0.0766911	67.3457	878.144	1.02059	50.7841	FBgn0030349	CG10353	-	CG10353
CG15738-RA	0.73951	403.139	545.143	1.17237	37.6625	FBgn0030352	CG15738	-	CG15738
CG1559-RA	-1.09261	-932.638	853.583	0.904636	37.6625	FBgn0030354	CG1559	Upf1	Upf1
CG1803-RA	-0.177717	-23.6702	133.191	0.961407	54.8007	FBgn0030362	CG1803	regucalcin	regucalcin
CG15735-RA	0.28741	376.349	1309.45	1.0202	48.1267	FBgn0030364	CG15735	-	CG15735
CG1796-RA	-0.667101	-316.452	474.37	0.936183	48.1267	FBgn0030365	CG1796	Transport and Golgi organization 4	Tango4
CG1900-RB	0.377186	119.397	316.546	1.13814	43.4909	FBgn0030391	CG1900	Rab40	Rab40
CG1463-RA	0.0383888	6.29475	163.974	1.00255	50.7841	FBgn0030406	CG1463	-	CG1463
CG4647-RA	0.876228	337.825	385.545	1.17107	37.6625	FBgn0030433	CG4647	mitochondrial ribosomal protein L49	mRpL49
CG4645-RA	-0.93929	-689.277	733.827	0.886378	43.4909	FBgn0030435	CG4645	-	CG4645
CG2453-RA	0.18786	42.5055	226.262	1.06494	50.7841	FBgn0030460	CG2453	-	CG2453
CG15744-RA	-0.519924	-281.745	541.897	0.838863	50.7841	FBgn0030466	CG15744	-	CG15744
CG1622-RA	0.723802	913.478	1262.06	1.0736	37.6625	FBgn0030468	CG1622	-	CG1622
CG1660-RA	0.222519	322.657	1450.02	1.07784	48.1267	FBgn0030480	CG1660	Tim9a	Tim9a
CG9938-RA	0.695912	120.532	173.2	1.15328	37.6625	FBgn0030500	CG9938	Ndc80	Ndc80
CG11176-RA	-0.870638	-743.335	853.781	0.874026	43.4909	FBgn0030503	CG11176	Transport and Golgi organization 2	Tango2
CG12176-RA	0.155295	15.7315	101.301	1.05226	50.7841	FBgn0030506	CG12176	Ligase4	Lig4
CG10997-RA	-0.594904	-738.716	1241.74	0.92955	50.7841	FBgn0030529	CG10997	Chloride intracellular channel	Clic
CG11590-RA	-0.488887	-1198.69	2451.88	0.87167	52.3354	FBgn0030545	CG11590	-	CG11590
CG11674-RA	0.139419	204.425	1466.26	1.05478	50.7841	FBgn0030551	CG11674	-	CG11674
CG15871-RA	0.00226181	1.03225	456.383	1.00046	50.7841	FBgn0030552	CG15871	mitochondrial ribosomal protein L38	mRpL38
CG14414-RB	0.197708	73.401	371.26	1.02972	50.7841	FBgn0030571	CG14414	-	CG14414
CG9053-RA	-0.891464	-82.145	92.1461	0.887096	43.4909	FBgn0030606	CG9053	-	CG9053
CG15027-RA	0.56795	209.874	369.528	1.13806	43.4909	FBgn0030611	CG15027	-	CG15027
CG9114-RA	-0.380557	-193.363	508.104	0.883547	53.516	FBgn0030628	CG9114	-	CG9114
CG12608-RA	0.151511	46.4378	306.498	1.02567	50.7841	FBgn0030630	CG12608	-	CG12608
CG6227-RA	0.920306	99.126	107.71	1.14692	37.6625	FBgn0030631	CG6227	-	CG6227
CG6340-RC	0.29599	187.912	634.859	1.05325	48.1267	FBgn0030648	CG6340	-	CG6340
CG9245-RA	0.916629	86.3418	94.1948	1.1659	37.6625	FBgn0030670	CG9245	Phosphatidylinositol synthase	Pis
CG9281-RB	-1.0199	-3171.64	3109.75	0.896249	37.6625	FBgn0030672	CG9281	-	CG9281
CG11679-RA	-0.0108502	-8.99675	829.177	0.99671	54.8007	FBgn0030678	CG11679	-	CG11679
CG8206-RA	-0.0272169	-9.361	343.941	0.992154	54.8007	FBgn0030679	CG8206	-	CG8206
CG8944-RA	-0.764488	-205.078	268.255	0.840099	48.1267	FBgn0030680	CG8944	-	CG8944
CG8239-RA	0.452043	12.2037	26.9969	1.08443	43.4909	FBgn0030683	CG8239	-	CG8239
CG8470-RA	-0.184735	-130.164	704.597	0.969025	54.8007	FBgn0030692	CG8470	mitochondrial ribosomal protein S30	mRpS30
CG8995-RA	-0.207649	-110.814	533.659	0.934566	54.8007	FBgn0030695	CG8995	Peptidoglycan recognition protein LE	PGRP-LE
CG9056-RA	-0.481204	-229.404	476.729	0.874445	52.3354	FBgn0030702	CG9056
CG9066-RA	-1.01048	-839.264	830.561	0.8687	37.6625	FBgn0030703	CG9066	membrane steroid binding protein	MSBP
CG8928-RA	-0.456457	-986.163	2160.47	0.89103	52.3354	FBgn0030711	CG8928	-	CG8928
CG8931-RA	-0.98871	-255.541	258.459	0.864268	37.6625	FBgn0030717	CG8931	-	CG8931
CG9172-RA	-0.00461297	-8.964	1943.22	0.999165	54.8007	FBgn0030718	CG9172	-	CG9172
CG9177-RA	-0.171553	-1189.52	6933.86	0.967767	54.8007	FBgn0030719	CG9177	eIF5	eIF5
CG3632-RH	-0.407937	-280.71	688.121	0.919104	52.3354	FBgn0030735	CG3632	-	CG3632
CG3632-PC,isoformC	-0.238215	-56.5598	237.432	0.961868	54.8007	FBgn0030735	CG3632	-	CG3632
CG9914-RA	-0.227326	-79.656	350.404	0.929347	54.8007	FBgn0030737	CG9914	-	CG9914
CG9915-PA	-0.443874	-193.519	435.977	0.95218	52.3354	FBgn0030738	CG9915	-	CG9915
CG13957-RA	-1.1048	-305.979	276.953	0.842099	37.6625	FBgn0030739	CG13957	-	CG13957
CG9992-RC	-0.437308	-380.577	870.271	0.899715	52.3354	FBgn0030744	CG9992	-	CG9992
CG9992-RB	0.157082	57.3308	364.974	1.0278	50.7841	FBgn0030744	CG9992	-	CG9992
CG9902-RA	-0.14513	-107.245	738.956	0.935445	54.8007	FBgn0030757	CG9902	-	CG9902
CG4521-RA	0.281468	113.585	403.543	1.05926	48.1267	FBgn0030766	CG4521	methuselah-like 1	mthl1
CG9699-RA	-0.522615	-203.372	389.144	0.854619	50.7841	FBgn0030772	CG9699
CG4875-RA	-0.185735	-481.943	2594.79	0.948407	54.8007	FBgn0030801	CG4875	Receptor component protein	Rcp
CG9089-RA	-0.581993	-309.977	532.613	0.860182	50.7841	FBgn0030805	CG9089	wurst	wus
CG4949-RB	-0.132207	-121.123	916.158	0.964459	54.8007	FBgn0030813	CG4949	-	CG4949
CG8316-RA	0.349853	172.327	492.568	1.17719	48.1267	FBgn0030852	CG8316	-	CG8316
CG8211-RA	0.350663	111.219	317.167	1.04397	48.1267	FBgn0030858	CG8211	-	CG8211
CG15814-RB	0.0438648	41.397	943.742	1.00742	50.7841	FBgn0030873	CG15814	-	CG15814
CG6769-RA	-0.818726	-295.091	360.427	0.841776	43.4909	FBgn0030878	CG6769	-	CG6769
CG7053-RA	-1.12355	-1060.11	943.529	0.846198	37.6625	FBgn0030960	CG7053	-	CG7053
CG7288-RA	0.354137	169.368	478.256	1.03685	43.4909	FBgn0030969	CG7288	-	CG7288
CG7326-RA	0.328563	11.344	34.5261	1.03628	48.1267	FBgn0030970	CG7326	-	CG7326
RhoGAP18BCG7481-PA	0.857302	132.065	154.047	1.15091	37.6625	FBgn0030986	CG42274
CG12202-RA	0.583814	562.534	963.551	1.10214	37.6625	FBgn0031020	CG12202	Nat1	Nat1
CG12203-RA	0.108835	33.0767	303.916	1.0201	50.7841	FBgn0031021	CG12203	-	CG12203
CG14222-RA	-0.366912	-1514.4	4127.42	0.933477	53.516	FBgn0031043	CG14222	-	CG14222
CG12701-RB	0.413384	1047.47	2533.89	1.14976	43.4909	FBgn0031071	CG12701
CG11734-RB	-0.0695616	-38.9397	559.788	0.982382	54.8007	FBgn0031107	CG11734	HERC2	HERC2
CG11710-RB	-0.67209	-122.481	182.24	0.843057	48.1267	FBgn0031115	CG11710	-	CG11710
CG1412-RA	-0.192454	-219.285	1139.41	0.947001	54.8007	FBgn0031118	CG1412	RhoGAP19D	RhoGAP19D
CG1812-RA	0.0994014	46.202	464.802	1.01732	50.7841	FBgn0031119	CG1812	-	CG1812
CG1740-RA	-0.542915	-445.974	821.442	0.925566	50.7841	FBgn0031145	CG1740	Nuclear transport factor-2	Ntf-2
CG1753-RA	-0.786894	-1260.68	1602.09	0.850579	48.1267	FBgn0031148	CG1753	-	CG1753
CG1486-RA	0.0139372	1.819	130.514	1.00185	50.7841	FBgn0031174	CG1486	-	CG1486
CG14619-RE	-0.221189	-46.5397	210.407	0.956297	54.8007	FBgn0031187	CG14619	-	CG14619
CG14618-RA	-0.0650313	-11.464	176.284	0.986472	54.8007	FBgn0031189	CG14618	-	CG14618
CG14617-RE	-0.607484	-506.216	833.299	0.836796	50.7841	FBgn0031191	CG14617	-	Cp110
CG14617-RD	-0.66317	-228.811	345.026	0.858692	48.1267	FBgn0031191	CG14617	-	Cp110
CG14617-RA	0.39744	91.3473	229.839	1.10896	43.4909	FBgn0031191	CG14617	-	Cp110
CG17598-RA	0.534206	571.043	1068.96	1.12373	43.4909	FBgn0031194	CG17598	-	CG17598
CG11454-RA	0.625379	958.978	1533.44	1.11155	37.6625	FBgn0031224	CG11454	-	CG11454
CG4648-RA	-1.03136	-330.756	320.699	0.840237	37.6625	FBgn0031225	CG4648
CG11601-RA	0.0544648	78.8565	1447.84	1.01755	50.7841	FBgn0031244	CG11601	-	CG11601
CG11907-RA	0.578592	180.649	312.221	1.12554	43.4909	FBgn0031250	CG11907	Equilibrative nucleoside transporter 1	Ent1
CG11840-RA	-0.153583	-554.674	3611.57	0.95317	54.8007	FBgn0031260	CG11840	Signal peptide protease	Spp
CG2794-RA	-0.977611	-671.043	686.411	0.912688	37.6625	FBgn0031265	CG2794	-	CG2794
CG13689-RA	-0.471677	-101.562	215.322	0.950907	52.3354	FBgn0031270	CG13689	-	CG13689
CG3662-RA	0.482459	1204.7	2497	1.08277	43.4909	FBgn0031285	CG3662	-	CG3662
CG4291-RA	0.291899	125.172	428.818	1.03717	48.1267	FBgn0031287	CG4291	-	CG4291
CG4428-RA	0.226068	106.236	469.931	1.0475	48.1267	FBgn0031298	CG4428	Autophagy-specific gene 4	Atg4
CG5041-RA	0.592362	847.935	1431.45	1.14806	37.6625	FBgn0031309	CG5041	Tfb4	Tfb4
CG14341-RB	0.509465	871.518	1710.65	1.12544	43.4909	FBgn0031315	CG14341	-	CG14341
CG31937-RA	0.444537	320.885	721.839	1.07957	43.4909	FBgn0031360	CG31937	-	CG31937
CG7289-RA	-0.112526	-25.1322	223.347	0.988788	54.8007	FBgn0031379	CG7289	-	CG7289
CG10880-RA	-0.576484	-1479.13	2565.78	0.857154	50.7841	FBgn0031398	CG10880	-	CG10880
CG9883-RA	0.185064	30.418	164.365	1.08485	50.7841	FBgn0031435	CG9883	-	CG9883
CG2843-RA	-0.647581	-819.119	1264.89	0.923502	48.1267	FBgn0031452	CG2843	Cwc25	Cwc25
CG2862-RA	0.25382	422.965	1666.4	1.035	48.1267	FBgn0031459	CG2862	-	CG2862
CG3083-RA	-0.637105	-171.896	269.807	0.868036	48.1267	FBgn0031479	CG3083	Peroxiredoxin 6005	Prx6005
CG3165-RA	-0.0787155	-90.9223	1155.07	0.977954	54.8007	FBgn0031484	CG3165	-	CG3165
CG17223-RA	0.114586	31.214	272.406	1.01508	50.7841	FBgn0031491	CG17223	alpha4GT1	alpha4GT1
CG12400-RA	0.910956	1776.72	1950.39	1.15958	37.6625	FBgn0031505	CG12400	-	CG12400
CG9662-RA	0.915948	867.331	946.922	1.05791	37.6625	FBgn0031529	CG9662	-	CG9662
CG3248-RA	-0.286241	-107.484	375.5	0.95133	54.1047	FBgn0031536	CG3248	Cog3	Cog3
CG8843-RA	-0.808449	-126.238	156.148	0.926766	43.4909	FBgn0031537	CG8843	sec5	sec5
CG15415-RA	0.111487	69.1565	620.311	1.01305	50.7841	FBgn0031549	CG15415	Spindly	Spindly
CG3964-RA	-1.12133	-349.258	311.468	0.887884	37.6625	FBgn0031574	CG3964	-	CG3964
CG3964-RB	0.62755	373.351	594.933	1.17855	37.6625	FBgn0031574	CG3964	-	CG3964
CG3980-PA,isoformA	0.110949	122.073	1100.26	1.03226	50.7841	FBgn0031575	CG3980	-	Cep97
CG3714-RC	-0.133479	-20.4123	152.925	0.959104	54.8007	FBgn0031589	CG3714	-	CG3714
CG18013-RA	0.425543	364.482	856.511	1.10924	43.4909	FBgn0031599	CG18013
CG15439-RA	0.801275	733.947	915.974	1.16968	37.6625	FBgn0031606	CG15439	-	CG15439
CG15435-RA	0.430577	113.76	264.204	1.09228	43.4909	FBgn0031608	CG15435	-	CG15435
CG15436-RA	0.164956	375.223	2274.69	1.06946	50.7841	FBgn0031610	CG15436	-	CG15436
CG8873-RA	-0.094758	-44.8605	473.422	0.970598	54.8007	FBgn0031652	CG8873	jetlag	jet
CG3753-RA	0.776687	30.225	38.9153	1.07117	37.6625	FBgn0031655	CG3753	Marcal1	Marcal1
CG3782-RA	-0.185575	-240.438	1295.64	0.961037	54.8007	FBgn0031660	CG3782	mitochondrial ribosomal protein L28	mRpL28
CG8890-RA	-0.0537388	-24.041	447.367	0.994845	54.8007	FBgn0031661	CG8890	GDP-mannose 4,6-dehydratase	Gmd
CG31917-RA	-0.206435	-449.022	2175.12	0.982481	54.8007	FBgn0031668	CG31917	-	CG31917
CG3887-RA	-0.43537	-768.608	1765.41	0.962115	52.3354	FBgn0031670	CG3887	-	CG3887
CG31650-RA	-0.618588	-1365.38	2207.26	0.89757	50.7841	FBgn0031673	CG31650	-	CG31650
CG31650-RB	0.0409756	112.775	2752.25	1.00903	50.7841	FBgn0031673	CG31650	-	CG31650
CG7382-RA	-0.122634	-50.4005	410.984	0.98278	54.8007	FBgn0031708	CG7382	-	CG7382
CG9044-RB	-0.106218	-123.156	1159.47	0.967761	54.8007	FBgn0031752	CG9044	-	CG9044
CG9088-RA	-0.913923	-691.216	756.317	0.879487	43.4909	FBgn0031759	CG9088	little imaginal discs	lid
CG13994-RA	0.227106	114.077	502.307	1.04952	48.1267	FBgn0031772	CG13994	-	CG13994
CG9547-RA	0.143372	19.8212	138.251	1.05309	50.7841	FBgn0031824	CG9547	-	CG9547
CG11329-RA	0.144788	95.3667	658.664	1.02841	50.7841	FBgn0031848	CG11329	-	CG11329
CG10354-RA	-0.236543	-403.815	1707.15	0.980279	54.8007	FBgn0031868	CG10354	-	Rat1
CG10158-RA	0.8082	365.335	452.035	1.1665	37.6625	FBgn0031871	CG10158	-	CG10158
CG9207-RA	0.335258	659.285	1966.5	1.05805	48.1267	FBgn0031873	CG9207	Gas41	Gas41
CG3430-RA	-0.764144	-1365.64	1787.15	0.888503	48.1267	FBgn0031875	CG3430	-	CG3430
CG13778-RC	-0.573737	-918.013	1600.06	0.841656	50.7841	FBgn0031885	CG13778	Menin 1	Mnn1
CG4497-RA	-0.802014	-57.8477	72.1281	0.907919	43.4909	FBgn0031895	CG4497	-	CG4497
CG5261-RB	-0.570414	-74.158	130.007	0.938974	50.7841	FBgn0031912	CG5261	-	CG5261
CG7221-RA	0.230235	148.25	643.91	1.05542	48.1267	FBgn0031972	CG7221	WW domain containing oxidoreductase	Wwox
CG7429-RA	0.892231	334.406	374.798	1.06924	37.6625	FBgn0031979	CG7429	-	CG7429
CG8498-RA	0.55243	154.461	279.603	1.08642	43.4909	FBgn0031992	CG8498	-	CG8498
CG8455-RB	0.538272	67.8335	126.021	1.16275	43.4909	FBgn0031997	CG8455	-	CG8455
CG8372-RB	-0.789164	-322.531	408.7	0.9061	43.4909	FBgn0032000	CG8372	-	CG8372
CG8372-RA	0.929852	1527.46	1642.7	1.18624	37.6625	FBgn0032000	CG8372	-	CG8372
CG8360-RA	0.684629	310.232	453.139	1.1656	37.6625	FBgn0032001	CG8360	-	CG8360
CG7840-RA	-0.222859	-448.412	2012.09	0.946696	54.8007	FBgn0032014	CG7840	-	CG7840
CG7810-RA	-0.423759	-392.572	926.404	0.863988	52.3354	FBgn0032017	CG7810	-	CG7810
CG13392-RA	0.382381	187.521	490.404	1.1339	43.4909	FBgn0032033	CG13392	-	CG13392
CG13393-RA	0.0658095	65.555	996.132	1.00947	50.7841	FBgn0032035	CG13393	-	CG13393
CG13089-RA	-0.543788	-650.797	1196.78	0.948159	50.7841	FBgn0032052	CG13089	-	CG13089
CG9296-RA	0.426231	731.217	1715.54	1.08546	43.4909	FBgn0032059	CG9296	Prenyl-binding protein	PrBP
CG4454-RA	0.228192	192.45	843.368	1.05937	48.1267	FBgn0032105	CG4454	borealin-related	borr
CG5899-RA	0.588897	259.611	440.843	1.09708	37.6625	FBgn0032157	CG5899	Etl1 homologue	Etl1
CG13126-RA	-0.333322	-205.344	616.051	0.956813	53.516	FBgn0032168	CG13126	-	CG13126
CG5850-RA	-0.518008	-237.966	459.387	0.887162	50.7841	FBgn0032172	CG5850	-	CG5850
CG18145-RA	-0.384524	-1201.75	3125.28	0.907809	53.516	FBgn0032189	CG18145	RPA-interacting protein alpha	Ripalpha
CG4901-RA	-0.115234	-121.504	1054.4	0.966273	54.8007	FBgn0032194	CG4901	-	CG4901
CG4908-RA	-0.426822	-344.86	807.972	0.901245	52.3354	FBgn0032195	CG4908	-	CG4908
CG5708-RB	-0.535571	-321.003	599.367	0.920732	50.7841	FBgn0032196	CG5708	-	CG5708
CG5708-RA	-0.392162	-369.291	941.679	0.93904	53.516	FBgn0032196	CG5708	-	CG5708
CG18619-RD	0.29346	401.319	1367.54	1.04275	48.1267	FBgn0032202	CG18619	-	CG18619
CG5603-RA	-0.417243	-56.6198	135.7	0.943255	52.3354	FBgn0032210	CG5603	cylindromatosis	CYLD
CG5603-RC	-0.385085	-42.2097	109.612	0.957239	53.516	FBgn0032210	CG5603	cylindromatosis	CYLD
CG4968-RA	0.0211084	19.24	911.486	1.00308	50.7841	FBgn0032214	CG4968	-	CG4968
CG5384-RA	0.357993	320.089	894.121	1.0378	43.4909	FBgn0032216	CG5384	-	CG5384
CG5025-RB	-0.947797	-2605.04	2748.52	0.846634	43.4909	FBgn0032224	CG5025	Selenophosphate synthetase 2	Sps2
CG5188-RA	0.394521	248.181	629.069	1.10799	43.4909	FBgn0032247	CG5188	-	CG5188
CG5343-RA	-0.643302	-1087.35	1690.26	0.861119	48.1267	FBgn0032248	CG5343	-	CG5343
CG6187-RA	-0.170233	-14.3745	84.4402	0.967795	54.8007	FBgn0032256	CG6187	RluA-2	RluA-2
CG6750-RA	-0.13122	-154.611	1178.26	0.979273	54.8007	FBgn0032292	CG6750	-	CG6750
CG6729-RA	-0.76728	-278.682	363.207	0.8934	48.1267	FBgn0032296	CG6729	-	CG6729
CG6192-RA	-0.526279	-2360.65	4485.54	0.850315	50.7841	FBgn0032341	CG6192	-	Reps
CG4851-RA	0.432687	131.048	302.871	1.04482	43.4909	FBgn0032358	CG4851	Palmitoyl-protein Thioesterase 2	Ppt2
CG14935-RA	-0.535964	-66.9207	124.86	0.896297	50.7841	FBgn0032382	CG14935	Maltase B2	Mal-B2
CG6686-RA	-0.190601	-306.435	1607.74	0.980655	54.8007	FBgn0032388	CG6686	-	CG6686
CG12314-RA	0.112701	258.918	2297.38	1.044	50.7841	FBgn0032389	CG12314
CG6756-RA	-0.38715	-518.343	1338.87	0.900988	53.516	FBgn0032397	CG6756	Translocase of outer membrane 70	Tom70
CG5446-RA	0.505108	473.884	938.183	1.06642	43.4909	FBgn0032429	CG5446	-	CG5446
CG5525-RA	0.857314	2197.79	2563.58	1.06869	37.6625	FBgn0032444	CG5525	-	CG5525
CG6153-RA	0.483625	964.006	1993.29	1.15168	43.4909	FBgn0032445	CG6153	-	CG6153
CG5780-RA	0.197493	90.6912	459.212	1.03181	50.7841	FBgn0032446	CG5780	-	CG5780
CG6180-RA	-0.277485	-348.445	1255.73	0.89473	54.1047	FBgn0032453	CG6180	-	CG6180
CG6214-RA	0.697758	652.123	934.598	1.1302	37.6625	FBgn0032456	CG6214	Multidrug-Resistance like Protein 1	MRP
CG5439-RA	-0.0185314	-17.4513	941.715	0.996109	54.8007	FBgn0032476	CG5439	-	CG5439
CG16974-RA	-0.310608	-301.428	970.445	0.931163	54.1047	FBgn0032479	CG16974	-	CG16974
CG16812-RA	-1.0367	-1456.82	1405.24	0.856056	37.6625	FBgn0032488	CG16812	-	CG16812
CG6116-RA	-0.212319	-170.331	802.239	0.959266	54.8007	FBgn0032499	CG6116	-	CG6116
CG9305-RA	0.275034	213.84	777.506	1.04592	48.1267	FBgn0032512	CG9305	-	CG9305
CG9282-RA	0.273232	1041.81	3812.92	1.02568	48.1267	FBgn0032518	CG9282	Ribosomal protein L24	RpL24
CG4599-RA	-0.205424	-149.159	726.101	0.9843	54.8007	FBgn0032586	CG4599	Tetratricopeptide repeat protein 2	Tpr2
CG17996-RA	0.38955	95.017	243.915	1.08137	43.4909	FBgn0032595	CG17996	-	CG17996
CG17331-RA	-0.702888	-2704.11	3847.13	0.872049	48.1267	FBgn0032596	CG17331	-	CG17331
CG17904-RA	0.451253	316.673	701.762	1.09073	43.4909	FBgn0032597	CG17904	-	CG17904
CG15141-RA	-0.206439	-134.694	652.464	0.980223	54.8007	FBgn0032635	CG15141	-	CG15141
CG6412-RA	-0.294329	-135.364	459.906	0.945974	54.1047	FBgn0032646	CG6412	-	CG6412
CG7200-RA	-0.53327	-126.651	237.5	0.967874	50.7841	FBgn0032671	CG7200	-	CG7200
CG10338-RA	-0.589877	-171.098	290.057	0.868756	50.7841	FBgn0032700	CG10338	-	CG10338
CG10603-RA	-1.01767	-358.426	352.203	0.85102	37.6625	FBgn0032720	CG10603	mitochondrial ribosomal protein L13	mRpL13
CG10641-RA	-0.728871	-1340.85	1839.63	0.837407	48.1267	FBgn0032731	CG10641	-	CG10641
CG15168-RA	0.438727	753.652	1717.81	1.11442	43.4909	FBgn0032732	CG15168	-	CG15168
CG10470-RA	-0.147365	-129.776	880.646	0.967466	54.8007	FBgn0032746	CG10470	-	CG10470
CG10495-RA	0.226149	74.0295	327.349	1.07761	48.1267	FBgn0032750	CG10495	-	CG10495
CG17568-RA	0.43129	75.5445	175.159	1.12179	43.4909	FBgn0032763	CG17568	-	CG17568
CG9994-RA	0.401866	53.3713	132.808	1.15026	43.4909	FBgn0032782	CG9994	Rab9	Rab9
CG18094-RA	-0.153407	-104.57	681.65	0.957667	54.8007	FBgn0032791	CG18094	-	CG18094
CG10268-RA	-0.586922	-192.088	327.28	0.948325	50.7841	FBgn0032811	CG10268	-	CG10268
CG31692-RB	-0.472918	-75.1923	158.996	0.92341	52.3354	FBgn0032820	CG31692	fructose-1,6-bisphosphatase	fbp
CG16772-RA	0.170104	231.417	1360.44	1.0672	50.7841	FBgn0032835	CG16772	-	CG16772
CG10757-RA	-0.359478	-299.005	831.777	0.929262	53.516	FBgn0032849	CG10757	mitochondrial ribosomal protein S18B	mRpS18B
CG1962-RA	-0.286341	-2984.89	10424.3	0.907805	54.1047	FBgn0032876	CG1962	-	CG1962
CG2617-RA	-0.0923483	-80.9553	876.629	0.988374	54.8007	FBgn0032877	CG2617	-	CG2617
CG9320-RA	-0.368621	-925.531	2510.8	0.889571	53.516	FBgn0032882	CG9320	nucleostemin 4	ns4
CG9323-RA	0.781356	612.08	783.357	1.06968	37.6625	FBgn0032883	CG9323	-	CG9323
CG9324-RA	-0.151824	-39.9522	263.149	0.964027	54.8007	FBgn0032884	CG9324	Pomp	Pomp
CG9273-RA	0.716177	1000.98	1397.67	1.10744	37.6625	FBgn0032906	CG9273	Replication protein A2	RPA2
CG12050-PA	-0.708213	-317.13	447.788	0.890435	48.1267	FBgn0032915	CG12050	-	CG12050
CG9253-RA	-0.843764	-561.437	665.395	0.944331	43.4909	FBgn0032919	CG9253	-	CG9253
CG8671-RC	-0.797728	-317.775	398.35	0.899431	43.4909	FBgn0032938	CG8671	-	CG8671
CG1512-RA	-0.544053	-183.35	337.007	0.945962	50.7841	FBgn0032956	CG1512	Cullin-2	Cul-2
CG1832-RB	-0.767422	-758.56	988.453	0.898207	48.1267	FBgn0032979	CG1832	-	CG1832
CG17528-RD	-0.854237	-1208.77	1415.03	0.878348	43.4909	FBgn0032999	CG17528
CG11665-RA	-0.533281	-120.514	225.987	0.945437	50.7841	FBgn0033028	CG11665	-	CG11665
CG8426-RA	0.347545	698.555	2009.97	1.05201	48.1267	FBgn0033029	CG8426	lethal (2) NC136	l(2)NC136
CG1298-RA	0.279373	524.565	1877.65	1.04748	48.1267	FBgn0033032	CG1298	kune-kune	kune
CG17337-RA	-0.341249	-519.142	1521.3	0.945591	53.516	FBgn0033035	CG17337
CG7897-RA	0.273796	574.098	2096.81	1.02503	48.1267	FBgn0033039	CG7897	gp210	gp210
CG12110-RB	-0.058154	-4.31675	74.2297	0.979777	54.8007	FBgn0033075	CG12110	Phospholipase D	Pld
CG3189-RA	0.772783	184.947	239.326	1.11564	37.6625	FBgn0033083	CG3189	DNA polymerase interacting tpr containing protein of 47kD	Dpit47
CG3420-RA	-0.2372	-812.665	3426.07	0.944299	54.8007	FBgn0033100	CG3420	-	CG3420
CG11139-RA	0.539414	244.038	452.414	1.10954	43.4909	FBgn0033179	CG11139	p47	p47
CG1602-RA	-0.354637	-210.895	594.678	0.907709	53.516	FBgn0033186	CG1602	-	CG1602
CG2093-RA	0.428534	778.092	1815.71	1.13115	43.4909	FBgn0033194	CG2093	Vacuolar protein sorting 13	Vps13
CG12107-RA	-0.0363052	-54.5292	1501.97	0.997444	54.8007	FBgn0033209	CG12107	-	CG12107
CG2915-RB	0.170967	238.048	1392.36	1.02161	50.7841	FBgn0033241	CG2915	-	CG2915
CG8712-RA	0.931088	437.073	469.422	1.10587	37.6625	FBgn0033258	CG8712	-	CG8712
CG18316-RA	0.190962	469.411	2458.14	1.02782	50.7841	FBgn0033261	CG18316	-	CG18316
CG8710-RD	-0.525909	-314.025	597.108	0.898923	50.7841	FBgn0033265	CG8710	coilin	coil
CG8710-RC	-0.152259	-61.407	403.305	0.962994	54.8007	FBgn0033265	CG8710	coilin	coil
CG11508-RA	-0.286864	-492.931	1718.34	0.971694	54.1047	FBgn0033267	CG11508
CG8635-RA	0.484073	74.3752	153.645	1.13819	43.4909	FBgn0033317	CG8635	-	CG8635
CG8266-RA	0.123627	267.029	2159.96	1.01792	50.7841	FBgn0033339	CG8266	sec31	sec31
CG8073-RB	0.0382227	47.3813	1239.61	1.0045	50.7841	FBgn0033377	CG8073	Phosphomannomutase 45A	Pmm45A
CG8027-RA	-0.461396	-157.399	341.138	0.897528	52.3354	FBgn0033392	CG8027	-	CG8027
CG8029-RB	-0.226932	-251.11	1106.54	0.980896	54.8007	FBgn0033393	CG8029
CG1944-RA	-0.508557	-228.997	450.288	0.908013	50.7841	FBgn0033395	CG1944	Cyp4p2	Cyp4p2
CG2063-RA	0.0714038	203.98	2856.71	1.01608	50.7841	FBgn0033400	CG2063	-	CG2063
CG1968-RA	-0.214742	-23.9662	111.605	0.953696	54.8007	FBgn0033401	CG1968	-	CG1968
CG8806-RA	-0.0272533	-38.1013	1398.04	0.994194	54.8007	FBgn0033413	CG8806	preli-like	prel
CG12929-RA	0.677811	84.294	124.362	1.09052	37.6625	FBgn0033429	CG12929	-	CG12929
CG1902-RA	0.224729	201.656	897.329	1.03358	48.1267	FBgn0033434	CG1902	-	CG1902
CG12924-RA	-0.0662761	-48.9815	739.052	0.984033	54.8007	FBgn0033450	CG12924	Lsm11	Lsm11
CG1665-RA	-0.545677	-230.054	421.593	0.902082	50.7841	FBgn0033451	CG1665	-	CG1665
CG1418-RA	-0.0662743	-83.0438	1253.03	0.990808	54.8007	FBgn0033468	CG1418	-	CG1418
CG12128-RA	0.722884	540.049	747.076	1.10333	37.6625	FBgn0033473	CG12128	-	CG12128
CG18445-RA	-0.286436	-174.242	608.311	0.961529	54.1047	FBgn0033476	CG18445	oysgedart	oys
CG12918-RA	0.407336	171.008	419.821	1.05951	43.4909	FBgn0033477	CG12918	-	CG12918
CG1371-RA	-0.951188	-554.702	583.167	0.929497	43.4909	FBgn0033482	CG1371	-	CG1371
CG11765-RA	0.216753	126.552	583.853	1.10673	48.1267	FBgn0033518	CG11765	Peroxiredoxin 2540-2	Prx2540-2
CG11825-RA	0.117561	126.203	1073.51	1.02006	50.7841	FBgn0033519	CG11825	-	CG11825
CG12895-RA	-0.0718021	-99.9505	1392.03	0.980302	54.8007	FBgn0033523	CG12895	-	CG12895
CG12935-RA	0.233555	113.104	484.27	1.03865	48.1267	FBgn0033547	CG12935	-	CG12935
CG7222-RA	0.584916	514.813	880.149	1.09898	37.6625	FBgn0033551	CG7222	-	CG7222
CG12343-RA	-0.845283	-325.08	384.582	0.898299	43.4909	FBgn0033556	CG12343	-	CG12343
CG12325-RA	-1.07418	-1698.44	1581.14	0.882483	37.6625	FBgn0033557	CG12325	-	CG12325
CG13220-RA	-0.833986	-876.356	1050.8	0.860127	43.4909	FBgn0033608	CG13220	-	CG13220
CG13211-PA,isoformA	-0.154356	-204.038	1321.87	0.985226	54.8007	FBgn0033613	CG13211
CG7741-RA	-0.0646082	-27.9785	433.049	0.987445	54.8007	FBgn0033615	CG7741	-	CG7741
CG9027-RA	0.108164	145.038	1340.9	1.04996	50.7841	FBgn0033631	CG9027	-	CG9027
CG13185-PA	0.725649	711.976	981.157	1.18913	37.6625	FBgn0033661	CG13185	-	CG13185
CG8981-RA	-0.263388	-82.663	313.845	0.961691	54.6261	FBgn0033664	CG8981
CG8972-RA	-0.803015	-1267.71	1578.68	0.863271	43.4909	FBgn0033672	CG8972	rhomboid-7	rho-7
CG18343-RA	0.208991	184.546	883.034	1.05221	50.7841	FBgn0033683	CG18343	-	CG18343
CG8860-RA	-0.0364215	-167.78	4606.63	0.996459	54.8007	FBgn0033691	CG8860	-	CG8860
CG8457-RA	0.204073	63.285	310.11	1.04278	50.7841	FBgn0033697	CG8457	Cyp6t3	Cyp6t3
CG13163-RA	-0.525613	-231.335	440.125	0.877764	50.7841	FBgn0033712	CG13163	-	CG13163
CG8493-RB	-0.0867652	-284.196	3275.46	0.979483	54.8007	FBgn0033716	CG8493	Deneddylase 1	Den1
CG8520-RA	-0.379447	-792.558	2088.71	0.933251	53.516	FBgn0033734	CG8520	-	CG8520
CG8529-RA	-0.509358	-226.067	443.827	0.898672	50.7841	FBgn0033739	CG8529	Dystrobrevin-like	Dyb
CG13151-RA	-0.193529	-64.7903	334.783	0.947738	54.8007	FBgn0033750	CG13151	-	CG13151
CG8811-RB	-0.7077	-63.8603	90.2363	0.86966	48.1267	FBgn0033757	CG8811	muskelin	muskelin
CG8778-RA	-0.00476159	-4.38475	920.859	0.998235	54.8007	FBgn0033761	CG8778	-	CG8778
CG13319-RA	-0.904956	-472.138	521.725	0.846399	43.4909	FBgn0033781	CG13319	-	CG13319
CG13322-RC	-1.10974	-1117.09	1006.63	0.852176	37.6625	FBgn0033784	CG13322	-	CG13322
Cap-GCG17054-PB,isoformB	-0.555497	-190.358	342.68	0.945581	50.7841	FBgn0033795	CG34438
Cap-GCG17054-PB,isoformB	-0.113422	-110.301	972.485	0.988083	54.8007	FBgn0033795	CG34438
CG15870-PA	-0.754788	-909.374	1204.81	0.894987	48.1267	FBgn0033798	CG15870	-	CG15870
CG17724-RA	-0.060486	-22.0598	364.708	0.991511	54.8007	FBgn0033802	CG17724	-	CG17724
CG4679-RA	-0.465543	-215.944	463.855	0.943651	52.3354	FBgn0033816	CG4679	-	CG4679
CG6016-RB	0.124341	184.216	1481.53	1.02555	50.7841	FBgn0033844	CG6016	bb in a boxcar	bbc
CG6197-RA	-0.278909	-165.129	592.052	0.947895	54.1047	FBgn0033859	CG6197	-	CG6197
CG13343-RA	0.112374	172.606	1536	1.03153	50.7841	FBgn0033882	CG13343	-	CG13343
CG13349-RB	-0.747268	-749.344	1002.78	0.856716	48.1267	FBgn0033886	CG13349	-	CG13349
CG8067-RA	-0.848786	-911.528	1073.92	0.862303	43.4909	FBgn0033891	CG8067	-	CG8067
CG8233-RA	-0.546392	-742.335	1358.61	0.940295	50.7841	FBgn0033897	CG8233	Reduction in Cnn dots 1	Rcd1
CG13016-RA	0.695564	131.692	189.332	1.10294	37.6625	FBgn0033899	CG13016	-	CG13016
CG12366-RA	-0.0390285	-13.657	349.923	0.993504	54.8007	FBgn0033901	CG12366	O-fucosyltransferase 1	O-fut1
CG18324-RB	-0.0176972	-10.433	589.53	0.992858	54.8007	FBgn0033905	CG18324	-	CG18324
CG8589-RA	-0.484834	-1188.56	2451.48	0.844482	52.3354	FBgn0033921	CG8589	tejas	tej
CG8151-RB	0.392466	259.498	661.201	1.05063	43.4909	FBgn0033929	CG8151	Tfb1	Tfb1
CG10105-RA	-0.372322	-32.6073	87.5781	0.913993	53.516	FBgn0033935	CG10105	SAPK-interacting protein 1	Sin1
CG12863-RA	-0.103765	-67.583	651.308	0.971444	54.8007	FBgn0033948	CG12863	-	CG12863
CG12854-PA	0.371135	101.66	273.916	1.08686	43.4909	FBgn0033965	CG12854
CG7639-RB	-0.344234	-17.514	50.8782	0.90796	53.516	FBgn0033989	CG7639	-	CG7639
CG7544-RA	0.858798	335.013	390.095	1.16793	37.6625	FBgn0033994	CG7544	-	CG7544
CG11808-RA	-0.207109	-307.573	1485.07	0.96055	54.8007	FBgn0034000	CG11808	-	CG11808
CG8190-RA	0.167578	75.9285	453.092	1.03048	50.7841	FBgn0034029	CG8190	eIF2B-gamma	eIF2B-gamma
CG8195-RA	-0.536735	-120.305	224.141	0.886492	50.7841	FBgn0034032	CG8195	-	CG8195
CG8295-RC	-0.493071	-521.758	1058.18	0.958049	52.3354	FBgn0034051	CG8295	Myelodysplasia/myeloid leukemia factor	Mlf
CG8295-RB	0.408876	181.083	442.881	1.06392	43.4909	FBgn0034051	CG8295	Myelodysplasia/myeloid leukemia factor	Mlf
CG8320-RA	0.256894	97.3605	378.991	1.02229	48.1267	FBgn0034059	CG8320	-	CG8320
CG8370-RA	0.119482	82.5447	690.857	1.01976	50.7841	FBgn0034060	CG8370	-	CG8370
CG8389-RB	-0.0925786	-124.104	1340.53	0.982027	54.8007	FBgn0034063	CG8389	-	CG8389
CG8397-RA	-0.24097	-107.955	448.001	0.933853	54.8007	FBgn0034066	CG8397	-	CG8397
CG8414-RA	-0.586103	-1136.99	1939.92	0.85053	50.7841	FBgn0034073	CG8414	-	CG8414
CG8441-RA	-0.469205	-1183.21	2521.73	0.921685	52.3354	FBgn0034086	CG8441	-	CG8441
CG8448-RD	-0.279053	-1708.07	6120.96	0.936637	54.1047	FBgn0034091	CG8448	mrj	mrj
CG7747-RA	0.434174	426.056	981.303	1.05624	43.4909	FBgn0034109	CG7747	-	CG7747
CG3615-RA	-0.357451	-80.625	225.555	0.910504	53.516	FBgn0034110	CG3615	Autophagy-specific gene 9	Atg9
CG6251-RA	-0.290232	-437.628	1507.86	0.965234	54.1047	FBgn0034118	CG6251	Nucleoporin 62	Nup62
CG8332-RA	-0.589987	-1679.74	2847.08	0.957075	50.7841	FBgn0034138	CG8332	Ribosomal protein S15	RpS15
CG6805-RA	-0.00434225	-7.45325	1716.45	0.999223	54.8007	FBgn0034179	CG6805	-	CG6805
CG15609-RG	0.422157	804.006	1904.52	1.07653	43.4909	FBgn0034180	CG15609	-	CG15609
CG8963-RA	0.673302	1294.8	1923.07	1.05446	37.6625	FBgn0034181	CG8963	-	CG8963
CG6550-RA	0.327633	431.925	1318.32	1.03118	48.1267	FBgn0034214	CG6550	-	CG6550
CG4802-RA	-1.04506	-303.978	290.87	0.884288	37.6625	FBgn0034215	CG4802	-	CG4802
CG14483-RA	0.626386	533.684	852.005	1.1452	37.6625	FBgn0034248	CG14483	-	CG14483
CG4966-RB	-0.584565	-44.1638	75.5497	0.856231	50.7841	FBgn0034261	CG4966	Hermansky-Pudlak Syndrome 4 ortholog	HPS4
CG5784-RA	0.291905	675.423	2313.85	1.02096	48.1267	FBgn0034282	CG5784	Mapmodulin	Mapmodulin
CG5726-RA	0.858815	539.862	628.613	1.16815	37.6625	FBgn0034313	CG5726	-	CG5726
CG5174-RI	0.419846	472.861	1126.27	1.11725	43.4909	FBgn0034345	CG5174	-	CG5174
CG5174-RJ	0.644332	972.924	1509.97	1.14185	37.6625	FBgn0034345	CG5174	-	CG5174
CG12263-RA	-0.507037	-120.737	238.123	0.892272	50.7841	FBgn0034346	CG12263	-	CG12263
CG5323-RA	0.097574	194.181	1990.09	1.02242	50.7841	FBgn0034362	CG5323	-	CG5323
CG5482-RA	-0.0153644	-13.054	849.624	0.997097	54.8007	FBgn0034368	CG5482	-	CG5482
CG15092-PA	0.355858	1220.27	3429.08	1.16449	43.4909	FBgn0034388	CG15092
CG15111-RA	0.410818	69.5743	169.355	1.06808	43.4909	FBgn0034419	CG15111	-	CG15111
CG7461-RA	0.655926	1057.24	1611.82	1.07921	37.6625	FBgn0034432	CG7461	-	CG7461
CG11242-RA	0.371723	204.303	549.61	1.1727	43.4909	FBgn0034451	CG11242	-	CG11242
CG11208-RA	0.756098	333.781	441.452	1.15992	37.6625	FBgn0034488	CG11208	-	CG11208
CG9143-RA	0.189554	209.815	1106.89	1.03844	50.7841	FBgn0034496	CG9143	-	CG9143
CG8929-RC	0.537248	822.846	1531.59	1.16294	43.4909	FBgn0034504	CG8929	-	CG8929
CG18065-RA	0.134784	397.907	2952.18	1.03321	50.7841	FBgn0034519	CG18065	-	CG18065
CG13431-RA	0.444442	217.38	489.109	1.19242	43.4909	FBgn0034521	CG13431	UDP-GlcNAc:a-3-D-mannoside-beta-1,2-N-acetylglucosaminyltransferase I	Mgat1
CG9945-RA	-0.190991	-160.805	841.952	0.947161	54.8007	FBgn0034527	CG9945	-	CG9945
CG9945-RB	0.602801	1584.2	2628.06	1.17563	37.6625	FBgn0034527	CG9945	-	CG9945
CG16742-RA	0.173726	42.4237	244.199	1.08152	50.7841	FBgn0034529	CG16742	-	CG16742
CG9954-RA	0.665196	1111.93	1671.59	1.07079	37.6625	FBgn0034534	CG9954	maf-S	maf-S
CG11110-RA	-0.374512	-272.299	727.076	0.887376	53.516	FBgn0034535	CG11110	-	CG11110
CG9025-RA	-1.04565	-235.059	224.798	0.858051	37.6625	FBgn0034542	CG9025	Fem-1	Fem-1
CG3295-RA	-0.350055	-357.718	1021.89	0.958659	53.516	FBgn0034573	CG3295	-	CG3295
CG9350-PA,isoformA	-0.133198	-47.3873	355.767	0.979815	54.8007	FBgn0034576	CG9350	-	CG9350
CG15657-RA	0.309374	286.65	926.548	1.1173	48.1267	FBgn0034595	CG15657	-	CG15657
CG4279-RA	0.420291	889.745	2116.97	1.1126	43.4909	FBgn0034600	CG4279
CG10795-RA	0.56433	67.9	120.32	1.09262	43.4909	FBgn0034626	CG10795	-	CG10795
CG9707-RA	0.446238	68.0265	152.444	1.06573	43.4909	FBgn0034628	CG9707	acyl-Coenzyme A oxidase at 57D proximal	Acox57D-p
CG10496-RA	-1.02715	-616.447	600.152	0.852693	37.6625	FBgn0034631	CG10496	-	CG10496
CG10321-RA	-0.746137	-156.172	209.308	0.847109	48.1267	FBgn0034643	CG10321	-	CG10321
CG6393-PD,isoformD	-0.475104	-516.249	1086.6	0.937265	52.3354	FBgn0034685	CG6393
CG11474-RB	0.325607	152.578	468.594	1.15622	48.1267	FBgn0034688	CG11474	-	CG11474
CG2921-RA	-0.209586	-121.418	579.322	0.922296	54.8007	FBgn0034689	CG2921	-	CG2921
CG5465-RA	0.696899	388.96	558.129	1.16718	37.6625	FBgn0034707	CG5465	Mediator complex subunit 16	MED16
CG5625-RB	-0.035198	-12.6672	359.885	0.994653	54.8007	FBgn0034708	CG5625	Vacuolar protein sorting 35	Vps35
CG10955-RA	-0.82603	-654.791	792.696	0.92527	43.4909	FBgn0034722	CG10955	Rtf1	Rtf1
CG4610-RA	0.407475	43.2745	106.202	1.06217	43.4909	FBgn0034735	CG4610	-	CG4610
CG4071-RB	-1.12939	-240.662	213.09	0.882499	37.6625	FBgn0034744	CG4071	Vacuolar protein sorting 20	Vps20
CG2852-PB,isoformB	-0.626999	-195.807	312.292	0.87631	50.7841	FBgn0034753	CG2852	-	CG2852
CG2852-RA	-0.793763	-448.305	564.784	0.886576	43.4909	FBgn0034753	CG2852	-	CG2852
CG3682-RA	0.0554071	8.97125	161.915	1.01661	50.7841	FBgn0034789	CG3682	PIP5K59B	PIP5K59B
CG3499-RB	-0.268319	-123.673	460.919	0.964887	54.6261	FBgn0034792	CG3499	-	CG3499
CG3788-RA	0.275934	225.993	819.013	1.07261	48.1267	FBgn0034800	CG3788	-	CG3788
CG3800-RA	0.0606265	150.331	2479.62	1.00699	50.7841	FBgn0034802	CG3800	-	CG3800
CG9890-RA	0.377681	422.312	1118.17	1.10811	43.4909	FBgn0034814	CG9890	-	CG9890
CG3957-RA	0.459212	544.72	1186.21	1.07884	43.4909	FBgn0034876	CG3957	wing morphogenesis defect	wmd
CG3941-RA	0.0849332	113.552	1336.96	1.01517	50.7841	FBgn0034878	CG3941	pita	pita
CG5532-RA	0.0376439	45.6198	1211.88	1.00268	50.7841	FBgn0034902	CG5532	-	CG5532
CG5569-RA	0.346621	557.358	1607.97	1.16671	48.1267	FBgn0034919	CG5569	-	CG5569
CG5602-RA	0.198635	70.15	353.16	1.0352	50.7841	FBgn0034922	CG5602
CG11184-RC	0.476333	392.798	824.63	1.04701	43.4909	FBgn0034923	CG11184	Upf3	Upf3
CG5591-RA	0.234697	70.6525	301.037	1.02775	48.1267	FBgn0034926	CG5591	-	CG5591
CG2970-RA	0.403684	237.88	589.272	1.07927	43.4909	FBgn0034936	CG2970	-	CG2970
CG2980-RA	0.90128	459.705	510.059	1.16843	37.6625	FBgn0034939	CG2980	thoc5	thoc5
CG16787-RA	0.316306	138.52	437.931	1.11783	48.1267	FBgn0034940	CG16787	-	CG16787
CG3907-RB	-0.276165	-221.903	803.516	0.962524	54.1047	FBgn0034958	CG3907	-	CG3907
CG3163-RA	0.430491	857.884	1992.81	1.06145	43.4909	FBgn0034961	CG3163	-	CG3163
CG4005-PB,isoformB	-0.804974	-270.301	335.789	0.883903	43.4909	FBgn0034970	CG4005	yorkie	yki
CG3363-RA	-0.333686	-416.273	1247.5	0.923151	53.516	FBgn0034987	CG3363	-	CG3363
CG3356-RA	0.313862	516.455	1645.48	1.08059	48.1267	FBgn0034989	CG3356	-	CG3356
CG3376-RA	-0.310622	-34.3255	110.506	0.901888	54.1047	FBgn0034997	CG3376	-	CG3376
CG4527-RE	-0.359972	-199.471	554.13	0.955366	53.516	FBgn0035001	CG4527	Sterile20-like kinase	slik
CG4527-RB	0.411424	171.76	417.477	1.10672	43.4909	FBgn0035001	CG4527	Sterile20-like kinase	slik
CG13585-RB	0.269905	420.785	1559.01	1.05173	48.1267	FBgn0035020	CG13585	-	CG13585
CG11414-RA	0.352282	178.244	505.969	1.0489	43.4909	FBgn0035024	CG11414	-	CG11414
CG4707-RA	-0.982474	-317.966	323.637	0.919994	37.6625	FBgn0035036	CG4707	-	CG4707
CG9083-RB	-0.601433	-540.915	899.377	0.855798	50.7841	FBgn0035077	CG9083	-	CG9083
CG7047-RB	0.0374484	41.6542	1112.31	1.00667	50.7841	FBgn0035103	CG7047	Vitamin D[[3]] up-regulated protein 1	Vdup1
CG7042-PA	0.154118	35.2	228.397	1.02675	50.7841	FBgn0035105	CG7042
CG7036-RA	-0.810924	-829.321	1022.69	0.864993	43.4909	FBgn0035106	CG7036	rhinoceros	rno
CG13876-RA	0.216846	63.4845	292.763	1.05902	48.1267	FBgn0035109	CG13876	-	CG13876
CG7008-RA	0.211092	335.663	1590.13	1.0172	50.7841	FBgn0035121	CG7008	Tudor-SN	Tudor-SN
CG1228-RB	0.597569	131.57	220.174	1.10312	37.6625	FBgn0035133	CG1228
CG12189-RA	0.435486	141.882	325.801	1.08177	43.4909	FBgn0035150	CG12189	Rev1	Rev1
CG3279-RA	-0.110838	-94.2993	850.782	0.972392	54.8007	FBgn0035156	CG3279
CG13886-RA	-0.168246	-16.2323	96.4795	0.970978	54.8007	FBgn0035163	CG13886
CG13887-RC	-0.470814	-938.525	1993.41	0.904644	52.3354	FBgn0035165	CG13887	-	CG13887
CG13890-RA	-0.910557	-283.198	311.016	0.841508	43.4909	FBgn0035169	CG13890	-	CG13890
CG9187-RA	-0.145366	-339.018	2332.16	0.960307	54.8007	FBgn0035194	CG9187	Psf1	Psf1
CG9128-RA	0.334015	102.338	306.387	1.07859	48.1267	FBgn0035195	CG9128	Sac1	Sac1
CG9149-RA	0.594227	87.5113	147.269	1.1434	37.6625	FBgn0035203	CG9149	-	CG9149
CG9186-RB	-0.13192	-163.403	1238.65	0.970687	54.8007	FBgn0035206	CG9186	-	CG9186
CG7852-RA	-0.832862	-339.315	407.408	0.83611	43.4909	FBgn0035229	CG7852	-	CG7852
CG12099-RB	0.809436	545.344	673.733	1.17879	37.6625	FBgn0035232	CG12099	-	CG12099
CG7864-RA	0.303728	398.925	1313.43	1.09276	48.1267	FBgn0035233	CG7864	peroxin 10	pex10
CG13926-RA	-0.0707592	-174.256	2462.66	0.978928	54.8007	FBgn0035243	CG13926	-	CG13926
CG13919-RA	0.410168	130.866	319.055	1.12176	43.4909	FBgn0035248	CG13919	-	CG13919
CG7967-RA	0.128886	21.153	164.121	1.02034	50.7841	FBgn0035251	CG7967	-	CG7967
CG13922-RA	-0.0414749	-15.7733	380.308	0.991092	54.8007	FBgn0035272	CG13922	mitochondrial ribosomal protein L46	mRpL46
CG5690-RA	-0.460476	-109.258	237.272	0.929706	52.3354	FBgn0035295	CG5690	-	CG5690
CG5691-RA	-0.40786	-44.1525	108.254	0.912432	52.3354	FBgn0035297	CG5691
CG15877-RA	0.299487	388.779	1298.15	1.05286	48.1267	FBgn0035337	CG15877	-	CG15877
CG16985-RA	0.187565	132.186	704.75	1.03392	50.7841	FBgn0035355	CG16985	-	CG16985
CG1244-RC	0.759555	430.445	566.706	1.04542	37.6625	FBgn0035357	CG1244	-	MEP-1
CG1240-RA	-0.171681	-427.63	2490.84	0.976062	54.8007	FBgn0035370	CG1240	-	CG1240
CG15812-RA	0.546231	214.97	393.552	1.06955	43.4909	FBgn0035405	CG15812	piefke	pfk
CG14962-RA	-0.43297	-107.998	249.435	0.934093	52.3354	FBgn0035407	CG14962	-	CG14962
CG17569-RA	-0.123893	-305.479	2465.66	0.978452	54.8007	FBgn0035416	CG17569	gryzun	gry
CG14969-RA	-0.587881	-161.778	275.188	0.904923	50.7841	FBgn0035440	CG14969	-	CG14969
CG10849-RA	0.559891	1257.52	2246.01	1.12943	43.4909	FBgn0035471	CG10849	Sc2	Sc2
CG14981-RB	-0.150688	-220.974	1466.43	0.973504	54.8007	FBgn0035473	CG14981	maggie	mge
CG11593-PA	0.834849	740.528	887.021	1.08882	37.6625	FBgn0035488	CG11593	-	CG11593
CG14995-RA	-0.603682	-129.786	214.991	0.907014	50.7841	FBgn0035497	CG14995	-	CG14995
CG14995-RD	-0.781728	-234.309	299.732	0.909145	48.1267	FBgn0035497	CG14995	-	CG14995
CG15011-RA	-0.20245	-39.12	193.233	0.954263	54.8007	FBgn0035518	CG15011	-	CG15011
CG1319-RA	-0.14672	-25.0637	170.828	0.974429	54.8007	FBgn0035529	CG1319	-	CG1319
CG15019-RA	-1.09614	-2088.88	1905.68	0.857027	37.6625	FBgn0035541	CG15019	-	CG15019
CG11357-RA	-1.07202	-545.525	508.876	0.925153	37.6625	FBgn0035558	CG11357	-	CG11357
CG4611-RA	0.275355	348.219	1264.62	1.08404	48.1267	FBgn0035591	CG4611	-	CG4611
CG10677-PA	-0.144578	-20.3905	141.035	0.951675	54.8007	FBgn0035596	CG10677	-	CG10677
CG10640-RB	-0.34053	-1365.24	4009.17	0.933428	53.516	FBgn0035601	CG10640	Uev1A	Uev1A
CG10583-RA	-0.200216	-179.48	896.43	0.972459	54.8007	FBgn0035627	CG10583	Separase	Sse
CG5505-RA	-0.212494	-71.1085	334.637	0.970019	54.8007	FBgn0035633	CG5505
CG10147-RA	-0.540749	-233.568	431.933	0.890934	50.7841	FBgn0035702	CG10147	-	CG10147
CG10107-RA	-0.330415	-408.247	1235.56	0.959839	53.516	FBgn0035713	CG10107	-	CG10107
CG10077-RB	-0.483801	-1163.68	2405.29	0.84166	52.3354	FBgn0035720	CG10077	-	CG10077
CG10077-RA	0.423413	467.481	1104.08	1.06601	43.4909	FBgn0035720	CG10077	-	CG10077
CG9953-RA	0.247443	889.275	3593.85	1.04974	48.1267	FBgn0035726	CG9953	-	CG9953
CG8609-RA	-0.637537	-614.306	963.561	0.878178	48.1267	FBgn0035754	CG8609	Mediator complex subunit 4	MED4
pastrelCG8588-PA,isoformA	0.469732	65.5845	139.621	1.16895	43.4909	FBgn0035770	CG8588	pastrel	pst
CG7506-RA	-0.602592	-449.631	746.161	0.876344	50.7841	FBgn0035805	CG7506	-	CG7506
CG8044-RA	-0.758857	-4187.65	5518.36	0.890329	48.1267	FBgn0035829	CG8044	Heterochromatin protein 4	HP4
CG8038-RA	0.688431	266.554	387.191	1.12503	37.6625	FBgn0035831	CG8038	-	CG8038
CG7504-RC	-0.268546	-204.548	761.686	0.895401	54.6261	FBgn0035842	CG7504	-	CG7504
CG8005-RA	-0.0204291	-9.349	457.631	0.996421	54.8007	FBgn0035854	CG8005	-	CG8005
CG13671-RA	-0.23643	-54.9865	232.57	0.928579	54.8007	FBgn0035867	CG13671	-	CG13671
CG7182-RA	0.0686131	142.858	2082.08	1.00945	50.7841	FBgn0035878	CG7182	-	CG7182
CG7127-RA	0.355483	166.862	469.395	1.08829	43.4909	FBgn0035892	CG7127	exo70	exo70
CG6745-RA	0.0284346	17.9737	632.109	1.01066	50.7841	FBgn0035901	CG6745	-	CG6745
CG6662-RA	-0.408297	-759.963	1861.3	0.858439	52.3354	FBgn0035907	CG6662	-	CG6662
CG6822-RA	0.427967	145.098	339.04	1.05223	43.4909	FBgn0035909	CG6822	ergic53	ergic53
CG5978-RA	-0.397609	-361.337	908.773	0.874775	53.516	FBgn0035916	CG5978	-	GAPsec
CG5021-RA	-0.0424547	-73.655	1734.91	0.990195	54.8007	FBgn0035944	CG5021	-	CG5021
CG5064-RA	-1.00357	-2047.06	2039.77	0.866887	37.6625	FBgn0035947	CG5064	Signal recognition particle protein 68	Srp68
CG5288-RA	-0.913459	-101.57	111.192	0.866712	43.4909	FBgn0035950	CG5288
CG4911-RA	-0.307134	-1167.43	3801.06	0.890593	54.1047	FBgn0035959	CG4911	-	CG4911
CG3911-RA	-0.951015	-903.555	950.095	0.910491	43.4909	FBgn0035992	CG3911
CG3552-RA	-0.00836051	-11.3253	1354.61	0.997734	54.8007	FBgn0035999	CG3552	-	CG3552
CG3654-RD	-0.384452	-115.031	299.208	0.954702	53.516	FBgn0036004	CG3654	Jumonji, AT rich interactive domain 2	Jarid2
CG8336-RB	0.5291	129.295	244.367	1.13346	43.4909	FBgn0036020	CG8336	-	CG8336
CG16717-RA	0.126036	16.7787	133.127	1.01761	50.7841	FBgn0036028	CG16717	-	CG16717
CG18177-RA	-0.272757	-28.3888	104.081	0.915959	54.6261	FBgn0036039	CG18177	-	CG18177
CG10809-RA	-0.730078	-585.66	802.189	0.88296	48.1267	FBgn0036052	CG10809	-	CG10809
CG6707-RA	-0.0826777	-38.4393	464.929	0.991998	54.8007	FBgn0036058	CG6707	-	CG6707
CG7949-RA	0.619214	787.999	1272.58	1.14823	37.6625	FBgn0036107	CG7949	-	CG7949
CG7638-RA	0.779622	345.411	443.049	1.06141	37.6625	FBgn0036133	CG7638	-	CG7638
CG11799-RA	-0.0437455	-56.4477	1290.37	0.992143	54.8007	FBgn0036134	CG11799	forkhead domain 68A	fd68A
CG6233-RA	0.687599	715.016	1039.87	1.11834	37.6625	FBgn0036136	CG6233	Ubiquitin fusion-degradation 1-like	Ufd1-like
CG6199-RA	-0.121086	-55.6208	459.349	0.968257	54.8007	FBgn0036147	CG6199	procollagen lysyl hydroxylase	Plod
CG7394-RA	-0.415339	-690.34	1662.11	0.926527	52.3354	FBgn0036173	CG7394	-	CG7394
CG6091-PA,isoformA	-0.250073	-49.2732	197.035	0.956677	54.6261	FBgn0036180	CG6091	-	CG6091
CG6091-RF	-0.156135	-83.3923	534.105	0.974358	54.8007	FBgn0036180	CG6091	-	CG6091
CG7351-RA	-0.201513	-76.737	380.804	0.977109	54.8007	FBgn0036184	CG7351	PCI domain-containing protein 2	PCID2
CG11660-RA	0.105082	36.349	345.912	1.01382	50.7841	FBgn0036187	CG11660	-	CG11660
CG7334-RD	-0.199546	-86.4915	433.441	0.960121	54.8007	FBgn0036191	CG7334	Sug	Sug
SugCG7334-PA,isoformA	0.154392	82.124	531.918	1.03698	50.7841	FBgn0036191	CG7334	Sug	Sug
CG5946-RB	0.083677	237.269	2835.54	1.02292	50.7841	FBgn0036211	CG5946	-	CG5946
CG18593-RA	0.120061	84.6252	704.853	1.0099	50.7841	FBgn0036237	CG18593	viral IAP-associated factor	viaf
CG5632-RA	0.339143	485.448	1431.39	1.05705	48.1267	FBgn0036263	CG5632	thoc6	thoc6
CG4300-RA	0.641593	786.087	1225.21	1.09701	37.6625	FBgn0036272	CG4300	-	CG4300
CG10616-RA	-0.61018	-722.851	1184.65	0.854031	50.7841	FBgn0036286	CG10616	-	CG10616
CG10632-PA	0.053829	15.0575	279.728	1.00955	50.7841	FBgn0036302	CG10632	sosondowah	sowah
CG10754-RA	0.0174837	15.8063	904.057	1.00233	50.7841	FBgn0036314	CG10754	-	CG10754
CG11008-RA	-0.432336	-136.167	314.958	0.887394	52.3354	FBgn0036315	CG11008
CG11009-RA	-0.286759	-60.9943	212.702	0.951062	54.1047	FBgn0036318	CG11009	-	CG11009
CG11267-RA	0.127423	760.643	5969.45	1.02631	50.7841	FBgn0036334	CG11267	-	CG11267
CG11258-RA	0.361069	457.074	1265.89	1.13646	43.4909	FBgn0036335	CG11258	mitochondrial ribosomal protein L20	mRpL20
CG10222-RA	0.628991	862.865	1371.82	1.1462	37.6625	FBgn0036356	CG10222	-	CG10222
CG10732-RA	-0.386907	-268.099	692.927	0.954058	53.516	FBgn0036365	CG10732	-	CG10732
CG6833-RA	0.586123	167.338	285.499	1.07661	37.6625	FBgn0036405	CG6833	-	CG6833
CG3919-RB	-0.0871499	-39.9102	457.95	0.9692	54.8007	FBgn0036423	CG3919	-	CG3919
CG17166-RA	-0.654856	-947.38	1446.7	0.915059	48.1267	FBgn0036462	CG17166	mitochondrial ribosomal protein L39	mRpL39
CG6854-RA	-0.609016	-70.7265	116.132	0.902256	50.7841	FBgn0036478	CG6854
CG12316-RA	-0.570471	-417.265	731.441	0.928718	50.7841	FBgn0036483	CG12316	-	CG12316
CG6859-RA	0.699175	979.466	1400.89	1.09094	37.6625	FBgn0036484	CG6859	-	CG6859
CG7003-RA	0.57816	627.918	1086.06	1.13692	43.4909	FBgn0036486	CG7003	Msh6	Msh6
CG7945-RB	0.532907	284.783	534.396	1.1361	43.4909	FBgn0036505	CG7945	-	CG7945
CG7945-RA	0.726705	1218.91	1677.31	1.1779	37.6625	FBgn0036505	CG7945	-	CG7945
CG7739-RA	-0.298485	-109.803	367.868	0.935807	54.1047	FBgn0036509	CG7739	-	CG7739
CG16979-RA	0.51437	110.133	214.113	1.08989	43.4909	FBgn0036512	CG16979	-	CG16979
CG7764-RA	-0.183749	-40.0175	217.783	0.968161	54.8007	FBgn0036513	CG7764
CG32149-RB	-0.272704	-58.9147	216.039	0.897913	54.6261	FBgn0036518	CG32149	RhoGAP71E	RhoGAP71E
GXIVsPLA2CG17035-PA,isoformA	-0.192316	-213.249	1108.85	0.952758	54.8007	FBgn0036545	CG17035	GXIVsPLA2	GXIVsPLA2
CG5235-RA	-0.18583	-499.342	2687.1	0.970834	54.8007	FBgn0036565	CG5235	-	CG5235
CG16807-RA	0.277332	227.946	821.925	1.05906	48.1267	FBgn0036621	CG16807	roquin	roq
CG4753-RA	0.153922	13.4725	87.5281	1.03365	50.7841	FBgn0036622	CG4753	-	CG4753
CG4109-RA	0.721495	1135.18	1573.36	1.15629	37.6625	FBgn0036643	CG4109	Syntaxin 8	Syx8
CG13025-RA	-0.191718	-124.027	646.925	0.952033	54.8007	FBgn0036660	CG13025	-	CG13025
CG9705-RA	0.88884	2628.21	2956.9	1.13658	37.6625	FBgn0036661	CG9705	-	CG9705
CG9674-RA	-0.203376	-7.6855	37.7895	0.973984	54.8007	FBgn0036663	CG9674	-	CG9674
CG9715-RA	-0.920618	-697.169	757.285	0.881878	43.4909	FBgn0036668	CG9715	-	CG9715
CG6664-RA	-0.498006	-152.003	305.223	0.836422	52.3354	FBgn0036685	CG6664	-	CG6664
CG7728-RA	-0.641207	-1279.68	1995.74	0.923128	48.1267	FBgn0036686	CG7728	-	CG7728
CG7853-RA	0.396252	252.83	638.054	1.02522	43.4909	FBgn0036695	CG7853	PAPS transporter 2	Papst2
CG7603-RA	-0.929207	-255.961	275.461	0.88765	43.4909	FBgn0036726	CG7603	-	CG7603
CG6311-RB	-0.410005	-175.244	427.418	0.850583	52.3354	FBgn0036735	CG6311	Enhancer of decapping 3	Edc3
CG6259-RA	-0.560009	-702.695	1254.79	0.92793	50.7841	FBgn0036740	CG6259	-	CG6259
CG7430-RA	0.756535	187.648	248.036	1.15107	37.6625	FBgn0036762	CG7430	-	CG7430
CG7441-RA	-0.42639	-195.412	458.295	0.858208	52.3354	FBgn0036763	CG7441	-	CG7441
CG4108-RA	-0.38926	-187.793	482.436	0.925652	53.516	FBgn0036805	CG4108	Chmp1	Chmp1
CG3979-RB	-0.892958	-533.682	597.656	0.902202	43.4909	FBgn0036816	CG3979	I'm not dead yet	Indy
CG14074-RA	-0.190482	-45.2353	237.477	0.964614	54.8007	FBgn0036818	CG14074	-	CG14074
CG6852-RA	0.135551	257.255	1897.84	1.0404	50.7841	FBgn0036820	CG6852	-	CG6852
CG3893-RA	0.198841	109.461	550.496	1.04077	50.7841	FBgn0036826	CG3893	-	CG3893
CG3808-RA	0.168918	37.45	221.706	1.05043	50.7841	FBgn0036838	CG3808	-	CG3808
CG10419-RA	0.36401	373.768	1026.81	1.02957	43.4909	FBgn0036850	CG10419	Gemin2	Gem2
CG8798-RA	-0.41261	-162.115	392.902	0.901127	52.3354	FBgn0036892	CG8798	-	CG8798
CG9376-RA	-0.667597	-523.269	783.81	0.933995	48.1267	FBgn0036893	CG9376	-	CG9376
CG8533-RB	-0.0589274	-9.86825	167.465	0.98004	54.8007	FBgn0036907	CG8533
CG15881-RA	0.481762	948.271	1968.34	1.13558	43.4909	FBgn0036909	CG15881	-	CG15881
CG7770-RA	-0.727382	-386.706	531.641	0.947667	48.1267	FBgn0036918	CG7770	-	CG7770
CG14182-RA	-0.82865	-900.921	1087.22	0.863398	43.4909	FBgn0036922	CG14182	-	CG14182
CG7433-RB	-0.152148	-172.337	1132.69	0.950533	54.8007	FBgn0036927	CG7433	-	CG7433
CG7654-RA	-0.45063	-677.341	1503.1	0.919179	52.3354	FBgn0036928	CG7654	Translocase of outer membrane 20	Tom20
CG14184-RA	-0.834226	-966.189	1158.19	0.874439	43.4909	FBgn0036932	CG14184	-	CG14184
CG6951-RA	-0.108604	-274.872	2530.96	0.970019	54.8007	FBgn0036959	CG6951	-	CG6951
CG5585-RA	-0.316691	-183.238	578.602	0.967492	54.1047	FBgn0036973	CG5585	-	CG5585
CG5605-RC	-0.440703	-1378.71	3128.43	0.953369	52.3354	FBgn0036974	CG5605	eukaryotic release factor 1	eRF1
CG5618-RC	-0.262862	-123.978	471.646	0.90344	54.6261	FBgn0036975	CG5618	-	CG5618
CG5701-RA	0.278406	546.65	1963.5	1.07732	48.1267	FBgn0036980	CG5701	RhoBTB	RhoBTB
CG5274-RB	-0.37965	-402.055	1059.01	0.9187	53.516	FBgn0036987	CG5274	-	CG5274
CG5969-RA	-0.346639	-304.13	877.367	0.931947	53.516	FBgn0036998	CG5969	-	CG5969
CG6020-RA	0.399461	95.3265	238.638	1.06709	43.4909	FBgn0037001	CG6020	-	CG6020
CG5059-RC	-0.427769	-329.03	769.177	0.835111	52.3354	FBgn0037007	CG5059	-	CG5059
CG5104-RB	0.472984	883.521	1867.97	1.04933	43.4909	FBgn0037009	CG5104	-	CG5104
CG4042-RA	-0.652798	-181.482	278.007	0.916919	48.1267	FBgn0037018	CG4042	-	CG4042
CG4289-RA	0.616896	1035.33	1678.29	1.09166	37.6625	FBgn0037020	CG4289	-	CG4289
CG3634-RA	0.151795	23.4965	154.791	1.02799	50.7841	FBgn0037026	CG3634	-	CG3634
CG3680-RA	-0.219494	-147.66	672.727	0.977471	54.8007	FBgn0037027	CG3680	-	CG3680
CG11456-RA	-0.0713913	-24.8595	348.215	0.978928	54.8007	FBgn0037031	CG11456	-	CG11456
CG10584-RA	0.153977	106	688.416	1.02136	50.7841	FBgn0037045	CG10584	-	CG10584
CG7338-RA	-0.39249	-389.759	993.041	0.926634	53.516	FBgn0037073	CG7338	-	CG7338
CG7736-RC	0.541378	174.143	321.666	1.06961	43.4909	FBgn0037084	CG7736	Syntaxin 6	Syx6
CG7177-RA	0.414811	77.2717	186.282	1.07438	43.4909	FBgn0037098	CG7177	-	Wnk
CG7169-RA	0.0744491	20.0807	269.725	1.01763	50.7841	FBgn0037105	CG7169	S1P	S1P
CG11307-RA	-0.5276	-3321.47	6295.43	0.852181	50.7841	FBgn0037106	CG11307	-	CG11307
CG11307-RB	-0.0796957	-156.585	1964.79	0.966363	54.8007	FBgn0037106	CG11307	-	CG11307
CG11247-RB	0.305494	399.762	1308.58	1.06413	48.1267	FBgn0037120	CG11247	-	CG11247
CG14562-RA	-0.701897	-598.918	853.285	0.836484	48.1267	FBgn0037142	CG14562	-	CG14562
CG7130-RA	0.682397	956.912	1402.28	1.16465	37.6625	FBgn0037151	CG7130	-	CG7130
CG14450-RA	-0.624764	-804.866	1288.27	0.922948	50.7841	FBgn0037184	CG14450	-	CG14450
CG11100-RC	-1.0644	-2378.36	2234.47	0.855409	37.6625	FBgn0037207	CG11100	Mes2	Mes2
CG11100-RB	-0.519476	-207.713	399.85	0.906638	50.7841	FBgn0037207	CG11100	Mes2	Mes2
CG1107-RA	-0.400116	-638.499	1595.78	0.954373	52.3354	FBgn0037218	CG1107	auxillin	aux
CG9855-RA	0.0341926	32.543	951.754	1.00376	50.7841	FBgn0037242	CG9855	-	CG9855
CG14647-RB	-0.903931	-893.698	988.68	0.884973	43.4909	FBgn0037244	CG14647	-	CG14647
CG14647-PA	0.251183	190.888	759.958	1.0518	48.1267	FBgn0037244	CG14647	-	CG14647
CG9805-RA	0.0879558	53.0652	603.317	1.03087	50.7841	FBgn0037249	CG9805	eIF3-S10	eIF3-S10
CG14650-RA	0.857067	431.841	503.859	1.14463	37.6625	FBgn0037252	CG14650	-	CG14650
CG14657-RB	-0.541693	-86.4437	159.581	0.858436	50.7841	FBgn0037282	CG14657	-	CG14657
CG12007-RA	0.733046	189.644	258.706	1.19577	37.6625	FBgn0037293	CG12007	-	CG12007
CG1115-RA	0.426983	139.563	326.858	1.11327	43.4909	FBgn0037299	CG1115	-	CG1115
CG1161-RA	0.848218	1003.51	1183.08	1.13738	37.6625	FBgn0037313	CG1161	-	CG1161
CG14667-RB	-0.180997	-22.6597	125.194	0.975947	54.8007	FBgn0037317	CG14667	-	CG14667
CG10018-RA	-0.228856	-61.4183	268.371	0.911883	54.8007	FBgn0037338	CG10018	Snm1	Snm1
CG2919-RA	0.569933	330.464	579.829	1.09055	43.4909	FBgn0037348	CG2919
CG2185-RA	-0.269995	-398.361	1475.44	0.953096	54.6261	FBgn0037358	CG2185	ethanol sensitive with low memory	elm
CG1347-RB	-0.0290652	-24.5735	845.462	0.995904	54.8007	FBgn0037363	CG1347	-	CG1347
CG1347-RA	0.0550385	29.872	542.748	1.01036	50.7841	FBgn0037363	CG1347	-	CG1347
CG2097-RA	0.248687	200.98	808.162	1.02946	48.1267	FBgn0037371	CG2097	Symplekin	Sym
CG2051-RA	0.0313408	75.5435	2410.39	1.00995	50.7841	FBgn0037376	CG2051	-	CG2051
CG1218-RA	-0.344171	-909.971	2643.95	0.947905	53.516	FBgn0037377	CG1218	-	CG1218
CG10981-RA	-0.459624	-614.442	1336.84	0.89465	52.3354	FBgn0037384	CG10981	-	CG10981
CG1249-RA	0.421972	557.031	1320.07	1.01935	43.4909	FBgn0037434	CG1249
CG1021-RG	0.0428229	11.7348	274.03	1.00649	50.7841	FBgn0037443	CG1021	-	CG1021
CG10267-RA	0.18601	136.916	736.065	1.01856	50.7841	FBgn0037446	CG10267	Zinc-finger protein	Zif
CG1943-RA	0.790874	2792.2	3530.52	1.13296	37.6625	FBgn0037468	CG1943	-	CG1943
CG1091-RB	-0.23132	-384.982	1664.28	0.939231	54.8007	FBgn0037470	CG1091	-	CG1091
CG10098-RA	0.596464	40.0765	67.1902	1.11906	37.6625	FBgn0037472	CG10098	-	CG10098
CG1234-RA	0.735776	135.452	184.094	1.05754	37.6625	FBgn0037489	CG1234	-	CG1234
CG2791-RA	-0.0882454	-195.931	2220.3	0.982391	54.8007	FBgn0037533	CG2791	CD98 heavy chain	CD98hc
CG2747-RB	0.27006	27.9103	103.348	1.01803	48.1267	FBgn0037541	CG2747	-	CG2747
CG11035-RA	-0.196092	-41.78	213.064	0.948956	54.8007	FBgn0037544	CG11035	-	CG11035
CG7878-RA	0.41027	149.313	363.939	1.08827	43.4909	FBgn0037549	CG7878	-	CG7878
CG7891-RA	0.82902	1665.6	2009.12	1.16864	37.6625	FBgn0037551	CG7891	novel GTPase indispensable for equal segregation of chromosomes	Gie
CG9636-RC	-0.0988107	-56.8852	575.7	0.993837	54.8007	FBgn0037556	CG9636	-	CG9636
CG7494-RA	0.545151	1840.09	3375.38	1.08899	43.4909	FBgn0037566	CG7494	mitochondrial ribosomal protein L1	mRpL1
CG9613-RA	-0.548443	-199.224	363.253	0.845093	50.7841	FBgn0037574	CG9613	Coenzyme Q biosynthesis protein 2	Coq2
CG9601-RA	-0.264871	-203.812	769.478	0.97517	54.6261	FBgn0037578	CG9601	-	CG9601
CG11753-RA	0.347028	59.1925	170.57	1.08865	48.1267	FBgn0037603	CG11753	-	CG11753
CG8202-RA	0.133269	19.9587	149.763	1.0367	50.7841	FBgn0037622	CG8202	-	CG8202
CG11963-RA	-0.57461	-1051.93	1830.69	0.834986	50.7841	FBgn0037643	CG11963	skpA associated protein	skap
CG11033-RA	-0.670026	-411.83	614.648	0.868215	48.1267	FBgn0037659	CG11033	Lysine (K)-specific demethylase 2	Kdm2
CG8420-RA	0.15636	37.6902	241.048	1.06139	50.7841	FBgn0037664	CG8420	-	CG8420
CG9740-RA	-0.718838	-629.858	876.216	0.926147	48.1267	FBgn0037669	CG9740	-	CG9740
CG8454-RA	0.471214	177.248	376.152	1.06651	43.4909	FBgn0037674	CG8454
CG9356-RA	0.762939	1661.62	2177.92	1.14174	37.6625	FBgn0037688	CG9356	-	CG9356
CG9362-RA	0.470901	805.704	1710.98	1.18882	43.4909	FBgn0037696	CG9362	-	CG9362
CG9381-RA	-0.204298	-38.718	189.517	0.944969	54.8007	FBgn0037705	CG9381	murashka	mura
CG16788-RA	0.123703	117.021	945.985	1.02817	50.7841	FBgn0037707	CG16788	RNA-binding protein S1	RnpS1
CG8273-RA	0.215559	98.241	455.75	1.04495	48.1267	FBgn0037716	CG8273	-	CG8273
CG8286-RA	-0.54608	-258.637	473.625	0.961016	50.7841	FBgn0037718	CG8286	P58IPK	P58IPK
CG16908-RA	0.333685	530.068	1588.53	1.11801	48.1267	FBgn0037741	CG16908	-	CG16908
CG12947-RC	0.578364	229.005	395.953	1.19422	43.4909	FBgn0037753	CG12947	-	CG12947
CG12945-PA	0.0984272	79.507	807.775	1.03056	50.7841	FBgn0037755	CG12945	-	CG12945
CG8507-RA	0.125848	450.926	3583.1	1.05896	50.7841	FBgn0037756	CG8507	-	CG8507
CG5358-RA	0.925174	872.434	942.995	1.19011	37.6625	FBgn0037770	CG5358	Arginine methyltransferase 4	Art4
CG5359-RA	0.481737	274.772	570.377	1.09158	43.4909	FBgn0037773	CG5359	-	CG5359
CG3910-RA	-0.567688	-708.926	1248.8	0.910488	50.7841	FBgn0037778	CG3910	mitochondrial transcription factor B2	mtTFB2
CG12812-RA	0.628911	129.634	206.125	1.12446	37.6625	FBgn0037781	CG12812	Fancl	Fancl
CG6254-RA	-0.145018	-100.049	689.907	0.977473	54.8007	FBgn0037794	CG6254	-	CG6254
CG6303-RA	0.155771	67.797	435.234	1.01837	50.7841	FBgn0037808	CG6303	Bruce	Bruce
CG12819-RB	0.54287	334.251	615.71	1.05997	43.4909	FBgn0037810	CG12819	slender lobes	sle
CG6325-RA	0.420698	557.786	1325.86	1.10543	43.4909	FBgn0037814	CG6325	-	CG6325
CG14683-RA	0.556555	454.596	816.804	1.03339	43.4909	FBgn0037822	CG14683	-	CG14683
CG4511-RA	-0.919542	-1347.75	1465.68	0.885134	43.4909	FBgn0037843	CG4511	-	CG4511
CG6584-RB	-0.672295	-612.595	911.199	0.919359	48.1267	FBgn0037847	CG6584	SelR	SelR
CG4591-RA	-0.378164	-208.702	551.881	0.922924	53.516	FBgn0037848	CG4591	Tetraspanin 86D	Tsp86D
CG17184-RB	0.707336	58.3453	82.4859	1.18549	37.6625	FBgn0037884	CG17184	-	CG17184
CG17734-RA	0.082546	224.6	2720.91	1.0351	50.7841	FBgn0037890	CG17734	-	CG17734
CG18643-RA	0.585115	741.433	1267.16	1.16055	37.6625	FBgn0037898	CG18643	-	CG18643
CG5281-RA	-1.13092	-318.846	281.934	0.894808	37.6625	FBgn0037902	CG5281	-	CG5281
CG6782-RD	0.317278	1066.83	3362.45	1.17031	48.1267	FBgn0037912	CG6782	scheggia	sea
CG6783-RB	-0.186665	-1000.44	5359.57	0.936686	54.8007	FBgn0037913	CG6783	fatty acid bindin protein	fabp
CG6791-RA	0.463486	751.124	1620.6	1.07255	43.4909	FBgn0037918	CG6791	-	CG6791
C-terminalSrckinaseCG17309-PE,isoformE	0.110978	50.4477	454.573	1.01967	50.7841	FBgn0037925	CG42317
CG6923-RA	-0.695741	-287.922	413.835	0.930198	48.1267	FBgn0037944	CG6923	-	CG6923
CG6950-RB	0.383696	94.543	246.401	1.14562	43.4909	FBgn0037955	CG6950	-	CG6950
CG12213-RB	-0.0656696	-81.9613	1248.09	0.986912	54.8007	FBgn0037968	CG12213
CG10038-RA	0.0546098	76.4195	1399.37	1.01357	50.7841	FBgn0038013	CG10038	-	CG10038
CG10038-RB	0.215132	177.375	824.492	1.04733	48.1267	FBgn0038013	CG10038	-	CG10038
CG5961-RA	-0.180036	-47.5112	263.898	0.959674	54.8007	FBgn0038056	CG5961	-	CG5961
CG7488-RA	0.44707	392.776	878.557	1.1299	43.4909	FBgn0038106	CG7488	-	CG7488
CG17327-RA	0.776102	487.817	628.548	1.08516	37.6625	FBgn0038107	CG17327	-	CG17327
CG12360-RA	0.285751	245.474	859.048	1.02769	48.1267	FBgn0038111	CG12360	-	CG12360
CG11670-RC	0.677786	334.443	493.435	1.16266	37.6625	FBgn0038114	CG11670	-	CG11670
CG8863-RA	0.0942337	269.264	2857.4	1.0085	50.7841	FBgn0038145	CG8863	DnaJ-like-2	Droj2
CG9288-RA	0.454401	528.018	1162.01	1.12431	43.4909	FBgn0038182	CG9288
CG3172-RA	0.339306	170.504	502.506	1.07528	48.1267	FBgn0038206	CG3172	twinfilin	twf
CG8538-PA	-0.522443	-136.551	261.371	0.893043	50.7841	FBgn0038223	CG8538	-	CG8538
CG3321-RA	0.255428	663.237	2596.58	1.03342	48.1267	FBgn0038224	CG3321	-	CG3321
CG8464-RA	0.584304	130.445	223.248	1.13665	37.6625	FBgn0038233	CG8464	HtrA2	HtrA2
CG8461-RA	-0.158489	-126.627	798.966	0.957439	54.8007	FBgn0038235	CG8461	-	CG8461
CG7987-RA	-0.229215	-337.167	1470.97	0.962166	54.8007	FBgn0038244	CG7987	-	CG7987
Rrp6CG7292-PA	0.552502	273.257	494.582	1.04901	43.4909	FBgn0038269	CG7292	Rrp6	Rrp6
CG7262-RA	-0.108769	-20.1477	185.234	0.984589	54.8007	FBgn0038274	CG7262	-	CG7262
CG6654-RA	0.0573001	18.6878	326.138	1.00989	50.7841	FBgn0038301	CG6654	-	CG6654
CG6563-RA	0.476967	349.62	733.006	1.09883	43.4909	FBgn0038306	CG6563	Arginine methyltransferase 3	Art3
CG4247-RA	0.35072	239.052	681.603	1.05076	48.1267	FBgn0038307	CG4247	mitochondrial ribosomal protein S10	mRpS10
CG6276-RA	-0.105879	-9.2485	87.35	0.966995	54.8007	FBgn0038316	CG6276	-	CG6276
CG31478-RA	0.23166	79.246	342.079	1.01889	48.1267	FBgn0038319	CG31478	mitochondrial ribosomal protein L9	mRpL9
CG6156-PB,isoformB	-0.906553	-338.83	373.756	0.900293	43.4909	FBgn0038328	CG6156
CG6045-RA	-0.394219	-64.7555	164.263	0.860274	53.516	FBgn0038349	CG6045	-	CG6045
CG9593-RA	-0.164258	-126.8	771.956	0.957187	54.8007	FBgn0038365	CG9593	-	CG9593
CG4225-RA	-0.783553	-134.469	171.615	0.876442	48.1267	FBgn0038376	CG4225	Heavy metal tolerance factor 1	Hmt-1
CG5083-RA	-0.415297	-235.964	568.18	0.91803	52.3354	FBgn0038390	CG5083	Retinoblastoma-family protein 2	Rbf2
CG12785-RA	-1.0867	-668.462	615.13	0.8591	37.6625	FBgn0038410	CG12785
CG14879-RA	0.165229	45.8552	277.526	1.08919	50.7841	FBgn0038419	CG14879	-	CG14879
CG12753-RB	-0.495644	-130.729	263.756	0.924092	52.3354	FBgn0038427	CG12753	endosomal maturation defective	ema
CG12753-RA	-0.144111	-45.3535	314.712	0.969926	54.8007	FBgn0038427	CG12753	endosomal maturation defective	ema
CG14894-RA	-0.684461	-4362.15	6373.12	0.842927	48.1267	FBgn0038428	CG14894	-	CG14894
CG14882-RA	0.201615	28.6382	142.044	1.09323	50.7841	FBgn0038429	CG14882	-	CG14882
CG14883-RA	-0.0565262	-10.6375	188.187	0.978731	54.8007	FBgn0038432	CG14883	-	CG14883
CG14897-PB,isoformB	0.257675	639.247	2480.82	1.04571	48.1267	FBgn0038434	CG14897
CG14898-RA	-0.227485	-672.452	2956.03	0.928548	54.8007	FBgn0038437	CG14898	-	CG14898
CG5220-RA	-0.28759	-167.665	582.998	0.943909	54.1047	FBgn0038471	CG5220	-	CG5220
CG5175-RA	-0.958868	-1746.73	1821.66	0.873138	37.6625	FBgn0038476	CG5175	kugelkern	kuk
CG12265-RA	-0.512498	-506.58	988.453	0.956195	50.7841	FBgn0038489	CG12265
CG5285-RA	-0.195562	-113.059	578.127	0.909636	54.8007	FBgn0038490	CG5285	-	CG5285
CG7713-RA	-0.727079	-400.487	550.816	0.888935	48.1267	FBgn0038545	CG7713	-	CG7713
CG17802-RA	0.564745	165.44	292.946	1.08317	43.4909	FBgn0038549	CG17802	-	CG17802
CG7218-RA	-0.317856	-20.9333	65.8577	0.958553	54.1047	FBgn0038569	CG7218	-	CG7218
CG7212-RA	-0.595283	-180.453	303.139	0.89303	50.7841	FBgn0038574	CG7212
CG7208-RB	-0.0197642	-1.60675	81.2959	0.992059	54.8007	FBgn0038575	CG7208	-	CG7208
CG7940-RA	-0.141937	-14.1295	99.5475	0.983891	54.8007	FBgn0038576	CG7940	Actin-related protein 5	Arp5
CG7156-RA	-0.294595	-41.4565	140.723	0.865248	54.1047	FBgn0038588	CG7156	-	CG7156
CG7146-RA	-0.188758	-131.106	694.575	0.956662	54.8007	FBgn0038593	CG7146	-	CG7146
CG14303-RA	-0.139733	-290.541	2079.27	0.931593	54.8007	FBgn0038633	CG14303	-	CG14303
CG7698-RA	0.572708	281.821	492.084	1.086	43.4909	FBgn0038636	CG7698
CG7706-RA	-0.397168	-588.974	1482.93	0.915065	53.516	FBgn0038640	CG7706	-	CG7706
CG14299-RB	-0.265158	-106.254	400.718	0.925687	54.6261	FBgn0038651	CG14299	-	CG14299
CG5558-RA	0.669927	308.445	460.415	1.17267	37.6625	FBgn0038684	CG5558
CG3773-RA	-0.410736	-131.208	319.448	0.931111	52.3354	FBgn0038692	CG3773	-	CG3773
CG5316-RC	0.114642	316.106	2757.33	1.03272	50.7841	FBgn0038704	CG5316	-	CG5316
CG7360-RA	0.86208	287.781	333.822	1.16112	37.6625	FBgn0038722	CG7360	Nucleoporin 58	Nup58
CG4662-RA	0.739231	131.001	177.213	1.13442	37.6625	FBgn0038735	CG4662	-	CG4662
CG4572-RA	-0.844572	-2464.53	2918.09	0.855745	43.4909	FBgn0038738	CG4572	-	CG4572
CG17186-RA	0.45269	111.372	246.023	1.07172	43.4909	FBgn0038741	CG17186	-	CG17186
CG4538-RA	-0.706542	-631.158	893.305	0.875405	48.1267	FBgn0038745	CG4538	-	CG4538
CG4755-RA	0.0856422	9.073	105.941	1.01891	50.7841	FBgn0038747	CG4755	RhoGAP92B	RhoGAP92B
CG4424-RA	-0.671618	-1674.67	2493.48	0.916637	48.1267	FBgn0038765	CG4424	-	CG4424
CG4390-RA	0.303434	527.202	1737.45	1.08846	48.1267	FBgn0038771	CG4390	-	CG4390
CG16953-RA	-0.487789	-432.692	887.047	0.930048	52.3354	FBgn0038809	CG16953	-	CG16953
CG15696-RA	0.0169389	1.55125	91.5794	1.00594	50.7841	FBgn0038833	CG15696	-	CG15696
CG17275-PA	0.027319	22.636	828.582	1.00689	50.7841	FBgn0038836	CG17275
CG3421-RA	-1.00347	-445.91	444.367	0.904782	37.6625	FBgn0038853	CG3421	RhoGAP93B	RhoGAP93B
CG5798-RA	-0.605952	-210.479	347.353	0.887414	50.7841	FBgn0038862	CG5798	UBPY ortholog	Ubpy
CG5874-RA	-0.905784	-211.839	233.874	0.9114	43.4909	FBgn0038872	CG5874	Negative elongation factor A	Nelf-A
CG7956-RA	-0.22629	-143.175	632.706	0.925917	54.8007	FBgn0038890	CG7956	-	CG7956
CG6353-RA	0.497142	497.835	1001.39	1.18285	43.4909	FBgn0038893	CG6353	-	CG6353
CG13418-RA	-0.312737	-203.512	650.744	0.967283	54.1047	FBgn0038903	CG13418	RpI12	RpI12
CG6637-RA	0.72014	1210.56	1681.01	1.10138	37.6625	FBgn0038908	CG6637
CG6560-RA	-0.263765	-34.0775	129.196	0.922866	54.6261	FBgn0038916	CG6560	dead end	dnd
CG6439-RA	-0.579453	-338.169	583.6	0.958486	50.7841	FBgn0038922	CG6439	-	CG6439
CG6028-RA	-0.0232071	-13.0508	562.359	0.993682	54.8007	FBgn0038924	CG6028	-	CG6028
CG5383-RA	-0.424397	-622.619	1467.07	0.901897	52.3354	FBgn0038948	CG5383	phosphatidylserine receptor	PSR
CG5377-RA	0.360017	19.4898	54.1356	1.16919	43.4909	FBgn0038974	CG5377	-	CG5377
CG5315-RA	-0.23392	-271.523	1160.75	0.979704	54.8007	FBgn0038984	CG5315	-	CG5315
CG4917-RA	0.506652	101.057	199.461	1.11724	43.4909	FBgn0039003	CG4917	wolfram syndrome 1	wfs1
CG6958-RA	0.375528	508.958	1355.31	1.03233	43.4909	FBgn0039004	CG6958	Nucleoporin 133	Nup133
CG12800-RA	0.326219	143.226	439.049	1.19745	48.1267	FBgn0039006	CG12800	Cyp6d4	Cyp6d4
CG6982-PA	-0.755571	-1549.74	2051.08	0.912872	48.1267	FBgn0039014	CG6982	-	CG6982
CG6990-RA	-0.415148	-353.042	850.401	0.920484	52.3354	FBgn0039019	CG6990	HP1c	HP1c
CG7023-RA	0.73814	102.604	139.003	1.10383	37.6625	FBgn0039025	CG7023	-	CG7023
CG33336-RA	-0.587204	-332.122	565.598	0.85428	50.7841	FBgn0039044	CG33336	p53	p53
CG6726-RB	-0.641532	-253.512	395.167	0.848894	48.1267	FBgn0039049	CG6726	-	CG6726
CG4448-RA	-0.768281	-157.734	205.308	0.884663	48.1267	FBgn0039067	CG4448	will decrease acetylation	wda
CG13822-RA	-0.316187	-408.608	1292.3	0.952156	54.1047	FBgn0039098	CG13822	-	CG13822
CG10365-RD	-0.045453	-1.58125	34.7887	0.983691	54.8007	FBgn0039109	CG10365	-	CG10365
CG10225-RA	-0.181108	-119.593	660.339	0.974451	54.8007	FBgn0039110	CG10225	Ran binding protein 3	RanBP3
CG10374-RA	0.456894	265.805	581.767	1.18243	43.4909	FBgn0039114	CG10374	Lipid storage droplet-1	Lsd-1
CG5857-RA	0.256157	119.96	468.309	1.03658	48.1267	FBgn0039125	CG5857	-	CG5857
CG5977-RA	-0.0412846	-4.0465	98.0148	0.996851	54.8007	FBgn0039141	CG5977	spastin	spas
CG6000-RB	-0.390932	-320.173	819.001	0.934483	53.516	FBgn0039145	CG6000	-	CG6000
CG13605-RA	-0.368931	-289.062	783.514	0.929622	53.516	FBgn0039150	CG13605	-	CG13605
CG6182-RA	0.0695503	11.3368	163.001	1.01807	50.7841	FBgn0039158	CG6182	-	CG6182
CG5524-RA	0.565214	203.26	359.615	1.13632	43.4909	FBgn0039164	CG5524	-	CG5524
CG17786-RA	-0.520538	-342.817	658.582	0.946581	50.7841	FBgn0039167	CG17786	-	CG17786
CG5669-RA	-0.725348	-185.094	255.179	0.885973	48.1267	FBgn0039169	CG5669	Sp1-like factor for pairing sensitive-silencing	Spps
CG5746-RB	-0.0989598	-179.821	1817.12	0.984767	54.8007	FBgn0039186	CG5746	-	CG5746
CG13628-RA	0.331574	638.759	1926.44	1.06431	48.1267	FBgn0039218	CG13628	Rpb10	Rpb10
CG6995-RA	-1.03783	-1055.34	1016.88	0.871716	37.6625	FBgn0039229	CG6995	Scaffold attachment factor B	Saf-B
CG7006-RA	0.821004	234.629	285.783	1.12746	37.6625	FBgn0039233	CG7006	-	CG7006
CG3744-RA	-1.0538	-349.078	331.258	0.913686	37.6625	FBgn0039240	CG3744	-	CG3744
CG11771-RA	0.450429	442.334	982.027	1.10362	43.4909	FBgn0039252	CG11771	-	CG11771
CG13645-RB	-0.495485	-260.334	525.413	0.840034	52.3354	FBgn0039254	CG13645	Nicotinamide mononucleotide adenylyltransferase	Nmnat
CG6422-RA	0.2026	113.817	561.78	1.03768	50.7841	FBgn0039261	CG6422	-	CG6422
CG11790-RA	-0.190935	-410.763	2151.32	0.945587	54.8007	FBgn0039265	CG11790	-	CG11790
CG11820-RA	0.806756	1458.74	1808.15	1.13242	37.6625	FBgn0039270	CG11820	Poly-glutamine tract binding protein 1	PQBP1
CG11836-RA	0.289172	379.126	1311.08	1.13056	48.1267	FBgn0039272	CG11836	-	CG11836
CG9996-PA	0.284793	282.393	991.571	1.05956	48.1267	FBgn0039273	CG9996	-	CG9996
CG11920-RA	-0.267356	-580.883	2172.69	0.951468	54.6261	FBgn0039274	CG11920	-	CG11920
CG10238-RA	0.902903	123.848	137.166	1.0974	37.6625	FBgn0039280	CG10238	Molybdopterin synthase 2	Mocs2
CG13663-RA	0.0164719	7.3615	446.912	1.00336	50.7841	FBgn0039291	CG13663	-	CG13663
CG5127-RA	-0.532239	-130.261	244.741	0.836468	50.7841	FBgn0039335	CG5127	Vacuolar protein sorting 33B	Vps33B
CG4673-RB	0.200885	190.418	947.899	1.04301	50.7841	FBgn0039348	CG4673	-	CG4673
CG4730-RA	-0.440771	-482.24	1094.08	0.854171	52.3354	FBgn0039355	CG4730	-	CG4730
CG4743-RA	0.340958	509.099	1493.14	1.07919	48.1267	FBgn0039357	CG4743	-	CG4743
CG5886-RA	0.288208	147.613	512.176	1.07637	48.1267	FBgn0039379	CG5886	-	CG5886
CG14544-RA	-0.219924	-175.854	799.613	0.969996	54.8007	FBgn0039407	CG14544	-	CG14544
CG5447-RA	0.803314	576.711	717.915	1.09565	37.6625	FBgn0039427	CG5447	-	CG5447
CG6323-RD	0.495435	1785.02	3602.93	1.09004	43.4909	FBgn0039465	CG6323	Tetraspanin 97E	Tsp97E
CG5588-RA	-0.314081	-175.572	559.004	0.94073	54.1047	FBgn0039532	CG5588	Mig-2-like	Mtl
CG12428-RB	-0.124883	-228.962	1833.41	0.960949	54.8007	FBgn0039543	CG12428	-	CG12428
CG12877-RB	0.685133	784.38	1144.86	1.18088	37.6625	FBgn0039544	CG12877	-	CG12877
CG12261-RA	-0.487065	-171.803	352.732	0.908414	52.3354	FBgn0039555	CG12261	mitochondrial ribosomal protein S22	mRpS22
CG4976-RA	-0.550733	-680.577	1235.76	0.950298	50.7841	FBgn0039559	CG4976	Mes-4	Mes-4
[truncated: 239 more rows]
