# Supplementary material for: Genome-wide analysis of the maternal-to-zygotic transition in Drosophila primordial germ cells
Source: Genome Biol. 2012 Feb 20;13(2):R11. doi: 10.1186/gb-2012-13-2-r11 (PMC3334568; doi:10.1186/gb-2012-13-2-r11)
Supplement: Additional file 17 — GO term enrichment analysis of transcripts degraded during the PGC MZT (listed in Additional file 14). (a) GO term results for the transcripts that decrease in level at the 3-to-5 hour time point. The transcripts expressed in 1-to-3 hour PGCs served as the background set. (b) GO term results for the transcripts that decrease in level at the 5-to-7 hour time point. The transcripts expressed in 1-to-3 hour PGCs served as the background set. Terms with a FDR < 10% were considered to be the significant GO terms and are listed in the table. [file gb-2012-13-2-r11-S17.XLSX]

## Sheet: Sheet1
A. GO term results for the transcipts that decrease in level at the 3-to-5 hour time point
Category	Term	Count	%	P Value	Genes	List Total	Pop Hits	Pop Total	Fold Enrichment	Bonferroni	Benjamini	FDR(%)
GOTERM_CC_FAT	GO:0031224~intrinsic to membrane	112	14.2132	1.97906e-09	FBGN0052226, FBGN0032120, FBGN0036199, FBGN0039207, FBGN0050463, FBGN0030850, FBGN0029789, FBGN0003748, FBGN0039637, FBGN0036316, FBGN0000339, FBGN0038574, FBGN0086711, FBGN0027610, FBGN0034626, FBGN0029849, FBGN0005695, FBGN0036741, FBGN0025741, FBGN0004179, FBGN0025740, FBGN0036930, FBGN0030658, FBGN0028480, FBGN0031284, FBGN0035622, FBGN0052699, FBGN0028646, FBGN0000463, FBGN0039223, FBGN00043…	307	518	2310	1.6269	6.53089e-07	6.53089e-07	2.68303e-06
GOTERM_CC_FAT	GO:0016021~integral to membrane	108	13.7056	9.59809e-09	FBGN0052226, FBGN0032120, FBGN0036199, FBGN0039207, FBGN0050463, FBGN0030850, FBGN0029789, FBGN0039637, FBGN0036316, FBGN0000339, FBGN0038574, FBGN0086711, FBGN0027610, FBGN0034626, FBGN0029849, FBGN0005695, FBGN0036741, FBGN0025741, FBGN0025740, FBGN0036930, FBGN0030658, FBGN0028480, FBGN0031284, FBGN0035622, FBGN0052699, FBGN0028646, FBGN0000463, FBGN0039223, FBGN0004370, FBGN0037894, FBGN00340…	307	505	2310	1.60919	3.16736e-06	1.58368e-06	1.30122e-05
SP_PIR_KEYWORDS	transmembrane	81	10.2792	3.33835e-06	FBGN0033989, FBGN0026619, FBGN0003717, FBGN0032120, FBGN0028563, FBGN0036199, FBGN0034455, FBGN0050463, FBGN0030850, FBGN0039061, FBGN0036988, FBGN0037969, FBGN0029789, FBGN0030817, FBGN0039637, FBGN0036316, FBGN0011672, FBGN0024315, FBGN0000339, FBGN0052158, FBGN0037203, FBGN0028375, FBGN0027610, FBGN0014906, FBGN0032078, FBGN0015776, FBGN0034626, FBGN0037144, FBGN0004797, FBGN0029849, FBGN00403…	750	351	5327	1.63908	0.000867597	0.000867597	0.0043635
UP_SEQ_FEATURE	glycosylation site:N-linked (GlcNAc...)	38	4.82234	6.62549e-06	FBGN0051915, FBGN0003717, FBGN0004649, FBGN0003495, FBGN0004648, FBGN0050463, FBGN0011204, FBGN0040271, FBGN0019948, FBGN0000463, FBGN0010114, FBGN0036988, FBGN0004370, FBGN0029789, FBGN0016078, FBGN0003748, FBGN0039637, FBGN0000719, FBGN0023000, FBGN0003292, FBGN0011672, FBGN0016031, FBGN0038538, FBGN0031464, FBGN0015229, FBGN0036144, FBGN0026875, FBGN0032078, FBGN0015776, FBGN0034626, FBGN00139…	231	138	1735	2.0682	0.00479857	0.00479857	0.0100399
SP_PIR_KEYWORDS	membrane	95	12.0558	9.38378e-06	FBGN0033989, FBGN0026619, FBGN0003717, FBGN0032120, FBGN0066101, FBGN0028563, FBGN0036199, FBGN0034455, FBGN0050463, FBGN0030850, FBGN0033121, FBGN0039061, FBGN0036988, FBGN0037969, FBGN0010341, FBGN0029789, FBGN0030817, FBGN0039637, FBGN0036316, FBGN0025866, FBGN0040324, FBGN0011672, FBGN0024315, FBGN0000339, FBGN0052158, FBGN0013759, FBGN0028375, FBGN0027610, FBGN0014906, FBGN0032078, FBGN00157…	750	441	5327	1.53005	0.00243682	0.00121915	0.0122649
SP_PIR_KEYWORDS	glycoprotein	38	4.82234	8.05534e-05	FBGN0051915, FBGN0003717, FBGN0004649, FBGN0003495, FBGN0004648, FBGN0050463, FBGN0011204, FBGN0040271, FBGN0019948, FBGN0000463, FBGN0010114, FBGN0036988, FBGN0004370, FBGN0029789, FBGN0016078, FBGN0003748, FBGN0039637, FBGN0000719, FBGN0023000, FBGN0003292, FBGN0011672, FBGN0016031, FBGN0038538, FBGN0031464, FBGN0015229, FBGN0036144, FBGN0026875, FBGN0032078, FBGN0015776, FBGN0034626, FBGN00139…	750	141	5327	1.91419	0.0207269	0.00695726	0.105241
UP_SEQ_FEATURE	transmembrane region	51	6.47208	0.000386203	FBGN0026619, FBGN0003717, FBGN0034455, FBGN0050463, FBGN0030850, FBGN0036988, FBGN0029789, FBGN0039637, FBGN0024315, FBGN0011672, FBGN0000339, FBGN0028375, FBGN0032078, FBGN0014906, FBGN0034626, FBGN0015776, FBGN0029849, FBGN0040384, FBGN0025593, FBGN0025740, FBGN0036930, FBGN0030658, FBGN0031284, FBGN0003660, FBGN0052699, FBGN0038233, FBGN0004649, FBGN0003310, FBGN0011204, FBGN0004648, FBGN00286…	231	243	1735	1.57635	0.244547	0.130832	0.583664
UP_SEQ_FEATURE	splice variant	71	9.01015	0.000528314	FBGN0003742, FBGN0000404, FBGN0023441, FBGN0003162, FBGN0026619, FBGN0003023, FBGN0000405, FBGN0011225, FBGN0003475, FBGN0050463, FBGN0039936, FBGN0004666, FBGN0003748, FBGN0011672, FBGN0024315, FBGN0013759, FBGN0000338, FBGN0001128, FBGN0031589, FBGN0027291, FBGN0029157, FBGN0003600, FBGN0022786, FBGN0033166, FBGN0000721, FBGN0259100, FBGN0001122, FBGN0004179, FBGN0025593, FBGN0039965, FBGN00302…	231	376	1735	1.41827	0.318635	0.120046	0.797633
GOTERM_BP_FAT	GO:0007028~cytoplasm organization	15	1.90355	0.000864899	FBGN0000339, FBGN0000256, FBGN0000338, FBGN0004882, FBGN0003721, FBGN0003475, FBGN0004649, FBGN0000615, FBGN0003015, FBGN0003655, FBGN0013984, FBGN0040294, FBGN0005695, FBGN0000810, FBGN0014011	478	41	3405	2.60613	0.82189	0.82189	1.47616
UP_SEQ_FEATURE	topological domain:Cytoplasmic	29	3.6802	0.00108031	FBGN0003717, FBGN0003660, FBGN0052699, FBGN0004649, FBGN0003310, FBGN0034455, FBGN0011204, FBGN0050463, FBGN0004648, FBGN0000463, FBGN0036988, FBGN0004370, FBGN0029789, FBGN0023000, FBGN0031464, FBGN0036144, FBGN0015229, FBGN0039188, FBGN0026875, FBGN0032078, FBGN0014906, FBGN0004145, FBGN0015776, FBGN0010591, FBGN0013984, FBGN0015360, FBGN0025740, FBGN0036930, FBGN0010415	231	119	1735	1.83037	0.543756	0.178137	1.62467
GOTERM_BP_FAT	GO:0019094~pole plasm mRNA localization	12	1.52284	0.00115524	FBGN0000339, FBGN0003655, FBGN0000256, FBGN0000338, FBGN0004882, FBGN0003721, FBGN0040294, FBGN0000810, FBGN0003475, FBGN0000615, FBGN0003015, FBGN0014011	478	29	3405	2.94763	0.900229	0.684134	1.96707
GOTERM_BP_FAT	GO:0007316~pole plasm RNA localization	12	1.52284	0.00159833	FBGN0000339, FBGN0003655, FBGN0000256, FBGN0000338, FBGN0004882, FBGN0003721, FBGN0040294, FBGN0000810, FBGN0003475, FBGN0000615, FBGN0003015, FBGN0014011	478	30	3405	2.84937	0.958813	0.654654	2.71183
GOTERM_CC_FAT	GO:0005886~plasma membrane	55	6.9797	0.00211288	FBGN0003716, FBGN0033984, FBGN0003717, FBGN0024832, FBGN0004359, FBGN0031969, FBGN0000008, FBGN0010341, FBGN0003748, FBGN0040324, FBGN0011672, FBGN0086377, FBGN0000339, FBGN0013759, FBGN0086711, FBGN0028427, FBGN0003177, FBGN0015776, FBGN0004650, FBGN0000721, FBGN0013750, FBGN0001122, FBGN0004179, FBGN0000182, FBGN0036930, FBGN0014011, FBGN0003660, FBGN0024753, FBGN0004649, FBGN0011205, FBGN00033…	307	284	2310	1.4572	0.502414	0.207579	2.82676
SMART	SM00181:EGF	9	1.14213	0.00300244	FBGN0000463, FBGN0066101, FBGN0051092, FBGN0004649, FBGN0052373, FBGN0036930, FBGN0011204, FBGN0030486, FBGN0039528	318	19	2202	3.28004	0.451951	0.451951	3.69876
SMART	SM00353:HLH	10	1.26904	0.00301341	FBGN0002734, FBGN0004666, FBGN0004170, FBGN0023094, FBGN0023215, FBGN0003270, FBGN0029711, FBGN0015234, FBGN0002723, FBGN0067895	318	23	2202	3.01066	0.453156	0.260511	3.71204
GOTERM_CC_FAT	GO:0005624~membrane fraction	11	1.39594	0.0028077	FBGN0033979, FBGN0034405, FBGN0025814, FBGN0003660, FBGN0015229, FBGN0031126, FBGN0004179, FBGN0020392, FBGN0014469, FBGN0013773, FBGN0033121	307	29	2310	2.85409	0.604594	0.207023	3.74004
INTERPRO	IPR006210:EGF-like	9	1.14213	0.00294732	FBGN0000463, FBGN0066101, FBGN0051092, FBGN0004649, FBGN0052373, FBGN0036930, FBGN0011204, FBGN0030486, FBGN0039528	681	19	4755	3.30744	0.958124	0.958124	4.5975
INTERPRO	IPR001092:Basic helix-loop-helix dimerisation region bHLH	10	1.26904	0.00296108	FBGN0002734, FBGN0004666, FBGN0004170, FBGN0023094, FBGN0023215, FBGN0003270, FBGN0029711, FBGN0015234, FBGN0002723, FBGN0067895	681	23	4755	3.03582	0.958741	0.796877	4.61849
INTERPRO	IPR013753:Ras	12	1.52284	0.00347006	FBGN0037364, FBGN0017549, FBGN0010341, FBGN0040370, FBGN0030391, FBGN0003205, FBGN0002567, FBGN0003206, FBGN0032782, FBGN0016701, FBGN0025806, FBGN0014011	681	32	4755	2.61839	0.97617	0.712232	5.39194
GOTERM_BP_FAT	GO:0007315~pole plasm assembly	13	1.64975	0.00329435	FBGN0000339, FBGN0000256, FBGN0000338, FBGN0003721, FBGN0004882, FBGN0003475, FBGN0000615, FBGN0003015, FBGN0003655, FBGN0040294, FBGN0005695, FBGN0000810, FBGN0014011	478	37	3405	2.50283	0.998612	0.806976	5.51357
SP_PIR_KEYWORDS	Signal-anchor	10	1.26904	0.00507235	FBGN0015229, FBGN0052699, FBGN0015360, FBGN0036144, FBGN0003310, FBGN0032078, FBGN0014906, FBGN0015776, FBGN0010591, FBGN0050463	750	25	5327	2.84107	0.733443	0.281466	6.43089
SP_PIR_KEYWORDS	alternative splicing	72	9.13706	0.00529998	FBGN0003742, FBGN0000404, FBGN0003023, FBGN0023441, FBGN0003162, FBGN0026619, FBGN0003716, FBGN0000405, FBGN0011225, FBGN0003475, FBGN0050463, FBGN0039936, FBGN0004666, FBGN0003748, FBGN0011672, FBGN0024315, FBGN0013759, FBGN0000338, FBGN0001128, FBGN0031589, FBGN0027291, FBGN0029157, FBGN0003600, FBGN0022786, FBGN0033166, FBGN0000721, FBGN0259100, FBGN0001122, FBGN0004179, FBGN0025593, FBGN00399…	750	379	5327	1.34932	0.748839	0.241439	6.71032
GOTERM_BP_FAT	GO:0000578~embryonic axis specification	21	2.66497	0.00421082	FBGN0000339, FBGN0000256, FBGN0026433, FBGN0000338, FBGN0004882, FBGN0003721, FBGN0003717, FBGN0003475, FBGN0003495, FBGN0000615, FBGN0003015, FBGN0003655, FBGN0004650, FBGN0000463, FBGN0040294, FBGN0000810, FBGN0005695, FBGN0003205, FBGN0037262, FBGN0000719, FBGN0014011	478	78	3405	1.91785	0.999778	0.814151	6.99575
INTERPRO	IPR001806:Ras GTPase	12	1.52284	0.00454763	FBGN0037364, FBGN0017549, FBGN0010341, FBGN0040370, FBGN0030391, FBGN0003205, FBGN0002567, FBGN0003206, FBGN0032782, FBGN0016701, FBGN0025806, FBGN0014011	681	33	4755	2.53905	0.992552	0.706231	7.01005
SP_PIR_KEYWORDS	egf-like domain	8	1.01523	0.00568938	FBGN0000463, FBGN0066101, FBGN0051092, FBGN0004649, FBGN0052373, FBGN0036930, FBGN0011204, FBGN0039528	750	17	5327	3.34243	0.773149	0.21905	7.18657
GOTERM_BP_FAT	GO:0008298~intracellular mRNA localization	14	1.77665	0.00448637	FBGN0000339, FBGN0000256, FBGN0026433, FBGN0000338, FBGN0003721, FBGN0004882, FBGN0000562, FBGN0003475, FBGN0000615, FBGN0003015, FBGN0003655, FBGN0040294, FBGN0000810, FBGN0014011	478	43	3405	2.31926	0.999872	0.7756	7.43708
KEGG_PATHWAY	dme00500:Starch and sucrose metabolism	7	0.888325	0.00752854	FBGN0001186, FBGN0026315, FBGN0036144, FBGN0035978, FBGN0003748, FBGN0032382, FBGN0004507	173	14	1239	3.58092	0.504805	0.504805	7.94006
GOTERM_CC_FAT	GO:0005626~insoluble fraction	11	1.39594	0.00627323	FBGN0033979, FBGN0034405, FBGN0025814, FBGN0003660, FBGN0015229, FBGN0031126, FBGN0004179, FBGN0020392, FBGN0014469, FBGN0013773, FBGN0033121	307	32	2310	2.58652	0.874655	0.339882	8.17767
INTERPRO	IPR017972:Cytochrome P450, conserved site	7	0.888325	0.00585709	FBGN0036806, FBGN0033979, FBGN0037711, FBGN0031126, FBGN0014469, FBGN0013773, FBGN0033121	681	13	4755	3.75974	0.998191	0.717189	8.94147
UP_SEQ_FEATURE	topological domain:Extracellular	18	2.28426	0.00652782	FBGN0031464, FBGN0003717, FBGN0015229, FBGN0026875, FBGN0004649, FBGN0014906, FBGN0034455, FBGN0015776, FBGN0011204, FBGN0004648, FBGN0013984, FBGN0000463, FBGN0036988, FBGN0004370, FBGN0025740, FBGN0036930, FBGN0023000, FBGN0010415	231	69	1735	1.95935	0.991389	0.613625	9.44822
SMART	SM00179:EGF_CA	6	0.761421	0.00811694	FBGN0000463, FBGN0066101, FBGN0051092, FBGN0004649, FBGN0052373, FBGN0036930	318	10	2202	4.15472	0.804073	0.419193	9.71082
SMART	SM00516:SEC14	6	0.761421	0.00811694	FBGN0015269, FBGN0042135, FBGN0028341, FBGN0032783, FBGN0036257, FBGN0031814	318	10	2202	4.15472	0.804073	0.419193	9.71082
SMART	SM00563:PlsC	6	0.761421	0.00811694	FBGN0026619, FBGN0085377, FBGN0052699, FBGN0026718, FBGN0036622, FBGN0036623	318	10	2202	4.15472	0.804073	0.419193	9.71082
B. GO term results for the transcripts that decrease in level at the 5-to-7 hour time point
Category	Term	Count	%	P Value	Genes	List Total	Pop Hits	Pop Total	Fold Enrichment	Bonferroni	Benjamini	FDR(%)
GOTERM_CC_FAT	GO:0031224~intrinsic to membrane	64	13.3612	3.02447e-06	FBGN0038256, FBGN0067783, FBGN0025683, FBGN0037212, FBGN0037612, FBGN0013343, FBGN0039066, FBGN0031359, FBGN0003748, FBGN0032123, FBGN0036770, FBGN0040030, FBGN0086711, FBGN0046685, FBGN0037609, FBGN0037970, FBGN0028375, FBGN0031449, FBGN0033402, FBGN0015776, FBGN0030090, FBGN0005695, FBGN0025936, FBGN0042178, FBGN0022981, FBGN0042177, FBGN0025593, FBGN0000182, FBGN0036930, FBGN0028956, FBGN00299…	169	518	2310	1.68879	0.000671209	0.000671209	0.00385551
GOTERM_CC_FAT	GO:0016021~integral to membrane	60	12.5261	2.9064e-05	FBGN0038256, FBGN0067783, FBGN0025683, FBGN0037212, FBGN0037612, FBGN0013343, FBGN0039066, FBGN0031359, FBGN0032123, FBGN0036770, FBGN0040030, FBGN0086711, FBGN0046685, FBGN0037609, FBGN0037970, FBGN0028375, FBGN0031449, FBGN0015776, FBGN0030090, FBGN0005695, FBGN0025936, FBGN0042178, FBGN0022981, FBGN0042177, FBGN0025593, FBGN0000182, FBGN0036930, FBGN0028956, FBGN0029067, FBGN0033391, FBGN00299…	169	505	2310	1.624	0.00643153	0.00322095	0.0370443
GOTERM_BP_FAT	GO:0016311~dephosphorylation	15	3.13152	0.000451963	FBGN0000382, FBGN0034691, FBGN0030556, FBGN0011826, FBGN0015614, FBGN0030758, FBGN0005777, FBGN0042693, FBGN0000711, FBGN0259166, FBGN0037341, FBGN0004370, FBGN0038446, FBGN0004889, FBGN0002673	282	63	3405	2.87487	0.488734	0.488734	0.747342
GOTERM_CC_FAT	GO:0005886~plasma membrane	36	7.51566	0.000766689	FBGN0028956, FBGN0003733, FBGN0037212, FBGN0004649, FBGN0004509, FBGN0013343, FBGN0028916, FBGN0011259, FBGN0003510, FBGN0026192, FBGN0000008, FBGN0004370, FBGN0035969, FBGN0003748, FBGN0001624, FBGN0086711, FBGN0046685, FBGN0001087, FBGN0015229, FBGN0004143, FBGN0004397, FBGN0058005, FBGN0015776, FBGN0044823, FBGN0036341, FBGN0030090, FBGN0011705, FBGN0017549, FBGN0011747, FBGN0025936, FBGN00002…	169	284	2310	1.73264	0.156563	0.0551762	0.972981
UP_SEQ_FEATURE	compositionally biased region:His-rich	9	1.87891	0.000692038	FBGN0033073, FBGN0030353, FBGN0259176, FBGN0030286, FBGN0003475, FBGN0025639, FBGN0085370, FBGN0000251, FBGN0003028	131	28	1735	4.25709	0.27774	0.27774	0.983366
UP_SEQ_FEATURE	splice variant	44	9.1858	0.00116841	FBGN0012034, FBGN0051151, FBGN0004606, FBGN0003733, FBGN0003475, FBGN0004649, FBGN0025639, FBGN0030700, FBGN0001078, FBGN0004509, FBGN0028646, FBGN0000462, FBGN0039066, FBGN0086355, FBGN0052666, FBGN0004370, FBGN0259176, FBGN0003748, FBGN0004903, FBGN0004889, FBGN0039997, FBGN0003028, FBGN0000382, FBGN0013334, FBGN0005630, FBGN0052423, FBGN0001624, FBGN0022382, FBGN0027279, FBGN0040108, FBGN00152…	131	376	1735	1.54986	0.422746	0.240228	1.65504
GOTERM_MF_FAT	GO:0016791~phosphatase activity	18	3.75783	0.00139022	FBGN0000032, FBGN0000382, FBGN0034691, FBGN0027279, FBGN0029067, FBGN0030556, FBGN0011826, FBGN0015614, FBGN0030758, FBGN0005777, FBGN0000711, FBGN0259166, FBGN0037341, FBGN0004370, FBGN0038446, FBGN0036801, FBGN0004889, FBGN0002673	316	88	3576	2.31473	0.536031	0.536031	2.01074
GOTERM_BP_FAT	GO:0006470~protein amino acid dephosphorylation	12	2.50522	0.00279703	FBGN0000382, FBGN0015614, FBGN0042693, FBGN0005777, FBGN0030758, FBGN0000711, FBGN0004370, FBGN0011826, FBGN0030556, FBGN0038446, FBGN0004889, FBGN0002673	282	52	3405	2.78642	0.98434	0.874858	4.54149
SP_PIR_KEYWORDS	transmembrane	45	9.39457	0.00383801	FBGN0028956, FBGN0029067, FBGN0033391, FBGN0067783, FBGN0003733, FBGN0037212, FBGN0004649, FBGN0004509, FBGN0037612, FBGN0013343, FBGN0028646, FBGN0028916, FBGN0011259, FBGN0004370, FBGN0035969, FBGN0031359, FBGN0033635, FBGN0051262, FBGN0036770, FBGN0040030, FBGN0035936, FBGN0031464, FBGN0046685, FBGN0015229, FBGN0037609, FBGN0033315, FBGN0037970, FBGN0028375, FBGN0015776, FBGN0037144, FBGN00105…	448	351	5327	1.52444	0.569213	0.569213	4.77366
GOTERM_BP_FAT	GO:0016042~lipid catabolic process	8	1.67015	0.00507682	FBGN0052741, FBGN0034405, FBGN0029924, FBGN0032775, FBGN0030013, FBGN0025352, FBGN0010591, FBGN0028916	282	27	3405	3.57762	0.999476	0.919358	8.09901
GOTERM_MF_FAT	GO:0004721~phosphoprotein phosphatase activity	13	2.71399	0.00591906	FBGN0000382, FBGN0029067, FBGN0030556, FBGN0011826, FBGN0015614, FBGN0030758, FBGN0005777, FBGN0000711, FBGN0004370, FBGN0036801, FBGN0038446, FBGN0004889, FBGN0002673	316	61	3576	2.4117	0.96226	0.805731	8.30284
UP_SEQ_FEATURE	compositionally biased region:Ser-rich	14	2.92276	0.00645727	FBGN0051151, FBGN0003475, FBGN0025639, FBGN0000615, FBGN0035938, FBGN0052666, FBGN0259168, FBGN0030353, FBGN0259176, FBGN0037855, FBGN0039492, FBGN0037109, FBGN0086655, FBGN0003028	131	82	1735	2.26122	0.952392	0.637568	8.83298
UP_SEQ_FEATURE	compositionally biased region:Ala-rich	9	1.87891	0.00677032	FBGN0005630, FBGN0051151, FBGN0052423, FBGN0030353, FBGN0259168, FBGN0259176, FBGN0037109, FBGN0003028, FBGN0086655	131	39	1735	3.05637	0.958946	0.549869	9.24218
