# Supplementary material for: Genome-wide analysis of the maternal-to-zygotic transition in Drosophila primordial germ cells
Source: Genome Biol. 2012 Feb 20;13(2):R11. doi: 10.1186/gb-2012-13-2-r11 (PMC3334568; doi:10.1186/gb-2012-13-2-r11)
Supplement: Additional file 18 — GO term enrichment analysis of transcripts in classes I to IX. Transcripts are listed in Additional file 15. The transcripts expressed in 1-to-3 hour PGCs served as the background set for classes I, II, IV and V. All transcripts probed by the array served as the background set for classes III, VI, VII, VIII and IX. [file gb-2012-13-2-r11-S18.XLS]

## Sheet: Sheet1
A. GO term results for Class I
Category	Term	Count	%	P Value	Genes	List Total	Pop Hits	Pop Total	Fold Enrichment	Bonferroni	Benjamini	FDR(%)
GOTERM_CC_FAT	GO:0031224~intrinsic to membrane	17	17.7083	0.000806348	FBGN0086711, FBGN0031464, FBGN0015229, FBGN0031449, FBGN0028375, FBGN0004649, FBGN0015776, FBGN0010591, FBGN0041150, FBGN0011705, FBGN0085402, FBGN0005695, FBGN0004370, FBGN0035969, FBGN0025593, FBGN0003748, FBGN0000182	34	518	2310	2.22973	0.0632516	0.0632516	0.856013
UP_SEQ_FEATURE	glycosylation site:N-linked (GlcNAc...)	8	8.33333	0.00494629	FBGN0038538, FBGN0031464, FBGN0015229, FBGN0004370, FBGN0004649, FBGN0003748, FBGN0025593, FBGN0015776	29	138	1735	3.46827	0.529379	0.529379	5.76223
GOTERM_CC_FAT	GO:0016021~integral to membrane	15	15.625	0.0061216	FBGN0086711, FBGN0031464, FBGN0015229, FBGN0031449, FBGN0028375, FBGN0004649, FBGN0015776, FBGN0010591, FBGN0041150, FBGN0011705, FBGN0005695, FBGN0004370, FBGN0035969, FBGN0025593, FBGN0000182	34	505	2310	2.01805	0.391874	0.220176	6.33452
GOTERM_BP_FAT	GO:0019748~secondary metabolic process	4	4.16667	0.00609661	FBGN0034405, FBGN0086355, FBGN0002567, FBGN0030512	53	25	3405	10.2792	0.955518	0.955518	8.44985
B. GO term results for Class II
Category	Term	Count	%	P Value	Genes	List Total	Pop Hits	Pop Total	Fold Enrichment	Bonferroni	Benjamini	FDR(%)
COG_ONTOLOGY	Lipid metabolism	7	4.82759	6.56603e-05	FBGN0034628, FBGN0026619, FBGN0039877, FBGN0015568, FBGN0031824, FBGN0033761, FBGN0036622	21	26	639	8.19231	0.000722026	0.000722026	0.0408959
GOTERM_MF_FAT	GO:0050660~FAD binding	5	3.44828	0.00330306	FBGN0034628, FBGN0038349, FBGN0031824, FBGN0036663, FBGN0034261	96	24	3576	7.76042	0.597414	0.597414	4.2687
INTERPRO	IPR000089:Biotin/lipoyl attachment	3	2.06897	0.00692185	FBGN0039877, FBGN0027580, FBGN0031912	130	5	4755	21.9462	0.900345	0.900345	8.99465
INTERPRO	IPR011761:ATP-grasp fold	3	2.06897	0.00692185	FBGN0039877, FBGN0027580, FBGN0037643	130	5	4755	21.9462	0.900345	0.900345	8.99465
C. GO term results for Class III
Category	Term	Count	%	P Value	Genes	List Total	Pop Hits	Pop Total	Fold Enrichment	Bonferroni	Benjamini	FDR(%)
SP_PIR_KEYWORDS	Hydrogen ion transport	3	11.1111	0.00118855	FBGN0010217, FBGN0022097, FBGN0004145	26	26	12624	56.0237	0.0521099	0.0521099	1.11219
GOTERM_BP_FAT	GO:0009152~purine ribonucleotide biosynthetic process	4	14.8148	0.00160424	FBGN0010217, FBGN0022097, FBGN0004145, FBGN0039241	17	101	6715	15.6436	0.297575	0.297575	2.023
GOTERM_BP_FAT	GO:0044271~nitrogen compound biosynthetic process	5	18.5185	0.00173508	FBGN0037942, FBGN0010217, FBGN0022097, FBGN0004145, FBGN0039241	17	229	6715	8.62445	0.317538	0.173887	2.18631
GOTERM_BP_FAT	GO:0009260~ribonucleotide biosynthetic process	4	14.8148	0.00184365	FBGN0010217, FBGN0022097, FBGN0004145, FBGN0039241	17	106	6715	14.9057	0.333675	0.126569	2.32165
GOTERM_BP_FAT	GO:0009150~purine ribonucleotide metabolic process	4	14.8148	0.00184365	FBGN0010217, FBGN0022097, FBGN0004145, FBGN0039241	17	106	6715	14.9057	0.333675	0.126569	2.32165
GOTERM_BP_FAT	GO:0009259~ribonucleotide metabolic process	4	14.8148	0.00210441	FBGN0010217, FBGN0022097, FBGN0004145, FBGN0039241	17	111	6715	14.2342	0.370895	0.109404	2.64597
GOTERM_BP_FAT	GO:0006164~purine nucleotide biosynthetic process	4	14.8148	0.00269262	FBGN0010217, FBGN0022097, FBGN0004145, FBGN0039241	17	121	6715	13.0579	0.44743	0.111868	3.37393
GOTERM_BP_FAT	GO:0006163~purine nucleotide metabolic process	4	14.8148	0.00302134	FBGN0010217, FBGN0022097, FBGN0004145, FBGN0039241	17	126	6715	12.5397	0.486087	0.105017	3.77857
GOTERM_MF_FAT	GO:0043492~ATPase activity, coupled to movement of substances	4	14.8148	0.00382679	FBGN0010217, FBGN0022097, FBGN0004145, FBGN0038683	19	135	7494	11.6865	0.272566	0.272566	4.02269
GOTERM_MF_FAT	GO:0042626~ATPase activity, coupled to transmembrane movement of substances	4	14.8148	0.00382679	FBGN0010217, FBGN0022097, FBGN0004145, FBGN0038683	19	135	7494	11.6865	0.272566	0.272566	4.02269
GOTERM_MF_FAT	GO:0016820~hydrolase activity, acting on acid anhydrides, catalyzing transmembrane movement of substances	4	14.8148	0.0039887	FBGN0010217, FBGN0022097, FBGN0004145, FBGN0038683	19	137	7494	11.5159	0.282315	0.152837	4.18961
GOTERM_MF_FAT	GO:0042623~ATPase activity, coupled	5	18.5185	0.00529586	FBGN0002542, FBGN0010217, FBGN0022097, FBGN0004145, FBGN0038683	19	306	7494	6.44479	0.35643	0.136627	5.52759
GOTERM_BP_FAT	GO:0009165~nucleotide biosynthetic process	4	14.8148	0.00466924	FBGN0010217, FBGN0022097, FBGN0004145, FBGN0039241	17	147	6715	10.7483	0.642864	0.136785	5.78359
GOTERM_CC_FAT	GO:0016469~proton-transporting two-sector ATPase complex	3	11.1111	0.00595901	FBGN0010217, FBGN0022097, FBGN0004145	10	59	4412	22.4339	0.32998	0.32998	5.94592
GOTERM_MF_FAT	GO:0015399~primary active transmembrane transporter activity	4	14.8148	0.00573866	FBGN0010217, FBGN0022097, FBGN0004145, FBGN0038683	19	156	7494	10.1134	0.37978	0.112565	5.97696
GOTERM_MF_FAT	GO:0015405~P-P-bond-hydrolysis-driven transmembrane transporter activity	4	14.8148	0.00573866	FBGN0010217, FBGN0022097, FBGN0004145, FBGN0038683	19	156	7494	10.1134	0.37978	0.112565	5.97696
GOTERM_MF_FAT	GO:0008553~hydrogen-exporting ATPase activity, phosphorylative mechanism	3	11.1111	0.0062351	FBGN0010217, FBGN0022097, FBGN0004145	19	50	7494	23.6653	0.404964	0.0986185	6.47848
GOTERM_BP_FAT	GO:0034654~nucleobase, nucleoside, nucleotide and nucleic acid biosynthetic process	4	14.8148	0.00531904	FBGN0010217, FBGN0022097, FBGN0004145, FBGN0039241	17	154	6715	10.2597	0.690659	0.136416	6.56357
GOTERM_BP_FAT	GO:0034404~nucleobase, nucleoside and nucleotide biosynthetic process	4	14.8148	0.00531904	FBGN0010217, FBGN0022097, FBGN0004145, FBGN0039241	17	154	6715	10.2597	0.690659	0.136416	6.56357
GOTERM_MF_FAT	GO:0016887~ATPase activity	5	18.5185	0.00867016	FBGN0002542, FBGN0010217, FBGN0022097, FBGN0004145, FBGN0038683	19	352	7494	5.60257	0.51459	0.113488	8.90349
GOTERM_BP_FAT	GO:0015986~ATP synthesis coupled proton transport	3	11.1111	0.00734411	FBGN0010217, FBGN0022097, FBGN0004145	17	55	6715	21.5455	0.802431	0.164885	8.95635
GOTERM_BP_FAT	GO:0015985~energy coupled proton transport, down electrochemical gradient	3	11.1111	0.00734411	FBGN0010217, FBGN0022097, FBGN0004145	17	55	6715	21.5455	0.802431	0.164885	8.95635
GOTERM_BP_FAT	GO:0034220~ion transmembrane transport	3	11.1111	0.00787121	FBGN0010217, FBGN0022097, FBGN0004145	17	57	6715	20.7895	0.824219	0.159579	9.56983
D. GO term results for Class IV
No significant GO terms
E. GO term results for Class V
No significant GO terms
F. GO term results for Class VI
No significant GO terms
G. GO term results for Class VII
No significant GO terms
H. GO term results for Class VIII
Category	Term	Count	%	P Value	Genes	List Total	Pop Hits	Pop Total	Fold Enrichment	Bonferroni	Benjamini	FDR(%)
KEGG_PATHWAY	dme03040:Spliceosome	6	7.69231	0.00145474	FBGN0004587, FBGN0030365, FBGN0028382, FBGN0051184, FBGN0033556, FBGN0035720	18	109	2044	6.25076	0.025864	0.025864	1.06736
GOTERM_BP_FAT	GO:0043933~macromolecular complex subunit organization	9	11.5385	0.000959	FBGN0039233, FBGN0051390, FBGN0004587, FBGN0000308, FBGN0051184, FBGN0031873, FBGN0014342, FBGN0043002, FBGN0024285	52	274	6715	4.24165	0.405949	0.405949	1.38744
GOTERM_CC_FAT	GO:0043233~organelle lumen	12	15.3846	0.0016078	FBGN0064115, FBGN0051390, FBGN0004587, FBGN0023211, FBGN0038903, FBGN0031873, FBGN0001995, FBGN0032720, FBGN0014342, FBGN0028411, FBGN0038319, FBGN0039218	37	504	4412	2.83912	0.172936	0.172936	1.82465
GOTERM_CC_FAT	GO:0070013~intracellular organelle lumen	12	15.3846	0.0016078	FBGN0064115, FBGN0051390, FBGN0004587, FBGN0023211, FBGN0038903, FBGN0031873, FBGN0001995, FBGN0032720, FBGN0014342, FBGN0028411, FBGN0038319, FBGN0039218	37	504	4412	2.83912	0.172936	0.172936	1.82465
GOTERM_CC_FAT	GO:0031974~membrane-enclosed lumen	12	15.3846	0.00198179	FBGN0064115, FBGN0051390, FBGN0004587, FBGN0023211, FBGN0038903, FBGN0031873, FBGN0001995, FBGN0032720, FBGN0014342, FBGN0028411, FBGN0038319, FBGN0039218	37	517	4412	2.76773	0.208704	0.110452	2.24471
GOTERM_BP_FAT	GO:0065003~macromolecular complex assembly	8	10.2564	0.00201344	FBGN0039233, FBGN0051390, FBGN0004587, FBGN0000308, FBGN0051184, FBGN0031873, FBGN0014342, FBGN0024285	52	239	6715	4.3225	0.665259	0.421432	2.89333
GOTERM_BP_FAT	GO:0022618~ribonucleoprotein complex assembly	4	5.12821	0.0022764	FBGN0039233, FBGN0004587, FBGN0051184, FBGN0024285	52	35	6715	14.7582	0.70989	0.338006	3.2654
GOTERM_BP_FAT	GO:0006351~transcription, DNA-dependent	6	7.69231	0.00319915	FBGN0051390, FBGN0034534, FBGN0038903, FBGN0031873, FBGN0014342, FBGN0039218	52	133	6715	5.82562	0.824466	0.352722	4.56052
GOTERM_BP_FAT	GO:0034621~cellular macromolecular complex subunit organization	7	8.97436	0.00345554	FBGN0039233, FBGN0004587, FBGN0000308, FBGN0051184, FBGN0031873, FBGN0043002, FBGN0024285	52	196	6715	4.61195	0.84735	0.313344	4.91752
GOTERM_BP_FAT	GO:0032774~RNA biosynthetic process	6	7.69231	0.00352205	FBGN0051390, FBGN0034534, FBGN0038903, FBGN0031873, FBGN0014342, FBGN0039218	52	136	6715	5.69712	0.852783	0.273348	5.00991
SMART	SM00338:BRLZ	3	3.84615	0.00958085	FBGN0034534, FBGN0032202, FBGN0029920	32	23	4749	19.3573	0.279147	0.279147	8.11762
GOTERM_BP_FAT	GO:0006366~transcription from RNA polymerase II promoter	5	6.41026	0.00653759	FBGN0051390, FBGN0034534, FBGN0031873, FBGN0014342, FBGN0039218	52	99	6715	6.52195	0.971606	0.39878	9.11255
GOTERM_CC_FAT	GO:0015934~large ribosomal subunit	5	6.41026	0.00839081	FBGN0015288, FBGN0024733, FBGN0001995, FBGN0032720, FBGN0038319	37	100	4412	5.96216	0.630015	0.282104	9.19291
INTERPRO	IPR004827:Basic-leucine zipper (bZIP) transcription factor	3	3.84615	0.00846456	FBGN0034534, FBGN0032202, FBGN0029920	62	23	10039	21.1199	0.745536	0.745536	9.765
I. GO term results for Class IX
Category	Term	Count	%	P Value	Genes	List Total	Pop Hits	Pop Total	Fold Enrichment	Bonferroni	Benjamini	FDR(%)
INTERPRO	IPR016149:Casein kinase II, regulatory subunit, alpha-helical	3	30	2.97466e-06	FBGN0044817, FBGN0053236, FBGN0053246	6	6	10039	836.583	2.67716e-05	2.67716e-05	0.00171191
INTERPRO	IPR016150:Casein kinase II, regulatory subunit, beta-sheet	3	30	2.97466e-06	FBGN0044817, FBGN0053236, FBGN0053246	6	6	10039	836.583	2.67716e-05	2.67716e-05	0.00171191
INTERPRO	IPR000704:Casein kinase II, regulatory subunit	3	30	2.97466e-06	FBGN0044817, FBGN0053236, FBGN0053246	6	6	10039	836.583	2.67716e-05	2.67716e-05	0.00171191
GOTERM_CC_FAT	GO:0005956~protein kinase CK2 complex	3	30	2.15324e-05	FBGN0044817, FBGN0053236, FBGN0053246	6	7	4412	315.143	0.000258358	0.000258358	0.0138524
PIR_SUPERFAMILY	PIRSF009385:human casein kinase II beta chain	3	30	4.54029e-05	FBGN0044817, FBGN0053236, FBGN0053246	6	6	2567	213.917	0.000181599	0.000181599	0.017334
GOTERM_MF_FAT	GO:0019887~protein kinase regulator activity	3	30	0.000432046	FBGN0044817, FBGN0053236, FBGN0053246	7	41	7494	78.3345	0.00646112	0.00646112	0.299998
GOTERM_MF_FAT	GO:0019207~kinase regulator activity	3	30	0.000475438	FBGN0044817, FBGN0053236, FBGN0053246	7	43	7494	74.691	0.00710788	0.00356028	0.330085
GOTERM_BP_FAT	GO:0007283~spermatogenesis	3	30	0.00305748	FBGN0044817, FBGN0053236, FBGN0053246	6	120	6715	27.9792	0.123373	0.123373	2.80943
GOTERM_BP_FAT	GO:0048232~male gamete generation	3	30	0.00305748	FBGN0044817, FBGN0053236, FBGN0053246	6	120	6715	27.9792	0.123373	0.123373	2.80943
