# Supplementary material for: Genome-wide analysis of the maternal-to-zygotic transition in Drosophila primordial germ cells
Source: Genome Biol. 2012 Feb 20;13(2):R11. doi: 10.1186/gb-2012-13-2-r11 (PMC3334568; doi:10.1186/gb-2012-13-2-r11)
Supplement: Additional file 19 — Transcripts that are zygotically transcribed in PGCs. (a) Transcripts that increase in level at the 3-to-5 hour time point. The list was determined by comparing the expression profiles in PGCs at the 3-to-5 and 1-to-3 hour time points. (b) Transcripts that increase in level at the 5-to-7 hour time point. The list was determined by comparing the expression profiles in PGCs at the 5-to-7 and 3-to-5 hour time points. All the reported transcripts have a FDR < 5% and the corresponding fold change larger than two. [file gb-2012-13-2-r11-S19.XLSX]

## Sheet: Sheet1
A. Transcripts that increase in level at 3-to-5 hour time point
Gene ID	Score(d)	Numerator(r)	Denominator(s+s0)	Fold Change	q-value(%)	FBgn	CG Name	Name	Symbol
CG2198-RB	10.836	1256.19	115.928	3.69587	0	FBgn0000071	CG2198	Amalgam	Ama
CG9553-RB	17.1819	6733.8	391.913	2.29536	0	FBgn0000308	CG9553	chickadee	chic
CG15671-RA	18.8475	1659.65	88.0567	4.03707	0	FBgn0000395	CG15671	crossveinless 2	cv-2
CG2096-RA	9.27331	12808.9	1381.27	2.48565	0	FBgn0000711	CG2096	flapwing	flw
CG2835-RC	15.0502	2466.48	163.883	3.96272	0	FBgn0001123	CG2835	G protein salpha 60A	G-salpha60A
CG2835-RB	12.6775	3314.46	261.443	5.28259	0	FBgn0001123	CG2835	G protein salpha 60A	G-salpha60A
CG9768-RA	22.431	1735.76	77.3821	3.57001	0	FBgn0001204	CG9768
CG4183-RA	9.23881	4356.29	471.521	2.02825	0	FBgn0001225	CG4183	Heat shock protein 26	Hsp26
CG9075-RD	12.4327	17853	1435.97	2.50268	0	FBgn0001942	CG9075	Eukaryotic initiation factor 4a	eIF-4a
CG4180-RA	12.398	602.881	48.6272	2.1835	0	FBgn0001977	CG4180	lethal (2) 35Bg	l(2)35Bg
CG5818-RA	15.8653	3593.6	226.508	2.36331	0	FBgn0001995	CG5818	mitochondrial ribosomal protein L4	mRpL4
CG32491-RX	12.191	1120.02	91.8729	2.08159	0	FBgn0002781	CG32491	modifier of mdg4	mod(mdg4)
CG3029-RA	12.7639	12343.5	967.06	2.26505	0	FBgn0003008	CG3029	orange	or
CG9183-RA	13.8427	5056.52	365.284	3.27917	0	FBgn0003114	CG9183	plutonium	plu
CG3978-RB	14.4438	1063.57	73.6351	5.86974	0	FBgn0003117	CG3978	pannier	pnr
CG7230-RA	19.6719	32101.4	1631.84	5.73587	0	FBgn0003254	CG7230	ribbon	rib
CG4918-RA	9.89421	24584.8	2484.77	2.232	0	FBgn0003274	CG4918	Ribosomal protein LP2	RpLP2
CG1163-RA	19.5159	8359.29	428.331	3.56734	0	FBgn0003275	CG1163	RNA polymerase II 18kD subunit	RpII18
CG8095-RB	16.2931	923.115	56.6566	6.36554	0	FBgn0003328	CG8095	scab	scb
CG5595-RA	11.4491	1497.03	130.756	2.4508	0	FBgn0003330	CG5595	Sex combs extra	Sce
CG2621-RB	10.1533	2378.28	234.236	3.48267	0	FBgn0003371	CG2621	shaggy	sgg
CG12284-RB	16.9103	636.525	37.6412	3.28751	0	FBgn0003691	CG12284
CG1378-RA	19.7144	5354.45	271.602	4.19582	0	FBgn0003720	CG1378	tailless	tll
CG16724-RB	14.7784	5630.03	380.963	6.52936	0	FBgn0003741	CG16724	transformer	tra
CG16724-RA	20.2613	19170.3	946.157	4.38742	0	FBgn0003741	CG16724	transformer	tra
CG17962-RA	10.9712	3602.98	328.405	3.20454	0	FBgn0004052	CG17962	Z600	Z600
CG3895-RA	10.068	10678.9	1060.68	2.29603	0	FBgn0004860	CG3895	polyhomeotic distal	ph-d
CG3886-RA	19.0234	1241.39	65.256	3.31195	0	FBgn0005624	CG3886	Posterior sex combs	Psc
CG17136-RA	12.3898	7922.74	639.456	3.57505	0	FBgn0010252	CG17136
CG17136-RC	15.0123	8464.88	563.862	2.83016	0	FBgn0010252	CG17136
CG8827-RA	13.9674	1303.76	93.343	5.62836	0	FBgn0012037	CG8827	Angiotensin converting enzyme	Ance
CG8884-RA	10.8053	724.426	67.0435	2.73087	0	FBgn0013334	CG8884	Synapse-associated protein 47kD	Sap47
CG8884-RH	19.7039	10253.5	520.381	11.102	0	FBgn0013334	CG8884	Synapse-associated protein 47kD	Sap47
CG14630-RA	8.93556	1127.17	126.144	2.97449	0	FBgn0014903	CG14630	-	CG14630
overgrownhematopoieticorgansat23BCG2986-PD,isoformD	9.93698	22343	2248.47	2.6742	0	FBgn0015521	CG2986	Ribosomal protein S21	RpS21
overgrownhematopoieticorgansat23BCG2986-PD,isoformD	10.3403	28792.4	2784.49	2.06895	0	FBgn0015521	CG2986	Ribosomal protein S21	RpS21
CG2986-RA	10.7368	7073.91	658.847	2.27046	0	FBgn0015521	CG2986	Ribosomal protein S21	RpS21
CG17320-RA	10.2604	970.362	94.5739	2.64952	0	FBgn0015808	CG17320	Sterol carrier protein X-related thiolase	ScpX
CG4412-RA	25.7098	19934.3	775.357	2.38941	0	FBgn0016119	CG4412	ATPase coupling factor 6	ATPsyn-Cf6
CG10938-RA	13.7131	3288.28	239.791	2.25738	0	FBgn0016697	CG10938	Proteasome alpha5 subunit	Prosalpha5
CG10071-RB	9.8903	3565.53	360.508	3.20514	0	FBgn0016726	CG10071	Ribosomal protein L29	RpL29
CG5215-RA	8.97875	2879.44	320.695	5.58506	0	FBgn0017453	CG5215	Zn72D	Zn72D
CG5201-RA	12.3246	1364.12	110.683	3.39678	0	FBgn0020493	CG5201	Daughters against dpp	Dad
CG9291-RB	9.92168	3915.05	394.596	2.08479	0	FBgn0023211	CG9291	Elongin C	Elongin-C
CG1099-RB	13.4264	2736.64	203.825	2.52434	0	FBgn0023388	CG1099	Dynamin associated protein 160	Dap160
CG4602-RA	10.5173	7315.07	695.525	2.28284	0	FBgn0024285	CG4602	Srp54	Srp54
CG17521-RD	13.0931	28082.8	2144.86	2.49393	0	FBgn0024733	CG17521	Ribosomal protein L10	RpL10
CG10327-RD	9.02646	6412.11	710.369	6.72066	0	FBgn0025790	CG10327	TBPH	TBPH
CG5185-RA	10.1233	17053.4	1684.56	2.96498	0	FBgn0026320	CG5185	Twin of m4	Tom
CG33478-RA	9.52954	915.85	96.1065	4.93699	0	FBgn0026388	CG33478	Odorant receptor 46a	Or46a
CG1558-RA	12.6324	8367.48	662.384	3.55316	0	FBgn0027259	CG1558	kinetochore Mis12-Ndc80 network component 1	Kmn1
CG8042-RA	14.2684	1359.11	95.253	3.36489	0	FBgn0027554	CG8042	-	CG8042
CG14787-RA	9.4553	3227.8	341.375	6.69214	0	FBgn0027793	CG14787	-	CG14787
CG7758-RA	18.7794	3855.86	205.324	2.24179	0	FBgn0027945	CG7758	pumpless	ppl
CG4886-RA	9.31233	1838.37	197.412	2.13894	0	FBgn0028382	CG4886	cyclophilin-33	cyp33
CG2859-RA	9.23569	6572.04	711.591	2.57538	0	FBgn0028398	CG2859	TBP-associated factor 10	Taf10
CG12752-RA	12.9683	3919.06	302.202	2.9748	0	FBgn0028411	CG12752	NTF2-related export protein 1	Nxt1
CG7578-RB	10.1692	2207.1	217.037	2.39434	0	FBgn0028538	CG7578	sec71	sec71
CG7578-RA	13.7673	4565.45	331.616	2.71606	0	FBgn0028538	CG7578	sec71	sec71
CG17420-RC	11.5418	19356.8	1677.1	2.05842	0	FBgn0028697	CG17420	Ribosomal protein L15	RpL15
CG5133-RA	13.3499	2610.37	195.535	4.72214	0	FBgn0028789	CG5133	Dorsocross1	Doc1
CG4202-RA	10.9799	1688.7	153.799	2.27747	0	FBgn0029755	CG4202	Sas10	Sas10
CG4111-RB	12.1129	18576.2	1533.59	2.18532	0	FBgn0029785	CG4111	Ribosomal protein L35	RpL35
CG16721-RA	14.4029	2393.48	166.18	2.46774	0	FBgn0029820	CG16721	-	CG16721
CG12236-RA	10.0414	1360.87	135.526	2.54784	0	FBgn0029822	CG12236	-	CG12236
CG4523-RA	9.88	1245.59	126.072	2.13116	0	FBgn0029891	CG4523	PTEN-induced putative kinase 1	Pink1
CG4575-RA	9.84494	2791.05	283.5	2.80402	0	FBgn0029920	CG4575	-	CR4575
CG14430-RA	11.8671	9357.06	788.49	5.87603	0	FBgn0029927	CG14430
CG8300-RA	13.961	1014.91	72.696	2.12835	0	FBgn0029937	CG8300	-	CG8300
CG17440-RA	8.7441	781.277	89.349	4.03875	0	FBgn0030120	CG17440	-	CG17440
CG11697-RA	11.591	7165.99	618.236	4.79974	0	FBgn0030313	CG11697	-	CG11697
CG1796-RA	12.6025	2650.75	210.335	2.14852	0	FBgn0030365	CG1796	Transport and Golgi organization 4	Tango4
CG8675-RA	9.45204	1360.16	143.901	2.35112	0	FBgn0030834	CG8675	-	CG8675
CG15057-RA	13.8768	601.779	43.3657	4.92027	0	FBgn0030908	CG15057	-	CG15057
CG14232-RA	11.4708	1451.17	126.51	2.05964	0	FBgn0031061	CG14232	-	CG14232
CG7291-RA	21.1989	5881.74	277.454	3.39626	0	FBgn0031381	CG7291	Niemann-Pick type C-2a	Npc2a
CG9881-RA	15.8089	15570.5	984.924	2.08702	0	FBgn0031437	CG9881	p16-ARC	p16-ARC
CG12400-RA	13.9826	6789.74	485.585	2.56294	0	FBgn0031505	CG12400	-	CG12400
CG3212-RA	14.0113	1807.63	129.013	5.69049	0	FBgn0031547	CG3212	Scavenger receptor class C, type IV	Sr-CIV
CG3964-RA	13.7395	1919.72	139.723	2.60588	0	FBgn0031574	CG3964	-	CG3964
CG8891-RA	17.5815	4432.92	252.136	2.54515	0	FBgn0031663	CG8891	-	CG8891
CG5972-RA	13.608	5363.74	394.162	2.18401	0	FBgn0031781	CG5972	Arc-p20	Arc-p20
CG9595-RA	14.7466	1129.54	76.5971	4.51724	0	FBgn0031829	CG9595	osm-6	osm-6
CG9200-RA	10.303	1208.15	117.262	2.09649	0	FBgn0031876	CG9200	ATAC component 1	Atac1
CG7466-RA	14.1505	2902.26	205.099	3.11491	0	FBgn0031981	CG7466	-	CG7466
CG5603-RB	17.5035	1813.04	103.582	3.62716	0	FBgn0032210	CG5603	cylindromatosis	CYLD
CG6785-RA	10.7886	837.714	77.648	3.25544	0	FBgn0032399	CG6785	-	CG6785
CG6840-RA	11.0672	9018.72	814.905	2.59072	0	FBgn0032634	CG6840	Rpb11	Rpb11
CG10414-RA	11.4143	994.687	87.1437	2.97	0	FBgn0032691	CG10414	-	CG10414
CG10603-RA	12.1793	1557.54	127.883	2.83601	0	FBgn0032720	CG10603	mitochondrial ribosomal protein L13	mRpL13
CG10756-RA	10.2495	16105.3	1571.32	2.47173	0	FBgn0032847	CG10756	TBP-associated factor 13	Taf13
CG7849-RA	27.8496	1008.76	36.2219	3.15404	0	FBgn0033060	CG7849	-	CG7849
CG11124-RB	17.4481	1141.43	65.4187	3.48729	0	FBgn0033170	CG11124	secretory Phospholipase A2	sPLA2
CG13746-RA	9.01631	1003.77	111.328	3.37717	0	FBgn0033341	CG13746	MrgBP	MrgBP
CG8070-RA	11.3672	8828.26	776.645	2.46842	0	FBgn0033379	CG8070	Mystery 45A	Mys45A
CG12919-RA	9.34201	3248.76	347.758	3.41667	0	FBgn0033483	CG12919	eiger	egr
CG12344-RA	10.7181	717.432	66.9365	4.26568	0	FBgn0033558	CG12344	-	CG12344
CG11919-RA	17.6787	1327.15	75.0704	4.6393	0	FBgn0033564	CG11919	-	CG11919
CG9067-RA	9.35383	433.555	46.3505	2.13214	0	FBgn0033605	CG9067	-	CG9067
CG13210-PA	14.5975	2451.39	167.933	2.88724	0	FBgn0033612	CG13210
CG4630-RA	12.6845	3088.59	243.493	4.01764	0	FBgn0033809	CG4630	-	CG4630
CG12859-RA	12.2531	2310.64	188.576	4.13262	0	FBgn0033961	CG12859	-	CG12859
CG8092-RA	12.5803	5500.23	437.209	2.80757	0	FBgn0033998	CG8092	relative of woc	row
CG12954-RA	20.1548	765.312	37.9718	2.12954	0	FBgn0034001	CG12954	mitochondrial ribosomal protein L41	mRpL41
CG33466-RA	11.1409	1734.86	155.72	6.57412	0	FBgn0034004	CG33466
CG8204-RA	9.84932	1113.61	113.065	2.76803	0	FBgn0034033	CG8204	-	CG8204
CG15609-RG	8.88085	5424.49	610.808	2.06769	0	FBgn0034180	CG15609	-	CG15609
CG8908-RB	10.1873	1724.63	169.292	3.40601	0	FBgn0034493	CG8908	-	CG8908
CG8929-RC	9.35811	2549.3	272.416	2.01947	0	FBgn0034504	CG8929	-	CG8929
CG9236-RA	9.24503	972.673	105.21	5.18683	0	FBgn0034558	CG9236	-	CG9236
CG17922-RA	8.85173	698.807	78.9458	3.6862	0	FBgn0034656	CG17922	-	CG17922
CG11079-PC,isoformC	14.8911	1725.1	115.848	4.94974	0	FBgn0034851	CG11079
CG4326-RA	13.7227	3251.72	236.96	2.98213	0	FBgn0034986	CG4326	mitochondrial ribosomal protein S17	mRpS17
CG13585-RA	9.94045	3635.3	365.708	2.90194	0	FBgn0035020	CG13585	-	CG13585
CG4692-RB	10.8794	969.005	89.0679	3.02757	0	FBgn0035032	CG4692	-	CG4692
CG4692-RA	8.97425	2368.94	263.971	3.90633	0	FBgn0035032	CG4692	-	CG4692
CG3579-RA	9.29472	2345.73	252.373	8.76663	0	FBgn0035037	CG3579
CG7036-RA	15.1477	3473.73	229.325	2.30148	0	FBgn0035106	CG7036	rhinoceros	rno
CG7879-RA	21.2696	1772.96	83.3569	4.24199	0	FBgn0035235	CG7879	-	CG7879
CG17249-RA	9.65644	1835.96	190.128	2.0877	0	FBgn0035249	CG17249	-	CG17249
CG7971-RA	13.9405	1123.97	80.6264	2.04745	0	FBgn0035253	CG7971	-	CG7971
CG6596-PA	9.99536	729.452	72.979	7.4782	0	FBgn0035671	CG6596
CG9948-RA	13.3985	6782.06	506.182	2.39793	0	FBgn0035721	CG9948	-	CG9948
CG8616-RA	15.0743	1373.56	91.1194	2.38117	0	FBgn0035752	CG8616
CG13679-RB	9.0718	1536.81	169.405	4.86295	0	FBgn0035856	CG13679	-	CG13679
CG6511-RA	16.1802	3218.43	198.912	2.10362	0	FBgn0035923	CG6511	-	CG6511
CG5093-RA	9.43827	1231.66	130.497	3.14911	0	FBgn0035954	CG5093	Dorsocross3	Doc3
CG5187-RA	11.9311	801.36	67.1655	4.37979	0	FBgn0035956	CG5187	Dorsocross2	Doc2
CG6279-RA	12.6202	3106.57	246.157	3.60728	0	FBgn0036125	CG6279	-	CG6279
CG6038-RA	12.0876	9145.9	756.636	3.83751	0	FBgn0036198	CG6038	crimpled	crim
CG16725-RA	11.5162	3469.81	301.299	2.10955	0	FBgn0036641	CG16725	survival motor neuron	Smn
CG14057-RA	11.8406	1676.87	141.62	2.94136	0	FBgn0036696	CG14057	-	CG14057
CG7354-RA	14.6801	1623.8	110.612	2.37184	0	FBgn0036774	CG7354	mitochondrial ribosomal protein S26	mRpS26
CG7770-RA	15.4809	3826.91	247.201	2.07423	0	FBgn0036918	CG7770	-	CG7770
CG14671-RA	12.4233	736.505	59.2842	2.6052	0	FBgn0037340	CG14671	-	CG14671
CG2931-RA	13.9717	1401.18	100.287	2.28079	0	FBgn0037342	CG2931	-	CG2931
CG2182-RA	10.0902	2989.78	296.307	2.74208	0	FBgn0037360	CG2182	-	CG2182
CG1943-RC	10.5436	5421.62	514.212	2.122	0	FBgn0037468	CG1943	-	CG1943
CG2656-RA	16.9716	3113.81	183.472	2.0317	0	FBgn0037478	CG2656	-	CG2656
CG9740-RA	10.7577	5036.74	468.2	2.44247	0	FBgn0037669	CG9740	-	CG9740
CG10703-RA	10.0902	621.621	61.6063	2.56454	0	FBgn0037881	CG10703	-	CG10703
CG5242-RA	13.2985	1097.76	82.5481	2.01721	0	FBgn0037892	CG5242	mitochondrial ribosomal protein L40	mRpL40
CG14704-RC	10.4005	717.985	69.0339	3.67342	0	FBgn0037906	CG14704	Peptidoglycan recognition protein LB	PGRP-LB
CG10041-RA	19.5601	688.822	35.2157	7.01633	0	FBgn0038014	CG10041	-	CG10041
CG15889-RA	11.7886	16021.3	1359.05	2.25543	0	FBgn0038128	CG15889	Ravus	Ravus
CG9591-RA	12.1467	1927.53	158.687	2.06472	0	FBgn0038168	CG9591	oocyte maintenance defects	omd
CG14356-RA	15.6042	590.18	37.822	3.36941	0	FBgn0038207	CG14356	-	CG14356
CG3321-RB	9.37544	15330.1	1635.13	2.00378	0	FBgn0038224	CG3321	-	CG3321
CG7265-RA	13.1085	2080.99	158.751	2.09555	0	FBgn0038272	CG7265	-	CG7265
CG10264-RA	10.3879	685.785	66.0176	7.26681	0	FBgn0038394	CG10264	-	CG10264
CG5013-RA	12.4621	790.671	63.4458	3.15854	0	FBgn0038396	CG5013	-	CG5013
CG3678-RA	13.064	8186.55	626.652	2.91808	0	FBgn0038461	CG3678	-	CG3678
CG7217-RB	12.4873	3120.05	249.858	2.05967	0	FBgn0038570	CG7217	Peroxiredoxin 5	Prx5
CG7988-RA	11.5328	2426.87	210.431	2.43289	0	FBgn0038582	CG7988	-	CG7988
CG7694-RA	9.7854	4016.35	410.443	2.20444	0	FBgn0038627	CG7694	-	CG7694
CG5237-RA	11.6699	1102.78	94.4974	4.32051	0	FBgn0038693	CG5237	-	unc79
CG17274-PA,isoformA	9.19895	1975.02	214.7	3.59855	0	FBgn0038835	CG17274
CG3353-RA	15.526	808.727	52.0887	2.75655	0	FBgn0038869	CG3353	-	CG3353
CG13410-RA	17.7897	782.278	43.9737	2.57608	0	FBgn0038923	CG13410	mitochondrial ribosomal protein L35	mRpL35
CG6990-RA	9.76862	2567.79	262.861	2.37163	0	FBgn0039019	CG6990	HP1c	HP1c
CG6733-RA	9.47657	657.164	69.3463	2.7736	0	FBgn0039052	CG6733	-	CG6733
CG16710-RA	17.5269	667.73	38.0974	4.07037	0	FBgn0039101	CG16710	-	CG16710
CG5933-RA	10.3012	2455.33	238.353	3.63723	0	FBgn0039139	CG5933	Mta70 homologue	Mta70
CG5669-RA	11.3622	848.865	74.7093	2.09619	0	FBgn0039169	CG5669	Sp1-like factor for pairing sensitive-silencing	Spps
CG7006-RA	13.3031	1110.21	83.4555	2.51968	0	FBgn0039233	CG7006	-	CG7006
CG11858-RA	10.0921	2975.76	294.859	2.26834	0	FBgn0039305	CG11858	-	CG11858
CG6090-RA	17.0261	3339.05	196.114	2.39275	0	FBgn0039406	CG6090	Ribosomal protein L34a	RpL34a
CG5003-RA	12.918	1163.99	90.1057	2.30589	0	FBgn0039554	CG5003	-	CG5003
CG33694-RA	10.3439	3119.39	301.569	2.57151	0	FBgn0040233	CG33694	CENP-ana	cana
CG5442-RA	9.42588	3145.39	333.697	3.02773	0	FBgn0040286	CG5442	SC35	SC35
CG13551-RA	10.408	11155.1	1071.79	3.17135	0	FBgn0040660	CG13551	-	CG13551
CG14503-RA	8.94109	7088.69	792.822	2.72711	0	FBgn0040737	CG14503	Transport and Golgi organization 8	Tango8
CG15494-PA	11.3453	2999.04	264.342	5.73831	0	FBgn0040971	CG15494	-	CG15494
CG15154-RB	9.62571	634.088	65.8744	3.49043	0	FBgn0041184	CG15154	Suppressor of cytokine signaling at 36E	Socs36E
CG3253-RA	9.73473	1702.38	174.877	6.10497	0	FBgn0041706	CG3253	-	CG3253
CG18731-RA	9.46863	729.293	77.022	2.86967	0	FBgn0042213	CG18731	-	CG18731
CG13399-RB	19.4006	14144.1	729.054	2.18827	0	FBgn0043002	CG13399	Chrac-14	Chrac-14
CG32531-RA	24.2686	2878.81	118.623	4.72402	0	FBgn0044030	CG32531	mitochondrial ribosomal protein S14	mRpS14
CG32616-RA	8.86478	1031.65	116.377	3.69952	0	FBgn0044817	CG32616	Stellate 12D orphon	Ste12DOR
CG31732-RH	9.92395	405.493	40.8601	2.09049	0	FBgn0045842	CG31732	yuri gagarin	yuri
CG30120-PA	9.01455	592.241	65.6983	3.12862	0	FBgn0050120	CG30120	-	CG30120
CG31184-RA	9.59659	4560.44	475.214	2.49146	0	FBgn0051184	CG31184	-	LSm3
CG31223-RA	10.0873	5722.29	567.279	2.48327	0	FBgn0051223	CG31223	-	CG31223
CG31352-RA	21.2255	1604.79	75.6066	7.63446	0	FBgn0051352	CG31352	-	Unc-115a
CG31390-RA	9.84223	1208.28	122.765	2.01087	0	FBgn0051390	CG31390	Mediator complex subunit 7	MED7
CG31460-RA	13.6081	7580.26	557.04	2.6371	0	FBgn0051460	CG31460	-	CG31460
CG31950-RA	10.7261	9241.34	861.578	3.01531	0	FBgn0051950	CG31950	-	CG31950
CG32038-RA	10.0448	12772.3	1271.53	2.16912	0	FBgn0052038	CG32038	-	CG32038
CG32643-RA	10.1814	1949.45	191.472	5.74262	0	FBgn0052643	CG32643	-	CG32643
CG32667-RA	17.3532	836.031	48.1775	2.61066	0	FBgn0052667	CG32667	-	CG32667
CG32708-RA	9.30836	3422.36	367.665	2.01996	0	FBgn0052708	CG32708	-	CG32708
CG32852-PA	9.66	594.398	61.5319	3.56632	0	FBgn0052852	CG32852
CG32856-RA	9.96111	1484.79	149.059	2.15385	0	FBgn0052856	CG32856	-	CG32856
CG33169-RA	10.3545	726.836	70.1951	2.12009	0	FBgn0053169	CG33169	-	CG33169
CG33196-RC	9.86759	1502.46	152.262	5.3233	0	FBgn0053196	CG33196	dumpy	dp
CG33246-RA	14.1227	909.716	64.4153	4.42216	0	FBgn0053246	CG33246	Ste:CG33246	Ste:CG33246
CG33525-RE	8.80563	2964.9	336.706	2.15514	0	FBgn0053525	CG33525
CG40127-RA	11.4022	1656.49	145.278	13.5421	0	FBgn0058127	CG40127
CG40212-RA	10.8164	1730.65	160.002	7.28202	0	FBgn0058212	CG40212	-	CG40212
CG18003-RA	8.70922	619.548	71.137	2.56857	0	FBgn0061356	CG18003	-	CG18003
CG33104-RA	16.9941	7147.63	420.595	2.27029	0	FBgn0069242	CG33104	eclair	eca
CG41042-RA	11.7506	2400.16	204.26	5.17217	0	FBgn0069965	CG41042	-	CG41042
CG34409-RA	17.4948	1766.13	100.952	6.22902	0	FBgn0085438	CG34409	-	CG34409
CG10685-RA	10.9839	6873.02	625.735	2.93341	0	FBgn0086447	CG10685	lethal (2) 37Cg	l(2)37Cg
CG14121-RA	20.9075	2006.46	95.9683	2.98763	0	FBgn0086699	CG14121
CG16901-RC	16.4703	10833.6	657.768	2.26122	0	FBgn0086897	CG16901	squid	sqd
CG34412-RB	12.9721	29173.9	2248.97	13.1915	0	FBgn0086899	CG34412	Tousled-like kinase	tlk
CG6930-RC	11.5118	11657.2	1012.63	2.91673	0	FBgn0086910	CG6930	lethal (3) neo38	l(3)neo38
CG42304-RA	10.4253	1687.86	161.9	4.39839	0	FBgn0259200	CG42304	-	CG42304
CG42312-RD	10.5016	10349.2	985.494	8.04679	0	FBgn0259212	CG42312	canoe	cno
CG42336-RE	16.2628	5296.35	325.673	4.25821	0	FBgn0259238	CG42336	-	CG42336
CG4694-RA	7.58446	1372.26	180.931	2.31519	0.0443954	FBgn0001185	CG4694	hermaphrodite	her
CG32491-RR	8.18072	949.758	116.097	2.23597	0.0443954	FBgn0002781	CG32491	modifier of mdg4	mod(mdg4)
CG8050-RA	8.54234	1451.49	169.917	2.3744	0.0443954	FBgn0004629	CG8050	Cystatin-like	Cys
CG12052-RQ	8.33572	3638.69	436.517	2.54791	0.0443954	FBgn0005630	CG12052	longitudinals lacking	lola
CG13521-RA	8.41459	10175.9	1209.31	5.38877	0.0443954	FBgn0005631	CG13521	roundabout	robo
CG34076-RA	8.55394	3019.06	352.944	4.33359	0.0443954	FBgn0013681	CG34076	mitochondrial NADH-ubiquinone oxidoreductase chain 3	mt:ND3
CG7959-RA	7.64607	2173.85	284.309	2.65274	0.0443954	FBgn0013753	CG7959	Big brother	Bgb
CG1082-RA	8.25488	532.624	64.5222	3.17355	0.0443954	FBgn0015572	CG1082	alpha-Esterase-4	alpha-Est4
CG4268-RB	7.89058	957.807	121.386	3.43034	0.0443954	FBgn0016696	CG4268	Pitslre	Pitslre
CG8856-RA	8.65611	872.908	100.843	2.50492	0.0443954	FBgn0020377	CG8856	Scavenger receptor class C, type II	Sr-CII
CG16914-RA	8.29915	2083.43	251.042	8.00401	0.0443954	FBgn0025578	CG16914	Larval cuticle protein 9	Lcp9
CG10327-RB	7.70933	2026.69	262.888	2.70059	0.0443954	FBgn0025790	CG10327	TBPH	TBPH
CG1935-RA	8.21481	2724.81	331.695	2.12623	0.0443954	FBgn0025820	CG1935	JTBR	JTBR
CG1511-RA	7.592	9860.58	1298.81	2.58525	0.0443954	FBgn0025936	CG1511	Eph receptor tyrosine kinase	Eph
CG31045-RC	7.76239	22731.7	2928.44	2.44803	0.0443954	FBgn0026059	CG31045	Myosin heavy chain-like	Mhcl
CG11993-RA	8.19202	2719.24	331.937	2.18344	0.0443954	FBgn0028708	CG11993	Mst85C	Mst85C
CG13383-RB	7.47135	4319.34	578.12	2.89419	0.0443954	FBgn0028835	CG13383
CG9933-RA	7.61959	620.124	81.3855	2.28049	0.0443954	FBgn0028965	CG9933	A16	A16
CG15768-PA	7.64206	745.724	97.5815	3.49372	0.0443954	FBgn0029806	CG15768
CG3781-RA	7.53337	871.607	115.7	2.17516	0.0443954	FBgn0029853	CG3781	-	CG3781
CG11103-RB	8.40609	5600.09	666.195	2.60358	0.0443954	FBgn0030522	CG11103	-	CG11103
CG11455-RA	8.31469	2201.75	264.803	2.22361	0.0443954	FBgn0031228	CG11455	-	CG11455
CG10859-RA	7.78472	624.154	80.1768	4.92955	0.0443954	FBgn0032520	CG10859	-	CG10859
CG17343-RA	8.33566	2614.1	313.604	2.01817	0.0443954	FBgn0032751	CG17343	-	CG17343
CG15130-RA	8.15039	1293.84	158.746	3.25713	0.0443954	FBgn0032860	CG15130	-	CG15130
CG14471-PA,isoformA	7.92244	743.005	93.7849	5.23878	0.0443954	FBgn0033049	CG14471	-	CG14471
CG8639-RC	8.6505	1879.16	217.231	3.8052	0.0443954	FBgn0033313	CG8639	Cirl	Cirl
CG15863-RA	7.63535	1078.9	141.303	2.80215	0.0443954	FBgn0033467	CG15863	-	CG15863
CG12896-RA	7.88249	7763.02	984.844	2.04857	0.0443954	FBgn0033521	CG12896	-	CG12896
CG13148-RB	8.41497	1491.74	177.272	4.16347	0.0443954	FBgn0033767	CG13148	-	CG13148
CG15870-PA	8.02455	5869.94	731.497	3.10412	0.0443954	FBgn0033798	CG15870	-	CG15870
CG8102-RB	7.91335	857.973	108.421	2.48615	0.0443954	FBgn0034007	CG8102	-	CG8102
CG8297-RA	7.72153	4254.99	551.055	2.67843	0.0443954	FBgn0034050	CG8297	-	CG8297
CG18631-RA	7.86815	1241.07	157.734	5.6047	0.0443954	FBgn0034239	CG18631
CG4984-RA	8.06104	587.14	72.8368	3.00182	0.0443954	FBgn0034267	CG4984	-	CG4984
CG9954-RA	8.34632	9080.4	1087.95	2.37015	0.0443954	FBgn0034534	CG9954	maf-S	maf-S
CG11079-PC,isoformC	8.24372	2033.78	246.706	3.81488	0.0443954	FBgn0034851	CG11079
CG11079-PC,isoformC	7.86649	2433.87	309.398	3.79775	0.0443954	FBgn0034851	CG11079
CG13561-RA	8.31873	2586.31	310.902	5.51483	0.0443954	FBgn0034906	CG13561	-	CG13561
CG3907-RB	8.3018	3446.66	415.17	2.39283	0.0443954	FBgn0034958	CG3907	-	CG3907
CG14977-RA	7.46156	11694.3	1567.28	2.2229	0.0443954	FBgn0035469	CG14977	-	CG14977
CG7377-RA	7.80506	7496.66	960.487	2.81084	0.0443954	FBgn0036176	CG7377	-	CG7377
CG5057-RA	8.02596	4047.74	504.331	2.1028	0.0443954	FBgn0036581	CG5057	Mediator complex subunit 10	MED10
CG8025-RA	7.57167	1478.57	195.276	2.57205	0.0443954	FBgn0036916	CG8025	Mtr3	Mtr3
CG1161-RB	8.45533	4204.78	497.293	3.54026	0.0443954	FBgn0037313	CG1161	-	CG1161
CG1475-RB	8.54631	7407.7	866.772	2.25615	0.0443954	FBgn0037351	CG1475	Ribosomal protein L13A	RpL13A
CG7549-RA	8.5224	1260.39	147.891	4.0136	0.0443954	FBgn0037559	CG7549
CG12947-PA	7.59269	2359.24	310.725	2.49607	0.0443954	FBgn0037753	CG12947	-	CG12947
CG4334-RB	7.87732	1093.35	138.797	4.41814	0.0443954	FBgn0038312	CG4334	-	CG4334
CG31478-RA	8.47832	2288.16	269.884	2.19993	0.0443954	FBgn0038319	CG31478	mitochondrial ribosomal protein L9	mRpL9
CG6156-PB,isoformB	8.31646	2126.02	255.64	2.67109	0.0443954	FBgn0038328	CG6156
CG11779-RC	8.11474	745.908	91.9201	3.79517	0.0443954	FBgn0038683	CG11779	-	CG11779
CG10208-RA	7.47891	1485.13	198.576	2.36235	0.0443954	FBgn0039118	CG10208	-	CG10208
CG12071-RA	8.59346	1971.64	229.435	4.08039	0.0443954	FBgn0039808	CG12071	-	CG12071
CG8238-RA	7.62339	1425.11	186.94	4.63526	0.0443954	FBgn0040491	CG8238	Buffy	Buffy
CG3948-RA	8.65893	3612.27	417.173	2.07363	0.0443954	FBgn0040512	CG3948	zetaCOP	zetaCOP
CG2249-RB	8.25772	3131.33	379.2	2.30687	0.0443954	FBgn0040773	CG2249	-	CG2249
CG18530-RA	7.62092	867.415	113.82	3.09469	0.0443954	FBgn0042207	CG18530	-	CG18530
CG30051-RC	7.72112	4794.12	620.91	2.37949	0.0443954	FBgn0050051	CG30051	-	CG30051
CG30172-RA	8.47261	1869.33	220.633	2.41426	0.0443954	FBgn0050172	CG30172	-	CG30172
CG30410-RA	7.71096	2308.54	299.385	2.13528	0.0443954	FBgn0050410	CG30410	-	CG30410
CG32071-RA	7.8392	2071.14	264.203	4.87944	0.0443954	FBgn0052071	CG32071	-	CG32071
CG32154-RA	8.43246	837.311	99.2962	4.37972	0.0443954	FBgn0052154	CG32154	-	CG32154
CG32425-RA	8.43818	12085.9	1432.29	2.19405	0.0443954	FBgn0052425	CG32425	-	CG32425
CG33317-RA	7.89667	1836.16	232.523	3.27994	0.0443954	FBgn0053317	CG33317	-	CR33317
CG40153-RA	8.03798	7352.75	914.751	2.74943	0.0443954	FBgn0058153	CG40153	-	CG40153
CG3849-RA	7.63649	1880.57	246.262	2.056	0.0443954	FBgn0063485	CG3849	Lasp	Lasp
CG33649-RA	7.73653	1511.73	195.402	2.54475	0.0443954	FBgn0064115	CG33649	-	CG33649
CG41128-RA	7.92517	845.844	106.729	2.42299	0.0443954	FBgn0069923	CG41128	-	CG41128
CG41495-RA	7.46724	1818.33	243.507	4.93385	0.0443954	FBgn0085656	CG41495	-	CG41495
CG17540-RC	8.16384	5022.24	615.181	2.28449	0.0443954	FBgn0086683	CG17540	Spf45	Spf45
CG11330-RA	6.89286	570.327	82.7418	2.19729	0.0729555	FBgn0000351	CG11330	cortex	cort
CG6517-RA	7.02826	942.456	134.095	3.13021	0.0729555	FBgn0000357	CG6517	Chorion protein 18	Cp18
CG32491-RH	6.97599	651.744	93.4267	2.74417	0.0729555	FBgn0002781	CG32491	modifier of mdg4	mod(mdg4)
CG6019-RA	7.18888	828.083	115.189	3.0587	0.0729555	FBgn0002905	CG6019	mutagen-sensitive 308	mus308
CG4539-RA	7.41595	448.625	60.4947	2.10415	0.0729555	FBgn0010520	CG4539	Bekka	Bka
CG8084-RA	7.14605	6451	902.737	3.87616	0.0729555	FBgn0011746	CG8084	anachronism	ana
CG4101-RA	7.38196	6404.89	867.642	4.32305	0.0729555	FBgn0025558	CG4101	-	CG4101
CG2944-RB	7.13086	3259.14	457.047	4.29558	0.0729555	FBgn0026238	CG2944	gustavus	gus
CG1886-RB	7.1579	1204.19	168.232	2.01103	0.0729555	FBgn0030343	CG1886	ATP7	ATP7
CG4036-RA	7.3913	938.05	126.913	2.63195	0.0729555	FBgn0032149	CG4036	-	CG4036
CG18619-RD	7.02305	6705.09	954.726	3.4991	0.0729555	FBgn0032202	CG18619	-	CG18619
CG5204-RA	6.88564	423.339	61.4814	2.41794	0.0729555	FBgn0032473	CG5204	-	CG5204
CG10263-RA	7.23139	822.11	113.686	5.82949	0.0729555	FBgn0032812	CG10263	Hakai	Hakai
CirlCG8639-PA	7.18984	800.234	111.301	3.72415	0.0729555	FBgn0033313	CG8639	Cirl	Cirl
CG8338-RA	6.90855	1243.8	180.038	2.23638	0.0729555	FBgn0033907	CG8338	mitochondrial ribosomal protein S16	mRpS16
CG9313-RA	7.14988	670.772	93.8158	2.67514	0.0729555	FBgn0034566	CG9313	-	CG9313
CG9358-RA	6.93469	1138.6	164.189	4.53247	0.0729555	FBgn0035089	CG9358	Pherokine 3	Phk-3
CG9184-RB	7.11766	726.514	102.072	4.53614	0.0729555	FBgn0035208	CG9184	-	CG9184
CG7971-RC	7.21441	2595.2	359.724	8.91858	0.0729555	FBgn0035253	CG7971	-	CG7971
CG4893-RA	7.44761	1156.92	155.341	5.92222	0.0729555	FBgn0036616	CG4893	-	CG4893
CG10581-RA	6.90262	560.15	81.1504	2.67345	0.0729555	FBgn0037046	CG10581	-	CG10581
CG7130-RA	6.99347	4325.55	618.512	3.91012	0.0729555	FBgn0037151	CG7130	-	CG7130
CG17625-RA	7.2058	4026.89	558.841	5.6948	0.0729555	FBgn0039002	CG17625	-	CG17625
CG11791-RB	6.91097	6154.59	890.555	2.06135	0.0729555	FBgn0039266	CG11791	-	CG11791
CG13653-RA	7.10478	832.032	117.109	4.3004	0.0729555	FBgn0039288	CG13653	-	CG13653
CG5079-RA	7.10975	770.383	108.356	7.90026	0.0729555	FBgn0039346	CG5079	-	CG5079
sphinxCG11091-PA	7.39379	3829.87	517.985	3.35656	0.0729555	FBgn0039931	CR34154
CG12460-RA	7.07111	1016.13	143.701	2.17059	0.0729555	FBgn0040045	CG12460	-	CR12460
CG15456-RA	7.37501	586.608	79.54	2.06013	0.0729555	FBgn0040650	CG15456	-	CG15456
CG7913-RD	7.35288	4916.84	668.696	2.24781	0.0729555	FBgn0042693	CG7913	PP2A-B'	PP2A-B'
CG30052-RA	7.30487	1204.73	164.921	5.01204	0.0729555	FBgn0050052	CG30052	Odorant-binding protein 49a	Obp49a
CG30285-RA	7.36856	515.057	69.8993	2.67868	0.0729555	FBgn0050285	CG30285	-	CG30285
CG32297-PA	7.00066	926.167	132.297	3.80457	0.0729555	FBgn0052297	CG32297
CG32343-RC	7.39409	1301.73	176.05	2.44802	0.0729555	FBgn0052343	CG32343	-	CG32343
CG33082-RA	7.44976	611.732	82.1144	4.65842	0.0729555	FBgn0053082	CG33082	-	CG33082
CG33276-PA	7.41881	3336.34	449.713	2.43461	0.0729555	FBgn0053276	CG33276	-	CG33276
CG6684-RB	7.34595	1282.46	174.58	2.94127	0.0729555	FBgn0086472	CG6684	Ribosomal protein S25	RpS25
CG12342-RB	7.00722	2086.19	297.721	2.64477	0.0729555	FBgn0086898	CG12342	diego	dgo
CG42236-RC	7.07474	5575.49	788.083	2.33427	0.0729555	FBgn0250861	CG42236
CG5436-RA	6.61638	13938.9	2106.73	4.05676	0.0921852	FBgn0001230	CG5436	Heat shock protein 68	Hsp68
CG3422-RA	6.46179	2524.87	390.739	2.16327	0.0921852	FBgn0004066	CG3422	Proteasome 28kD subunit 1	Pros28.1
CG4114-RA	6.42353	3060.53	476.456	3.02859	0.0921852	FBgn0004583	CG4114	expanded	ex
CG2125-RA	6.53932	791.567	121.047	3.90816	0.0921852	FBgn0004859	CG2125	cubitus interruptus	ci
CG4268-RD	6.41773	532.501	82.9735	3.15292	0.0921852	FBgn0016696	CG4268	Pitslre	Pitslre
CG3320-RB	6.56849	470.185	71.5818	2.6261	0.0921852	FBgn0016700	CG3320	Rab-protein 1	Rab1
CG14750-RA	6.84629	3843.61	561.416	2.1032	0.0921852	FBgn0022027	CG14750	Vacuolar protein sorting 25	Vps25
CG6046-RA	6.55289	6876.32	1049.36	2.21751	0.0921852	FBgn0024491	CG6046	Bicoid interacting protein 1	Bin1
CG7122-RA	6.73308	565.939	84.0535	2.61291	0.0921852	FBgn0030893	CG7122	RhoGAP16F	RhoGAP16F
CG10806-RB	6.42961	701.049	109.034	3.17659	0.0921852	FBgn0031865	CG10806	Na[+]/H[+] hydrogen antiporter 1	Nha1
CG9207-RA	6.46948	6682.41	1032.91	2.42929	0.0921852	FBgn0031873	CG9207	Gas41	Gas41
CG12343-RA	6.63637	1768.79	266.53	2.23895	0.0921852	FBgn0033556	CG12343	-	CG12343
CG8857-RB	6.80419	983.97	144.612	2.18939	0.0921852	FBgn0033699	CG8857	Ribosomal protein S11	RpS11
CG13148-RA	6.66318	592.39	88.905	3.64239	0.0921852	FBgn0033767	CG13148	-	CG13148
CG8192-RA	6.38053	1456.67	228.299	4.36966	0.0921852	FBgn0034030	CG8192	-	CG8192
CG9864-RA	6.6169	907.549	137.156	4.11994	0.0921852	FBgn0034490	CG9864	-	CG9864
CG9083-PA	6.60101	683.039	103.475	2.95783	0.0921852	FBgn0035077	CG9083	-	CG9083
CG9018-RA	6.74139	5213.25	773.32	2.53955	0.0921852	FBgn0035318	CG9018	-	CG9018
CG1265-RB	6.6916	645.224	96.4229	2.57324	0.0921852	FBgn0035517	CG1265	-	CG1265
CG6327-RA	6.68591	1179.36	176.394	3.37261	0.0921852	FBgn0036115	CG6327	-	CG6327
CG13454-RA	6.44629	1396.57	216.648	2.59271	0.0921852	FBgn0036503	CG13454	-	CG13454
CG12581-RB	6.36131	1653.23	259.889	2.83384	0.0921852	FBgn0037213	CG12581	-	CG12581
CG9667-RA	6.83722	8092.56	1183.6	2.73985	0.0921852	FBgn0037550	CG9667	-	CG9667
CG9286-RA	6.44034	3537.66	549.298	2.80505	0.0921852	FBgn0038183	CG9286	-	CG9286
CG13418-RA	6.6477	3876.94	583.2	2.65439	0.0921852	FBgn0038903	CG13418	RpI12	RpI12
CG17786-RA	6.48068	3989.97	615.671	2.64364	0.0921852	FBgn0039167	CG17786	-	CG17786
CG13628-RA	6.57737	5160.29	784.552	2.08122	0.0921852	FBgn0039218	CG13628	Rpb10	Rpb10
CG9996-PA	6.77815	2475.74	365.254	2.09275	0.0921852	FBgn0039273	CG9996	-	CG9996
CG4963-RA	6.60381	5126.1	776.233	2.72378	0.0921852	FBgn0039561	CG4963	mitoferrin	mfrn
CG2310-RA	6.75519	1407.23	208.318	2.41241	0.0921852	FBgn0039665	CG2310	-	CG2310
CG15525-RA	6.48327	2096.65	323.394	2.04035	0.0921852	FBgn0039732	CG15525	-	CG15525
CG18766-RB	6.58185	1175.68	178.624	2.90401	0.0921852	FBgn0042111	CG18766	-	CG18766
CG30078-PB,isoformB	6.86934	3962.98	576.909	10.9796	0.0921852	FBgn0050078	CG30078
CG30324-RA	6.74575	781.928	115.914	4.0399	0.0921852	FBgn0050324	CG30324	-	CG30324
CG31064-RA	6.4283	537.842	83.6679	3.59575	0.0921852	FBgn0051064	CG31064	-	CG31064
CG31411-PA	6.82383	1984.8	290.864	6.41571	0.0921852	FBgn0051411	CG31411
CG31537-PA	6.60249	851.031	128.895	3.17167	0.0921852	FBgn0051537	CG31537
CG31717-RA	6.68881	873.284	130.559	2.18141	0.0921852	FBgn0051717	CG31717	-	CG31717
CG31865-RA	6.5774	4911.47	746.719	2.49979	0.0921852	FBgn0051865	CG31865	Ada1-1	Ada1-1
CG32184-PA	6.56813	3245.22	494.086	3.52021	0.0921852	FBgn0052184	CG32184
CG32450-RA	6.37028	1785.36	280.264	10.8652	0.0921852	FBgn0052450	CG32450	-	CG32450
CG33695-RD	6.72485	783.197	116.463	2.20313	0.0921852	FBgn0052831	CG33695	-	CG33695
CG33818-RA	6.40003	1416.32	221.3	2.05489	0.0921852	FBgn0053818	CG33818	His3:CG33818	His3:CG33818
CG34383-RF	6.66987	715.446	107.265	4.95713	0.0921852	FBgn0085412	CG34383	-	CG34383
CG4722-RA	6.04495	481.31	79.6218	2.70132	0.129278	FBgn0000180	CG4722	big brain	bib
CG4918-RB	6.2484	24708.4	3954.35	2.2124	0.129278	FBgn0003274	CG4918	Ribosomal protein LP2	RpLP2
CG8764-RA	6.25995	3983.96	636.419	3.05991	0.129278	FBgn0011227	CG8764	oxen	ox
CG3260-RA	5.91021	567.881	96.0848	2.80404	0.129278	FBgn0021875	CG3260	Zinc finger protein RP-8	Zfrp8
CG1099-RA	6.18288	2121.84	343.181	3.0877	0.129278	FBgn0023388	CG1099	Dynamin associated protein 160	Dap160
CG18214-RA	5.9811	500.7	83.7137	2.55826	0.129278	FBgn0024277	CG18214	trio	trio
CG17216-RA	5.93886	853.017	143.633	2.30704	0.129278	FBgn0026063	CG17216	KP78b	KP78b
CG5387-RA	5.79921	952.558	164.257	2.28215	0.129278	FBgn0027491	CG5387	Cdk5 activator-like protein	Cdk5alpha
CG2371-RA	5.88006	573.222	97.4857	4.28635	0.129278	FBgn0030323	CG2371	-	CG2371
CG17642-RA	6.18571	2070.74	334.761	3.57094	0.129278	FBgn0031357	CG17642	mitochondrial ribosomal protein L48	mRpL48
CG15628-RA	6.23527	1249.7	200.424	2.6767	0.129278	FBgn0031632	CG15628	-	CG15628
CG13124-RA	5.95847	2367.43	397.321	3.80043	0.129278	FBgn0032156	CG13124	-	CG13124
CG5096-RA	6.20085	597.158	96.3027	2.58548	0.129278	FBgn0032235	CG5096	-	CG5096
CG5110-RA	6.2191	2349.95	377.86	2.06072	0.129278	FBgn0032642	CG5110	-	CG5110
CG13083-RA	5.98621	525.438	87.7748	2.51364	0.129278	FBgn0032789	CG13083	-	CG13083
CG18004-RA	5.93348	1343.73	226.466	2.25526	0.129278	FBgn0033566	CG18004	-	CG18004
CG12370-RA	5.94289	2237.08	376.43	3.82126	0.129278	FBgn0033744	CG12370	-	CG12370
CG12424-RC	6.23613	2305.44	369.691	4.60128	0.129278	FBgn0033987	CG12424	-	CG12424
CG10933-RA	6.03092	4492.29	744.875	3.23534	0.129278	FBgn0034264	CG10933	-	CG10933
CG13434-RA	6.25369	704.871	112.713	2.3168	0.129278	FBgn0034523	CG13434	Nnf1a	Nnf1a
CG5684-RB	6.1159	1981.33	323.964	2.86223	0.129278	FBgn0036239	CG5684	Pop2	Pop2
CG13457-RB	6.17603	6630.75	1073.63	4.96472	0.129278	FBgn0036482	CG13457	-	CG13457
CG7162-RA	5.8791	6701.87	1139.95	2.21856	0.129278	FBgn0037109	CG7162	Mediator complex subunit 1	MED1
CG11000-RB	5.95562	798.934	134.148	10.2856	0.129278	FBgn0037380	CG11000	-	CG11000
CG9746-RA	6.11281	986.449	161.374	2.17049	0.129278	FBgn0037663	CG9746
CG9467-RA	5.91262	1359.18	229.877	2.16395	0.129278	FBgn0037758	CG9467	-	CG9467
CG11722-RA	5.8559	2497.24	426.449	2.45923	0.129278	FBgn0037777	CG11722	-	CG11722
CG5281-RA	5.82927	2081.1	357.009	3.1907	0.129278	FBgn0037902	CG5281	-	CG5281
CG17836-RB	5.96042	814.098	136.584	2.19123	0.129278	FBgn0038661	CG17836
CG14283-RA	6.17387	758.235	122.813	2.05397	0.129278	FBgn0038678	CG14283	mitochondrial ribosomal protein L55	mRpL55
CG1349-RA	5.89284	5340.19	906.217	2.01559	0.129278	FBgn0039802	CG1349	dj-1beta	dj-1beta
CG18001-RA	6.14594	4760.43	774.566	2.35484	0.129278	FBgn0040007	CG18001	Ribosomal protein L38	RpL38
CG10846-RB	6.07536	1665.66	274.166	2.0812	0.129278	FBgn0040228	CG10846	dynactin-subunit-p25	dyn-p25
CG12418-RA	6.06786	6301.15	1038.45	3.36706	0.129278	FBgn0040536	CG12418	-	CG12418
CG17618-PA	5.95195	2147.78	360.852	2.38463	0.129278	FBgn0040587	CG17618	-	CG17618
CG18766-RA	6.03553	1012.86	167.817	2.57019	0.129278	FBgn0042111	CG18766	-	CG18766
CG18788-PA	5.95772	495.967	83.2478	2.68426	0.129278	FBgn0042126	CG18788	-	CG18788
CG6463-RA	6.04556	992.633	164.192	2.11902	0.129278	FBgn0047038	CG6463	-	CG6463
CG30438-RA	5.82632	802.332	137.708	2.53756	0.129278	FBgn0050438	CG30438	-	CG30438
CG32069-RA	5.99712	717.678	119.67	4.21863	0.129278	FBgn0052069	CG32069	-	CG32069
CG32345-PA	6.0663	3135.27	516.835	5.57917	0.129278	FBgn0052345	CG32345	-	CG32345
CG32584-PB,isoformB	6.16548	1646.06	266.98	4.13963	0.129278	FBgn0052584	CG32584
CG33236-RA	6.23567	1202.89	192.905	3.07769	0.129278	FBgn0053236	CG33236	Ste:CG33236	Ste:CG33236
CG33245-RA	5.86705	1316.07	224.316	8.64095	0.129278	FBgn0053245	CG33245	Ste:CG33245	Ste:CG33245
CG33276-RB	6.21691	2991.03	481.111	3.13873	0.129278	FBgn0053276	CG33276	-	CG33276
CG33774-RA	6.19933	1727.27	278.623	2.08864	0.129278	FBgn0053774	CG33774	-	CG33774
CG33331-RA	5.92666	1267.52	213.868	2.47805	0.129278	FBgn0067628	CG33331	-	CG33331
CG17148-RA	5.65996	635.819	112.336	4.06591	0.171837	FBgn0000594	CG17148	Esterase P	Est-P
CG7088-RB	5.55206	2541.66	457.786	2.44804	0.171837	FBgn0001090	CG7088	bangles and beads	bnb
CG4460-RB	5.55437	1531.6	275.747	5.16972	0.171837	FBgn0001223	CG4460	Heat shock protein 22	Hsp22
CG4456-RB	5.67215	947.361	167.02	3.89007	0.171837	FBgn0001228	CG4456	Heat shock gene 67Bb	Hsp67Bb
CG4456-RA	5.50067	718.014	130.532	2.65872	0.171837	FBgn0001228	CG4456	Heat shock gene 67Bb	Hsp67Bb
CG1725-RL	5.6646	6699.63	1182.72	2.22855	0.171837	FBgn0001624	CG1725	discs large 1	dlg1
CG10619-RA	5.7733	1012.36	175.353	4.95959	0.171837	FBgn0003896	CG10619	tailup	tup
CG2762-RA	5.41736	1854.99	342.417	2.11299	0.171837	FBgn0003963	CG2762	u-shaped	ush
CG6899-RB	5.36993	548.254	102.097	2.58252	0.171837	FBgn0004368	CG6899	Protein tyrosine phosphatase 4E	Ptp4E
CG8887-RA	5.36067	2331.57	434.939	2.02689	0.171837	FBgn0005386	CG8887	absent, small, or homeotic discs 1	ash1
CG6105-RA	5.32975	3302.39	619.614	2.03573	0.171837	FBgn0010612	CG6105	lethal (2) 06225	l(2)06225
CG34092-RA	5.44039	20918.3	3844.99	3.04435	0.171837	FBgn0013679	CG34092	mitochondrial NADH-ubiquinone oxidoreductase chain 1	mt:ND1
CG2216-RE	5.59667	7303.96	1305.05	3.95193	0.171837	FBgn0015222	CG2216	Ferritin 1 heavy chain homologue	Fer1HCH
CG10327-RA	5.52139	2366.63	428.63	2.3525	0.171837	FBgn0025790	CG10327	TBPH	TBPH
CG17707-RA	5.6942	3283.34	576.613	2.37049	0.171837	FBgn0025835	CG17707	-	CG17707
CG3458-RA	5.65536	2528	447.01	2.14667	0.171837	FBgn0026015	CG3458	Topoisomerase 3beta	Top3beta
CG1380-RA	5.79115	1057.06	182.53	3.8148	0.171837	FBgn0028560	CG1380	sugar transporter 4	sut4
Nhe3CG11328-PA,isoformA	5.63824	922.445	163.605	4.80771	0.171837	FBgn0028703	CG11328	Na[+]/H[+] hydrogen exchanger 3	Nhe3
CG10964-RA	5.65973	569.758	100.669	2.00986	0.171837	FBgn0030026	CG10964	sniffer	sni
CG2202-RA	5.68165	667.585	117.498	2.6009	0.171837	FBgn0030240	CG2202	-	CG2202
CG15199-RA	5.65229	1981.62	350.588	2.90755	0.171837	FBgn0030270	CG15199	-	CG15199
CG1998-RA	5.43277	850.982	156.639	3.56305	0.171837	FBgn0030485	CG1998	-	CG1998
CG15449-RA	5.6525	5190.12	918.201	2.98324	0.171837	FBgn0031146	CG15449	-	CG15449
CG7429-RA	5.35534	2595.66	484.686	2.16189	0.171837	FBgn0031979	CG7429	-	CG7429
CG7849-RB	5.76545	1358.85	235.689	2.04213	0.171837	FBgn0033060	CG7849	-	CG7849
CG11125-RA	5.3685	2070.16	385.612	2.13219	0.171837	FBgn0033174	CG11125	-	CG11125
CG13749-RA	5.5901	3727.18	666.746	4.00635	0.171837	FBgn0033353	CG13749	-	CG13749
CG13211-PA,isoformA	5.65572	7665.79	1355.4	2.24753	0.171837	FBgn0033613	CG13211
CG13427-RA	5.71887	1914.31	334.736	2.10679	0.171837	FBgn0034514	CG13427	-	CG13427
CG4005-RF	5.36497	1542.27	287.471	3.47447	0.171837	FBgn0034970	CG4005	yorkie	yki
CG9083-RB	5.74811	2721.89	473.529	3.64469	0.171837	FBgn0035077	CG9083	-	CG9083
CG16971-RB	5.30803	7259.02	1367.56	2.29327	0.171837	FBgn0035114	CG16971
CG14949-RA	5.72729	1012.77	176.832	2.61798	0.171837	FBgn0035358	CG14949	-	CG14949
CG5618-PB,isoformB	5.3875	1112.24	206.449	2.08078	0.171837	FBgn0036975	CG5618	-	CG5618
CG5528-RA	5.34343	953.272	178.401	2.7353	0.171837	FBgn0036978	CG5528	Toll-9	Toll-9
CG12746-RE	5.34416	3073.55	575.123	2.52022	0.171837	FBgn0037341	CG12746	-	CG12746
CG10053-RA	5.5568	6385.68	1149.16	2.18054	0.171837	FBgn0037490	CG10053	-	CG10053
CG14366-PA	5.50835	1484.68	269.533	5.6375	0.171837	FBgn0038176	CG14366
CG17803-RA	5.62995	976.864	173.512	2.90346	0.171837	FBgn0038547	CG17803	-	CG17803
CG4980-RA	5.49092	1000.21	182.157	2.03917	0.171837	FBgn0039558	CG4980	-	CG4980
CG1909-RA	5.6153	992.495	176.748	5.6893	0.171837	FBgn0039911	CG1909	-	CG1909
CG18336-RA	5.59094	1074.89	192.255	2.54597	0.171837	FBgn0040763	CG18336	-	CG18336
CG32442-RB	5.38742	3921.88	727.97	2.48746	0.171837	FBgn0052442	CG32442	-	CG32442
CG32569-RB	5.64736	989.302	175.18	27.1095	0.171837	FBgn0052569	CG32569	TweedleZ	TwdlZ
CG32710-RA	5.66759	4743.78	837.001	4.25953	0.171837	FBgn0052710	CG32710	-	CG32710
CG32801-RA	5.79837	666.711	114.982	4.25425	0.171837	FBgn0052801	CG32801	-	CG32801
CG40138-RA	5.75854	1622.41	281.74	3.69194	0.171837	FBgn0058138	CG40138	-	CG40138
CG41040-RA	5.29897	1633.48	308.263	3.94399	0.171837	FBgn0069967	CG41040	-	CG41040
CG34419-RC	5.66193	1486.92	262.617	3.40978	0.171837	FBgn0085448	CG34419	H6-like-homeobox	Hmx
CG42271-RC	5.40087	1374.01	254.405	2.14562	0.171837	FBgn0259166	CG42271	-	CG42271
CG32584-RA	5.68502	1479.83	260.302	3.77324	0.171837	FBgn0259195	CG32584	-	CG42299
CG5680-RB	5.22759	4298.64	822.299	2.35939	0.246323	FBgn0000229	CG5680	basket	bsk
CG7936-RA	4.98199	1589.13	318.975	6.92969	0.246323	FBgn0004228	CG7936	midgut expression 1	mex1
CG5655-RA	4.8156	433.561	90.0326	2.05678	0.246323	FBgn0011305	CG5655	Repressor splicing factor 1	Rsf1
CG4319-RA	5.09601	869.771	170.677	3.50463	0.246323	FBgn0011706	CG4319	reaper	rpr
CG5820-RA	4.9764	1052.83	211.565	3.20686	0.246323	FBgn0013272	CG5820	Gp150	Gp150
CG17248-RE	5.02793	583.264	116.005	3.49734	0.246323	FBgn0013342	CG17248	n-synaptobrevin	n-syb
CG7434-RA	4.95803	2411.63	486.408	2.12925	0.246323	FBgn0015288	CG7434	Ribosomal protein L22	RpL22
CG8183-RA	4.84491	1036	213.832	2.42915	0.246323	FBgn0019968	CG8183	Kinesin-73	Khc-73
CG3566-RC	5.18965	1248.26	240.528	2.28544	0.246323	FBgn0029854	CG3566	-	CG3566
CG3632-RH	4.99279	2031.94	406.974	2.41296	0.246323	FBgn0030735	CG3632	-	CG3632
CG4896-RE	5.13777	583.645	113.599	2.47516	0.246323	FBgn0031319	CG4896	-	CG4896
CG7382-RA	5.20421	1524.9	293.013	2.08765	0.246323	FBgn0031708	CG7382	-	CG7382
CG9044-RB	4.94377	2489.73	503.609	2.87148	0.246323	FBgn0031752	CG9044	-	CG9044
CG4537-PA	4.98447	944.99	189.587	2.49131	0.246323	FBgn0032153	CG4537	-	CG4537
CG13083-RB	4.96638	1301.72	262.106	3.14655	0.246323	FBgn0032789	CG13083	-	CG13083
CG14464-RC	5.1819	1847.62	356.552	2.39722	0.246323	FBgn0033000	CG14464	-	CG14464
CG8550-RA	4.94164	867.915	175.633	2.65378	0.246323	FBgn0033742	CG8550	-	CG8550
CG15657-RA	4.88577	1294.42	264.937	2.12629	0.246323	FBgn0034595	CG15657	-	CG15657
CG9184-RA	4.90393	711.817	145.152	3.32243	0.246323	FBgn0035208	CG9184	-	CG9184
CG1320-RA	5.10573	1152.16	225.66	2.48289	0.246323	FBgn0035335	CG1320	mitochondrial ribosomal protein L23	mRpL23
CG1143-RA	4.98511	1029.67	206.549	3.94948	0.246323	FBgn0035359	CG1143	-	CG1143
CG8044-RB	5.22102	1265.74	242.432	4.72025	0.246323	FBgn0035829	CG8044	Heterochromatin protein 4	HP4
CG7945-RC	5.09216	699.17	137.303	4.92483	0.246323	FBgn0036505	CG7945	-	CG7945
CG13247-RA	4.91922	412.064	83.7661	2.11102	0.246323	FBgn0036979	CG13247	-	CG13247
CG12162-RB	5.0904	1300.81	255.541	4.45077	0.246323	FBgn0037329	CG12162	-	CG12162
CG12746-PD,isoformD	5.25187	2987.91	568.923	2.69633	0.246323	FBgn0037341	CG12746	-	CG12746
CG9322-PA	5.09578	1004.69	197.161	2.319	0.246323	FBgn0038178	CG9322
CG9593-RA	4.88599	1646.27	336.938	2.25149	0.246323	FBgn0038365	CG9593	-	CG9593
CG5840-RA	5.19548	399.377	76.8699	2.02003	0.246323	FBgn0038516	CG5840	-	CG5840
CG2006-RA	4.94537	770.136	155.729	2.58991	0.246323	FBgn0039664	CG2006	-	CG2006
CG14578-RA	5.04517	4269.73	846.3	3.16812	0.246323	FBgn0040059	CG14578
CG31777-RA	5.03625	1057.7	210.017	6.66965	0.246323	FBgn0051777	CG31777	-	CG31777
CG32195-RA	5.19753	518.106	99.6831	3.3038	0.246323	FBgn0052195	CG32195	-	CG32195
CG32584-PB,isoformB	4.97808	1185.36	238.115	3.80918	0.246323	FBgn0052584	CG32584
CG33653-RB	5.20113	696.545	133.922	6.4403	0.246323	FBgn0053653	CG33653	Calcium activated protein for secretion	Caps
CG40103-RA	4.87831	718.564	147.298	3.95141	0.246323	FBgn0058103	CG40103	-	CG40103
CG40122-RA	4.85231	1727.79	356.077	17.7939	0.246323	FBgn0058122	CG40122	-	CG40122
CG41074-RA	5.07739	630.209	124.121	3.56867	0.246323	FBgn0069949	CG41074	-	CG41074
CG13503-RB	5.04693	3898.5	772.451	2.96577	0.246323	FBgn0243516	CG13503	Verprolin 1	Vrp1
CG4807-RB	4.62424	847.247	183.219	2.08831	0.355163	FBgn0000011	CG4807
CG32031-RC	4.51758	1093.14	241.975	3.32451	0.355163	FBgn0000116	CG32031	Arginine kinase	Argk
CG4463-RA	4.44823	21692.4	4876.64	2.88196	0.355163	FBgn0001224	CG4463	Heat shock protein 23	Hsp23
CG4163-RA	4.44217	717.874	161.604	2.83812	0.355163	FBgn0001992	CG4163	Cyp303a1	Cyp303a1
minibrainCG7826-PC,isoformC	4.7266	1541.02	326.03	2.14738	0.355163	FBgn0002777	CG42273
CG12287-RA	4.68201	442.229	94.453	2.55325	0.355163	FBgn0004394	CG12287	POU domain protein 2	pdm2
CG2819-RA	4.70992	848.182	180.084	5.28995	0.355163	FBgn0023489	CG2819	PvuII-PstI homology 13	Pph13
CG17766-RA	4.4262	532.173	120.232	2.18649	0.355163	FBgn0023510	CG17766	Rabconnectin-3B	Rbcn-3B
CG8201-RQ	4.62076	413.803	89.5532	2.27163	0.355163	FBgn0026193	CG8201
CG9453-RI	4.56024	872.566	191.342	6.02354	0.355163	FBgn0028985	CG9453	Serine protease inhibitor 4	Spn4
CG18624-RB	4.3849	1702.11	388.177	2.10493	0.355163	FBgn0029971	CG18624	-	CG18624
CG12108-RA	4.52191	2061.19	455.824	2.08638	0.355163	FBgn0030057	CG12108	Palmitoyl-protein thioesterase 1	Ppt1
CG12716-RA	4.50963	631.505	140.035	2.75194	0.355163	FBgn0030439	CG12716	-	CG12716
CG6769-RA	4.42179	990.411	223.984	2.13241	0.355163	FBgn0030878	CG6769	-	CG6769
CG8353-RA	4.75013	481.88	101.446	2.80185	0.355163	FBgn0032002	CG8353	-	CG8353
CG8214-RA	4.45678	1595.15	357.915	2.93267	0.355163	FBgn0034037	CG8214	-	CG8214
CG14482-RA	4.62393	3106.06	671.736	2.29238	0.355163	FBgn0034245	CG14482	-	CG14482
CG3221-PA	4.76255	997.147	209.372	2.59236	0.355163	FBgn0034569	CG3221	dim gamma-tubulin 3	dgt3
CG10307-RA	4.64343	563.245	121.299	2.5882	0.355163	FBgn0034655	CG10307	-	CG10307
CG4527-RA	4.66283	1341.9	287.787	2.9281	0.355163	FBgn0035001	CG4527	Sterile20-like kinase	slik
CG13585-RB	4.52491	5050.58	1116.17	2.63786	0.355163	FBgn0035020	CG13585	-	CG13585
CG7047-RB	4.34736	3706.97	852.693	2.46312	0.355163	FBgn0035103	CG7047	Vitamin D[[3]] up-regulated protein 1	Vdup1
CG16971-RC	4.5532	7266.44	1595.9	2.71659	0.355163	FBgn0035114	CG16971
CG18171-RA	4.39447	718.77	163.562	6.63622	0.355163	FBgn0035262	CG18171	-	CG18171
CG33268-RA	4.4574	3592.75	806.018	2.18048	0.355163	FBgn0036177	CG33268	-	CG33268
CG13457-RA	4.39532	959.667	218.338	2.65139	0.355163	FBgn0036482	CG13457	-	CG13457
CG11796-RB	4.67835	1078.05	230.434	3.1293	0.355163	FBgn0036992	CG11796	-	CG11796
CG9772-RC	4.67927	1010.83	216.022	2.12893	0.355163	FBgn0037236	CG9772	-	CG9772
CG14701-RA	4.40384	505.505	114.787	2.12196	0.355163	FBgn0037883	CG14701	-	CG14701
CG14723-RB	4.36426	2092.54	479.473	3.01816	0.355163	FBgn0037950	CG14723	Histamine-gated chloride channel subunit 1	HisCl1
CG6234-RA	4.45203	1251.64	281.139	3.97952	0.355163	FBgn0038071	CG6234	-	CG6234
CG12279-RA	4.72767	826.155	174.749	2.18166	0.355163	FBgn0038080	CG12279	-	CG12279
CG13830-RB	4.76263	1156.85	242.901	3.30226	0.355163	FBgn0039054	CG13830	-	CG13830
CG15547-RA	4.6737	1102.99	236	3.3714	0.355163	FBgn0039809	CG15547	-	CG15547
CG13255-RA	4.7438	876.89	184.85	2.15997	0.355163	FBgn0040636	CG13255	-	CG13255
CG13018-RA	4.49387	1420.93	316.194	2.28675	0.355163	FBgn0040751	CG13018	-	CG13018
CG1712-RA	4.38932	1582.54	360.543	2.86669	0.355163	FBgn0041243	CG1712	Gustatory receptor 43a	Gr43a
CG31732-RC	4.5395	970.802	213.857	2.14162	0.355163	FBgn0045842	CG31732	yuri gagarin	yuri
CG30035-RA	4.625	498.796	107.848	2.86687	0.355163	FBgn0050035	CG30035	Trehalose transporter 1-1	Tret1-1
CG30096-RB	4.40839	1085.46	246.225	2.13456	0.355163	FBgn0050096	CG30096	-	CG30096
CG30120-RB	4.57989	1205.14	263.138	11.0676	0.355163	FBgn0050120	CG30120	-	CG30120
CG30493-RB	4.4555	452.629	101.589	2.03833	0.355163	FBgn0050493	CG30493	-	CG30493
CG31182-PA	4.73353	1166.59	246.453	7.665	0.355163	FBgn0051182	CG31182	-	CG31182
CG31274-RA	4.66482	1600.35	343.067	2.02544	0.355163	FBgn0051274	CG31274	-	CG31274
CG33051-RA	4.46133	1516	339.808	2.52271	0.355163	FBgn0053051	CG33051	-	CG33051
CG33293-RA	4.55667	2069.95	454.268	6.94105	0.355163	FBgn0053293	CG33293	-	CG33293
CG40228-RC	4.64883	1701.1	365.921	4.39927	0.355163	FBgn0063670	CG40228	-	CG40228
CG32130-RA	4.72802	3123.22	660.577	7.92742	0.355163	FBgn0086708	CG32130	starvin	stv
CG9015-RB	4.19384	1074.71	256.258	3.83229	0.51762	FBgn0000577	CG9015	engrailed	en
CG3504-RA	4.32612	907.721	209.823	2.93475	0.51762	FBgn0001263	CG3504	inactivation no afterpotential D	inaD
CG1046-RA	4.21044	3194.15	758.627	2.41794	0.51762	FBgn0004053	CG1046	zerknullt	zen
CG7576-RA	4.0347	862.311	213.724	3.73913	0.51762	FBgn0005586	CG7576	Rab-protein 3	Rab3
CG12052-RL	4.0853	837.329	204.961	2.11089	0.51762	FBgn0005630	CG12052	longitudinals lacking	lola
CG5695-RD	4.09454	922.733	225.357	7.64687	0.51762	FBgn0011225	CG5695	jaguar	jar
CG10390-RA	4.13659	1092.89	264.201	2.01776	0.51762	FBgn0014342	CG10390	meiosis I arrest	mia
CG10601-RA	4.0825	1068.47	261.719	6.55365	0.51762	FBgn0014343	CG10601	mirror	mirr
CG3814-RB	3.91739	563.57	143.864	2.19316	0.51762	FBgn0025692	CG3814	-	CG3814
CG10622-RB	4.27991	1326.13	309.85	4.22058	0.51762	FBgn0029118	CG10622	Sucb	Sucb
CG2120-RA	4.08543	1857.54	454.674	3.66657	0.51762	FBgn0030005	CG2120	-	CG2120
CG14413-RA	4.03531	874.826	216.793	2.49209	0.51762	FBgn0030572	CG14413	mitochondrial ribosomal protein S25	mRpS25
CG9919-RA	4.22196	551.072	130.525	2.46434	0.51762	FBgn0030742	CG9919	-	CG9919
CG6835-RA	3.99398	466.584	116.822	2.01349	0.51762	FBgn0030882	CG6835	Glutathione Synthetase	GS
CG6444-RA	4.28667	14133.6	3297.11	2.09337	0.51762	FBgn0032293	CG6444	Dpy-30-like 1	Dpy-30L1
CG6737-RA	4.30802	845.957	196.368	4.10812	0.51762	FBgn0032294	CG6737	Vacuolar H[+] ATPase subunit 16-5	Vha16-5
CG10722-RB	4.03663	406.416	100.682	2.17617	0.51762	FBgn0032848	CG10722	nessun dorma	nesd
CG11212-RA	4.15948	651.01	156.512	2.71603	0.51762	FBgn0033068	CG11212
CG8046-RA	4.03249	623.935	154.727	2.11348	0.51762	FBgn0033388	CG8046	-	CG8046
CG2803-RB	4.25034	1933.26	454.848	2.4382	0.51762	FBgn0035083	CG2803	Troponin C-akin-1	Tina-1
CG6845-RE	4.26804	707.968	165.877	3.2504	0.51762	FBgn0035099	CG6845	-	CG6845
CG6865-RA	3.94164	792.986	201.182	5.11954	0.51762	FBgn0036817	CG6865	-	CG6865
CG14695-RA	4.33225	568.481	131.221	2.72605	0.51762	FBgn0037850	CG14695	-	CG14695
CG17207-RA	4.03924	551.132	136.445	2.81879	0.51762	FBgn0038051	CG17207	-	CG17207
CG17267-RA	4.23779	1004.26	236.978	2.08554	0.51762	FBgn0038821	CG17267	-	CG17267
CG18754-RA	4.30793	1037.76	240.896	4.72021	0.51762	FBgn0042106	CG18754	-	CG18754
CG30502-RA	4.03347	1506.04	373.386	5.99743	0.51762	FBgn0050502	CG30502	-	CG30502
CG31161-RA	4.2979	523.528	121.81	2.39237	0.51762	FBgn0051161	CG31161	-	CG31161
CG31363-RB	4.05033	530.543	130.988	2.25452	0.51762	FBgn0051363	CG31363	Jupiter	Jupiter
CG32299-RA	4.14527	809.814	195.359	11.9227	0.51762	FBgn0052299	CG32299	-	CG32299
CG34056-RA	4.34443	1046.89	240.974	3.03178	0.51762	FBgn0054056	CG34056	-	CG34056
CG40207-RA	4.22464	1483.88	351.243	3.47865	0.51762	FBgn0058207	CG40207	-	CG40207
CG41124-RA	4.2047	3404.74	809.746	2.43932	0.51762	FBgn0069927	CG41124	-	CG41124
CG30078-RA	3.98081	5512.1	1384.67	12.8577	0.51762	FBgn0083959	CG30078	-	trpm
CG17275-RA	4.0607	2349.38	578.565	3.04176	0.51762	FBgn0259215	CG17275	Ionotropic receptor 93a	Ir93a
CG3440-RA	3.67353	1034.53	281.616	5.95912	0.706689	FBgn0003046	CG3440	Pupal cuticle protein	Pcp
CG4035-RE	3.64636	3946.51	1082.31	2.0015	0.706689	FBgn0015218	CG4035	Eukaryotic initiation factor 4E	eIF-4E
CG11186-RA	3.83351	928.168	242.119	2.37271	0.706689	FBgn0019650	CG11186	twin of eyeless	toy
CG4123-RB	3.61584	573.452	158.594	2.39328	0.706689	FBgn0026061	CG4123	Multiple inositol polyphosphate phosphatase 1	Mipp1
CG4547-RB	3.87481	614.1	158.485	2.6087	0.706689	FBgn0029907	CG4547	Ataxin 1	Atx-1
CG1571-RA	3.88257	1259.46	324.387	2.50577	0.706689	FBgn0029993	CG1571	-	CG1571
CG1655-RA	3.53651	1983.39	560.833	2.04664	0.706689	FBgn0030242	CG1655	sister of feo	sofe
CG11750-RA	3.5863	820.505	228.789	2.50543	0.706689	FBgn0030294	CG11750	-	CG11750
CG3964-RB	3.56635	1259.81	353.25	2.51566	0.706689	FBgn0031574	CG3964	-	CG3964
CG14031-RA	3.88146	1302.47	335.563	2.12087	0.706689	FBgn0031695	CG14031	Cyp4ac3	Cyp4ac3
CG5375-RA	3.8066	782.157	205.474	3.37105	0.706689	FBgn0032221	CG5375	-	CG5375
CG13144-RA	3.80043	677.615	178.299	3.73711	0.706689	FBgn0032260	CG13144	-	CG13144
CG10262-RA	3.83944	614.537	160.059	2.50549	0.706689	FBgn0032813	CG10262	-	CG10262
CG9266-RB	3.72653	908.484	243.788	2.56723	0.706689	FBgn0032909	CG9266	-	CG9266
CG14471-RB	3.81824	1648.38	431.712	3.88044	0.706689	FBgn0033049	CG14471	-	CG14471
CG13231-RA	3.62379	1209.72	333.829	4.1869	0.706689	FBgn0033580	CG13231	-	CG13231
CG13928-RA	3.84096	523.849	136.385	3.13456	0.706689	FBgn0035246	CG13928	-	CG13928
CG1246-RB	3.75567	750.078	199.719	2.55716	0.706689	FBgn0035360	CG1246	-	CG1246
CG15003-RA	3.60264	656.139	182.127	2.4203	0.706689	FBgn0035504	CG15003	tipE homolog 4	Teh4
CG15007-RA	3.70533	980.113	264.514	3.36061	0.706689	FBgn0035511	CG15007	Cuticular protein 64Ab	Cpr64Ab
CG15016-RA	3.75651	1521.52	405.035	2.11726	0.706689	FBgn0035534	CG15016	mitochondrial ribosomal protein S6	mRpS6
CG14165-PA	3.57832	474.914	132.72	2.16203	0.706689	FBgn0036055	CG14165
CG13239-RA	3.90159	1653.49	423.8	3.91694	0.706689	FBgn0037197	CG13239	-	CG13239
CG1943-RB	3.74529	4392.59	1172.83	2.95553	0.706689	FBgn0037468	CG1943	-	CG1943
CG10035-RA	3.79594	973.595	256.483	3.19358	0.706689	FBgn0038028	CG10035	-	CG10035
CG9813-RB	3.87645	924.268	238.432	3.26102	0.706689	FBgn0038143	CG9813	-	CG9813
CG14868-RA	3.50397	615.506	175.659	3.09195	0.706689	FBgn0038330	CG14868	-	CG14868
CG8369-RA	3.5304	1143.01	323.764	4.98872	0.706689	FBgn0040532	CG8369	-	CG8369
CG30190-RA	3.68794	1254.58	340.183	5.32684	0.706689	FBgn0050190	CG30190
CG32030-RB	3.63365	780.73	214.861	2.13396	0.706689	FBgn0052030	CG32030
CG32496-RA	3.82628	1741.19	455.061	2.24015	0.706689	FBgn0052496	CG32496	-	CR32496
CG32569-PA	3.68443	1082.87	293.905	7.30675	0.706689	FBgn0052569	CG32569	TweedleZ	TwdlZ
CG32706-RA	3.89673	996.104	255.626	2.50239	0.706689	FBgn0052706	CG32706	-	CG32706
CG33474-RA	3.62004	418.423	115.585	2.10086	0.706689	FBgn0053474	CG33474	-	CG33474
CG31652-RA	3.49061	1369.95	392.466	3.46021	0.706689	FBgn0083960	CG31652	-	CG34124
CG34142-RB	3.64689	554.646	152.087	3.06129	0.706689	FBgn0083978	CG34142	-	CG17672
CG34424-RA	3.49887	469.228	134.109	2.55393	0.706689	FBgn0085453	CG34424	-	CG34424
CG11648-RC	3.46735	460.085	132.691	2.14097	1.07206	FBgn0000015	CG11648	Abdominal B	Abd-B
CG1744-RA	3.19298	1412.23	442.292	2.66635	1.07206	FBgn0000313	CG1744	chaoptic	chp
CG8333-RA	3.27104	3330.39	1018.15	2.20869	1.07206	FBgn0002735	CG8333	E(spl) region transcript mgamma	HLHmgamma
CG4336-RA	3.30589	745.797	225.597	2.56272	1.07206	FBgn0003302	CG4336	roughex	rux
CG18350-RA	3.18458	924.4	290.274	2.78092	1.07206	FBgn0003659	CG18350	Sex lethal	Sxl
CG34085-RA	3.24853	9664.01	2974.88	2.09271	1.07206	FBgn0013682	CG34085
CG17058-RB	3.17828	813.54	255.969	2.1411	1.07206	FBgn0022770	CG17058	Peritrophin A	Peritrophin-A
CG3187-RB	3.22571	483.628	149.929	2.35918	1.07206	FBgn0029783	CG3187	Sirt4	Sirt4
CG6041-RA	3.29166	650.009	197.472	2.46687	1.07206	FBgn0029826	CG6041	-	CG6041
CG11617-RA	3.27542	1151.06	351.424	3.02506	1.07206	FBgn0031232	CG11617	-	CG11617
CG15636-RA	3.15339	590.107	187.134	3.02011	1.07206	FBgn0031613	CG15636	Heterochromatin protein 6	HP6
CG14532-RA	3.38672	1426.68	421.259	6.1041	1.07206	FBgn0031966	CG14532	-	CG14532
CG9410-RB	3.18618	999.817	313.798	2.88984	1.07206	FBgn0033086	CG9410	-	CG9410
CG8421-RE	3.17153	962.646	303.527	2.88336	1.07206	FBgn0034075	CG8421	Aspartyl beta-hydroxylase	Asph
CG13586-RD	3.18753	1010.97	317.165	2.93818	1.07206	FBgn0035023	CG13586	ion transport peptide	itp
CG1216-RC	3.32076	604.052	181.902	2.3795	1.07206	FBgn0035107	CG1216	mrityu	mri
CG10077-RB	3.17356	4403.11	1387.44	2.49453	1.07206	FBgn0035720	CG10077	-	CG10077
CG7448-RB	3.47034	769.446	221.72	6.28567	1.07206	FBgn0037143	CG7448	-	CG7448
CG4285-RA	3.27967	677.707	206.639	2.20933	1.07206	FBgn0038310	CG4285
CG18598-RA	3.12841	1260.79	403.013	2.09804	1.07206	FBgn0038589	CG18598	-	CG18598
CG6763-RA	3.23418	662.072	204.711	2.36878	1.07206	FBgn0039069	CG6763	-	CG6763
CG9935-RA	3.38616	509.589	150.492	2.06047	1.07206	FBgn0039916	CG9935	-	CG9935
CG31131-RA	3.4473	647.492	187.826	2.38395	1.07206	FBgn0051131	CG31131	-	CG31131
CG31626-RA	3.33089	790.405	237.295	3.18867	1.07206	FBgn0051626	CG31626	-	CG31626
CG33653-RC	3.40999	873.954	256.292	2.55254	1.07206	FBgn0053653	CG33653	Calcium activated protein for secretion	Caps
CG40002-RA	3.45512	609.845	176.505	2.18199	1.07206	FBgn0058002	CG40002	-	CG40002
CG40337-RA	3.23529	2757.69	852.378	2.21882	1.07206	FBgn0058337	CG40337	-	CG40337
CG18350-RN	2.81383	786.264	279.428	2.18185	1.66643	FBgn0003659	CG18350	Sex lethal	Sxl
CG10619-RB	2.92691	745.658	254.76	3.14674	1.66643	FBgn0003896	CG10619	tailup	tup
CG2851-RA	2.83417	542.358	191.364	2.70342	1.66643	FBgn0010323	CG2851	Goosecoid	Gsc
CG13687-RA	3.00357	914.68	304.531	2.96063	1.66643	FBgn0013323	CG13687	Prothoracicotropic hormone	Ptth
RibosomalproteinS12CG11271-PE,isoformE	2.75111	1819.84	661.493	2.61004	1.66643	FBgn0014027	CG11271
CG6203-RE	2.97624	1361.97	457.616	2.2647	1.66643	FBgn0028734	CG6203	Fmr1	Fmr1
CG3625-RA	3.03922	654.879	215.476	2.9653	1.66643	FBgn0031245	CG3625	-	CG3625
CG1827-RC	3.05815	674.293	220.491	2.29058	1.66643	FBgn0033431	CG1827	-	CG1827
CG8234-RA	2.78034	893.998	321.543	4.02251	1.66643	FBgn0033644	CG8234	Trehalose transporter 1-2	Tret1-2
CG12370-PA,isoformA	3.03142	618.257	203.949	2.49343	1.66643	FBgn0033744	CG12370	-	CG12370
CG8157-RA	2.89105	830.097	287.127	2.11615	1.66643	FBgn0034010	CG8157	-	CG8157
CG9018-RB	2.88737	775.435	268.561	2.49178	1.66643	FBgn0035318	CG9018	-	CG9018
CG13674-RA	2.88652	624.988	216.52	2.03366	1.66643	FBgn0035858	CG13674	-	CG13674
CG10426-RA	2.92857	660.963	225.695	2.0213	1.66643	FBgn0036273	CG10426	-	CG10426
CG9628-RB	2.98955	628.214	210.137	2.22284	1.66643	FBgn0036433	CG9628	-	CG9628
CG9368-RB	3.04462	468.483	153.872	2.17798	1.66643	FBgn0036890	CG9368	-	CG9368
CG17275-PA	2.92961	1827.1	623.665	2.2521	1.66643	FBgn0038836	CG17275
CG18428-RA	2.88407	5469.59	1896.48	2.79471	1.66643	FBgn0039149	CG18428	-	CG18428
CG17991-RA	2.99594	1312.39	438.056	8.22548	1.66643	FBgn0039498	CG17991	-	CG17991
CG14612-RA	2.99814	675.499	225.306	2.72655	1.66643	FBgn0040670	CG14612	enhancer of yellow 2b	e(y)2b
CG31105-RB	2.74483	648.389	236.222	2.59707	1.66643	FBgn0051105	CG31105	-	CG31105
CG31976-RA	3.0572	933.725	305.418	3.44587	1.66643	FBgn0051976	CG31976	-	CG31976
CG32451-RA	3.01035	433.608	144.039	2.08739	1.66643	FBgn0052451	CG32451	Secretory Pathway Calcium atpase	SPoCk
CG17147-RA	2.81808	439.104	155.817	2.24831	1.66643	FBgn0259698	CG17147
CG12240-RB	2.62217	2731.26	1041.6	2.80148	2.54956	FBgn0020129	CG12240
CG6715-RA	2.55335	1187.06	464.901	2.13865	2.54956	FBgn0026064	CG6715	KP78a	KP78a
CG32555-RB	2.43675	1821.54	747.527	3.24042	2.54956	FBgn0026375	CG32555	RhoGAPp190	RhoGAPp190
CG14797-RB	2.5444	1304.96	512.877	8.47536	2.54956	FBgn0029587	CG14797	-	CG14797
CG8271-RA	2.528	547.346	216.514	2.45469	2.54956	FBgn0033657	CG8271	Silnoon	Sln
CG11594-RC	2.39318	603.548	252.195	2.17969	2.54956	FBgn0035484	CG11594	-	CG11594
CG7189-RA	2.44199	413.462	169.313	2.02905	2.54956	FBgn0035870	CG7189	Gustatory receptor 66a	Gr66a
CG7181-RA	2.5694	517.644	201.465	2.17963	2.54956	FBgn0037097	CG7181	-	CG7181
CG1894-RA	2.68733	2509.18	933.709	2.39279	2.54956	FBgn0039585	CG1894	-	CG1894
CG14310-PB,isoformB	2.37369	3316.26	1397.09	5.54901	2.54956	FBgn0040569	CG14310	-	CG14310
CG15234-RA	2.69491	633.455	235.056	2.1604	2.54956	FBgn0040673	CG15234	-	CG15234
CG32490-RE	2.50181	590.003	235.83	2.03602	2.54956	FBgn0041605	CG32490	complexin	cpx
CG30386-RA	2.44055	2907.64	1191.39	2.34774	2.54956	FBgn0050386	CG30386
CG31660-RB	2.38619	700.058	293.379	2.46218	2.54956	FBgn0051660	CG31660	poor gastrulation	pog
CG31805-RB	2.39634	953.105	397.734	2.40383	2.54956	FBgn0051805	CG31805	-	CG31805
CG40269-RA	2.59046	1683.88	650.03	3.4177	2.54956	FBgn0058269	CG40269	-	CG40269
CG8651-RD	2.16215	732.86	338.95	2.14922	4.38299	FBgn0003862	CG8651	trithorax	trx
CG6798-RA	2.22175	876.956	394.715	2.00547	4.38299	FBgn0004118	CG6798	nicotinic Acetylcholine Receptor beta 96A	nAcRbeta-96A
CG10851-RF	2.35378	4038.19	1715.62	2.56081	4.38299	FBgn0004587	CG10851	B52	B52
CG18214-RE	2.35095	628.678	267.415	2.12653	4.38299	FBgn0024277	CG18214	trio	trio
CG15201-RA	2.27981	820.974	360.106	3.32165	4.38299	FBgn0030272	CG15201	-	CG15201
CG10447-RA	2.05072	576.091	280.921	2.24847	4.38299	FBgn0032816	CG10447	Nuclear factor Y-box B	Nf-YB
CG12914-RA	2.20017	755.683	343.466	2.65429	4.38299	FBgn0033499	CG12914	-	CG12914
CG14143-PA	2.21826	1329.28	599.242	2.36387	4.38299	FBgn0036138	CG14143	-	CG14143
CG13732-RA	2.26919	1086.35	478.738	2.477	4.38299	FBgn0036730	CG13732	quijote	qjt
CG6974-RA	2.27261	599.422	263.76	2.82868	4.38299	FBgn0038285	CG6974	-	CG6974
CG32074-RA	2.16944	853.441	393.392	2.25139	4.38299	FBgn0052074	CG32074	-	CG32074
CG34039-RA	2.31711	630.673	272.181	2.10761	4.38299	FBgn0054039	CG34039	-	CG34039
CG40053-RA	2.3688	745.615	314.764	3.08345	4.38299	FBgn0058053	CG40053	-	CG40053
B. Transcripts that increase in level at the 5-to-7 hour time point
Gene ID	Score(d)	Numerator(r)	Denominator(s+s0)	Fold Change	q-value(%)	FBgn	CG Name	Name	Symbol
CG2684-RA	8.98619	3685.45	410.124	2.83351	0	FBgn0002542	CG2684	lodestar	lds
CG11624-RA	17.8591	22860.4	1280.05	2.07221	0	FBgn0003943	CG11624	Ubiquitin-63E	Ubi-p63E
CG3161-RB	16.7131	6188.04	370.25	3.62509	0	FBgn0004145	CG3161
non-stopCG4166-PA	10.1101	1761.72	174.253	2.26185	0	FBgn0013717	CG4166	non-stop	not
CG10340-RA	13.5766	5534.53	407.651	2.2757	0	FBgn0022344	CG10340	-	CG10340
CG6375-RB	9.82442	5165.25	525.756	2.1524	0	FBgn0025140	CG6375	pitchoune	pit
CG10206-RA	8.71329	3593.24	412.386	2.09179	0	FBgn0026196	CG10206	nop5	nop5
CG2968-RA	8.27121	7033.82	850.398	2.02831	0	FBgn0028342	CG2968	lethal (1) G0230	l(1)G0230
CG18174-RA	8.24284	5160.36	626.042	2.32608	0	FBgn0028694	CG18174	Rpn11	Rpn11
CG3203-RD	13.9744	961.355	68.7938	4.42389	0	FBgn0029897	CG3203	Ribosomal protein L17	RpL17
CG10965-RA	8.16787	2476.51	303.202	9.62616	0	FBgn0030028	CG10965	Companion of reaper	Corp
CG3214-RA	11.7453	4986.16	424.524	2.19189	0	FBgn0031436	CG3214	-	CG3214
CG6459-RA	14.6238	975.177	66.6844	2.0912	0	FBgn0034259	CG6459	-	CG6459
CG11788-RA	10.1429	569.513	56.149	2.2299	0	FBgn0034495	CG11788	-	CG11788
CG8121-RA	10.8997	21119.7	1937.65	5.04455	0	FBgn0037680	CG8121	-	CG8121
CG6764-RA	9.23581	6235.72	675.167	2.02559	0	FBgn0037899	CG6764	Ribosomal protein L24-like	RpL24-like
CG13625-RA	10.116	3177.23	314.081	2.23811	0	FBgn0039210	CG13625	-	CG13625
CG11522-RA	10.7622	18667.2	1734.51	2.43791	0	FBgn0039857	CG11522	Ribosomal protein L6	RpL6
CG6056-RA	8.55985	4008.11	468.246	2.021	0	FBgn0043012	CG6056	AP-2sigma	AP-2sigma
CG6946-RC	12.4333	12378	995.553	2.64237	0	FBgn0259139	CG6946	glorund	glo
DNApolymerase73kDCG5923-PB,isoformB	7.87201	1607.02	204.143	2.00935	0.263256	FBgn0005696	CG5923	DNA polymerase alpha 73kD	DNApol-alpha73
CG18780-RA	7.56488	2633.68	348.146	2.00518	0.263256	FBgn0013531	CG18780	Mediator complex subunit 20	MED20
CG13901-RA	7.4278	2811.79	378.55	2.22864	0.263256	FBgn0035164	CG13901	-	CG13901
CG17187-RA	7.39279	724.691	98.0267	3.4331	0.263256	FBgn0037882	CG17187	-	CG17187
CG30285-RA	8.02591	1070.41	133.369	2.30239	0.263256	FBgn0050285	CG30285	-	CG30285
CG5436-RA	6.93351	18870.1	2721.57	2.02006	0.316467	FBgn0001230	CG5436	Heat shock protein 68	Hsp68
CG3560-RA	7.26883	5534.9	761.456	2.22221	0.316467	FBgn0030733	CG3560	-	CG3560
CG10908-RA	6.97255	1144.7	164.173	2.07807	0.316467	FBgn0031376	CG10908	Derlin-1	Der-1
CG30185-RA	7.19128	7821.88	1087.69	2.5906	0.316467	FBgn0050185	CG30185	-	CG30185
CG3114-RA	6.85124	1295.48	189.087	2.91492	0.339008	FBgn0005427	CG3114	erect wing	ewg
CG8648-RA	6.60421	5927.63	897.552	2.07747	0.339008	FBgn0025832	CG8648	Flap endonuclease 1	Fen1
CG14213-RA	6.71075	1555.89	231.851	5.03043	0.339008	FBgn0031047	CG14213	-	CG14213
CG6094-RA	6.72837	502.906	74.744	2.43628	0.339008	FBgn0032261	CG6094	-	CG6094
CG6583-RA	6.69515	3377.64	504.491	2.32098	0.339008	FBgn0032420	CG6583	-	CG6583
CG10949-RA	6.56712	2171.64	330.684	2.00335	0.339008	FBgn0032858	CG10949	-	CG10949
CG33002-RA	6.83685	4517.62	660.775	4.38167	0.339008	FBgn0053002	CG33002	mitochondrial ribosomal protein L27	mRpL27
CG5923-RC	6.12046	1034.85	169.08	2.06267	0.402907	FBgn0005696	CG5923	DNA polymerase alpha 73kD	DNApol-alpha73
CG34067-RA	6.34053	16728.9	2638.4	2.04121	0.402907	FBgn0013674	CG34067	mitochondrial Cytochrome c oxidase subunit I	mt:CoI
CG3333-RA	6.39353	5531.09	865.107	2.71938	0.402907	FBgn0023184	CG3333
CG4619-RA	6.19035	2204.53	356.124	2.41125	0.402907	FBgn0032166	CG4619	-	CG4619
CG6712-RA	6.30771	8188.55	1298.18	2.12806	0.402907	FBgn0032408	CG6712	-	CG6712
CG6751-RA	6.29215	2406.33	382.434	2.23282	0.402907	FBgn0033562	CG6751	-	CG6751
CG9344-RA	6.35469	3559.07	560.069	2.08034	0.402907	FBgn0034564	CG9344	-	CG9344
CG12093-RA	6.44242	2895.05	449.373	3.31835	0.402907	FBgn0035372	CG12093	-	CG12093
CG14721-RA	6.11231	1566.47	256.281	2.95782	0.402907	FBgn0037942	CG14721	-	CG14721
825-OakCG32208-PA	6.34015	838.582	132.265	2.27344	0.402907	FBgn0052208	CG32208	825-Oak	825-Oak
CG17358-RB	5.69714	21541.9	3781.17	2.49602	0.535035	FBgn0011290	CG17358	TBP-associated factor 12	Taf12
CG11941-RA	5.76459	2073.28	359.658	6.02111	0.535035	FBgn0026175	CG11941	skpC	skpC
CG11436-RA	5.72233	693.816	121.247	2.14932	0.535035	FBgn0029713	CG11436	-	CG11436
CG2614-RA	6.02698	1558.42	258.574	6.32277	0.535035	FBgn0032873	CG2614	-	CG2614
CG13434-RA	5.74327	1279.89	222.851	2.03203	0.535035	FBgn0034523	CG13434	Nnf1a	Nnf1a
CG10418-RA	6.02434	3469.37	575.892	2.14645	0.535035	FBgn0036277	CG10418	-	CG10418
CG11779-RD	5.81341	1037.48	178.463	3.7865	0.535035	FBgn0038683	CG11779	-	CG11779
CG10371-RB	6.00148	3313.88	552.178	2.22195	0.535035	FBgn0039111	CG10371	PTEN-like phosphatase	Plip
CG5611-RA	5.78516	1507.33	260.55	3.29503	0.535035	FBgn0039531	CG5611	-	CG5611
CG33526-RD	6.04094	6518.27	1079.02	2.06457	0.535035	FBgn0053526	CG33526	PNUTS	PNUTS
CG1133-RA	5.48615	1766.84	322.055	5.61676	0.821262	FBgn0003002	CG1133	odd paired	opa
CG4153-RA	5.63785	12397.9	2199.05	2.10319	0.821262	FBgn0004926	CG4153	Eukaryotic initiation factor 2beta	eIF-2beta
CG1406-RA	5.55869	1928.95	347.015	2.25638	0.821262	FBgn0033210	CG1406	U2A	U2A
CG12740-RD	5.40967	479.543	88.6455	2.07021	0.821262	FBgn0035422	CG12740	Ribosomal protein L28	RpL28
CG6752-RA	5.39668	903.633	167.442	2.13225	0.821262	FBgn0038296	CG6752	-	CG6752
ire-1CG4583-PA	5.2965	2223.72	419.847	2.38325	0.821262	FBgn0038736	CG4583
CG4449-RA	5.48295	4303.3	784.85	2.2927	0.821262	FBgn0039065	CG4449	-	CG4449
CG11120-RA	5.5939	8231.83	1471.57	2.66384	0.821262	FBgn0039250	CG11120	-	CG11120
CG32446-RA	5.61592	4549.34	810.079	2.15654	0.821262	FBgn0052446	CG32446	-	Atox1
CG11624-RB	4.95906	1177.66	237.477	2.23644	1.13868	FBgn0003943	CG11624	Ubiquitin-63E	Ubi-p63E
CG11154-RB	5.10177	7788.1	1526.55	2.13302	1.13868	FBgn0010217	CG11154	ATP synthase-beta	ATPsyn-beta
TBP-associatedfactor12CG17358-PA,isoformA	4.91295	14021.3	2853.94	2.02037	1.13868	FBgn0011290	CG17358	TBP-associated factor 12	Taf12
CG3717-RA	5.13911	7052.25	1372.27	2.19981	1.13868	FBgn0013432	CG3717	bcn92	bcn92
CG3988-RA	4.92842	1825.42	370.386	2.24045	1.13868	FBgn0028552	CG3988	gamma-soluble NSF attachment protein	gammaSnap
CG8097-RA	4.97191	1519.39	305.595	2.39383	1.13868	FBgn0030660	CG8097	-	CG8097
CG3500-RA	5.06775	5652.47	1115.38	2.20115	1.13868	FBgn0034849	CG3500	-	CG3500
CG11968-RA	5.14048	2519.23	490.076	2.39718	1.13868	FBgn0037647	CG11968	-	RagA
CG4936-RA	5.05007	5989.95	1186.11	2.0942	1.13868	FBgn0038768	CG4936	-	CG4936
CG13240-RA	4.55503	1087.28	238.698	2.21037	1.43611	FBgn0001989	CG13240	lethal (2) 35Di	l(2)35Di
CG8922-RA	4.74308	13442.8	2834.2	2.15734	1.43611	FBgn0002590	CG8922	Ribosomal protein S5a	RpS5a
CG17358-RA	4.64216	2098.62	452.078	2.17301	1.43611	FBgn0011290	CG17358	TBP-associated factor 12	Taf12
CG4758-RA	4.75574	9787.14	2057.96	2.57529	1.43611	FBgn0011584	CG4758	Translocation protein 1	Trp1
CG12018-RA	4.83745	2854.27	590.036	2.09893	1.43611	FBgn0027903	CG12018	-	CG12018
CG6388-RA	4.88336	881.449	180.501	4.96809	1.43611	FBgn0032430	CG6388	-	CG6388
CG8235-RA	4.59911	1428.96	310.704	2.3857	1.43611	FBgn0033351	CG8235	-	CG8235
CG1663-RA	4.75379	8136.74	1711.63	3.07932	1.43611	FBgn0033449	CG1663	-	CG1663
CG1671-RA	4.61022	1929.54	418.535	2.16651	1.43611	FBgn0033454	CG1671	-	CG1671
CG12765-RA	4.69739	3819.45	813.1	2.48882	1.43611	FBgn0033813	CG12765	fates-shifted	fsd
CG10286-RA	4.86873	1723.31	353.955	3.16481	1.43611	FBgn0037439	CG10286	-	CG10286
CG18012-RA	4.61099	2485.29	538.993	2.22291	1.43611	FBgn0038552	CG18012	-	CG18012
CG13608-RA	4.77001	6271.39	1314.75	4.08696	1.43611	FBgn0039159	CG13608	mitochondrial ribosomal protein S24	mRpS24
CG11089-RA	4.59487	1137.89	247.644	2.08891	1.43611	FBgn0039241	CG11089	-	CG11089
CG6057-RA	4.61093	5609.81	1216.63	2.28626	1.43611	FBgn0040283	CG6057	SMC1	SMC1
CG18766-RA	4.75058	2053.28	432.216	2.23846	1.43611	FBgn0042111	CG18766	-	CG18766
CG30422-PA	4.67074	1610.81	344.872	2.02253	1.43611	FBgn0050422	CG30422
CG6474-RA	4.30405	8458.09	1965.15	2.97185	1.87446	FBgn0000617	CG6474	enhancer of yellow 1	e(y)1
CG11205-RA	4.37229	2468.13	564.493	2.55574	1.87446	FBgn0003082	CG11205	photorepair	phr
CG1474-RA	4.31066	1288.64	298.942	2.4942	1.87446	FBgn0023506	CG1474	Es2	Es2
CG6177-RA	4.30552	857.128	199.076	2.22986	1.87446	FBgn0026634	CG6177	ldlCp-related protein	ldlCp
CG8801-RA	4.53521	4318.93	952.311	2.77499	1.87446	FBgn0028473	CG8801	-	CG8801
CG15440-RA	4.4314	2101.13	474.147	2.27533	1.87446	FBgn0031607	CG15440	-	CG15440
CG17266-RA	4.22688	1261.24	298.385	2.05524	1.87446	FBgn0033089	CG17266	-	CG17266
CG8828-RA	4.27007	480.36	112.495	2.20833	1.87446	FBgn0033740	CG8828	dim gamma-tubulin 5	dgt5
CG15119-RA	4.4035	2810.75	638.298	2.08118	1.87446	FBgn0034430	CG15119	Myb-interacting protein 40	mip40
CG1316-RA	4.51867	6101.91	1350.38	2.04491	1.87446	FBgn0035526	CG1316	-	CG1316
CG5434-RA	4.40908	744.91	168.949	2.21174	1.87446	FBgn0038810	CG5434	Signal recognition particle protein 72	Srp72
CG10157-RA	4.35215	1422.91	326.944	2.2738	1.87446	FBgn0039099	CG10157	-	CG10157
CG9681-RA	4.2464	2475.44	582.952	2.42888	1.87446	FBgn0043578	CG9681	PGRP-SB1	PGRP-SB1
CG31241-RB	4.43353	886.833	200.029	2.88472	1.87446	FBgn0051241	CG31241
CG33525-RC	4.26076	8098.44	1900.7	3.78958	1.87446	FBgn0053525	CG33525
CG5809-RA	4.0792	9293.84	2278.35	2.63678	2.45884	FBgn0025678	CG5809	CaBP1	CaBP1
CG2937-RA	4.20584	1170.41	278.283	2.71626	2.45884	FBgn0031639	CG2937	mitochondrial ribosomal protein S2	mRpS2
CG5056-RA	3.92371	976.937	248.983	2.45798	2.45884	FBgn0032231	CG5056	-	CG5056
CG4954-RA	4.01468	5435.43	1353.89	2.65682	2.45884	FBgn0034258	CG4954	eIF3-S8	eIF3-S8
CG15674-RA	4.16145	769.592	184.934	2.40466	2.45884	FBgn0034642	CG15674	-	CG15674
CG3529-RB	4.06734	881.21	216.655	3.40482	2.45884	FBgn0035995	CG3529	-	CG3529
CG11396-RA	4.01636	2701.25	672.562	2.49315	2.45884	FBgn0037022	CG11396	-	CG11396
CG4583-RC	4.17482	3245.93	777.5	2.60205	2.45884	FBgn0038736	CG4583
CG1542-RA	3.96025	644.592	162.765	2.13343	2.45884	FBgn0039828	CG1542	-	CG1542
CG31875-RA	4.02427	1818.35	451.845	5.2257	2.45884	FBgn0051875	CG31875	-	CG31875
CG32581-RA	4.15523	4086.32	983.416	2.08824	2.45884	FBgn0052581	CG32581	-	CG32581
CG9218-RF	3.81003	1733.43	454.965	5.56182	3.23834	FBgn0003435	CG9218	smooth	sm
CG7562-RA	3.68526	3974.75	1078.55	2.87603	3.23834	FBgn0010287	CG7562	TBP-related factor	Trf
CG6998-RC	3.63295	2512.37	691.55	2.46154	3.23834	FBgn0011760	CG6998	cut up	ctp
CG1685-RA	3.74731	2007.91	535.826	2.53538	3.23834	FBgn0015527	CG1685	penguin	pen
CG8287-RA	3.67455	3356.41	913.422	2.06228	3.23834	FBgn0015796	CG8287
CG7486-RF	3.63847	575.434	158.153	2.76392	3.23834	FBgn0020381	CG7486	Death related ced-3/Nedd2-like protein	Dredd
CG4199-RC	3.77462	1145.02	303.347	2.6983	3.23834	FBgn0025628	CG4199	-	CG4199
CG6724-RA	3.69812	2986.29	807.516	2.30314	3.23834	FBgn0032298	CG6724	-	CG6724
CG10262-RA	3.70717	1967.01	530.596	2.92328	3.23834	FBgn0032813	CG10262	-	CG10262
CG7137-RA	3.90369	6090.68	1560.24	2.43413	3.23834	FBgn0034422	CG7137	-	CG7137
CG14135-PA	3.67431	1763.41	479.93	2.80293	3.23834	FBgn0036193	CG14135	-	CG14135
CG6878-RA	3.69154	1771.2	479.799	2.19559	3.23834	FBgn0036488	CG6878	-	CG6878
CG12304-RA	3.69046	4072.74	1103.59	2.60906	3.23834	FBgn0036515	CG12304	-	CG12304
CG10581-RA	3.73647	1087.91	291.16	2.21571	3.23834	FBgn0037046	CG10581	-	CG10581
CG8436-RA	3.91146	3560.61	910.303	2.78449	3.23834	FBgn0037670	CG8436	-	CG8436
CG7623-RA	3.87572	1038.29	267.896	2.19636	3.23834	FBgn0038524	CG7623	slalom	sll
CG1883-RC	3.68931	2380.86	645.339	2.65238	3.23834	FBgn0039757	CG1883	Ribosomal protein S7	RpS7
CG18767-RA	3.8916	2267.33	582.621	3.82188	3.23834	FBgn0042112	CG18767	mitochondrial ribosomal protein L36	mRpL36
CG32616-RA	3.79543	2757.38	726.501	2.95031	3.23834	FBgn0044817	CG32616	Stellate 12D orphon	Ste12DOR
CG30327-PA	3.64744	645.572	176.993	2.58393	3.23834	FBgn0050327	CG30327
CG32409-RA	3.63111	4372.73	1204.24	2.86168	3.23834	FBgn0052409	CG32409	-	CG32409
CG33236-RA	3.64793	4518.31	1238.6	3.53574	3.23834	FBgn0053236	CG33236	Ste:CG33236	Ste:CG33236
CG33246-RA	3.82258	1794.85	469.54	2.52682	3.23834	FBgn0053246	CG33246	Ste:CG33246	Ste:CG33246
CG10473-RB	3.69685	7160.15	1936.82	2.5444	3.23834	FBgn0086441	CG10473
CG8631-RB	3.45687	9433.57	2728.93	2.17007	4.29455	FBgn0002775	CG8631	male-specific lethal 3	msl-3
CG9277-RC	3.31619	6155.51	1856.2	2.41217	4.29455	FBgn0003887	CG9277	beta-Tubulin at 56D	betaTub56D
CG3114-RB	3.4458	2441.1	708.427	3.06058	4.29455	FBgn0005427	CG3114	erect wing	ewg
CG3738-RA	3.58796	2909.86	811.006	2.12633	4.29455	FBgn0010314	CG3738	Cyclin-dependent kinase subunit 30A	Cks30A
CG10922-RB	3.35665	3245.14	966.779	2.53491	4.29455	FBgn0011638	CG10922	La autoantigen-like	La
CG10159-RA	3.43408	2086.61	607.62	3.82826	4.29455	FBgn0015602	CG10159	Boundary element-associated factor of 32kD	BEAF-32
CG2863-RA	3.32503	1468.69	441.709	2.76824	4.29455	FBgn0021874	CG2863	Notchless	Nle
CG8186-RA	3.50023	620.402	177.246	2.74271	4.29455	FBgn0022097	CG8186	Vacuolar H[+] ATPase subunit 36-1	Vha36-1
CG3760-RB	3.53013	8702.51	2465.21	2.101	4.29455	FBgn0022343	CG3760	-	CG3760
CG6620-RA	3.34862	1391.09	415.421	2.09863	4.29455	FBgn0024227	CG6620	IplI-aurora-like kinase	ial
CG1683-RA	3.41745	1226.51	358.895	3.60436	4.29455	FBgn0025111	CG1683	Adenine nucleotide translocase 2	Ant2
CG4865-RA	3.53023	4795.86	1358.51	2.27315	4.29455	FBgn0026085	CG4865	dim gamma-tubulin 4	dgt4
CG8980-RA	3.46394	2461.72	710.67	2.14355	4.29455	FBgn0026402	CG8980	Nuclear inhibitor of Protein phosphatase 1	NiPp1
CG4913-RA	3.41329	1991.7	583.514	2.42193	4.29455	FBgn0026441	CG4913	ENL/AF9-related	ear
CG10722-RB	3.43592	1631.5	474.837	3.16967	4.29455	FBgn0032848	CG10722	nessun dorma	nesd
CG1598-RA	3.39637	2396.25	705.532	2.90625	4.29455	FBgn0033191	CG1598	-	CG1598
CG8315-RA	3.53764	1386.34	391.884	3.51762	4.29455	FBgn0034058	CG8315	-	CG8315
CG3732-RA	3.45806	7177.93	2075.71	3.95775	4.29455	FBgn0034750	CG3732	-	CG3732
CG12734-RA	3.44467	2888.76	838.617	2.00359	4.29455	FBgn0035411	CG12734	Girdin	Girdin
CG12740-RB	3.36127	1414.4	420.794	3.39686	4.29455	FBgn0035422	CG12740	Ribosomal protein L28	RpL28
CG10741-RA	3.46287	1407.49	406.452	2.34687	4.29455	FBgn0036373	CG10741	-	CG10741
CG6854-RC	3.4484	5454.2	1581.66	2.02922	4.29455	FBgn0036478	CG6854
CG14353-RA	3.62009	731.671	202.114	2.74745	4.29455	FBgn0036771	CG14353	-	CG14353
CG14084-RB	3.52379	13791.4	3913.8	2.98838	4.29455	FBgn0036855	CG14084
CG1427-RC	3.59296	6489.21	1806.09	2.03091	4.29455	FBgn0037347	CG1427	-	CG1427
CG1104-RA	3.55003	1283.56	361.562	2.64892	4.29455	FBgn0037467	CG1104	-	CG1104
CG6567-RB	3.45545	7563.58	2188.88	2.71041	4.29455	FBgn0037842	CG6567	-	CG6567
CG5073-RA	3.54029	574.933	162.397	2.49868	4.29455	FBgn0038331	CG5073	-	CG5073
CG7148-RA	3.42989	516.514	150.592	2.14874	4.29455	FBgn0046301	CG7148	-	CG7148
CG31118-RA	3.40452	1026.59	301.537	2.72284	4.29455	FBgn0051118	CG31118	RabX4	RabX4
CG32486-RD	3.36476	5627.99	1672.63	2.56869	4.29455	FBgn0052486	CG32486	-	CG32486
CG9047-RC	3.47915	3245.42	932.821	3.67769	4.29455	FBgn0085442	CG9047	Na,K-ATPase Interacting	NKAIN
CG8428-RE	3.31703	5240.79	1579.96	2.28166	4.29455	FBgn0086676	CG8428	spinster	spin
Notes:
Score ( d ): The t-statistic value
Numerator ( r ): The numerator of the t-statistic
Denominator (s + s0 ): The denominator of the t-statistic
q-value ( % ): This is the lowest False Discovery Rate at which the gene is called significant based on the work of John Storey who invented q-values. It is like the familiar "P-value", adapted to the analysis of a large number of genes. The q-value measures how significant the gene is: as di > 0 increases, the corresponding q-value decreases.
