# Supplementary material for: Genome-wide analysis of the maternal-to-zygotic transition in Drosophila primordial germ cells
Source: Genome Biol. 2012 Feb 20;13(2):R11. doi: 10.1186/gb-2012-13-2-r11 (PMC3334568; doi:10.1186/gb-2012-13-2-r11)
Supplement: Additional file 20 — GO term enrichment analysis of transcripts that are zygotically transcribed in PGCs (listed in Additional file 19). (a) GO term results for the transcripts that increased in level at the 3-to-5 hour time point. All transcripts probed by the array served as the background set. (b) GO term results for the transcripts that increased in level at the 5-to-7 hour time point. All transcripts probed by the array served as the background set. Terms with a FDR < 10% were considered to be the significant and are listed in the table. [file gb-2012-13-2-r11-S20.XLS]

## Sheet: Sheet1
A. GO term results for the transcripts that increased in level at the 3-to-5 hour time point
Category	Term	Count	%	P Value	Genes	List Total	Pop Hits	Pop Total	Fold Enrichment	Bonferroni	Benjamini	FDR(%)
GOTERM_MF_FAT	GO:0003735~structural constituent of ribosome	30	4.83871	3.31018e-09	FBGN0033699, FBGN0034986, FBGN0015288, FBGN0044030, FBGN0086472, FBGN0024733, FBGN0030572, FBGN0038923, FBGN0035534, FBGN0037351, FBGN0039406, FBGN0003274, FBGN0014027, FBGN0031357, FBGN0040007, FBGN0029785, FBGN0032720, FBGN0037892, FBGN0028697, FBGN0036774, FBGN0038678, FBGN0032210, FBGN0038319, FBGN0034001, FBGN0033907, FBGN0083978, FBGN0035335, FBGN0001995, FBGN0016726, FBGN0015521	365	173	7494	3.56038	1.59551e-06	1.59551e-06	4.74222e-06
SP_PIR_KEYWORDS	ribosomal protein	26	4.19355	4.41889e-08	FBGN0033699, FBGN0034986, FBGN0015288, FBGN0044030, FBGN0086472, FBGN0024733, FBGN0030572, FBGN0038923, FBGN0035534, FBGN0037351, FBGN0003274, FBGN0014027, FBGN0031357, FBGN0032720, FBGN0040007, FBGN0037892, FBGN0028697, FBGN0036774, FBGN0038678, FBGN0038319, FBGN0034001, FBGN0033907, FBGN0035335, FBGN0001995, FBGN0016726, FBGN0015521	582	156	12624	3.61512	9.27963e-06	9.27963e-06	5.58285e-05
GOTERM_CC_FAT	GO:0005840~ribosome	30	4.83871	1.38594e-07	FBGN0033699, FBGN0034986, FBGN0015288, FBGN0044030, FBGN0086472, FBGN0024733, FBGN0030572, FBGN0038923, FBGN0035534, FBGN0037351, FBGN0039406, FBGN0003274, FBGN0014027, FBGN0031357, FBGN0040007, FBGN0029785, FBGN0032720, FBGN0037892, FBGN0028697, FBGN0036774, FBGN0038678, FBGN0032210, FBGN0038319, FBGN0034001, FBGN0033907, FBGN0083978, FBGN0035335, FBGN0001995, FBGN0016726, FBGN0015521	248	180	4412	2.96505	4.35177e-05	4.35177e-05	0.000186492
GOTERM_CC_FAT	GO:0033279~ribosomal subunit	27	4.35484	6.179e-07	FBGN0033699, FBGN0034986, FBGN0015288, FBGN0044030, FBGN0086472, FBGN0024733, FBGN0030572, FBGN0038923, FBGN0035534, FBGN0037351, FBGN0039406, FBGN0003274, FBGN0031357, FBGN0040007, FBGN0029785, FBGN0032720, FBGN0037892, FBGN0028697, FBGN0036774, FBGN0038678, FBGN0038319, FBGN0034001, FBGN0033907, FBGN0035335, FBGN0001995, FBGN0016726, FBGN0015521	248	161	4412	2.98347	0.000194002	9.70056e-05	0.000831439
SP_PIR_KEYWORDS	ribonucleoprotein	21	3.3871	1.68986e-06	FBGN0033699, FBGN0015288, FBGN0036774, FBGN0028697, FBGN0086472, FBGN0038678, FBGN0086897, FBGN0024733, FBGN0030572, FBGN0038319, FBGN0034001, FBGN0038923, FBGN0035534, FBGN0033907, FBGN0037351, FBGN0003274, FBGN0014027, FBGN0035335, FBGN0040007, FBGN0032720, FBGN0016726	582	129	12624	3.53105	0.000354808	0.00017742	0.00213496
GOTERM_CC_FAT	GO:0030529~ribonucleoprotein complex	41	6.6129	3.78137e-06	FBGN0003741, FBGN0033699, FBGN0034986, FBGN0015288, FBGN0044030, FBGN0086472, FBGN0086897, FBGN0024733, FBGN0030572, FBGN0038923, FBGN0035534, FBGN0037351, FBGN0039406, FBGN0003274, FBGN0014027, FBGN0031357, FBGN0040007, FBGN0032720, FBGN0029785, FBGN0033556, FBGN0086683, FBGN0037892, FBGN0040045, FBGN0028697, FBGN0036774, FBGN0039558, FBGN0038678, FBGN0051184, FBGN0028734, FBGN0032210, FBGN00402…	248	342	4412	2.13276	0.00118665	0.000395706	0.00508807
GOTERM_CC_FAT	GO:0005761~mitochondrial ribosome	15	2.41935	2.79793e-05	FBGN0034986, FBGN0036774, FBGN0044030, FBGN0038678, FBGN0030572, FBGN0038319, FBGN0034001, FBGN0038923, FBGN0035534, FBGN0033907, FBGN0035335, FBGN0001995, FBGN0031357, FBGN0032720, FBGN0037892	248	71	4412	3.75852	0.00874716	0.002194	0.0376423
GOTERM_CC_FAT	GO:0000313~organellar ribosome	15	2.41935	2.79793e-05	FBGN0034986, FBGN0036774, FBGN0044030, FBGN0038678, FBGN0030572, FBGN0038319, FBGN0034001, FBGN0038923, FBGN0035534, FBGN0033907, FBGN0035335, FBGN0001995, FBGN0031357, FBGN0032720, FBGN0037892	248	71	4412	3.75852	0.00874716	0.002194	0.0376423
GOTERM_CC_FAT	GO:0015934~large ribosomal subunit	18	2.90323	3.017e-05	FBGN0015288, FBGN0028697, FBGN0038678, FBGN0024733, FBGN0038319, FBGN0034001, FBGN0038923, FBGN0039406, FBGN0037351, FBGN0003274, FBGN0035335, FBGN0031357, FBGN0001995, FBGN0040007, FBGN0029785, FBGN0032720, FBGN0016726, FBGN0037892	248	100	4412	3.20226	0.00942878	0.00189291	0.0405889
KEGG_PATHWAY	dme00190:Oxidative phosphorylation	19	3.06452	4.57803e-05	FBGN0029971, FBGN0010612, FBGN0047038, FBGN0033961, FBGN0013681, FBGN0011227, FBGN0038224, FBGN0058002, FBGN0013682, FBGN0013679, FBGN0034007, FBGN0040773, FBGN0031228, FBGN0035032, FBGN0016119, FBGN0032294, FBGN0037097, FBGN0031505, FBGN0034245	102	132	2044	2.88443	0.00251481	0.00251481	0.0450196
GOTERM_MF_FAT	GO:0005198~structural molecule activity	42	6.77419	4.16277e-05	FBGN0033699, FBGN0034986, FBGN0015288, FBGN0032260, FBGN0044030, FBGN0086472, FBGN0003046, FBGN0051363, FBGN0024733, FBGN0030572, FBGN0038923, FBGN0022770, FBGN0035534, FBGN0039406, FBGN0037351, FBGN0003274, FBGN0014027, FBGN0035511, FBGN0031357, FBGN0040007, FBGN0032720, FBGN0029785, FBGN0037892, FBGN0000357, FBGN0001263, FBGN0001624, FBGN0028697, FBGN0036774, FBGN0025578, FBGN0040512, FBGN00386…	365	443	7494	1.94655	0.019865	0.00998234	0.05962
GOTERM_CC_FAT	GO:0070013~intracellular organelle lumen	49	7.90323	0.000106732	FBGN0003741, FBGN0064115, FBGN0034986, FBGN0044030, FBGN0003330, FBGN0004860, FBGN0030572, FBGN0032847, FBGN0024491, FBGN0003275, FBGN0036581, FBGN0038903, FBGN0031357, FBGN0028411, FBGN0029118, FBGN0033379, FBGN0036774, FBGN0013753, FBGN0036641, FBGN0038678, FBGN0014342, FBGN0040286, FBGN0039218, FBGN0051390, FBGN0023211, FBGN0031873, FBGN0001995, FBGN0020493, FBGN0037109, FBGN0031876, FBGN00358…	248	504	4412	1.72961	0.0329601	0.00557035	0.143522
GOTERM_CC_FAT	GO:0043233~organelle lumen	49	7.90323	0.000106732	FBGN0003741, FBGN0064115, FBGN0034986, FBGN0044030, FBGN0003330, FBGN0004860, FBGN0030572, FBGN0032847, FBGN0024491, FBGN0003275, FBGN0036581, FBGN0038903, FBGN0031357, FBGN0028411, FBGN0029118, FBGN0033379, FBGN0036774, FBGN0013753, FBGN0036641, FBGN0038678, FBGN0014342, FBGN0040286, FBGN0039218, FBGN0051390, FBGN0023211, FBGN0031873, FBGN0001995, FBGN0020493, FBGN0037109, FBGN0031876, FBGN00358…	248	504	4412	1.72961	0.0329601	0.00557035	0.143522
GOTERM_BP_FAT	GO:0006412~translation	33	5.32258	0.000144466	FBGN0015218, FBGN0001942, FBGN0033699, FBGN0034986, FBGN0064115, FBGN0015288, FBGN0044030, FBGN0086472, FBGN0024733, FBGN0030572, FBGN0038923, FBGN0035534, FBGN0037351, FBGN0039406, FBGN0003274, FBGN0014027, FBGN0031357, FBGN0040007, FBGN0029785, FBGN0032720, FBGN0037892, FBGN0028697, FBGN0036774, FBGN0038678, FBGN0032210, FBGN0038319, FBGN0034001, FBGN0033907, FBGN0083978, FBGN0035335, FBGN00019…	357	305	6715	2.03513	0.190057	0.190057	0.238962
GOTERM_CC_FAT	GO:0031974~membrane-enclosed lumen	49	7.90323	0.000200716	FBGN0003741, FBGN0064115, FBGN0034986, FBGN0044030, FBGN0003330, FBGN0004860, FBGN0030572, FBGN0032847, FBGN0024491, FBGN0003275, FBGN0036581, FBGN0038903, FBGN0031357, FBGN0028411, FBGN0029118, FBGN0033379, FBGN0036774, FBGN0013753, FBGN0036641, FBGN0038678, FBGN0014342, FBGN0040286, FBGN0039218, FBGN0051390, FBGN0023211, FBGN0031873, FBGN0001995, FBGN0020493, FBGN0037109, FBGN0031876, FBGN00358…	248	517	4412	1.68612	0.0610859	0.00896404	0.269745
SP_PIR_KEYWORDS	mitochondrion	21	3.3871	0.000216824	FBGN0067628, FBGN0039561, FBGN0036774, FBGN0050493, FBGN0038678, FBGN0027945, FBGN0030572, FBGN0038319, FBGN0013681, FBGN0011227, FBGN0034001, FBGN0013682, FBGN0013679, FBGN0038923, FBGN0035032, FBGN0035534, FBGN0033907, FBGN0016119, FBGN0033086, FBGN0035335, FBGN0032720	582	179	12624	2.54472	0.0445167	0.0150647	0.273591
SP_PIR_KEYWORDS	nucleus	63	10.1613	0.000268778	FBGN0003741, FBGN0019650, FBGN0028382, FBGN0003330, FBGN0024491, FBGN0039139, FBGN0053525, FBGN0003275, FBGN0036581, FBGN0033556, FBGN0028411, FBGN0035954, FBGN0033379, FBGN0013753, FBGN0023489, FBGN0035956, FBGN0014343, FBGN0039218, FBGN0029755, FBGN0051390, FBGN0004859, FBGN0020493, FBGN0037109, FBGN0003896, FBGN0063670, FBGN0016696, FBGN0002735, FBGN0004587, FBGN0010252, FBGN0002781, FBGN00166…	582	861	12624	1.58713	0.0548872	0.0140136	0.339045
GOTERM_CC_FAT	GO:0044455~mitochondrial membrane part	19	3.06452	0.000252822	FBGN0029971, FBGN0067628, FBGN0010612, FBGN0047038, FBGN0033961, FBGN0038683, FBGN0013681, FBGN0011227, FBGN0038224, FBGN0013682, FBGN0013679, FBGN0034007, FBGN0040773, FBGN0031228, FBGN0035032, FBGN0016119, FBGN0037097, FBGN0031505, FBGN0034245	248	129	4412	2.62028	0.0763262	0.00987545	0.339661
GOTERM_CC_FAT	GO:0044429~mitochondrial part	40	6.45161	0.000325208	FBGN0029971, FBGN0067628, FBGN0039561, FBGN0034986, FBGN0064115, FBGN0044030, FBGN0030572, FBGN0033961, FBGN0047038, FBGN0038683, FBGN0011227, FBGN0013679, FBGN0038923, FBGN0040773, FBGN0035032, FBGN0035534, FBGN0031505, FBGN0031357, FBGN0032720, FBGN0037892, FBGN0029118, FBGN0036774, FBGN0010612, FBGN0050493, FBGN0038678, FBGN0038319, FBGN0013681, FBGN0038224, FBGN0034001, FBGN0013682, FBGN00340…	248	400	4412	1.77903	0.0970896	0.0112839	0.436713
GOTERM_BP_FAT	GO:0051252~regulation of RNA metabolic process	52	8.3871	0.000548254	FBGN0001942, FBGN0019650, FBGN0003330, FBGN0004860, FBGN0024491, FBGN0053525, FBGN0036581, FBGN0029783, FBGN0003371, FBGN0033998, FBGN0035954, FBGN0013753, FBGN0023489, FBGN0035956, FBGN0014343, FBGN0040286, FBGN0051390, FBGN0004859, FBGN0003659, FBGN0031873, FBGN0020493, FBGN0037109, FBGN0003896, FBGN0004587, FBGN0002735, FBGN0010520, FBGN0086897, FBGN0032202, FBGN0036239, FBGN0011305, FBGN00103…	357	608	6715	1.60871	0.550726	0.329721	0.904028
KEGG_PATHWAY	dme03010:Ribosome	13	2.09677	0.000970478	FBGN0033699, FBGN0015288, FBGN0028697, FBGN0086472, FBGN0024733, FBGN0039406, FBGN0037351, FBGN0003274, FBGN0014027, FBGN0029785, FBGN0016726, FBGN0040007, FBGN0015521	102	88	2044	2.96034	0.0520014	0.0263478	0.950464
GOTERM_MF_FAT	GO:0003954~NADH dehydrogenase activity	9	1.45161	0.00066857	FBGN0013679, FBGN0034007, FBGN0029971, FBGN0031228, FBGN0031505, FBGN0047038, FBGN0033961, FBGN0013681, FBGN0013682	365	41	7494	4.50692	0.275562	0.101881	0.95355
GOTERM_BP_FAT	GO:0042775~mitochondrial ATP synthesis coupled electron transport	12	1.93548	0.00061555	FBGN0034007, FBGN0029971, FBGN0031228, FBGN0040773, FBGN0037097, FBGN0031505, FBGN0047038, FBGN0033961, FBGN0034245, FBGN0013681, FBGN0011227, FBGN0013682	357	66	6715	3.41991	0.592765	0.258778	1.01446
GOTERM_BP_FAT	GO:0042773~ATP synthesis coupled electron transport	12	1.93548	0.000906331	FBGN0034007, FBGN0029971, FBGN0031228, FBGN0040773, FBGN0037097, FBGN0031505, FBGN0047038, FBGN0033961, FBGN0034245, FBGN0013681, FBGN0011227, FBGN0013682	357	69	6715	3.27122	0.733648	0.281604	1.49032
GOTERM_CC_FAT	GO:0005746~mitochondrial respiratory chain	13	2.09677	0.00115193	FBGN0029971, FBGN0033961, FBGN0047038, FBGN0011227, FBGN0013681, FBGN0013682, FBGN0013679, FBGN0034007, FBGN0040773, FBGN0031228, FBGN0037097, FBGN0031505, FBGN0034245	248	78	4412	2.96505	0.303658	0.0355443	1.53896
INTERPRO	IPR012677:Nucleotide-binding, alpha-beta plait	16	2.58065	0.00111245	FBGN0052708, FBGN0025790, FBGN0004587, FBGN0010252, FBGN0028382, FBGN0035235, FBGN0086897, FBGN0040286, FBGN0024285, FBGN0011305, FBGN0037342, FBGN0003659, FBGN0035335, FBGN0031319, FBGN0086683, FBGN0040045	465	132	10039	2.61688	0.55775	0.55775	1.67474
SMART	SM00360:RRM	16	2.58065	0.00165503	FBGN0052708, FBGN0025790, FBGN0052706, FBGN0004587, FBGN0010252, FBGN0028382, FBGN0035235, FBGN0086897, FBGN0040286, FBGN0024285, FBGN0011305, FBGN0037342, FBGN0003659, FBGN0031319, FBGN0086683, FBGN0040045	223	137	4749	2.48712	0.234082	0.234082	1.9823
GOTERM_BP_FAT	GO:0006119~oxidative phosphorylation	17	2.74194	0.00121873	FBGN0029971, FBGN0010612, FBGN0047038, FBGN0033961, FBGN0038143, FBGN0013681, FBGN0011227, FBGN0038224, FBGN0013682, FBGN0034007, FBGN0040773, FBGN0031228, FBGN0016119, FBGN0037097, FBGN0032294, FBGN0031505, FBGN0034245	357	129	6715	2.47877	0.831229	0.299417	1.99915
GOTERM_BP_FAT	GO:0022904~respiratory electron transport chain	12	1.93548	0.00130256	FBGN0034007, FBGN0029971, FBGN0031228, FBGN0040773, FBGN0037097, FBGN0031505, FBGN0047038, FBGN0033961, FBGN0034245, FBGN0013681, FBGN0011227, FBGN0013682	357	72	6715	3.13492	0.850683	0.27163	2.13528
GOTERM_CC_FAT	GO:0070469~respiratory chain	13	2.09677	0.00161503	FBGN0029971, FBGN0033961, FBGN0047038, FBGN0011227, FBGN0013681, FBGN0013682, FBGN0013679, FBGN0034007, FBGN0040773, FBGN0031228, FBGN0037097, FBGN0031505, FBGN0034245	248	81	4412	2.85524	0.398018	0.0450907	2.15144
GOTERM_CC_FAT	GO:0005747~mitochondrial respiratory chain complex I	9	1.45161	0.0016402	FBGN0013679, FBGN0034007, FBGN0029971, FBGN0031228, FBGN0031505, FBGN0047038, FBGN0033961, FBGN0013681, FBGN0013682	248	41	4412	3.90519	0.402765	0.0420442	2.18463
GOTERM_CC_FAT	GO:0030964~NADH dehydrogenase complex	9	1.45161	0.0016402	FBGN0013679, FBGN0034007, FBGN0029971, FBGN0031228, FBGN0031505, FBGN0047038, FBGN0033961, FBGN0013681, FBGN0013682	248	41	4412	3.90519	0.402765	0.0420442	2.18463
GOTERM_CC_FAT	GO:0045271~respiratory chain complex I	9	1.45161	0.0016402	FBGN0013679, FBGN0034007, FBGN0029971, FBGN0031228, FBGN0031505, FBGN0047038, FBGN0033961, FBGN0013681, FBGN0013682	248	41	4412	3.90519	0.402765	0.0420442	2.18463
GOTERM_CC_FAT	GO:0043228~non-membrane-bounded organelle	69	11.129	0.00169813	FBGN0015218, FBGN0033699, FBGN0034986, FBGN0040233, FBGN0000308, FBGN0029993, FBGN0044030, FBGN0086472, FBGN0003330, FBGN0011225, FBGN0004860, FBGN0024733, FBGN0030572, FBGN0024491, FBGN0026059, FBGN0039406, FBGN0037351, FBGN0003274, FBGN0014027, FBGN0038903, FBGN0031357, FBGN0040007, FBGN0029785, FBGN0019968, FBGN0031829, FBGN0040228, FBGN0033379, FBGN0001624, FBGN0036774, FBGN0028697, FBGN00386…	248	876	4412	1.40129	0.41355	0.0402201	2.26099
GOTERM_CC_FAT	GO:0043232~intracellular non-membrane-bounded organelle	69	11.129	0.00169813	FBGN0015218, FBGN0033699, FBGN0034986, FBGN0040233, FBGN0000308, FBGN0029993, FBGN0044030, FBGN0086472, FBGN0003330, FBGN0011225, FBGN0004860, FBGN0024733, FBGN0030572, FBGN0024491, FBGN0026059, FBGN0039406, FBGN0037351, FBGN0003274, FBGN0014027, FBGN0038903, FBGN0031357, FBGN0040007, FBGN0029785, FBGN0019968, FBGN0031829, FBGN0040228, FBGN0033379, FBGN0001624, FBGN0036774, FBGN0028697, FBGN00386…	248	876	4412	1.40129	0.41355	0.0402201	2.26099
INTERPRO	IPR000504:RNA recognition motif, RNP-1	16	2.58065	0.00162387	FBGN0052708, FBGN0025790, FBGN0052706, FBGN0004587, FBGN0010252, FBGN0028382, FBGN0035235, FBGN0086897, FBGN0040286, FBGN0024285, FBGN0011305, FBGN0037342, FBGN0003659, FBGN0031319, FBGN0086683, FBGN0040045	465	137	10039	2.52137	0.696163	0.448786	2.43584
GOTERM_CC_FAT	GO:0031981~nuclear lumen	33	5.32258	0.00200225	FBGN0003741, FBGN0035829, FBGN0004587, FBGN0002781, FBGN0032634, FBGN0003330, FBGN0004860, FBGN0086897, FBGN0086447, FBGN0024491, FBGN0032847, FBGN0003275, FBGN0003862, FBGN0036581, FBGN0038903, FBGN0033341, FBGN0028411, FBGN0033379, FBGN0013753, FBGN0028398, FBGN0036641, FBGN0038678, FBGN0032816, FBGN0014342, FBGN0040286, FBGN0039218, FBGN0051390, FBGN0023211, FBGN0031613, FBGN0031873, FBGN00371…	248	339	4412	1.7318	0.467055	0.0439572	2.66087
GOTERM_BP_FAT	GO:0006120~mitochondrial electron transport, NADH to ubiquinone	8	1.29032	0.00172103	FBGN0034007, FBGN0029971, FBGN0031228, FBGN0031505, FBGN0047038, FBGN0033961, FBGN0013681, FBGN0013682	357	34	6715	4.42577	0.918987	0.301641	2.81213
GOTERM_CC_FAT	GO:0005743~mitochondrial inner membrane	22	3.54839	0.00229886	FBGN0067628, FBGN0029971, FBGN0039561, FBGN0010612, FBGN0050493, FBGN0047038, FBGN0033961, FBGN0038683, FBGN0013681, FBGN0011227, FBGN0038224, FBGN0013682, FBGN0013679, FBGN0034007, FBGN0040773, FBGN0031228, FBGN0035032, FBGN0016119, FBGN0033086, FBGN0037097, FBGN0031505, FBGN0034245	248	193	4412	2.02791	0.514547	0.047036	3.04942
GOTERM_MF_FAT	GO:0016651~oxidoreductase activity, acting on NADH or NADPH	9	1.45161	0.00224852	FBGN0013679, FBGN0034007, FBGN0029971, FBGN0031228, FBGN0031505, FBGN0047038, FBGN0033961, FBGN0013681, FBGN0013682	365	49	7494	3.77109	0.662101	0.237575	3.17345
GOTERM_BP_FAT	GO:0022900~electron transport chain	13	2.09677	0.00198005	FBGN0029971, FBGN0033961, FBGN0047038, FBGN0011227, FBGN0013681, FBGN0013682, FBGN0013679, FBGN0034007, FBGN0040773, FBGN0031228, FBGN0037097, FBGN0031505, FBGN0034245	357	87	6715	2.81062	0.944522	0.303349	3.22888
GOTERM_CC_FAT	GO:0005739~mitochondrion	46	7.41935	0.00261579	FBGN0029971, FBGN0067628, FBGN0039561, FBGN0034986, FBGN0064115, FBGN0044030, FBGN0001230, FBGN0027945, FBGN0030572, FBGN0047038, FBGN0033961, FBGN0038683, FBGN0011227, FBGN0029891, FBGN0013679, FBGN0038923, FBGN0040773, FBGN0035032, FBGN0035534, FBGN0031505, FBGN0031357, FBGN0032720, FBGN0037892, FBGN0029118, FBGN0036774, FBGN0010612, FBGN0050493, FBGN0038678, FBGN0038570, FBGN0038319, FBGN00136…	248	534	4412	1.5325	0.560638	0.0501033	3.46301
GOTERM_MF_FAT	GO:0022890~inorganic cation transmembrane transporter activity	15	2.41935	0.00265066	FBGN0039561, FBGN0010612, FBGN0033809, FBGN0038224, FBGN0011227, FBGN0040773, FBGN0052451, FBGN0035032, FBGN0016119, FBGN0037097, FBGN0032294, FBGN0030343, FBGN0031865, FBGN0034245, FBGN0028703	365	124	7494	2.48365	0.721772	0.225752	3.73103
GOTERM_CC_FAT	GO:0000315~organellar large ribosomal subunit	9	1.45161	0.00304768	FBGN0038923, FBGN0038678, FBGN0035335, FBGN0031357, FBGN0001995, FBGN0032720, FBGN0038319, FBGN0037892, FBGN0034001	248	45	4412	3.55806	0.616507	0.0548186	4.024
GOTERM_CC_FAT	GO:0005762~mitochondrial large ribosomal subunit	9	1.45161	0.00304768	FBGN0038923, FBGN0038678, FBGN0035335, FBGN0031357, FBGN0001995, FBGN0032720, FBGN0038319, FBGN0037892, FBGN0034001	248	45	4412	3.55806	0.616507	0.0548186	4.024
GOTERM_MF_FAT	GO:0030528~transcription regulator activity	49	7.90323	0.00354596	FBGN0019650, FBGN0032847, FBGN0024491, FBGN0053525, FBGN0036581, FBGN0038903, FBGN0035954, FBGN0013753, FBGN0023489, FBGN0035956, FBGN0038678, FBGN0032210, FBGN0014343, FBGN0014342, FBGN0004859, FBGN0051390, FBGN0023211, FBGN0031873, FBGN0020493, FBGN0034970, FBGN0037109, FBGN0003896, FBGN0002735, FBGN0010520, FBGN0002781, FBGN0032202, FBGN0036239, FBGN0010323, FBGN0028789, FBGN0000577, FBGN00312…	365	669	7494	1.5038	0.81953	0.24826	4.96171
GOTERM_CC_FAT	GO:0044451~nucleoplasm part	24	3.87097	0.00452949	FBGN0003741, FBGN0013753, FBGN0004587, FBGN0028398, FBGN0036641, FBGN0032634, FBGN0086897, FBGN0032816, FBGN0086447, FBGN0014342, FBGN0040286, FBGN0039218, FBGN0032847, FBGN0024491, FBGN0051390, FBGN0023211, FBGN0003275, FBGN0003862, FBGN0036581, FBGN0031873, FBGN0033341, FBGN0020493, FBGN0037109, FBGN0031876	248	231	4412	1.84835	0.75961	0.0761393	5.92586
GOTERM_BP_FAT	GO:0006351~transcription, DNA-dependent	16	2.58065	0.00436077	FBGN0028398, FBGN0032634, FBGN0058127, FBGN0086447, FBGN0014342, FBGN0039218, FBGN0032847, FBGN0051390, FBGN0001204, FBGN0003275, FBGN0036581, FBGN0038903, FBGN0034534, FBGN0003720, FBGN0031873, FBGN0037109	357	133	6715	2.2628	0.998299	0.507605	6.9814
KEGG_PATHWAY	dme03020:RNA polymerase	6	0.967742	0.00765261	FBGN0003275, FBGN0032634, FBGN0038903, FBGN0086447, FBGN0053051, FBGN0039218	102	26	2044	4.62443	0.344602	0.13137	7.27753
GOTERM_CC_FAT	GO:0019866~organelle inner membrane	22	3.54839	0.00627506	FBGN0067628, FBGN0029971, FBGN0039561, FBGN0010612, FBGN0050493, FBGN0047038, FBGN0033961, FBGN0038683, FBGN0013681, FBGN0011227, FBGN0038224, FBGN0013682, FBGN0013679, FBGN0034007, FBGN0040773, FBGN0031228, FBGN0035032, FBGN0016119, FBGN0033086, FBGN0037097, FBGN0031505, FBGN0034245	248	210	4412	1.86375	0.861457	0.098802	8.12147
GOTERM_BP_FAT	GO:0032774~RNA biosynthetic process	16	2.58065	0.00537631	FBGN0028398, FBGN0032634, FBGN0058127, FBGN0086447, FBGN0014342, FBGN0039218, FBGN0032847, FBGN0051390, FBGN0001204, FBGN0003275, FBGN0036581, FBGN0038903, FBGN0034534, FBGN0003720, FBGN0031873, FBGN0037109	357	136	6715	2.21289	0.999616	0.544573	8.54014
UP_SEQ_FEATURE	compositionally biased region:Arg/Ser-rich (RS domain)	4	0.645161	0.00702713	FBGN0003741, FBGN0004587, FBGN0010252, FBGN0011305	160	8	2952	9.225	0.939167	0.939167	9.35805
GOTERM_BP_FAT	GO:0015980~energy derivation by oxidation of organic compounds	14	2.25806	0.0060658	FBGN0029971, FBGN0029118, FBGN0047038, FBGN0033961, FBGN0011227, FBGN0013681, FBGN0013682, FBGN0034007, FBGN0040773, FBGN0031228, FBGN0037097, FBGN0000229, FBGN0031505, FBGN0034245	357	112	6715	2.35119	0.99986	0.553803	9.58441
GOTERM_CC_FAT	GO:0005654~nucleoplasm	25	4.03226	0.00762584	FBGN0003741, FBGN0004587, FBGN0032634, FBGN0086897, FBGN0086447, FBGN0024491, FBGN0032847, FBGN0003275, FBGN0003862, FBGN0036581, FBGN0033341, FBGN0028411, FBGN0013753, FBGN0028398, FBGN0036641, FBGN0032816, FBGN0014342, FBGN0040286, FBGN0039218, FBGN0051390, FBGN0023211, FBGN0031873, FBGN0037109, FBGN0020493, FBGN0031876	248	255	4412	1.74415	0.909616	0.113243	9.78785
B. GO term results for the transcripts that increased in level at the 5-to-7 hour time point
Category	Term	Count	%	P Value	Genes	List Total	Pop Hits	Pop Total	Fold Enrichment	Bonferroni	Benjamini	FDR(%)
GOTERM_CC_FAT	GO:0030529~ribonucleoprotein complex	21	12.8834	1.07879e-06	FBGN0037899, FBGN0035422, FBGN0029897, FBGN0039159, FBGN0034564, FBGN0039857, FBGN0042112, FBGN0003435, FBGN0036277, FBGN0038810, FBGN0003943, FBGN0031639, FBGN0033089, FBGN0011638, FBGN0033454, FBGN0039757, FBGN0002590, FBGN0032298, FBGN0002775, FBGN0033210, FBGN0053002	79	342	4412	3.42927	0.000189849	0.000189849	0.0013238
GOTERM_BP_FAT	GO:0042254~ribosome biogenesis	9	5.52147	6.41586e-06	FBGN0003943, FBGN0033454, FBGN0037899, FBGN0039828, FBGN0026196, FBGN0052409, FBGN0028473, FBGN0032408, FBGN0032298	109	63	6715	8.80079	0.00397634	0.00397634	0.00951992
GOTERM_BP_FAT	GO:0022613~ribonucleoprotein complex biogenesis	10	6.13497	1.60831e-05	FBGN0003943, FBGN0033454, FBGN0037899, FBGN0004926, FBGN0039828, FBGN0026196, FBGN0052409, FBGN0028473, FBGN0032408, FBGN0032298	109	93	6715	6.62425	0.00993797	0.00498139	0.0238627
SP_PIR_KEYWORDS	nucleus	26	15.9509	5.24608e-05	FBGN0000617, FBGN0037899, FBGN0011290, FBGN0003002, FBGN0053525, FBGN0011638, FBGN0005427, FBGN0036515, FBGN0023506, FBGN0028473, FBGN0032408, FBGN0010287, FBGN0032298, FBGN0034422, FBGN0021874, FBGN0013717, FBGN0039828, FBGN0032813, FBGN0025140, FBGN0013531, FBGN0027903, FBGN0003943, FBGN0002542, FBGN0005696, FBGN0002775, FBGN0033210	157	861	12624	2.42811	0.00674477	0.00674477	0.0609922
GOTERM_BP_FAT	GO:0006412~translation	16	9.81595	9.70975e-05	FBGN0037899, FBGN0032261, FBGN0034258, FBGN0035422, FBGN0029897, FBGN0039159, FBGN0039857, FBGN0042112, FBGN0003943, FBGN0031639, FBGN0039757, FBGN0036515, FBGN0002590, FBGN0004926, FBGN0030660, FBGN0053002	109	305	6715	3.23176	0.0585184	0.0198995	0.143984
SP_PIR_KEYWORDS	ribosome biogenesis	5	3.06748	0.000137986	FBGN0037899, FBGN0039828, FBGN0028473, FBGN0032408, FBGN0032298	157	22	12624	18.2745	0.0176439	0.00886122	0.160353
GOTERM_MF_FAT	GO:0003735~structural constituent of ribosome	11	6.74847	0.000155893	FBGN0003943, FBGN0031639, FBGN0039757, FBGN0037899, FBGN0002590, FBGN0029897, FBGN0035422, FBGN0039159, FBGN0039857, FBGN0042112, FBGN0053002	107	173	7494	4.45324	0.0335668	0.0335668	0.198115
GOTERM_CC_FAT	GO:0043228~non-membrane-bounded organelle	30	18.4049	0.000257612	FBGN0003887, FBGN0037899, FBGN0029897, FBGN0039159, FBGN0039857, FBGN0015602, FBGN0034430, FBGN0039757, FBGN0002590, FBGN0026196, FBGN0028473, FBGN0032408, FBGN0010287, FBGN0032298, FBGN0053002, FBGN0024227, FBGN0035422, FBGN0039828, FBGN0025140, FBGN0042112, FBGN0027903, FBGN0011760, FBGN0031639, FBGN0003943, FBGN0040283, FBGN0033740, FBGN0005696, FBGN0026085, FBGN0002775, FBGN0034523	79	876	4412	1.91261	0.0443327	0.0224176	0.315663
GOTERM_CC_FAT	GO:0043232~intracellular non-membrane-bounded organelle	30	18.4049	0.000257612	FBGN0003887, FBGN0037899, FBGN0029897, FBGN0039159, FBGN0039857, FBGN0015602, FBGN0034430, FBGN0039757, FBGN0002590, FBGN0026196, FBGN0028473, FBGN0032408, FBGN0010287, FBGN0032298, FBGN0053002, FBGN0024227, FBGN0035422, FBGN0039828, FBGN0025140, FBGN0042112, FBGN0027903, FBGN0011760, FBGN0031639, FBGN0003943, FBGN0040283, FBGN0033740, FBGN0005696, FBGN0026085, FBGN0002775, FBGN0034523	79	876	4412	1.91261	0.0443327	0.0224176	0.315663
GOTERM_CC_FAT	GO:0033279~ribosomal subunit	11	6.74847	0.000467435	FBGN0003943, FBGN0031639, FBGN0039757, FBGN0037899, FBGN0002590, FBGN0029897, FBGN0035422, FBGN0039159, FBGN0039857, FBGN0042112, FBGN0053002	79	161	4412	3.81571	0.0789931	0.0270565	0.572092
GOTERM_BP_FAT	GO:0006396~RNA processing	14	8.58896	0.000511894	FBGN0032430, FBGN0039828, FBGN0034564, FBGN0036277, FBGN0003435, FBGN0033089, FBGN0031607, FBGN0033454, FBGN0011638, FBGN0026196, FBGN0038736, FBGN0032408, FBGN0032298, FBGN0033210	109	280	6715	3.08028	0.272374	0.0764145	0.756903
SP_PIR_KEYWORDS	ribosomal protein	9	5.52147	0.000703634	FBGN0031639, FBGN0039757, FBGN0002590, FBGN0029897, FBGN0035422, FBGN0039159, FBGN0039857, FBGN0042112, FBGN0053002	157	156	12624	4.6389	0.0868004	0.0298135	0.815237
GOTERM_MF_FAT	GO:0003723~RNA binding	15	9.20245	0.000763171	FBGN0015527, FBGN0032430, FBGN0039159, FBGN0026402, FBGN0025140, FBGN0003435, FBGN0038810, FBGN0035526, FBGN0011638, FBGN0004926, FBGN0033351, FBGN0259139, FBGN0032408, FBGN0002775, FBGN0033210	107	375	7494	2.8015	0.153968	0.0802001	0.966428
GOTERM_CC_FAT	GO:0005840~ribosome	11	6.74847	0.00112112	FBGN0003943, FBGN0031639, FBGN0039757, FBGN0037899, FBGN0002590, FBGN0029897, FBGN0035422, FBGN0039159, FBGN0039857, FBGN0042112, FBGN0053002	79	180	4412	3.41294	0.17916	0.0481586	1.36709
GOTERM_CC_FAT	GO:0005669~transcription factor TFIID complex	5	3.06748	0.00134105	FBGN0000617, FBGN0033562, FBGN0026441, FBGN0010287, FBGN0011290	79	28	4412	9.97288	0.210364	0.0461384	1.63326
GOTERM_CC_FAT	GO:0015934~large ribosomal subunit	8	4.90798	0.0017617	FBGN0003943, FBGN0037899, FBGN0029897, FBGN0035422, FBGN0039159, FBGN0039857, FBGN0042112, FBGN0053002	79	100	4412	4.46785	0.266796	0.0504071	2.14049
GOTERM_CC_FAT	GO:0070013~intracellular organelle lumen	19	11.6564	0.00241703	FBGN0000617, FBGN0037899, FBGN0013717, FBGN0039828, FBGN0034259, FBGN0033562, FBGN0026441, FBGN0039159, FBGN0026402, FBGN0025140, FBGN0011290, FBGN0042112, FBGN0013531, FBGN0031639, FBGN0028473, FBGN0032408, FBGN0032298, FBGN0010287, FBGN0053002	79	504	4412	2.10538	0.346826	0.0590306	2.92593
GOTERM_CC_FAT	GO:0043233~organelle lumen	19	11.6564	0.00241703	FBGN0000617, FBGN0037899, FBGN0013717, FBGN0039828, FBGN0034259, FBGN0033562, FBGN0026441, FBGN0039159, FBGN0026402, FBGN0025140, FBGN0011290, FBGN0042112, FBGN0013531, FBGN0031639, FBGN0028473, FBGN0032408, FBGN0032298, FBGN0010287, FBGN0053002	79	504	4412	2.10538	0.346826	0.0590306	2.92593
GOTERM_BP_FAT	GO:0007051~spindle organization	11	6.74847	0.00221966	FBGN0027903, FBGN0024227, FBGN0002590, FBGN0004926, FBGN0029897, FBGN0035422, FBGN0033740, FBGN0010314, FBGN0026085, FBGN0039857, FBGN0033210	109	214	6715	3.16664	0.748407	0.241178	3.2436
INTERPRO	IPR000704:Casein kinase II, regulatory subunit	3	1.84049	0.00267541	FBGN0044817, FBGN0053236, FBGN0053246	138	6	10039	36.3732	0.512259	0.512259	3.45715
INTERPRO	IPR016150:Casein kinase II, regulatory subunit, beta-sheet	3	1.84049	0.00267541	FBGN0044817, FBGN0053236, FBGN0053246	138	6	10039	36.3732	0.512259	0.512259	3.45715
INTERPRO	IPR016149:Casein kinase II, regulatory subunit, alpha-helical	3	1.84049	0.00267541	FBGN0044817, FBGN0053236, FBGN0053246	138	6	10039	36.3732	0.512259	0.512259	3.45715
GOTERM_CC_FAT	GO:0031974~membrane-enclosed lumen	19	11.6564	0.00320662	FBGN0000617, FBGN0037899, FBGN0013717, FBGN0039828, FBGN0034259, FBGN0033562, FBGN0026441, FBGN0039159, FBGN0026402, FBGN0025140, FBGN0011290, FBGN0042112, FBGN0013531, FBGN0031639, FBGN0028473, FBGN0032408, FBGN0032298, FBGN0010287, FBGN0053002	79	517	4412	2.05244	0.431795	0.0682204	3.86459
GOTERM_BP_FAT	GO:0006364~rRNA processing	5	3.06748	0.00337583	FBGN0033454, FBGN0039828, FBGN0026196, FBGN0032408, FBGN0032298	109	39	6715	7.89814	0.877536	0.295304	4.89398
PIR_SUPERFAMILY	PIRSF009385:human casein kinase II beta chain	3	1.84049	0.00530651	FBGN0044817, FBGN0053236, FBGN0053246	51	6	2567	25.1667	0.273298	0.273298	5.19249
GOTERM_BP_FAT	GO:0016072~rRNA metabolic process	5	3.06748	0.00370512	FBGN0033454, FBGN0039828, FBGN0026196, FBGN0032408, FBGN0032298	109	40	6715	7.70069	0.900256	0.280578	5.3592
GOTERM_BP_FAT	GO:0007052~mitotic spindle organization	10	6.13497	0.00373745	FBGN0027903, FBGN0024227, FBGN0002590, FBGN0004926, FBGN0029897, FBGN0035422, FBGN0033740, FBGN0026085, FBGN0039857, FBGN0033210	109	193	6715	3.192	0.902246	0.252232	5.40476
SP_PIR_KEYWORDS	ribonucleoprotein	7	4.29448	0.00528761	FBGN0039757, FBGN0002590, FBGN0029897, FBGN0035422, FBGN0039159, FBGN0042112, FBGN0033210	157	129	12624	4.36321	0.495361	0.15716	5.97931
GOTERM_CC_FAT	GO:0022626~cytosolic ribosome	7	4.29448	0.00536858	FBGN0003943, FBGN0039757, FBGN0037899, FBGN0002590, FBGN0029897, FBGN0035422, FBGN0039857	79	92	4412	4.24931	0.612258	0.0999171	6.39221
GOTERM_BP_FAT	GO:0006119~oxidative phosphorylation	8	4.90798	0.00458616	FBGN0030733, FBGN0010217, FBGN0031436, FBGN0022097, FBGN0004145, FBGN0013674, FBGN0028342, FBGN0001989	109	129	6715	3.8205	0.942419	0.271795	6.59353
GOTERM_CC_FAT	GO:0031981~nuclear lumen	14	8.58896	0.00584681	FBGN0000617, FBGN0037899, FBGN0013717, FBGN0039828, FBGN0033562, FBGN0026441, FBGN0026402, FBGN0025140, FBGN0011290, FBGN0013531, FBGN0028473, FBGN0032408, FBGN0010287, FBGN0032298	79	339	4412	2.30641	0.643727	0.0980587	6.94302
GOTERM_CC_FAT	GO:0005956~protein kinase CK2 complex	3	1.84049	0.00611793	FBGN0044817, FBGN0053236, FBGN0053246	79	7	4412	23.9349	0.660426	0.0935211	7.25396
SP_PIR_KEYWORDS	chromatin regulator	5	3.06748	0.00802609	FBGN0034422, FBGN0024227, FBGN0013717, FBGN0002775, FBGN0053525	157	64	12624	6.28185	0.646384	0.187719	8.94585
GOTERM_MF_FAT	GO:0019829~cation-transporting ATPase activity	4	2.45399	0.00769431	FBGN0033191, FBGN0010217, FBGN0022097, FBGN0028342	107	29	7494	9.66033	0.81577	0.43099	9.35782
