# Supplementary material for: Genome-wide analysis of the maternal-to-zygotic transition in Drosophila primordial germ cells
Source: Genome Biol. 2012 Feb 20;13(2):R11. doi: 10.1186/gb-2012-13-2-r11 (PMC3334568; doi:10.1186/gb-2012-13-2-r11)
Supplement: Additional file 21 — Transcripts that are degraded in PGCs in a Smaug-dependent manner. (a) Transcripts that are Smaug dependent for decay in PGCs at 3-to-5 hour time point. The list was determined by comparing the expression profiles of the degraded transcripts (listed in Additional file 14) at the 3-to-5 hour time point (normalized to the expression level at the 1-to-3 hour time point), between wild-type and smaug-mutant PGCs. (b) Transcripts that are Smaug-dependent for decay in PGCs at the 5-to-7 hour time point. The list was determined by comparing the expression profiles of the degraded transcripts (listed in Additional file 14) at the 5-to-7 hour time point (normalized to the expression level at the 3-to-5 hour time point), between wild-type and smaug-mutant PGCs. All the reported transcripts have a FDR < 5% and the corresponding fold change larger than two. [file gb-2012-13-2-r11-S21.XLS]

## Sheet: Sheet1
A. Transcripts that are Smaug dependent for decay in PGCs at 3-to-5 hour time point
Gene ID	Score(d)	Numerator(r)	Denominator(s+s0)	Fold Change	q-value(%)	FBgn	CG Name	Name	Symbol
CG31762-RB	-2.9239	-1.59146	0.544293	0.331836	0	FBgn0000114	CG31762	arrest	aret
CG15224-RB	-3.88944	-2.80866	0.722124	0.142728	0	FBgn0000259	CG15224	Casein kinase II beta subunit	CkIIbeta
CG17894-RC	-3.95546	-2.34586	0.593068	0.19671	0	FBgn0000338	CG17894
CG5940-RA	-3.29532	-1.90911	0.57934	0.266256	0	FBgn0000404	CG5940	Cyclin A	CycA
CG8994-RA	-4.33355	-2.52607	0.582909	0.173612	0	FBgn0000615	CG8994	exuperantia	exu
CG10033-RA	-3.60175	-2.0023	0.555925	0.249601	0	FBgn0000721	CG10033	foraging	for
CG3218-RA	-3.83107	-2.01933	0.527092	0.246674	0	FBgn0000810	CG3218	female sterile (1) K10	fs(1)K10
CG2204-RI	-3.00432	-2.43733	0.811272	0.184626	0	FBgn0001122	CG2204	G protein oalpha 47A	G-oalpha47A
CG2204-RA	-3.71673	-2.47259	0.665259	0.180167	0	FBgn0001122	CG2204	G protein oalpha 47A	G-oalpha47A
CG8544-RB	-2.85086	-1.82457	0.640007	0.282325	0	FBgn0003345	CG8544	scalloped	sd
CG10076-RD	-3.60462	-2.3856	0.661818	0.191365	0	FBgn0003475	CG10076	spire	spir
CG17759-RA	-3.4692	-1.8696	0.538915	0.273649	0	FBgn0004435	CG17759	G protein alpha49B	Galpha49B
CG10868-RD	-2.74058	-1.65704	0.604629	0.31709	0	FBgn0004882	CG10868	oo18 RNA-binding protein	orb
CG10868-RC	-2.87546	-1.76059	0.61228	0.295128	0	FBgn0004882	CG10868	oo18 RNA-binding protein	orb
CG10868-RA	-2.76813	-1.66761	0.602431	0.314775	0	FBgn0004882	CG10868	oo18 RNA-binding protein	orb
CG18543-RA	-4.14821	-2.14309	0.516631	0.226394	0	FBgn0010431	CG18543	matrimony	mtrm
CG8732-RA	-3.05546	-1.69742	0.555536	0.308338	0	FBgn0010609	CG8732
CG18402-RA	-3.45236	-2.03132	0.588385	0.244631	0	FBgn0013984	CG18402	Insulin-like receptor	InR
CG2028-RB	-2.89339	-1.58127	0.546512	0.334187	0	FBgn0015024	CG2028	Casein kinase Ialpha	CkIalpha
CG6575-RA	-4.33306	-2.26671	0.52312	0.207804	0	FBgn0015229	CG6575	gliolectin	glec
CG5263-RB	-3.9268	-1.98378	0.505191	0.252826	0	FBgn0016070	CG5263	smaug	smg
CG3832-RA	-2.91933	-1.9136	0.655494	0.265429	0	FBgn0019948	CG3832	Peptidylglycine-alpha-hydroxylating monooxygenase	Phm
CG33166-RB	-3.40532	-2.06386	0.606069	0.239175	0	FBgn0020248	CG33166	stem cell tumor	stet
CG3327-RC	-3.48619	-2.5913	0.743305	0.165936	0	FBgn0020445	CG3327	Early gene at 23	E23
CG2699-RA	-3.10143	-2.2706	0.732113	0.207244	0	FBgn0020622	CG2699	Pi3K21B	Pi3K21B
CG7693-RA	-3.25735	-2.20165	0.675901	0.217389	0	FBgn0023083	CG7693	frayed	fray
CG13316-RB	-6.00049	-3.15885	0.526432	0.111967	0	FBgn0023215	CG13316	Mnt	Mnt
CG2865-RA	-5.13634	-2.89625	0.563874	0.134321	0	FBgn0023526	CG2865	-	CG2865
CG8098-RA	-2.74418	-1.93606	0.705513	0.26133	0	FBgn0024315	CG8098	Picot	Picot
CG3204-RA	-2.82292	-1.41809	0.502349	0.374207	0	FBgn0025806	CG3204	Ras-associated protein 2-like	Rap2l
CG17608-RB	-2.81152	-1.85787	0.660806	0.275883	0	FBgn0026718	CG17608	fu12	fu12
CG12233-RA	-3.15894	-1.72008	0.544513	0.303531	0	FBgn0027291	CG12233	lethal (1) G0156	l(1)G0156
CG31775-RA	-3.98107	-2.84003	0.713383	0.139658	0	FBgn0028537	CG31775	-	CG31775
CG8714-RA	-2.7563	-1.90431	0.690896	0.267143	0	FBgn0028563	CG8714	sugar transporter 1	sut1
CG15376-RA	-2.74391	-2.88788	1.05247	0.135102	0	FBgn0029692	CG15376	-	CG15376
CG17592-RB	-2.98437	-1.73599	0.581692	0.300203	0	FBgn0029711	CG17592	Usf	Usf
CG15309-RA	-3.10017	-1.79437	0.578797	0.288297	0	FBgn0030183	CG15309	-	CG15309
CG13004-RA	-3.37517	-2.25647	0.66855	0.209284	0	FBgn0030797	CG13004	-	CG13004
CG6023-RA	-3.56401	-2.70863	0.759994	0.152976	0	FBgn0030912	CG6023	-	CG6023
CG6461-RA	-3.0538	-1.70361	0.557867	0.307016	0	FBgn0030932	CG6461	-	CG6461
CG18397-RA	-3.25201	-1.89908	0.583972	0.268114	0	FBgn0032723	CG18397	short spindle 3	ssp3
CG5522-RA	-2.84386	-1.54847	0.544497	0.341872	0	FBgn0034158	CG5522	-	CG5522
CG15102-RB	-2.73574	-1.71416	0.626581	0.304779	0	FBgn0034405	CG15102	Juvenile hormone epoxide hydrolase 2	Jheh2
CG15102-RA	-2.85106	-1.67197	0.586438	0.313824	0	FBgn0034405	CG15102	Juvenile hormone epoxide hydrolase 2	Jheh2
CG13907-RA	-4.18129	-2.49981	0.597856	0.1768	0	FBgn0035173	CG13907	-	CG13907
CG1146-RB	-3.4982	-2.76054	0.789129	0.147569	0	FBgn0035346	CG1146	-	CG1146
CG7015-RA	-5.80797	-3.49555	0.601854	0.0886615	0	FBgn0035895	CG7015	Upstream of N-ras	Unr
CG4476-RB	-3.66101	-1.85603	0.506973	0.276235	0	FBgn0035969	CG4476	-	CG4476
CG8177-RG	-3.33088	-2.46547	0.740187	0.181058	0	FBgn0036043	CG8177	-	CG8177
CG8177-RE	-3.75462	-3.04503	0.811008	0.121159	0	FBgn0036043	CG8177	-	CG8177
CG8177-RC	-3.18793	-2.39065	0.749906	0.190697	0	FBgn0036043	CG8177	-	CG8177
CG7533-RC	-2.72956	-2.30793	0.845532	0.201951	0	FBgn0036165	CG7533	charybde	chrb
CG10960-RC	-3.07867	-2.15901	0.701283	0.223909	0	FBgn0036316	CG10960	-	CG10960
CG14060-RA	-3.08105	-2.77818	0.9017	0.145775	0	FBgn0036683	CG14060
CG5492-RA	-3.38133	-2.73051	0.807528	0.150672	0	FBgn0036769	CG5492	Tetraspanin 74F	Tsp74F
CG14073-RB	-2.83488	-2.09597	0.739352	0.23391	0	FBgn0036814	CG14073	-	CG14073
CG7749-RA	-3.88952	-1.96488	0.505173	0.256161	0	FBgn0036930	CG7749
CG1021-RG	-3.54216	-1.93313	0.54575	0.26186	0	FBgn0037443	CG1021	-	CG1021
CG3837-RA	-3.47016	-2.32111	0.668876	0.200113	0	FBgn0038279	CG3837	-	CG3837
CG5977-RA	-2.81628	-1.44356	0.512578	0.367659	0	FBgn0039141	CG5977	spastin	spas
CG17514-RA	-2.85579	-1.84458	0.645911	0.278436	0	FBgn0039959	CG17514	-	CG17514
CG17490-RA	-2.76188	-1.78695	0.647006	0.289783	0	FBgn0040009	CG17490	-	CG17490
CG30169-RA	-3.59156	-2.03535	0.566704	0.243949	0	FBgn0050169	CG30169	Breast cancer 2, early onset homolog	Brca2
CG30185-RA	-2.84378	-1.36301	0.479297	0.388769	0	FBgn0050185	CG30185	-	CG30185
CG30463-RA	-3.44524	-2.49378	0.723832	0.177541	0	FBgn0050463	CG30463	-	CG30463
CG30497-RA	-4.16572	-2.78696	0.669023	0.144891	0	FBgn0050497	CG30497	-	CG30497
CG31092-RA	-3.01855	-1.88937	0.62592	0.269924	0	FBgn0051092	CG31092	Lipophorin receptor 2	LpR2
CG32758-RA	-3.02361	-1.67348	0.553472	0.313496	0	FBgn0052758	CG32758	-	CG32758
CG33554-RD	-3.53646	-2.06243	0.583192	0.239412	0	FBgn0053554	CG33554	Nipped-A	Nipped-A
CG13790-RA	-2.94729	-2.14877	0.729068	0.225504	0	FBgn0085403	CG13790	Rapgap1	Rapgap1
CG6963-RA	-3.29982	-2.84913	0.86342	0.13878	0	FBgn0250823	CG6963	gilgamesh	gish
CG4162-RA	-2.63254	-1.66464	0.632331	0.315424	0.112352	FBgn0002524	CG4162	lace	lace
CG10076-RA	-2.71039	-1.62428	0.599278	0.324372	0.112352	FBgn0003475	CG10076	spire	spir
CG6134-RF	-2.56176	-1.38435	0.54039	0.383062	0.112352	FBgn0003495	CG6134	spatzle	spz
CG12008-RC	-2.69552	-2.12712	0.789131	0.228915	0.112352	FBgn0004167	CG12008	karst	kst
CG12052-RB	-2.55448	-1.92513	0.75363	0.263317	0.112352	FBgn0005630	CG12052	longitudinals lacking	lola
CG11654-RA	-2.62227	-1.56586	0.597139	0.337776	0.112352	FBgn0014455	CG11654	Adenosylhomocysteinase at 13	Ahcy13
CG11621-RB	-2.66691	-1.87146	0.701733	0.273297	0.112352	FBgn0015278	CG11621	Phosphotidylinositol 3 kinase 68D	Pi3K68D
CG1414-RC	-2.64167	-1.78514	0.675762	0.290148	0.112352	FBgn0024251	CG1414	bobby sox	bbx
CG17245-RA	-2.69405	-1.6671	0.618806	0.314887	0.112352	FBgn0025740	CG17245	plexin B	plexB
CG3523-RA	-2.64292	-1.8261	0.690941	0.282025	0.112352	FBgn0027571	CG3523	-	CG3523
CG11727-RA	-2.72361	-1.60693	0.59	0.328296	0.112352	FBgn0030299	CG11727
CG3714-RC	-2.60747	-1.63399	0.626658	0.322195	0.112352	FBgn0031589	CG3714	-	CG3714
CG16742-RA	-2.59588	-1.88071	0.724496	0.27155	0.112352	FBgn0034529	CG16742	-	CG16742
CG12734-RB	-2.64796	-1.45204	0.548359	0.365505	0.112352	FBgn0035411	CG12734	Girdin	Girdin
CG4729-RA	-2.66278	-1.5906	0.597348	0.332032	0.112352	FBgn0036623	CG4729	-	CG4729
CG4174-RA	-2.61807	-1.7649	0.674123	0.294247	0.112352	FBgn0036793	CG4174	-	CG4174
CG7145-RA	-2.59731	-1.54968	0.59665	0.341585	0.112352	FBgn0037138	CG7145	-	CG7145
CG3066-RB	-2.71423	-1.7562	0.647033	0.296028	0.112352	FBgn0037515	CG3066	Serine protease 7	Sp7
CG3143-RA	-2.6463	-1.91838	0.724929	0.264552	0.112352	FBgn0038197	CG3143	forkhead box, sub-group O	foxo
CG11148-RA	-2.6386	-1.42855	0.541405	0.371504	0.112352	FBgn0039936	CG11148	-	CG11148
CG32108-RA	-2.56629	-1.3434	0.52348	0.394091	0.112352	FBgn0052108	CG32108
CG32373-RA	-2.64246	-1.45438	0.550388	0.364913	0.112352	FBgn0052373	CG32373	-	CG32373
CG32428-RA	-2.6905	-1.4997	0.557406	0.353626	0.112352	FBgn0052428	CG32428	-	CG32428
CG6963-RD	-2.70194	-1.53784	0.569161	0.344402	0.112352	FBgn0250823	CG6963	gilgamesh	gish
CG12047-RA	-2.39572	-1.3841	0.577739	0.383128	0.177129	FBgn0002873	CG12047	mushroom body defect	mud
CG3779-RB	-2.54373	-1.8654	0.733333	0.274447	0.177129	FBgn0002973	CG3779	numb	numb
CG12008-RD	-2.49377	-1.81945	0.729598	0.283329	0.177129	FBgn0004167	CG12008	karst	kst
CG8975-RA	-2.43303	-1.40308	0.576682	0.37812	0.177129	FBgn0011704	CG8975	Ribonucleoside diphosphate reductase small subunit	RnrS
CG32513-RA	-2.54852	-1.7919	0.703115	0.288791	0.177129	FBgn0031150	CG32513	bves	bves
CG7097-RB	-2.53037	-1.34824	0.532824	0.392771	0.177129	FBgn0034421	CG7097
CG9047-PA,isoformA	-2.48462	-1.38434	0.557164	0.383065	0.177129	FBgn0035075	CG9047
CG10677-PA	-2.43102	-1.86552	0.767383	0.274424	0.177129	FBgn0035596	CG10677	-	CG10677
CG6811-RA	-2.49678	-1.46724	0.587653	0.361673	0.177129	FBgn0036257	CG6811	RhoGAP68F	RhoGAP68F
CG7730-RB	-2.40113	-1.42332	0.592772	0.372853	0.177129	FBgn0036689	CG7730	-	CG7730
CG4562-RA	-2.50939	-1.79287	0.714467	0.288597	0.177129	FBgn0038740	CG4562	-	CG4562
CG17665-RB	-2.39055	-1.25773	0.526124	0.418203	0.177129	FBgn0039997	CG17665
CG31522-RA	-2.41803	-1.94418	0.804035	0.259862	0.177129	FBgn0051522	CG31522	-	CG31522
CG32016-RB	-2.4184	-1.24919	0.516534	0.420685	0.177129	FBgn0052016	CG32016	-	CG32016
CG32822-PA	-2.40461	-1.57421	0.654666	0.335826	0.177129	FBgn0052822	CG32822	-	CG32822
CG34373-RH	-2.48473	-1.9374	0.779723	0.261086	0.177129	FBgn0085402	CG34373
CG9047-RC	-2.49652	-1.72475	0.690863	0.30255	0.177129	FBgn0085442	CG9047	Na,K-ATPase Interacting	NKAIN
CG8961-RA	-2.48723	-1.36083	0.547128	0.389358	0.177129	FBgn0086350	CG8961	teflon	tef
CG9042-RB	-2.37734	-1.28146	0.539033	0.411378	0.206694	FBgn0001128	CG9042	Glycerol 3 phosphate dehydrogenase	Gpdh
CG12210-RA	-2.2412	-1.20825	0.539109	0.432793	0.206694	FBgn0003660	CG12210	Synaptobrevin	Syb
CG17369-RB	-2.30601	-1.42307	0.617115	0.372917	0.206694	FBgn0005671	CG17369	Vacuolar H[+]-ATPase 55kD B subunit	Vha55
CG5575-RA	-2.37499	-1.87794	0.790715	0.272072	0.206694	FBgn0011236	CG5575	ken and barbie	ken
CG8556-RA	-2.37267	-1.51021	0.636504	0.35106	0.206694	FBgn0014011	CG8556	Rac2	Rac2
CG2913-RA	-2.38225	-1.62728	0.683086	0.323698	0.206694	FBgn0015565	CG2913	yin	yin
CG9660-RA	-2.37623	-1.55506	0.654422	0.340314	0.206694	FBgn0015600	CG9660	toucan	toc
CG5263-RA	-2.36363	-1.23918	0.52427	0.423613	0.206694	FBgn0016070	CG5263	smaug	smg
CG5269-RA	-2.33638	-1.38167	0.591372	0.383774	0.206694	FBgn0026158	CG5269
CG14616-RK	-2.3205	-1.37881	0.594187	0.384536	0.206694	FBgn0027279	CG14616	lethal (1) G0196	l(1)G0196
CG11436-RA	-2.3499	-1.4102	0.600113	0.376259	0.206694	FBgn0029713	CG11436	-	CG11436
CG9216-RA	-2.26556	-1.27473	0.562659	0.413301	0.206694	FBgn0030726	CG9216
CG8486-RA	-2.26762	-1.45986	0.643784	0.363528	0.206694	FBgn0031993	CG8486	-	CG8486
CG14931-RA	-2.30405	-1.57957	0.685564	0.334581	0.206694	FBgn0032374	CG14931	-	CG14931
CG9003-RA	-2.36999	-1.22376	0.516354	0.428167	0.206694	FBgn0033639	CG9003	-	CG9003
CG9834-RA	-2.30812	-1.31425	0.569405	0.402134	0.206694	FBgn0034433	CG9834	endophilin B	endoB
CG4174-RC	-2.34108	-1.76816	0.755273	0.293584	0.206694	FBgn0036793	CG4174	-	CG4174
CG8743-RA	-2.25581	-1.36911	0.606925	0.38713	0.206694	FBgn0036904	CG8743
CG6567-RB	-2.38124	-1.40744	0.591056	0.376979	0.206694	FBgn0037842	CG6567	-	CG6567
CG31232-RE	-2.31105	-1.38115	0.597628	0.383913	0.206694	FBgn0051232	CG31232	kokopelli	koko
CG32000-RB	-2.25006	-1.42204	0.632002	0.373185	0.206694	FBgn0052000	CG32000	-	CG32000
CG4824-RA	-2.17428	-1.38052	0.634932	0.38408	0.321998	FBgn0000182	CG4824	Bicaudal C	BicC
CG4233-RA	-2.1679	-1.13755	0.524723	0.454531	0.321998	FBgn0001125	CG4233	Glutamate oxaloacetate transaminase 2	Got2
CG3114-RA	-2.08632	-1.10284	0.528605	0.465598	0.321998	FBgn0005427	CG3114	erect wing	ewg
CG12530-RA	-2.19873	-1.2237	0.55655	0.428183	0.321998	FBgn0010341	CG12530	Cdc42	Cdc42
CG16757-RA	-2.22371	-1.57782	0.709544	0.334989	0.321998	FBgn0010905	CG16757	Spinophilin	Spn
CG5725-RE	-2.14546	-1.28247	0.597761	0.411091	0.321998	FBgn0011205	CG5725	fumble	fbl
CG5371-RA	-2.20311	-1.48491	0.674006	0.35727	0.321998	FBgn0011703	CG5371	Ribonucleoside diphosphate reductase large subunit	RnrL
CG32300-RB	-2.116	-1.40432	0.663668	0.377796	0.321998	FBgn0015360	CG32300	peptide O-xylosyltransferase	oxt
CG8205-RC	-2.13786	-1.98971	0.930703	0.251789	0.321998	FBgn0023441	CG8205	fusilli	fus
CG9214-RA	-2.22084	-1.45829	0.656638	0.363925	0.321998	FBgn0028397	CG9214	Tob	Tob
CG6238-RA	-2.17141	-1.19932	0.552325	0.43548	0.321998	FBgn0029157	CG6238	slingshot	ssh
CG11190-RA	-2.09664	-1.23584	0.589438	0.424596	0.321998	FBgn0030035	CG11190	-	CG11190
CG9940-RB	-2.10144	-1.43718	0.683904	0.369288	0.321998	FBgn0030512	CG9940	-	CG9940
CG9212-RA	-2.07224	-1.07288	0.517738	0.47537	0.321998	FBgn0030724	CG9212	Nipsnap	Nipsnap
CG9917-RA	-2.08473	-1.34442	0.644891	0.393811	0.321998	FBgn0030740	CG9917	-	CG9917
CG6023-RB	-2.17564	-1.44616	0.664705	0.366997	0.321998	FBgn0030912	CG6023	-	CG6023
CG33298-RA	-2.1532	-1.19123	0.553235	0.437931	0.321998	FBgn0032120	CG33298	-	CG33298
CG9331-RB	-2.17401	-1.76769	0.813098	0.293679	0.321998	FBgn0032889	CG9331	-	CG9331
CG9339-RC	-2.14801	-1.1266	0.524485	0.457994	0.321998	FBgn0032901	CG9339	skywalker	sky
CG10243-RA	-2.20032	-2.04137	0.927759	0.242933	0.321998	FBgn0033979	CG10243	Cyp6a19	Cyp6a19
CG14502-RA	-2.14157	-2.08641	0.974245	0.235465	0.321998	FBgn0034321	CG14502	-	CG14502
CG5026-RB	-2.19733	-1.21051	0.550901	0.432116	0.321998	FBgn0035945	CG5026	-	CG5026
CG7314-RA	-2.14067	-1.3152	0.614388	0.40187	0.321998	FBgn0036199	CG7314	Bmcp	Bmcp
CG4069-RA	-2.14117	-1.4903	0.696021	0.355939	0.321998	FBgn0036301	CG4069	-	CG4069
CG11261-RA	-2.14	-1.56391	0.730799	0.338233	0.321998	FBgn0036332	CG11261	-	CG11261
CG6854-RA	-2.13751	-1.2259	0.573517	0.427531	0.321998	FBgn0036478	CG6854
CG4120-RA	-2.15449	-1.6845	0.781855	0.311112	0.321998	FBgn0036806	CG4120	Cyp12c1	Cyp12c1
CG8043-RA	-2.07865	-1.32447	0.637181	0.399295	0.321998	FBgn0037610	CG8043	-	CG8043
CG7023-RB	-2.18951	-1.42318	0.649998	0.37289	0.321998	FBgn0039025	CG7023	-	CG7023
CG17018-RA	-2.22223	-1.27655	0.574445	0.412781	0.321998	FBgn0039972	CG17018	-	CG17018
CG17082-RE	-2.14202	-1.35683	0.633434	0.39044	0.321998	FBgn0039994	CG17082	-	CG17082
CG31216-RA	-2.17436	-1.6534	0.760409	0.317889	0.321998	FBgn0051216	CG31216	Nicotinamide amidase	Naam
CG12743-RA	-2.05612	-1.3512	0.657162	0.391965	0.372488	FBgn0003023	CG12743	ovarian tumor	otu
CG5490-RB	-1.93349	-1.34039	0.69325	0.394913	0.372488	FBgn0003717	CG5490
CG12052-RU	-2.0013	-1.39585	0.69747	0.380022	0.372488	FBgn0005630	CG12052	longitudinals lacking	lola
CG10497-RA	-2.0119	-1.19031	0.591635	0.438209	0.372488	FBgn0010415	CG10497	Syndecan	Sdc
CG11140-RE	-1.94602	-1.22289	0.628402	0.428425	0.372488	FBgn0010548	CG11140	Aldehyde dehydrogenase type III	Aldh-III
CG3762-RA	-1.98544	-1.23333	0.621187	0.425334	0.372488	FBgn0020367	CG3762	Vacuolar H[+] ATPase subunit 68-2	Vha68-2
CG9594-RA	-2.00391	-1.05376	0.525854	0.48171	0.372488	FBgn0023395	CG9594	Chd3	Chd3
CG8649-RA	-1.93868	-1.38551	0.714664	0.382755	0.372488	FBgn0024238	CG8649	Fimbrin	Fim
CG14622-RB	-1.92253	-1.36542	0.71022	0.388121	0.372488	FBgn0025641	CG14622	Dishevelled Associated Activator of Morphogenesis	DAAM
CG11081-RE	-1.93383	-1.13806	0.588503	0.454369	0.372488	FBgn0025741	CG11081	plexin A	plexA
CG11081-RA	-1.98782	-1.28792	0.647905	0.409542	0.372488	FBgn0025741	CG11081	plexin A	plexA
CG11081-RC	-2.05171	-1.28219	0.624937	0.411171	0.372488	FBgn0025741	CG11081	plexin A	plexA
CG4913-RA	-1.93781	-1.20845	0.623616	0.432733	0.372488	FBgn0026441	CG4913	ENL/AF9-related	ear
CG15893-PA	-1.95354	-1.31313	0.672177	0.402448	0.372488	FBgn0029865	CG15893	-	CG15893
CG9212-RB	-1.99925	-1.15301	0.576722	0.449685	0.372488	FBgn0030724	CG9212	Nipsnap	Nipsnap
CG9547-RA	-2.02385	-1.32007	0.652257	0.400516	0.372488	FBgn0031824	CG9547	-	CG9547
CG8060-RA	-2.06785	-1.05843	0.511849	0.480156	0.372488	FBgn0034113	CG8060	-	CG8060
CG12316-RA	-2.06804	-1.06331	0.514164	0.478532	0.372488	FBgn0036483	CG12316	-	CG12316
CG13380-RB	-2.05418	-1.28677	0.626413	0.409869	0.372488	FBgn0036799	CG13380	-	CG13380
CG8765-RA	-1.9828	-1.43822	0.725349	0.369023	0.372488	FBgn0036900	CG8765	-	CG8765
CG11739-RC	-1.94988	-1.29671	0.665022	0.407053	0.372488	FBgn0037239	CG11739	-	CG11739
CG11737-RA	-1.95955	-1.04522	0.533398	0.484572	0.372488	FBgn0037592	CG11737	-	CG11737
pxtCG7660-PA,isoformA	-1.97117	-1.08499	0.550429	0.471396	0.372488	FBgn0038538	CG7660
CG5634-RA	-2.02733	-1.3891	0.685186	0.381804	0.372488	FBgn0039528	CG5634	distracted	dsd
CG18812-RC	-2.00362	-1.52827	0.762752	0.346694	0.372488	FBgn0042135	CG18812	-	CG18812
CG9506-RB	-1.99207	-2.61919	1.31481	0.162759	0.372488	FBgn0043854	CG9506	slow as molasses	slam
CG30377-RA	-2.05281	-1.92654	0.938485	0.26306	0.372488	FBgn0050377	CG30377	-	CG30377
CG30403-RB	-1.93478	-1.23347	0.637527	0.425293	0.372488	FBgn0050403	CG30403	-	CG30403
CG31998-RA	-1.9859	-1.07224	0.539928	0.475579	0.372488	FBgn0051998	CG31998	-	CG31998
CG32000-RH	-2.00192	-1.51777	0.75816	0.349225	0.372488	FBgn0052000	CG32000	-	CG32000
CG32365-RA	-1.98096	-1.32461	0.66867	0.399258	0.372488	FBgn0052365	CG32365	-	CG32365
CG32816-RB	-1.97797	-1.49804	0.757366	0.354033	0.372488	FBgn0052816	CG32816	-	CG32816
CG33995-RB	-1.9737	-1.10325	0.558973	0.465468	0.372488	FBgn0053995	CG33995	-	CG33995
CG9559-RA	-1.85505	-1.07992	0.58215	0.473057	0.523107	FBgn0000719	CG9559	folded gastrulation	fog
CG3001-RA	-1.78061	-1.25278	0.703565	0.41964	0.523107	FBgn0001186	CG3001	Hexokinase A	Hex-A
CG1705-RA	-1.89726	-1.1657	0.614412	0.445748	0.523107	FBgn0002723	CG1705	Methoprene-tolerant	Met
CG17170-RA	-1.84796	-1.20588	0.652549	0.433505	0.523107	FBgn0003559	CG17170	suppressor of forked	su(f)
CG1372-RB	-1.79161	-1.21544	0.678404	0.430643	0.523107	FBgn0004649	CG1372	yolkless	yl
CG3114-RB	-1.84298	-1.10931	0.60191	0.463516	0.523107	FBgn0005427	CG3114	erect wing	ewg
CG5695-RF	-1.91992	-1.16796	0.60834	0.445049	0.523107	FBgn0011225	CG5695	jaguar	jar
CG33261-RA	-1.83393	-1.19598	0.65214	0.436491	0.523107	FBgn0013263	CG33261	Trithorax-like	Trl
CG14489-RA	-1.88907	-1.31785	0.697618	0.401133	0.523107	FBgn0015522	CG14489	olf186-M	olf186-M
CG12153-RA	-1.88535	-1.11401	0.59088	0.462007	0.523107	FBgn0022786	CG12153	Hira	Hira
CG2924-RA	-1.82792	-1.12226	0.613955	0.459373	0.523107	FBgn0023528	CG2924	-	CG2924
CG1742-RA	-1.83351	-1.03586	0.564959	0.487726	0.523107	FBgn0025814	CG1742	Microsomal glutathione S-transferase-like	Mgstl
CG1516-RI	-1.86776	-1.01442	0.543121	0.495028	0.523107	FBgn0027580	CG1516	-	CG1516
CG8790-RA	-1.89129	-1.26362	0.668128	0.416496	0.523107	FBgn0027610	CG8790	Dicarboxylate carrier 1	Dic1
CG14435-RA	-1.87926	-1.62548	0.86496	0.324102	0.523107	FBgn0029911	CG14435	-	CG14435
CG2258-RA	-1.82045	-1.13315	0.622455	0.455919	0.523107	FBgn0029997	CG2258	-	CG2258
CG15717-RA	-1.89035	-1.18062	0.624552	0.441161	0.523107	FBgn0030451	CG15717	-	CG15717
CG9053-RA	-1.81461	-1.06639	0.587669	0.477513	0.523107	FBgn0030606	CG9053	-	CG9053
CG11030-RA	-1.9148	-1.31418	0.686329	0.402154	0.523107	FBgn0031736	CG11030	-	CG11030
CG7735-RA	-1.87452	-1.92894	1.02903	0.262621	0.523107	FBgn0034446	CG7735	-	CG7735
CG13711-RA	-1.85885	-2.16374	1.16402	0.223177	0.523107	FBgn0035572	CG13711	-	CG13711
CG6983-RA	-1.83695	-1.14782	0.624847	0.451308	0.523107	FBgn0035896	CG6983	-	CG6983
CG13698-RB	-1.8584	-1.19795	0.644617	0.435893	0.523107	FBgn0036773	CG13698	-	CG13698
CG7407-RA	-1.80295	-1.07783	0.597814	0.473741	0.523107	FBgn0037134	CG7407	-	CG7407
CG7091-RA	-1.87382	-1.0859	0.579513	0.471097	0.523107	FBgn0038099	CG7091	-	CG7091
CG14882-RA	-1.79815	-1.28835	0.716485	0.40942	0.523107	FBgn0038429	CG14882	-	CG14882
CG7208-RA	-1.83222	-1.6279	0.888485	0.323559	0.523107	FBgn0038575	CG7208	-	CG7208
CG13608-RA	-1.84088	-1.48838	0.808511	0.356414	0.523107	FBgn0039159	CG13608	mitochondrial ribosomal protein S24	mRpS24
CG5789-RA	-1.83169	-1.34668	0.73521	0.393197	0.523107	FBgn0039207	CG5789	-	CG5789
CG7340-RE	-1.80026	-1.22033	0.677866	0.429184	0.523107	FBgn0040493	CG7340	granny smith	granny-smith
CG31163-RB	-1.79673	-1.15209	0.641219	0.449971	0.523107	FBgn0051163	CG31163	Shal K[+] channel interacting protein	SKIP
CG31548-RA	-1.92115	-1.17912	0.613757	0.441622	0.523107	FBgn0051548	CG31548	-	CG31548
CG32066-RC	-1.89311	-1.21905	0.643939	0.429566	0.523107	FBgn0052066	CG32066	-	CG32066
CG33129-RA	-1.90765	-1.05436	0.552703	0.48151	0.523107	FBgn0053129	CG33129	-	CG33129
CG33181-PA	-1.8161	-1.08988	0.600118	0.469802	0.523107	FBgn0053181	CG33181	-	CG33181
CG40196-RB	-1.86087	-1.32823	0.713766	0.398257	0.523107	FBgn0058196	CG40196	-	CG40196
CG40263-RC	-1.78489	-1.39259	0.780212	0.380879	0.523107	FBgn0058263	CG40263	-	CG40263
CG42250-RC	-1.78611	-1.29861	0.727061	0.406517	0.523107	FBgn0259107	CG42250
CG30437-RB	-1.80588	-1.08055	0.598353	0.472847	0.523107	FBgn0259247	CG30437	-	CG42345
CG1692-RA	-1.7129	-1.18071	0.689305	0.441134	0.656541	FBgn0002641	CG1692	maroon-like	mal
CG3297-RD	-1.77502	-1.39517	0.786	0.380201	0.656541	FBgn0002778	CG3297	minidiscs	mnd
CG4385-RB	-1.76824	-1.26369	0.714659	0.416478	0.656541	FBgn0003310	CG4385	Star	S
CG5695-RA	-1.70854	-1.46161	0.855473	0.363088	0.656541	FBgn0011225	CG5695	jaguar	jar
CG8318-RD	-1.74608	-1.07266	0.614325	0.475441	0.656541	FBgn0015269	CG8318	Neurofibromin 1	Nf1
CG9258-RA	-1.67282	-1.18454	0.708109	0.439965	0.656541	FBgn0015776	CG9258	nervana 1	nrv1
CG2488-RA	-1.74183	-1.04926	0.602392	0.483215	0.656541	FBgn0016054	CG2488	(6-4)-photolyase	phr6-4
CG10746-RA	-1.69284	-1.15065	0.679719	0.450422	0.656541	FBgn0020303	CG10746	fledgling of Klp38B	fok
CG6936-RB	-1.68959	-1.04145	0.616395	0.485838	0.656541	FBgn0023000	CG6936	methuselah	mth
CG1474-RA	-1.68805	-1.18961	0.704724	0.438422	0.656541	FBgn0023506	CG1474	Es2	Es2
CG7869-RA	-1.66342	-1.02781	0.617893	0.490453	0.656541	FBgn0025355	CG7869	Suppressor of Under-Replication	SuUR
CG7574-RA	-1.73363	-1.02001	0.588364	0.493114	0.656541	FBgn0026263	CG7574	bip1	bip1
CG7609-RB	-1.73234	-1.3666	0.788876	0.387804	0.656541	FBgn0027518	CG7609	-	CG7609
CG11804-RB	-1.69307	-1.08402	0.640271	0.471712	0.656541	FBgn0029092	CG11804	ced-6	ced-6
CG3131-RA	-1.77107	-1.22493	0.691634	0.427817	0.656541	FBgn0031464	CG3131	Dual oxidase	Duox
CG3838-RA	-1.70738	-1.11356	0.652208	0.462151	0.656541	FBgn0032130	CG3838	-	CG3838
CG8811-RB	-1.74712	-1.09869	0.628854	0.466941	0.656541	FBgn0033757	CG8811	muskelin	muskelin
CG17658-RA	-1.7191	-1.04999	0.610779	0.48297	0.656541	FBgn0034924	CG17658	-	CG17658
CG9977-RA	-1.67114	-1.0708	0.640757	0.476056	0.656541	FBgn0035371	CG9977	-	CG9977
CG6897-RA	-1.65774	-1.21371	0.732142	0.43116	0.656541	FBgn0036800	CG6897
CG5262-RA	-1.74427	-1.35048	0.774234	0.392163	0.656541	FBgn0036988	CG5262	-	CG5262
CG6276-RA	-1.64983	-1.28734	0.780283	0.409706	0.656541	FBgn0038316	CG6276	-	CG6276
CG5377-RA	-1.66322	-1.13799	0.684211	0.454392	0.656541	FBgn0038974	CG5377	-	CG5377
CG14162-RA	-1.72497	-1.06413	0.616897	0.478261	0.656541	FBgn0040823	CG14162	dpr6	dpr6
CG10689-RA	-1.68895	-1.07505	0.63652	0.474654	0.656541	FBgn0086444	CG10689	lethal (2) 37Cb	l(2)37Cb
CG18028-RA	-1.62647	-1.03515	0.63644	0.487966	0.810639	FBgn0002566	CG18028	light	lt
CG8024-RE	-1.50839	-1.02476	0.679376	0.491491	0.810639	FBgn0002567	CG8024	lightoid	ltd
CG3479-RA	-1.61111	-1.38788	0.861446	0.382125	0.810639	FBgn0003016	CG3479	outspread	osp
CG14026-RA	-1.60548	-1.03443	0.644314	0.488208	0.810639	FBgn0003716	CG14026	thickveins	tkv
CG1856-RE	-1.5376	-1.18656	0.771699	0.439348	0.810639	FBgn0003870	CG1856	tramtrack	ttk
CG5507-RA	-1.57535	-1.0761	0.683086	0.474311	0.810639	FBgn0004359	CG5507	Transcript 48	T48
CG6703-RB	-1.63613	-1.23747	0.75634	0.424116	0.810639	FBgn0013759	CG6703	CASK ortholog	CASK
CG2457-RA	-1.56253	-1.24244	0.795143	0.422659	0.810639	FBgn0023077	CG2457
CG2139-RD	-1.5682	-1.14125	0.727743	0.453367	0.810639	FBgn0028646	CG2139	aralar1	aralar1
CG10932-RA	-1.57918	-1.01185	0.640739	0.495912	0.810639	FBgn0029969	CG10932	-	CG10932
CG2253-RA	-1.5479	-1.07663	0.695545	0.474134	0.810639	FBgn0029992	CG2253	Upf2	Upf2
CG1532-RA	-1.61826	-1.01711	0.628519	0.494106	0.810639	FBgn0031143	CG1532	-	CG1532
CG6565-RA	-1.59463	-1.02019	0.639767	0.493051	0.810639	FBgn0032513	CG6565	-	CG6565
CG10237-RB	-1.51306	-1.05474	0.697091	0.481383	0.810639	FBgn0032783	CG10237	-	CG10237
CG17266-RA	-1.51194	-1.12317	0.742867	0.459085	0.810639	FBgn0033089	CG17266	-	CG17266
CG1513-RA	-1.63294	-1.15255	0.705814	0.449829	0.810639	FBgn0033463	CG1513	-	CG1513
CG15078-RB	-1.61424	-1.59423	0.987603	0.3312	0.810639	FBgn0034389	CG15078	Multiple C2 domain and transmembrane region protein	Mctp
CG10737-RE	-1.54154	-1.08436	0.703425	0.471602	0.810639	FBgn0034420	CG10737	-	CG10737
CG13933-RA	-1.55125	-1.12222	0.723433	0.459385	0.810639	FBgn0035270	CG13933	-	CG13933
CG14084-RA	-1.63445	-1.0564	0.646335	0.480829	0.810639	FBgn0036855	CG14084
CG14883-RA	-1.57226	-1.20133	0.764079	0.434873	0.810639	FBgn0038432	CG14883	-	CG14883
CG13865-RA	-1.61989	-1.0551	0.651343	0.481263	0.810639	FBgn0039965	CG13865	-	CG13865
CG15669-RK	-1.52442	-1.05253	0.690445	0.482123	0.810639	FBgn0043070	CG15669	Misexpression suppressor of KSR 2	MESK2
slowasmolassesCG9506-PA	-1.52303	-1.0494	0.689023	0.483168	0.810639	FBgn0043854	CG9506	slow as molasses	slam
CG32000-RE	-1.57471	-1.23345	0.783286	0.425299	0.810639	FBgn0052000	CG32000	-	CG32000
CG32541-RA	-1.56508	-1.32983	0.849689	0.397815	0.810639	FBgn0052541	CG32541	-	CG32541
CG31094-RA	-1.60683	-1.18251	0.735925	0.440585	0.810639	FBgn0066101	CG31094	Lipophorin receptor 1	LpR1
CG9326-RD	-1.59237	-1.12294	0.7052	0.459158	0.810639	FBgn0250785	CG9326	varicose	vari
CG3399-RJ	-1.41329	-1.5416	1.09079	0.343505	1.15702	FBgn0000256	CG3399	cappuccino	capu
CG8024-RC	-1.44432	-1.10456	0.764761	0.465043	1.15702	FBgn0002567	CG8024	lightoid	ltd
CG3956-RA	-1.50058	-1.35229	0.901178	0.39167	1.15702	FBgn0003448	CG3956	snail	sna
CG11411-RA	-1.43431	-1.12578	0.784893	0.458254	1.15702	FBgn0004650	CG11411	female sterile (1) Nasrat	fs(1)N
CG17484-RA	-1.41948	-1.19077	0.838877	0.438068	1.15702	FBgn0015587	CG17484
CG9210-RA	-1.41814	-1.26499	0.892002	0.416103	1.15702	FBgn0022710	CG9210	Adenylyl cyclase 35C	Ac13E
CG3412-RA	-1.42851	-1.03334	0.723374	0.488577	1.15702	FBgn0023423	CG3412	supernumerary limbs	slmb
CG14208-RA	-1.49563	-1.0338	0.691217	0.488422	1.15702	FBgn0031038	CG14208	Tyler	Tyler
CG11166-RC	-1.47009	-1.00422	0.683102	0.49854	1.15702	FBgn0033166	CG11166	ELL-associated factor	Eaf
CG10737-RD	-1.44253	-1.03775	0.719396	0.487085	1.15702	FBgn0034420	CG10737	-	CG10737
pastrelCG8588-PA,isoformA	-1.44122	-1.47841	1.02581	0.358884	1.15702	FBgn0035770	CG8588	pastrel	pst
CG9674-RA	-1.39189	-1.18331	0.850141	0.440341	1.15702	FBgn0036663	CG9674	-	CG9674
CG5492-RB	-1.50661	-1.70829	1.13386	0.306023	1.15702	FBgn0036769	CG5492	Tetraspanin 74F	Tsp74F
CG31051-RA	-1.49703	-2.03704	1.36072	0.243664	1.15702	FBgn0051051	CG31051	-	CG31051
MultipleC2domainandtransmembraneregionproteinCG33146-PA	-1.39072	-1.25107	0.899588	0.420135	1.15702	FBgn0053146	CG15078
CG6437-RA	-1.40767	-1.17656	0.835819	0.442405	1.15702	FBgn0067102	CG6437	GlcT-1	GlcT-1
CG9285-RA	-1.35193	-1.02635	0.759172	0.490951	1.4999	FBgn0000454	CG9285	Dipeptidase B	Dip-B
CG1372-RA	-1.29422	-1.11153	0.858844	0.462802	1.4999	FBgn0004649	CG1372	yolkless	yl
CG1716-RA	-1.34813	-1.00189	0.743175	0.499344	1.4999	FBgn0030486	CG1716	Set2	Set2
CG4991-RB	-1.36386	-1.29279	0.947894	0.408161	1.4999	FBgn0030817	CG4991	-	CG4991
CG31886-RA	-1.37295	-1.3883	1.01118	0.382015	1.4999	FBgn0032079	CG31886	-	CG31886
CG8089-RA	-1.30447	-1.09351	0.838274	0.468621	1.4999	FBgn0033993	CG8089	-	CG8089
CG2993-RA	-1.26975	-1.106	0.871038	0.46458	1.4999	FBgn0037521	CG2993	-	CG2993
CG13375-RA	-1.32144	-1.21482	0.919315	0.430828	1.4999	FBgn0040370	CG13375	-	CG13375
CG32158-RA	-1.27845	-1.49898	1.1725	0.353804	1.4999	FBgn0052158	CG32158
CG10240-RA	-1.20649	-1.1046	0.915551	0.465032	2.18841	FBgn0013773	CG10240	Cyp6a22	Cyp6a22
CG10645-RC	-1.20398	-1.04867	0.871002	0.483413	2.18841	FBgn0016031	CG10645	lamina ancestor	lama
CG6644-RA	-1.25577	-1.26313	1.00586	0.41664	2.18841	FBgn0026315	CG6644	UDP-glycosyltransferase 35a	Ugt35a
CG9882-RB	-1.24327	-1.42351	1.14497	0.372805	2.18841	FBgn0034817	CG9882	Arginine methyltransferase 7	Art7
CG18177-RA	-1.16996	-1.40621	1.20193	0.377301	2.18841	FBgn0036039	CG18177	-	CG18177
CG14879-RA	-1.18673	-1.36049	1.14642	0.38945	2.18841	FBgn0038419	CG14879	-	CG14879
CG9441-RB	-1.03831	-1.44015	1.38701	0.368528	2.91639	FBgn0003162	CG9441	Punch	Pu
CG8328-RA	-0.983165	-1.17513	1.19525	0.442844	3.97977	FBgn0002734	CG8328	E(spl) region transcript mdelta	HLHmdelta
CG14060-PA	-1.02729	-1.04624	1.01844	0.484229	3.97977	FBgn0036683	CG14060
CG6747-RA	-0.961013	-1.08539	1.12943	0.471264	3.97977	FBgn0039061	CG6747	Inwardly rectifying potassium channel	Ir
CG10365-RD	-0.948016	-1.06423	1.12258	0.478229	3.97977	FBgn0039109	CG10365	-	CG10365
B. Transcripts that are Smaug-dependent for decay in PGCs at 5-to-7 hour time point
Gene ID	Score(d)	Numerator(r)	Denominator(s+s0)	Fold Change	q-value(%)	FBgn	CG Name	Name	Symbol
CG3003-RB	-5.30526	-2.59368	0.488888	0.165663	0	FBgn0030144	CG3003
CG12201-RC	-5.02648	-2.17628	0.432963	0.221246	0	FBgn0037970	CG12201	-	CG12201
CG10422-RA	-3.33168	-2.00007	0.60032	0.249988	1.14277	FBgn0000158	CG10422	bag of marbles	bam
CG6871-RA	-3.46724	-2.62701	0.757668	0.161879	1.14277	FBgn0000261	CG6871	Catalase	Cat
CG8978-RB	-3.04618	-1.65302	0.542654	0.317974	1.14277	FBgn0001961	CG8978	Suppressor of profilin 2	Sop2
CG17957-RA	-3.46946	-1.79876	0.518456	0.287421	1.14277	FBgn0003510	CG17957	Serendipity alpha	Sry-alpha
CG9390-RA	-3.74445	-3.10043	0.828008	0.116594	1.14277	FBgn0012034	CG9390	Acetyl Coenzyme A synthase	AcCoAS
CG12737-RA	-3.61943	-2.38293	0.658373	0.191719	1.14277	FBgn0025864	CG12737	Calmodulin-binding protein related to a Rab3 GDP/GTP exchange protein	Crag
CG5508-RA	-3.72205	-2.58793	0.695296	0.166325	1.14277	FBgn0027579	CG5508	-	CG5508
CG14446-RA	-3.97761	-1.69512	0.426166	0.308829	1.14277	FBgn0029850	CG14446
sprintCG33175-PA,isoformA	-3.35039	-2.40813	0.718761	0.1884	1.14277	FBgn0030216	CG34414
CG12175-RB	-3.12389	-1.69321	0.542021	0.309237	1.14277	FBgn0030502	CG12175	toothrin	tth
CG1810-RA	-3.24734	-1.75936	0.541785	0.295379	1.14277	FBgn0030556	CG1810	mRNA-capping-enzyme	mRNA-cap
CG1718-RA	-3.21383	-2.29354	0.713645	0.203975	1.14277	FBgn0031170	CG1718	-	CG1718
CG18317-RA	-3.29411	-1.90807	0.579235	0.26645	1.14277	FBgn0031359	CG18317	-	CG18317
CG8057-RB	-3.27648	-1.6701	0.509723	0.314232	1.14277	FBgn0033383	CG8057
CG12928-PA	-3.98228	-1.83494	0.460776	0.280304	1.14277	FBgn0033432	CG12928
CG12928-RB	-3.44751	-2.09518	0.607736	0.234039	1.14277	FBgn0033432	CG12928
CG8291-RA	-4.71297	-2.48679	0.527648	0.178403	1.14277	FBgn0034049	CG8291	bedraggled	bdg
CG3522-RB	-3.70266	-1.80775	0.488229	0.285637	1.14277	FBgn0035028	CG3522	Start1	Start1
CG3522-RA	-3.06139	-1.33589	0.436367	0.396148	1.14277	FBgn0035028	CG3522	Start1	Start1
CG9018-RA	-3.24833	-1.15517	0.355621	0.449013	1.14277	FBgn0035318	CG9018	-	CG9018
CG14112-RA	-4.04879	-2.45824	0.607154	0.181969	1.14277	FBgn0036349	CG14112	SoxNeuro Co-Factor	SNCF
CG14060-PA	-3.38026	-3.75776	1.11168	0.0739266	1.14277	FBgn0036683	CG14060
CG7162-RA	-3.19854	-1.61823	0.505927	0.325736	1.14277	FBgn0037109	CG7162	Mediator complex subunit 1	MED1
CG2698-RA	-3.08119	-1.24463	0.403945	0.422016	1.14277	FBgn0037536	CG2698	-	CG2698
CG17283-RA	-3.06729	-3.29613	1.07461	0.101804	1.14277	FBgn0038505	CG17283	-	CG17283
CG6425-RA	-3.10982	-2.02602	0.651491	0.245532	1.14277	FBgn0039449	CG6425	-	CG6425
CG15210-RA	-3.2212	-1.88954	0.586596	0.269893	1.14277	FBgn0040850	CG15210	-	CG15210
CG3849-RA	-3.42591	-2.04078	0.595691	0.243032	1.14277	FBgn0063485	CG3849	Lasp	Lasp
CG2171-RC	-3.64624	-3.73473	1.02427	0.0751161	1.14277	FBgn0086355	CG2171	Triose phosphate isomerase	Tpi
CG3697-RA	-2.98383	-1.56461	0.524362	0.338069	1.45271	FBgn0002707	CG3697	meiotic 9	mei-9
CG10772-RE	-2.72526	-1.72003	0.631143	0.303543	1.45271	FBgn0004509	CG10772	Furin 1	Fur1
CG1372-RA	-2.74517	-3.22181	1.17363	0.107186	1.45271	FBgn0004649	CG1372	yolkless	yl
CG4412-RA	-2.78241	-1.46999	0.528314	0.360985	1.45271	FBgn0016119	CG4412	ATPase coupling factor 6	ATPsyn-Cf6
CG31175-RA	-2.96202	-2.73246	0.9225	0.150469	1.45271	FBgn0024242	CG31175
CG13363-RA	-2.90942	-1.35675	0.466331	0.39046	1.45271	FBgn0025639	CG13363	Histone methyltransferase 4-20	Hmt4-20
CG15914-RA	-2.86936	-2.09153	0.728919	0.234631	1.45271	FBgn0030700	CG15914	-	CG15914
CG13124-RA	-2.95353	-3.07709	1.04183	0.118496	1.45271	FBgn0032156	CG13124	-	CG13124
CG12031-RA	-2.9235	-1.3894	0.475253	0.381723	1.45271	FBgn0035145	CG12031	Mediator complex subunit 14	MED14
CG2911-RB	-2.95211	-2.38841	0.809049	0.190993	1.45271	FBgn0037350	CG2911	-	CG2911
CG10979-RA	-2.9886	-1.88089	0.629356	0.271515	1.45271	FBgn0037379	CG10979	-	CG10979
CG6420-RA	-2.97248	-1.84231	0.619789	0.278875	1.45271	FBgn0039451	CG6420	-	CG6420
CG11897-RA	-2.73146	-1.97358	0.722536	0.254621	1.45271	FBgn0039644	CG11897	-	CG11897
CG14672-RA	-2.9791	-2.70879	0.909266	0.152958	1.45271	FBgn0044823	CG14672	Spec2	Spec2
CG31127-RA	-2.79322	-1.26441	0.452672	0.416268	1.45271	FBgn0046685	CG31127	Wsck	Wsck
CG32425-RA	-2.86389	-1.67586	0.585169	0.312979	1.45271	FBgn0052425	CG32425	-	CG32425
CG4233-RA	-2.58749	-1.95077	0.753925	0.258678	1.91807	FBgn0001125	CG4233	Glutamate oxaloacetate transaminase 2	Got2
CG10084-RA	-2.68927	-1.47692	0.54919	0.359255	1.91807	FBgn0002044	CG10084	second mitotic wave missing	swm
CG4900-RA	-2.56535	-2.45226	0.955915	0.182724	1.91807	FBgn0024958	CG4900	Iron regulatory protein 1A	Irp-1A
CG1821-RA	-2.54825	-1.00633	0.394912	0.49781	1.91807	FBgn0025286	CG1821	Ribosomal protein L31	RpL31
CG8201-RN	-2.59556	-1.58524	0.610753	0.333269	1.91807	FBgn0026193	CG8201
CG8262-RA	-2.48429	-2.1565	0.868054	0.2243	1.91807	FBgn0027513	CG8262	anastral spindle 2	ana2
CG6014-RA	-2.53846	-3.04087	1.19792	0.121508	1.91807	FBgn0027542	CG6014
CG6906-RA	-2.48243	-3.13434	1.26261	0.113886	1.91807	FBgn0027843	CG6906	Carbonic anhydrase 2	CAH2
CG4615-RA	-2.55307	-1.59864	0.626164	0.330188	1.91807	FBgn0029935	CG4615	-	CG4615
CG9113-RB	-2.48144	-1.11434	0.449071	0.461902	1.91807	FBgn0030089	CG9113	AP-1gamma	AP-1gamma
CG4407-RB	-2.4455	-2.02857	0.829512	0.245098	1.91807	FBgn0030431	CG4407	-	CG4407
CG8948-RA	-2.53749	-1.35501	0.533996	0.390932	1.91807	FBgn0030685	CG8948	Graf	Graf
CG31689-RC	-2.48893	-3.01424	1.21106	0.123772	1.91807	FBgn0031449	CG31689	-	CG31689
CG1120-RA	-2.51967	-2.8189	1.11876	0.141718	1.91807	FBgn0035462	CG1120	-	CG1120
CG7458-RA	-2.49722	-2.49304	0.998329	0.177631	1.91807	FBgn0037144	CG7458	-	CG7458
CG12171-RA	-2.49096	-1.78206	0.715413	0.290767	1.91807	FBgn0037354	CG12171	-	CG12171
CG9727-RA	-2.68584	-2.54841	0.94883	0.170944	1.91807	FBgn0037445	CG9727	-	CG9727
CG9773-RA	-2.51011	-1.28578	0.512239	0.41015	1.91807	FBgn0037609	CG9773	-	CG9773
CG5823-RA	-2.47631	-1.42684	0.576196	0.371945	1.91807	FBgn0038515	CG5823	-	CG5823
CG32365-RA	-2.57293	-2.9226	1.1359	0.131889	1.91807	FBgn0052365	CG32365	-	CG32365
CG6667-RA	-2.39106	-1.18791	0.496813	0.438938	2.84509	FBgn0000462	CG6667
CG17962-RA	-2.32288	-2.69712	1.16111	0.154201	2.84509	FBgn0004052	CG17962	Z600	Z600
CG3299-RA	-2.25536	-2.11357	0.937132	0.231075	2.84509	FBgn0004397	CG3299	Vinculin	Vinc
CG7254-RB	-2.24192	-2.93987	1.31132	0.13032	2.84509	FBgn0004507	CG7254	Glycogen phosphorylase	GlyP
CG10772-RC	-2.25269	-1.39473	0.61914	0.380316	2.84509	FBgn0004509	CG10772	Furin 1	Fur1
CG5422-RD	-2.39919	-1.08836	0.453637	0.470296	2.84509	FBgn0005649	CG5422	Rox8	Rox8
CG5304-RA	-2.30053	-2.09888	0.912345	0.233439	2.84509	FBgn0010497	CG5304	lethal (2) 01810	l(2)01810
CG11899-RA	-2.13454	-1.87738	0.879522	0.272178	2.84509	FBgn0014427	CG11899	-	CG11899
CG8727-RA	-2.35861	-2.75144	1.16655	0.148502	2.84509	FBgn0023094	CG8727	cycle	cyc
CG3156-RA	-2.27567	-1.98506	0.872296	0.252603	2.84509	FBgn0023536	CG3156	-	CG3156
CG4581-RA	-2.26734	-2.94444	1.29863	0.129908	2.84509	FBgn0025352	CG4581	Thiolase	Thiolase
CG11902-RA	-2.28273	-1.44695	0.633867	0.366796	2.84509	FBgn0028647	CG11902	-	CG11902
CG14440-RA	-2.34621	-2.67085	1.13837	0.157034	2.84509	FBgn0029894	CG14440	-	CG14440
CG4586-RA	-2.38341	-2.05068	0.860395	0.241371	2.84509	FBgn0029924	CG4586	-	CG4586
CG3002-RB	-2.13209	-2.59052	1.21501	0.166026	2.84509	FBgn0030141	CG3002	Golgi-localized, gamma-adaptin ear containing, ARF binding protein	Gga
CG1578-RA	-2.16589	-2.10717	0.972885	0.232103	2.84509	FBgn0030336	CG1578	-	CG1578
CG9819-RA	-2.26407	-1.54599	0.682838	0.34246	2.84509	FBgn0030758	CG9819	Calcineurin A at 14F	CanA-14F
CG1829-RA	-2.19954	-1.40397	0.638302	0.377888	2.84509	FBgn0031126	CG1829	Cyp6v1	Cyp6v1
CG6907-RA	-2.17018	-1.82963	0.843079	0.281337	2.84509	FBgn0031711	CG6907	-	CG6907
CG5224-RA	-2.24572	-1.9638	0.874464	0.256352	2.84509	FBgn0034354	CG5224	-	CG5224
CG9153-RB	-2.35207	-1.79379	0.762644	0.288413	2.84509	FBgn0035207	CG9153	-	CG9153
CG15876-RA	-2.29098	-1.23143	0.537513	0.425894	2.84509	FBgn0035569	CG15876	-	CG15876
CG8786-RB	-2.181	-1.22639	0.562305	0.427386	2.84509	FBgn0036897	CG8786	-	CG8786
CG12746-PD,isoformD	-2.27374	-2.31686	1.01896	0.200704	2.84509	FBgn0037341	CG12746	-	CG12746
CG12746-RE	-2.16975	-2.38953	1.10129	0.190844	2.84509	FBgn0037341	CG12746	-	CG12746
nocturninCG31299-PB,isoformB	-2.33398	-1.36211	0.583598	0.389014	2.84509	FBgn0037872	CG31299
CG6966-PA	-2.16447	-1.43435	0.66268	0.370014	2.84509	FBgn0038286	CG6966	-	CG6966
CG4408-RA	-2.21017	-1.5735	0.711936	0.335992	2.84509	FBgn0039073	CG4408	-	CG4408
CG12714-RB	-2.27162	-1.89761	0.835358	0.268387	2.84509	FBgn0040862	CG12714
CG18812-RA	-2.23362	-2.37917	1.06517	0.192219	2.84509	FBgn0042135	CG18812	-	CG18812
CG31304-RA	-2.25927	-2.80603	1.24201	0.142989	2.84509	FBgn0051304	CG31304
CG32425-RC	-2.40362	-1.62636	0.676632	0.323903	2.84509	FBgn0052425	CG32425	-	CG32425
CG4241-RA	-2.19416	-1.58558	0.722635	0.333192	2.84509	FBgn0067783	CG4241	alternative testis transcripts open reading frame A	att-ORFA
CG34373-RH	-2.37764	-3.67647	1.54626	0.078212	2.84509	FBgn0085402	CG34373
CG9403-RI	-2.39379	-3.95962	1.65412	0.0642739	2.84509	FBgn0086655	CG9403	jing	jing
CG4482-RA	-2.35253	-2.24668	0.955004	0.210708	2.84509	FBgn0086711	CG4482	moladietz	mol
CG4824-RA	-2.02663	-2.04157	1.00737	0.242899	3.92158	FBgn0000182	CG4824	Bicaudal C	BicC
CG8024-RE	-2.03357	-1.58973	0.781746	0.332233	3.92158	FBgn0002567	CG8024	lightoid	ltd
Proteintyrosinephosphatase10DCG1817-PA,isoformA	-2.00328	-2.30623	1.15123	0.202189	3.92158	FBgn0004370	CG1817	Protein tyrosine phosphatase 10D	Ptp10D
CG8411-RA	-1.87815	-1.04598	0.556921	0.484315	3.92158	FBgn0005695	CG8411	germ cell-less	gcl
CG4429-RC	-1.96378	-1.64668	0.838526	0.319374	3.92158	FBgn0010256	CG4429
CG5821-RA	-1.95743	-1.54426	0.788924	0.342872	3.92158	FBgn0022985	CG5821	quaking related 58E-2	qkr58E-2
CG3164-RA	-1.90759	-1.51293	0.793109	0.350399	3.92158	FBgn0025683	CG3164	-	CG3164
CG2262-RA	-2.08662	-2.28478	1.09497	0.205216	3.92158	FBgn0025800	CG2262	Smad on X	Smox
CG8091-RA	-2.03858	-1.94926	0.956184	0.258949	3.92158	FBgn0026404	CG8091	Nedd2-like caspase	Nc
CG10778-RA	-1.91173	-1.34288	0.702443	0.394233	3.92158	FBgn0029980	CG10778	-	CG10778
CG1583-RA	-1.88133	-1.76942	0.940518	0.293326	3.92158	FBgn0030013	CG1583	-	GIIIspla2
CG6023-RA	-1.92541	-3.00756	1.56204	0.124347	3.92158	FBgn0030912	CG6023	-	CG6023
CG7280-RA	-2.04611	-1.81039	0.884795	0.285114	3.92158	FBgn0030966	CG7280	-	CG7280
CG3131-RA	-1.90482	-3.34671	1.75697	0.0982966	3.92158	FBgn0031464	CG3131	Dual oxidase	Duox
CG10602-RD	-2.03847	-1.40517	0.689325	0.377574	3.92158	FBgn0032721	CG10602	-	CG10602
CG17544-RA	-1.86366	-1.08546	0.582432	0.471242	3.92158	FBgn0032775	CG17544	-	CG17544
CG9339-RC	-2.11272	-1.69938	0.804353	0.307919	3.92158	FBgn0032901	CG9339	skywalker	sky
CG12130-RA	-2.04597	-1.01708	0.497112	0.494117	3.92158	FBgn0033466	CG12130	Peptidyl-alpha-hydroxyglycine-alpha-amidating lyase 1	Pal1
CG12897-RA	-2.0122	-2.09568	1.04149	0.233958	3.92158	FBgn0033517	CG12897
CG7737-RA	-1.86073	-2.29121	1.23135	0.204304	3.92158	FBgn0033584	CG7737	-	CG7737
CG7777-RA	-2.05894	-2.61599	1.27055	0.163121	3.92158	FBgn0033635	CG7777	-	CG7777
CG8889-RC	-1.95591	-1.22109	0.624306	0.428959	3.92158	FBgn0033675	CG8889
CG18278-RA	-2.08938	-2.63793	1.26254	0.160659	3.92158	FBgn0033836	CG18278	-	CG18278
CG15102-RA	-1.90518	-2.33707	1.22669	0.197912	3.92158	FBgn0034405	CG15102	Juvenile hormone epoxide hydrolase 2	Jheh2
CG8908-RB	-1.92578	-2.69595	1.39993	0.154326	3.92158	FBgn0034493	CG8908	-	CG8908
CG3831-RA	-2.10297	-1.34679	0.640423	0.393166	3.92158	FBgn0034804	CG3831	-	CG3831
CG7081-RA	-2.09722	-1.60026	0.763039	0.329818	3.92158	FBgn0035876	CG7081	peroxin 2	pex2
CG18490-RB	-1.94764	-2.00416	1.02902	0.24928	3.92158	FBgn0036149	CG18490
CG11278-RA	-2.06074	-1.2234	0.593671	0.428272	3.92158	FBgn0036341	CG11278	Syntaxin 13	Syx13
CG10724-RA	-2.07004	-1.47563	0.712851	0.359576	3.92158	FBgn0036357	CG10724
CG5485-RA	-2.05867	-3.28247	1.59446	0.102773	3.92158	FBgn0036770	CG5485	Prestin	Prestin
CG14087-RA	-1.85797	-1.78717	0.961895	0.289739	3.92158	FBgn0036868	CG14087	-	CG14087
CG3618-RA	-1.9677	-2.11095	1.0728	0.231495	3.92158	FBgn0037028	CG3618	-	CG3618
CG2929-RB	-1.91217	-1.12505	0.588361	0.458487	3.92158	FBgn0037339	CG2929	Pi4KIIalpha	Pi4KIIalpha
CG8032-RA	-2.04027	-2.0969	1.02775	0.23376	3.92158	FBgn0037606	CG8032	-	CG8032
CG4009-RA	-2.10173	-3.50586	1.66809	0.08803	3.92158	FBgn0038469	CG4009	-	CG4009
CG2893-RD	-1.91796	-3.25388	1.69653	0.10483	3.92158	FBgn0040030	CG2893	-	CG2893
CG13631-RA	-2.0389	-1.45986	0.716005	0.363528	3.92158	FBgn0040600	CG13631	-	CG13631
CG30059-RA	-1.87071	-2.22581	1.18983	0.213778	3.92158	FBgn0050059	CG30059
CG30377-RA	-1.8506	-1.82476	0.986036	0.282288	3.92158	FBgn0050377	CG30377	-	CG30377
CG30387-RC	-1.89936	-1.2058	0.634846	0.433529	3.92158	FBgn0050387	CG30387
CG31292-RA	-2.08018	-2.64883	1.27337	0.159449	3.92158	FBgn0051292	CG31292	-	CR31292
CG33181-PA	-1.98761	-2.52645	1.2711	0.173565	3.92158	FBgn0053181	CG33181	-	CG33181
CG33691-RA	-2.10189	-1.41113	0.671363	0.376018	3.92158	FBgn0064122	CG33691	-	CG33691
Notes:
Score ( d ): The t-statistic value
Numerator ( r ): The numerator of the t-statistic
Denominator (s + s0 ): The denominator of the t-statistic
q-value ( % ): This is the lowest False Discovery Rate at which the gene is called significant based on the work of John Storey who invented q-values. It is like the familiar "P-value", adapted to the analysis of a large number of genes. The q-value measures how significant the gene is: as di > 0 increases, the corresponding q-value decreases.
