# Supplementary material for: Genome-wide analysis of the maternal-to-zygotic transition in Drosophila primordial germ cells
Source: Genome Biol. 2012 Feb 20;13(2):R11. doi: 10.1186/gb-2012-13-2-r11 (PMC3334568; doi:10.1186/gb-2012-13-2-r11)
Supplement: Additional file 23 — GO term enrichment analysis of transcripts that are degraded in PGCs in a Smaug-dependent manner (listed in Additional file 21). (a) GO term results for the transcripts that are Smaug-dependent for decay in PGCs at the 3-to-5 hour time point. The transcripts that are degraded in wild-type PGCs at the 3-to-5 hour were used as the background set. (b) GO term results for the transcripts that are Smaug-dependent for decay in PGCs at the 5-to-7 hour time point. The transcripts that are degraded in wild-type PGCs at 5-to-7 hour were used as the background set. (c) GO term results for the transcripts that are Smaug-dependent for decay in PGCs at the 3-to-5 hour time point. The transcripts that expressed in wild-type 1-to-3 hour PGCs were used as the background set. (d) GO term results for the transcripts that are Smaug-dependent for decay in PGCs at the 5-to-7 hour time point. The transcripts that were expressed in wild-type 1-to-3 hour PGCs were used as the background set. The terms with FDR < 10% were considered to be significant and are listed in the table. [file gb-2012-13-2-r11-S23.XLS]

## Sheet: Sheet1
A. GO term results for the transcripts that are Smaug-dependent for decay in PGCs at the 3-to-5 hour time point
Category	Term	Count	%	P Value	Genes	List Total	Pop Hits	Pop Total	Fold Enrichment	Bonferroni	Benjamini	FDR(%)
SP_PIR_KEYWORDS	alternative splicing	44	15.0685	2.20077e-05	FBGN0000259, FBGN0003559, FBGN0000404, FBGN0003162, FBGN0003716, FBGN0023441, FBGN0003023, FBGN0003660, FBGN0036478, FBGN0011225, FBGN0003475, FBGN0004649, FBGN0003495, FBGN0039936, FBGN0050463, FBGN0028646, FBGN0005427, FBGN0004435, FBGN0013263, FBGN0039997, FBGN0023000, FBGN0024315, FBGN0005630, FBGN0013759, FBGN0000338, FBGN0027279, FBGN0015565, FBGN0015229, FBGN0001128, FBGN0031589, FBGN00272…	275	72	750	1.66667	0.00415085	0.00415085	0.0273252
UP_SEQ_FEATURE	splice variant	43	14.726	0.000270115	FBGN0000259, FBGN0003559, FBGN0000404, FBGN0003162, FBGN0023441, FBGN0003023, FBGN0003660, FBGN0036478, FBGN0011225, FBGN0003475, FBGN0004649, FBGN0003495, FBGN0039936, FBGN0050463, FBGN0028646, FBGN0002973, FBGN0005427, FBGN0004435, FBGN0013263, FBGN0039997, FBGN0023000, FBGN0024315, FBGN0005630, FBGN0013759, FBGN0000338, FBGN0027279, FBGN0015565, FBGN0001128, FBGN0015229, FBGN0031589, FBGN00272…	97	71	231	1.44228	0.107746	0.107746	0.379024
SP_PIR_KEYWORDS	developmental protein	29	9.93151	0.00432878	FBGN0000256, FBGN0002734, FBGN0003717, FBGN0011225, FBGN0036257, FBGN0003475, FBGN0003310, FBGN0003495, FBGN0000615, FBGN0025355, FBGN0002973, FBGN0016070, FBGN0010341, FBGN0029092, FBGN0013263, FBGN0000719, FBGN0005630, FBGN0036165, FBGN0000338, FBGN0039141, FBGN0011236, FBGN0003448, FBGN0013984, FBGN0003345, FBGN0033166, FBGN0025740, FBGN0000182, FBGN0038197, FBGN0010415	275	51	750	1.5508	0.559531	0.336322	5.24453
GOTERM_BP_FAT	GO:0007166~cell surface receptor linked signal transduction	21	7.19178	0.00358754	FBGN0051232, FBGN0000259, FBGN0002734, FBGN0250823, FBGN0003716, FBGN0023441, FBGN0038279, FBGN0003717, FBGN0015024, FBGN0003310, FBGN0003495, FBGN0013984, FBGN0002973, FBGN0020622, FBGN0020248, FBGN0010341, FBGN0004435, FBGN0001122, FBGN0000719, FBGN0038197, FBGN0023000	184	32	478	1.70482	0.993257	0.993257	5.74539
B. GO term results for the transcripts that are Smaug-dependent for decay in PGCs at the 5-to-7 hour time point
Category	Term	Count	%	P Value	Genes	List Total	Pop Hits	Pop Total	Fold Enrichment	Bonferroni	Benjamini	FDR(%)
GOTERM_MF_FAT	GO:0009055~electron carrier activity	7	5.07246	0.0078024	FBGN0029924, FBGN0031464, FBGN0032775, FBGN0031126, FBGN0037606, FBGN0030966, FBGN0033584	91	8	316	3.03846	0.856667	0.856667	9.66359
C. GO term results for the transcripts that are Smaug-dependent for decay in PGCs at the 3-to-5 hour time point
Category	Term	Count	%	P Value	Genes	List Total	Pop Hits	Pop Total	Fold Enrichment	Bonferroni	Benjamini	FDR(%)
SP_PIR_KEYWORDS	alternative splicing	44	15.0685	4.23206e-07	FBGN0000259, FBGN0003559, FBGN0000404, FBGN0003162, FBGN0003716, FBGN0023441, FBGN0003023, FBGN0003660, FBGN0036478, FBGN0011225, FBGN0003475, FBGN0004649, FBGN0003495, FBGN0039936, FBGN0050463, FBGN0028646, FBGN0005427, FBGN0004435, FBGN0013263, FBGN0039997, FBGN0023000, FBGN0024315, FBGN0005630, FBGN0013759, FBGN0000338, FBGN0027279, FBGN0015565, FBGN0015229, FBGN0001128, FBGN0031589, FBGN00272…	275	379	5327	2.24887	7.99827e-05	7.99827e-05	0.000525527
UP_SEQ_FEATURE	splice variant	43	14.726	4.95357e-07	FBGN0000259, FBGN0003559, FBGN0000404, FBGN0003162, FBGN0023441, FBGN0003023, FBGN0003660, FBGN0036478, FBGN0011225, FBGN0003475, FBGN0004649, FBGN0003495, FBGN0039936, FBGN0050463, FBGN0028646, FBGN0002973, FBGN0005427, FBGN0004435, FBGN0013263, FBGN0039997, FBGN0023000, FBGN0024315, FBGN0005630, FBGN0013759, FBGN0000338, FBGN0027279, FBGN0015565, FBGN0001128, FBGN0015229, FBGN0031589, FBGN00272…	97	376	1735	2.04554	0.000209019	0.000209019	0.000696306
SP_PIR_KEYWORDS	transmembrane	37	12.6712	4.02401e-05	FBGN0003717, FBGN0003660, FBGN0032120, FBGN0028563, FBGN0036199, FBGN0004649, FBGN0003310, FBGN0050463, FBGN0028646, FBGN0039061, FBGN0036988, FBGN0030606, FBGN0035969, FBGN0030817, FBGN0036316, FBGN0022710, FBGN0023000, FBGN0034389, FBGN0024315, FBGN0052158, FBGN0039141, FBGN0015565, FBGN0031464, FBGN0015229, FBGN0036769, FBGN0027610, FBGN0015776, FBGN0013984, FBGN0052000, FBGN0015360, FBGN00310…	275	351	5327	2.04195	0.00757669	0.00379555	0.0499579
GOTERM_CC_FAT	GO:0031224~intrinsic to membrane	47	16.0959	6.23574e-05	FBGN0036904, FBGN0003717, FBGN0003660, FBGN0032120, FBGN0028563, FBGN0036199, FBGN0004649, FBGN0003310, FBGN0039207, FBGN0050463, FBGN0028646, FBGN0020248, FBGN0036988, FBGN0039061, FBGN0010341, FBGN0030606, FBGN0035969, FBGN0030817, FBGN0036043, FBGN0036316, FBGN0022710, FBGN0023000, FBGN0034389, FBGN0024315, FBGN0051522, FBGN0038740, FBGN0052158, FBGN0039141, FBGN0015565, FBGN0031464, FBGN00152…	123	518	2310	1.70402	0.012887	0.012887	0.0786318
SP_PIR_KEYWORDS	membrane	42	14.3836	0.000111048	FBGN0003717, FBGN0003660, FBGN0032120, FBGN0066101, FBGN0028563, FBGN0036199, FBGN0004649, FBGN0003310, FBGN0050463, FBGN0028646, FBGN0036988, FBGN0039061, FBGN0010341, FBGN0030606, FBGN0035969, FBGN0051092, FBGN0030817, FBGN0036316, FBGN0022710, FBGN0023000, FBGN0024315, FBGN0033979, FBGN0013759, FBGN0052158, FBGN0039141, FBGN0015565, FBGN0031464, FBGN0015229, FBGN0036769, FBGN0027610, FBGN00157…	275	441	5327	1.84485	0.0207705	0.00697199	0.13781
GOTERM_CC_FAT	GO:0016021~integral to membrane	45	15.411	0.000160749	FBGN0036904, FBGN0003717, FBGN0003660, FBGN0032120, FBGN0028563, FBGN0036199, FBGN0004649, FBGN0003310, FBGN0039207, FBGN0050463, FBGN0028646, FBGN0020248, FBGN0036988, FBGN0039061, FBGN0030606, FBGN0035969, FBGN0030817, FBGN0036043, FBGN0036316, FBGN0022710, FBGN0023000, FBGN0034389, FBGN0024315, FBGN0051522, FBGN0038740, FBGN0052158, FBGN0039141, FBGN0015565, FBGN0031464, FBGN0015229, FBGN00367…	123	505	2310	1.67351	0.0328856	0.0165802	0.202586
SP_PIR_KEYWORDS	glycoprotein	19	6.50685	0.000285274	FBGN0038538, FBGN0031464, FBGN0003717, FBGN0015229, FBGN0004649, FBGN0003495, FBGN0015776, FBGN0050463, FBGN0013984, FBGN0019948, FBGN0036988, FBGN0015360, FBGN0085442, FBGN0025740, FBGN0000719, FBGN0036930, FBGN0023000, FBGN0016031, FBGN0010415	275	141	5327	2.61026	0.0524964	0.0133907	0.353671
INTERPRO	IPR006210:EGF-like	7	2.39726	0.00025878	FBGN0066101, FBGN0051092, FBGN0004649, FBGN0052373, FBGN0036930, FBGN0030486, FBGN0039528	244	19	4755	7.17968	0.12705	0.12705	0.374556
UP_SEQ_FEATURE	glycosylation site:N-linked (GlcNAc...)	19	6.50685	0.000340668	FBGN0038538, FBGN0031464, FBGN0003717, FBGN0015229, FBGN0004649, FBGN0003495, FBGN0015776, FBGN0050463, FBGN0013984, FBGN0019948, FBGN0036988, FBGN0015360, FBGN0085442, FBGN0025740, FBGN0000719, FBGN0036930, FBGN0023000, FBGN0016031, FBGN0010415	97	138	1735	2.46265	0.133927	0.0693697	0.477803
SMART	SM00181:EGF	7	2.39726	0.000456638	FBGN0066101, FBGN0051092, FBGN0004649, FBGN0052373, FBGN0036930, FBGN0030486, FBGN0039528	127	19	2202	6.3879	0.0533341	0.0533341	0.522937
GOTERM_CC_FAT	GO:0005886~plasma membrane	28	9.58904	0.00122405	FBGN0003716, FBGN0003717, FBGN0003660, FBGN0004359, FBGN0004649, FBGN0003310, FBGN0011205, FBGN0020248, FBGN0010341, FBGN0035969, FBGN0004167, FBGN0004435, FBGN0250785, FBGN0023000, FBGN0013759, FBGN0250823, FBGN0015565, FBGN0015229, FBGN0015776, FBGN0013984, FBGN0004650, FBGN0000721, FBGN0085442, FBGN0001122, FBGN0000182, FBGN0036930, FBGN0014011, FBGN0010415	123	284	2310	1.8516	0.224896	0.0814138	1.53314
INTERPRO	IPR000152:EGF-type aspartate/asparagine hydroxylation conserved site	5	1.71233	0.0010945	FBGN0066101, FBGN0051092, FBGN0004649, FBGN0052373, FBGN0036930	244	10	4755	9.74385	0.437254	0.249836	1.57527
INTERPRO	IPR018097:EGF-like calcium-binding, conserved site	5	1.71233	0.0010945	FBGN0066101, FBGN0051092, FBGN0004649, FBGN0052373, FBGN0036930	244	10	4755	9.74385	0.437254	0.249836	1.57527
INTERPRO	IPR001881:EGF-like calcium-binding	5	1.71233	0.0010945	FBGN0066101, FBGN0051092, FBGN0004649, FBGN0052373, FBGN0036930	244	10	4755	9.74385	0.437254	0.249836	1.57527
SP_PIR_KEYWORDS	egf-like domain	6	2.05479	0.00128804	FBGN0066101, FBGN0051092, FBGN0004649, FBGN0052373, FBGN0036930, FBGN0039528	275	17	5327	6.83679	0.216196	0.0475516	1.58775
SP_PIR_KEYWORDS	developmental protein	29	9.93151	0.0013188	FBGN0000256, FBGN0002734, FBGN0003717, FBGN0011225, FBGN0036257, FBGN0003475, FBGN0003310, FBGN0003495, FBGN0000615, FBGN0025355, FBGN0002973, FBGN0016070, FBGN0010341, FBGN0029092, FBGN0013263, FBGN0000719, FBGN0005630, FBGN0036165, FBGN0000338, FBGN0039141, FBGN0011236, FBGN0003448, FBGN0013984, FBGN0003345, FBGN0033166, FBGN0025740, FBGN0000182, FBGN0038197, FBGN0010415	275	299	5327	1.87878	0.220745	0.0407174	1.62538
SMART	SM00179:EGF_CA	5	1.71233	0.00164009	FBGN0066101, FBGN0051092, FBGN0004649, FBGN0052373, FBGN0036930	127	10	2202	8.66929	0.178787	0.0937921	1.86662
GOTERM_BP_FAT	GO:0007028~cytoplasm organization	9	3.08219	0.00123499	FBGN0000256, FBGN0013984, FBGN0000338, FBGN0004882, FBGN0000810, FBGN0003475, FBGN0004649, FBGN0000615, FBGN0014011	184	41	3405	4.06217	0.820742	0.820742	2.01395
INTERPRO	IPR006209:EGF	5	1.71233	0.00237852	FBGN0066101, FBGN0051092, FBGN0004649, FBGN0036930, FBGN0039528	244	12	4755	8.11988	0.713556	0.340806	3.39384
GOTERM_BP_FAT	GO:0044271~nitrogen compound biosynthetic process	15	5.13699	0.00276045	FBGN0002641, FBGN0052158, FBGN0003162, FBGN0001125, FBGN0036478, FBGN0037138, FBGN0032120, FBGN0031589, FBGN0015776, FBGN0020367, FBGN0030512, FBGN0052000, FBGN0005671, FBGN0022710, FBGN0036663	184	114	3405	2.43493	0.978616	0.853766	4.449
UP_SEQ_FEATURE	topological domain:Extracellular	11	3.76712	0.00372614	FBGN0013984, FBGN0031464, FBGN0036988, FBGN0003717, FBGN0015229, FBGN0004649, FBGN0025740, FBGN0015776, FBGN0036930, FBGN0023000, FBGN0010415	97	69	1735	2.85149	0.793069	0.408517	5.1122
GOTERM_BP_FAT	GO:0019094~pole plasm mRNA localization	7	2.39726	0.00373774	FBGN0000256, FBGN0000338, FBGN0004882, FBGN0000810, FBGN0003475, FBGN0000615, FBGN0014011	184	29	3405	4.46683	0.994533	0.823831	5.97904
UP_SEQ_FEATURE	topological domain:Cytoplasmic	15	5.13699	0.00455387	FBGN0031464, FBGN0003660, FBGN0003717, FBGN0015229, FBGN0004649, FBGN0003310, FBGN0015776, FBGN0050463, FBGN0013984, FBGN0036988, FBGN0015360, FBGN0025740, FBGN0036930, FBGN0023000, FBGN0010415	97	119	1735	2.25461	0.854288	0.382163	6.21437
GOTERM_BP_FAT	GO:0017145~stem cell division	8	2.73973	0.00410035	FBGN0051232, FBGN0002973, FBGN0013984, FBGN0000404, FBGN0003716, FBGN0011225, FBGN0003448, FBGN0000114	184	39	3405	3.79599	0.996705	0.76041	6.54085
GOTERM_BP_FAT	GO:0007316~pole plasm RNA localization	7	2.39726	0.00446762	FBGN0000256, FBGN0000338, FBGN0004882, FBGN0000810, FBGN0003475, FBGN0000615, FBGN0014011	184	30	3405	4.31793	0.998027	0.712253	7.10667
INTERPRO	IPR001660:Sterile alpha motif SAM	6	2.05479	0.00527276	FBGN0016070, FBGN0085402, FBGN0010431, FBGN0000182, FBGN0010905, FBGN0051163	244	23	4755	5.08375	0.937683	0.500367	7.37888
GOTERM_BP_FAT	GO:0045451~pole plasm oskar mRNA localization	6	2.05479	0.0052871	FBGN0000256, FBGN0000338, FBGN0004882, FBGN0003475, FBGN0000615, FBGN0014011	184	22	3405	5.04694	0.999373	0.707409	8.35762
INTERPRO	IPR013091:EGF calcium-binding	4	1.36986	0.00609569	FBGN0066101, FBGN0051092, FBGN0004649, FBGN0036930	244	8	4755	9.74385	0.959645	0.473764	8.48369
GOTERM_BP_FAT	GO:0007166~cell surface receptor linked signal transduction	21	7.19178	0.00537571	FBGN0051232, FBGN0000259, FBGN0002734, FBGN0250823, FBGN0003716, FBGN0023441, FBGN0038279, FBGN0003717, FBGN0015024, FBGN0003310, FBGN0003495, FBGN0013984, FBGN0002973, FBGN0020622, FBGN0020248, FBGN0010341, FBGN0004435, FBGN0001122, FBGN0000719, FBGN0038197, FBGN0023000	184	203	3405	1.91436	0.999446	0.657373	8.49193
SP_PIR_KEYWORDS	disulfide bond	11	3.76712	0.0074365	FBGN0013984, FBGN0019948, FBGN0038538, FBGN0003717, FBGN0004649, FBGN0003495, FBGN0015776, FBGN0036930, FBGN0023000, FBGN0050463, FBGN0011703	275	80	5327	2.6635	0.75604	0.182526	8.85239
SMART	SM00454:SAM	6	2.05479	0.00827909	FBGN0016070, FBGN0085402, FBGN0010431, FBGN0000182, FBGN0010905, FBGN0051163	127	23	2202	4.52311	0.631246	0.282901	9.10216
GOTERM_MF_FAT	GO:0003704~specific RNA polymerase II transcription factor activity	6	2.05479	0.00714017	FBGN0005630, FBGN0003345, FBGN0005427, FBGN0013263, FBGN0003448, FBGN0003870	189	24	3576	4.73016	0.955397	0.955397	9.61888
D. GO term results for the transcripts that are Smaug-dependent for decay in PGCs at the 5-to-7 hour time point
Category	Term	Count	%	P Value	Genes	List Total	Pop Hits	Pop Total	Fold Enrichment	Bonferroni	Benjamini	FDR(%)
INTERPRO	IPR003439:ABC transporter-like	6	4.34783	0.00014371	FBGN0031170, FBGN0025683, FBGN0031449, FBGN0039644, FBGN0034493, FBGN0023536	116	22	4755	11.1795	0.0412359	0.0412359	0.19118
GOTERM_BP_FAT	GO:0006631~fatty acid metabolic process	5	3.62319	0.00234393	FBGN0029924, FBGN0086355, FBGN0032775, FBGN0025352, FBGN0032721	80	25	3405	8.5125	0.814105	0.814105	3.48803
GOTERM_BP_FAT	GO:0016042~lipid catabolic process	5	3.62319	0.00313945	FBGN0034405, FBGN0029924, FBGN0032775, FBGN0030013, FBGN0025352	80	27	3405	7.88194	0.895077	0.676081	4.64578
INTERPRO	IPR017871:ABC transporter, conserved site	5	3.62319	0.0037069	FBGN0031170, FBGN0025683, FBGN0031449, FBGN0039644, FBGN0023536	116	27	4755	7.591	0.663157	0.419618	4.8246
COG_ONTOLOGY	Inorganic ion transport and metabolism	3	2.17391	0.00909087	FBGN0050059, FBGN0000261, FBGN0033836	12	9	639	17.75	0.0789049	0.0789049	5.12
GOTERM_CC_FAT	GO:0031224~intrinsic to membrane	24	17.3913	0.00449107	FBGN0036770, FBGN0040030, FBGN0086711, FBGN0029935, FBGN0031464, FBGN0046685, FBGN0067783, FBGN0025683, FBGN0037609, FBGN0037970, FBGN0031449, FBGN0004649, FBGN0004509, FBGN0044823, FBGN0085402, FBGN0005695, FBGN0004370, FBGN0031359, FBGN0033635, FBGN0039644, FBGN0034049, FBGN0000182, FBGN0033466, FBGN0023536	62	518	2310	1.72624	0.450451	0.450451	5.12703
GOTERM_MF_FAT	GO:0043492~ATPase activity, coupled to movement of substances	7	5.07246	0.00461321	FBGN0031170, FBGN0025683, FBGN0016119, FBGN0031449, FBGN0039644, FBGN0034493, FBGN0023536	91	63	3576	4.3663	0.682324	0.682324	5.82286
GOTERM_MF_FAT	GO:0042626~ATPase activity, coupled to transmembrane movement of substances	7	5.07246	0.00461321	FBGN0031170, FBGN0025683, FBGN0016119, FBGN0031449, FBGN0039644, FBGN0034493, FBGN0023536	91	63	3576	4.3663	0.682324	0.682324	5.82286
GOTERM_MF_FAT	GO:0016820~hydrolase activity, acting on acid anhydrides, catalyzing transmembrane movement of substances	7	5.07246	0.00461321	FBGN0031170, FBGN0025683, FBGN0016119, FBGN0031449, FBGN0039644, FBGN0034493, FBGN0023536	91	63	3576	4.3663	0.682324	0.682324	5.82286
GOTERM_MF_FAT	GO:0020037~heme binding	5	3.62319	0.00550653	FBGN0031464, FBGN0031126, FBGN0000261, FBGN0030966, FBGN0038469	91	29	3576	6.77529	0.745739	0.495757	6.9136
GOTERM_MF_FAT	GO:0046906~tetrapyrrole binding	5	3.62319	0.00550653	FBGN0031464, FBGN0031126, FBGN0000261, FBGN0030966, FBGN0038469	91	29	3576	6.77529	0.745739	0.495757	6.9136
GOTERM_BP_FAT	GO:0044242~cellular lipid catabolic process	4	2.89855	0.00541462	FBGN0034405, FBGN0029924, FBGN0032775, FBGN0025352	80	16	3405	10.6406	0.979612	0.726816	7.88576
