# Supplementary material for: Genome-wide analysis of the maternal-to-zygotic transition in Drosophila primordial germ cells
Source: Genome Biol. 2012 Feb 20;13(2):R11. doi: 10.1186/gb-2012-13-2-r11 (PMC3334568; doi:10.1186/gb-2012-13-2-r11)
Supplement: Additional file 24 — Transcripts that are transcribed in PGCs in a Smaug-dependent manner. (a) Transcripts that are Smaug-dependent for transcription in PGCs at the 3-to-5 hour time point. The list was determined by comparing the expression profiles of the transcripts that increased in level (listed in Additional file 19) at the 3-to-5 hour time point (normalized to the expression level at the 1-to-3 hour time point), between wild-type and smaug-mutant PGCs. (b) Transcripts that are Smaug-dependent for transcription in PGCs at the 5-to-7 hour time point. The list was determined by comparing the expression profiles of the transcripts that increased in level (listed in Additional file 19) at the 5-to-7 hour time point (normalized to the expression level at the 3-to-5 hour time point), between wild-type and smaug-mutant PGCs. All the reported transcripts have a FDR < 5% and the corresponding fold change larger than two. [file gb-2012-13-2-r11-S24.XLS]

## Sheet: Sheet1
A. Transcripts that are Smaug-dependent for transcription in PGCs at the 3-to-5 hour time point
Gene ID	Score(d)	Numerator(r)	Denominator(s+s0)	Fold Change	q-value(%)	FBgn	CG Name	Name	Symbol
CG11330-RA	3.93295	2.26712	0.576442	4.81361	0	FBgn0000351	CG11330	cortex	cort
CG3029-RA	3.55987	1.84028	0.516953	3.5808	0	FBgn0003008	CG3029	orange	or
CG9183-RA	3.32037	1.71365	0.516104	3.2799	0	FBgn0003114	CG9183	plutonium	plu
CG12284-RB	3.17225	2.20676	0.695646	4.61639	0	FBgn0003691	CG12284
CG17962-RA	5.45207	3.04773	0.559004	8.26908	0	FBgn0004052	CG17962	Z600	Z600
CG17136-RA	3.26856	1.9467	0.595584	3.85492	0	FBgn0010252	CG17136
CG8827-RA	4.29721	2.80943	0.653779	7.01007	0	FBgn0012037	CG8827	Angiotensin converting enzyme	Ance
CG8884-RH	4.54875	2.53988	0.558369	5.8154	0	FBgn0013334	CG8884	Synapse-associated protein 47kD	Sap47
overgrownhematopoieticorgansat23BCG2986-PD,isoformD	2.84445	1.61642	0.568271	3.06612	0	FBgn0015521	CG2986	Ribosomal protein S21	RpS21
CG4412-RA	3.3548	1.83541	0.547099	3.56872	0	FBgn0016119	CG4412	ATPase coupling factor 6	ATPsyn-Cf6
CG5201-RA	3.46959	2.35745	0.679459	5.12463	0	FBgn0020493	CG5201	Daughters against dpp	Dad
CG17521-RD	3.17889	1.6574	0.521378	3.15448	0	FBgn0024733	CG17521	Ribosomal protein L10	RpL10
CG4101-RA	3.33694	2.22878	0.66791	4.68736	0	FBgn0025558	CG4101	-	CG4101
CG16914-RA	3.89483	2.5427	0.652838	5.82677	0	FBgn0025578	CG16914	Larval cuticle protein 9	Lcp9
CG2944-RB	3.36285	2.17839	0.647781	4.52649	0	FBgn0026238	CG2944	gustavus	gus
CG1558-RA	3.56639	1.92822	0.540665	3.80586	0	FBgn0027259	CG1558	kinetochore Mis12-Ndc80 network component 1	Kmn1
CG12752-RA	3.05055	1.49453	0.489921	2.81772	0	FBgn0028411	CG12752	NTF2-related export protein 1	Nxt1
CG13383-RB	2.94464	1.65027	0.560434	3.13893	0	FBgn0028835	CG13383
CG14430-RA	3.43871	1.96886	0.572557	3.91459	0	FBgn0029927	CG14430
CG2371-RA	3.939	2.73263	0.693738	6.64668	0	FBgn0030323	CG2371	-	CG2371
CG7291-RA	3.02778	1.46898	0.485166	2.76825	0	FBgn0031381	CG7291	Niemann-Pick type C-2a	Npc2a
CG15636-RA	3.2954	1.9876	0.603144	3.96577	0	FBgn0031613	CG15636	Heterochromatin protein 6	HP6
CG8891-RA	2.85209	1.58388	0.555339	2.99774	0	FBgn0031663	CG8891	-	CG8891
CG9595-RA	3.43357	1.89687	0.552448	3.72404	0	FBgn0031829	CG9595	osm-6	osm-6
CG10859-RA	5.25156	2.98916	0.569194	7.9401	0	FBgn0032520	CG10859	-	CG10859
CG6840-RA	2.84028	1.44975	0.510424	2.7316	0	FBgn0032634	CG6840	Rpb11	Rpb11
CG10756-RA	3.03994	1.58967	0.522929	3.00981	0	FBgn0032847	CG10756	TBP-associated factor 13	Taf13
CG4326-RA	2.88267	1.42992	0.496041	2.69432	0	FBgn0034986	CG4326	mitochondrial ribosomal protein S17	mRpS17
CG3579-RA	4.77417	3.00283	0.628975	8.01571	0	FBgn0035037	CG3579
CG1265-RB	3.33317	1.97368	0.592131	3.92768	0	FBgn0035517	CG1265	-	CG1265
CG9948-RA	3.37186	1.661	0.492607	3.16236	0	FBgn0035721	CG9948	-	CG9948
CG5093-RA	4.75444	3.12616	0.657524	8.73109	0	FBgn0035954	CG5093	Dorsocross3	Doc3
CG6038-RA	3.43421	1.8384	0.535319	3.57614	0	FBgn0036198	CG6038	crimpled	crim
CG14057-RA	3.04066	1.74011	0.572281	3.34061	0	FBgn0036696	CG14057	-	CG14057
CG11000-RB	4.90125	3.74493	0.764076	13.4071	0	FBgn0037380	CG11000	-	CG11000
CG7549-RA	3.67125	1.83694	0.500359	3.57253	0	FBgn0037559	CG7549
CG9286-RA	3.07924	1.88394	0.611818	3.69081	0	FBgn0038183	CG9286	-	CG9286
CG10264-RA	3.74697	2.54919	0.680334	5.85305	0	FBgn0038394	CG10264	-	CG10264
CG7694-RA	3.63021	1.92216	0.529489	3.78989	0	FBgn0038627	CG7694	-	CG7694
CG17625-RA	2.84349	1.70491	0.599584	3.26009	0	FBgn0039002	CG17625	-	CG17625
CG13653-RA	7.31551	4.61256	0.630517	24.4635	0	FBgn0039288	CG13653	-	CG13653
CG17991-RA	3.01749	2.96681	0.983206	7.81807	0	FBgn0039498	CG17991	-	CG17991
CG1894-RA	3.3793	2.10762	0.623686	4.30981	0	FBgn0039585	CG1894	-	CG1894
CG13551-RA	3.03445	1.47833	0.487181	2.78625	0	FBgn0040660	CG13551	-	CG13551
CG30438-RA	3.0973	1.77394	0.572739	3.41987	0	FBgn0050438	CG30438	-	CG30438
CG31460-RA	3.12365	1.59039	0.509144	3.0113	0	FBgn0051460	CG31460	-	CG31460
CG32038-RA	2.95183	1.53189	0.518963	2.89165	0	FBgn0052038	CG32038	-	CG32038
CG32195-RA	3.65576	2.66042	0.727732	6.32216	0	FBgn0052195	CG32195	-	CG32195
CG32450-RA	3.38261	3.14007	0.9283	8.81569	0	FBgn0052450	CG32450	-	CG32450
CG32856-RA	3.0072	1.50695	0.501114	2.84208	0	FBgn0052856	CG32856	-	CG32856
CG40122-RA	3.17626	2.60883	0.821354	6.10009	0	FBgn0058122	CG40122	-	CG40122
CG40127-RA	5.78626	3.41375	0.589975	10.6571	0	FBgn0058127	CG40127
CG10685-RA	3.11954	1.69991	0.544924	3.24881	0	FBgn0086447	CG10685	lethal (2) 37Cg	l(2)37Cg
CG4918-RA	2.66016	1.41016	0.530102	2.65766	0.112352	FBgn0003274	CG4918	Ribosomal protein LP2	RpLP2
CG1163-RA	2.74669	1.55272	0.565307	2.9337	0.112352	FBgn0003275	CG1163	RNA polymerase II 18kD subunit	RpII18
CG8095-RB	2.81168	2.10312	0.747992	4.29636	0.112352	FBgn0003328	CG8095	scab	scb
CG1378-RA	2.70615	1.51582	0.56014	2.85961	0.112352	FBgn0003720	CG1378	tailless	tll
CG17136-RC	2.72491	1.34276	0.492771	2.53635	0.112352	FBgn0010252	CG17136
CG8764-RA	2.78641	1.89168	0.678894	3.71068	0.112352	FBgn0011227	CG8764	oxen	ox
overgrownhematopoieticorgansat23BCG2986-PD,isoformD	2.69395	1.46799	0.544923	2.76637	0.112352	FBgn0015521	CG2986	Ribosomal protein S21	RpS21
CG10071-RB	2.78173	1.66304	0.597844	3.16683	0.112352	FBgn0016726	CG10071	Ribosomal protein L29	RpL29
CG11697-RA	2.80093	1.57974	0.564003	2.98915	0.112352	FBgn0030313	CG11697	-	CG11697
CG9954-RA	2.6984	1.50349	0.55718	2.83529	0.112352	FBgn0034534	CG9954	maf-S	maf-S
CG7770-RA	2.65354	1.31305	0.49483	2.48466	0.112352	FBgn0036918	CG7770	-	CG7770
CG3678-RA	2.72284	1.56236	0.573799	2.95337	0.112352	FBgn0038461	CG3678	-	CG3678
CG11779-RC	2.76954	1.83761	0.663505	3.57416	0.112352	FBgn0038683	CG11779	-	CG11779
CG31777-RA	2.75525	2.10093	0.762521	4.28987	0.112352	FBgn0051777	CG31777	-	CG31777
CG32069-RA	2.73084	1.8169	0.665326	3.52323	0.112352	FBgn0052069	CG32069	-	CG32069
CG40212-RA	2.74366	1.79156	0.65298	3.46188	0.112352	FBgn0058212	CG40212	-	CG40212
CG42336-RE	2.7874	1.47654	0.529718	2.7828	0.112352	FBgn0259238	CG42336	-	CG42336
CG1935-RA	2.4911	1.36569	0.548226	2.57699	0.177129	FBgn0025820	CG1935	JTBR	JTBR
CG5133-RA	2.58502	1.59181	0.615782	3.01427	0.177129	FBgn0028789	CG5133	Dorsocross1	Doc1
CG10603-RA	2.58142	1.38107	0.535002	2.60461	0.177129	FBgn0032720	CG10603	mitochondrial ribosomal protein L13	mRpL13
CG10263-RA	2.51317	1.50663	0.599493	2.84145	0.177129	FBgn0032812	CG10263	Hakai	Hakai
CG9236-RA	2.51954	1.72702	0.68545	3.31043	0.177129	FBgn0034558	CG9236	-	CG9236
CG14977-RA	2.59745	1.3991	0.538644	2.63738	0.177129	FBgn0035469	CG14977	-	CG14977
CG5187-RA	2.57161	1.61094	0.626431	3.0545	0.177129	FBgn0035956	CG5187	Dorsocross2	Doc2
CG6327-RA	2.55765	1.85211	0.724144	3.61027	0.177129	FBgn0036115	CG6327	-	CG6327
CG10703-RA	2.50587	1.41296	0.563859	2.66283	0.177129	FBgn0037881	CG10703	-	CG10703
CG5933-RA	2.52012	1.45842	0.578708	2.74806	0.177129	FBgn0039139	CG5933	Mta70 homologue	Mta70
CG4980-RA	2.48838	1.72459	0.693057	3.30486	0.177129	FBgn0039558	CG4980	-	CG4980
CG32531-RA	2.58508	1.51872	0.587494	2.86537	0.177129	FBgn0044030	CG32531	mitochondrial ribosomal protein S14	mRpS14
CG32442-RB	2.63621	1.7823	0.676084	3.43974	0.177129	FBgn0052442	CG32442	-	CG32442
CG2198-RB	2.36447	1.57755	0.667188	2.98462	0.206694	FBgn0000071	CG2198	Amalgam	Ama
CG16724-RA	2.42386	1.40306	0.578854	2.64462	0.206694	FBgn0003741	CG16724	transformer	tra
CG8884-RA	2.40117	1.30043	0.54158	2.46302	0.206694	FBgn0013334	CG8884	Synapse-associated protein 47kD	Sap47
CG11455-RA	2.38984	1.35099	0.565307	2.55087	0.206694	FBgn0031228	CG11455	-	CG11455
CG9881-RA	2.44266	1.15751	0.473873	2.23072	0.206694	FBgn0031437	CG9881	p16-ARC	p16-ARC
CG12400-RA	2.44886	1.42979	0.583856	2.69407	0.206694	FBgn0031505	CG12400	-	CG12400
CG6737-RA	2.44823	2.68705	1.09755	6.43996	0.206694	FBgn0032294	CG6737	Vacuolar H[+] ATPase subunit 16-5	Vha16-5
CG5110-RA	2.36363	1.34912	0.570784	2.54757	0.206694	FBgn0032642	CG5110	-	CG5110
CG8204-RA	2.45118	1.5142	0.617744	2.8564	0.206694	FBgn0034033	CG8204	-	CG8204
CG4692-RB	2.47541	1.42074	0.573939	2.67722	0.206694	FBgn0035032	CG4692	-	CG4692
CG7354-RA	2.46572	1.35901	0.551162	2.56509	0.206694	FBgn0036774	CG7354	mitochondrial ribosomal protein S26	mRpS26
CG10581-RA	2.36544	1.34839	0.570036	2.54628	0.206694	FBgn0037046	CG10581	-	CG10581
CG12581-RB	2.34441	2.25052	0.95995	4.75853	0.206694	FBgn0037213	CG12581	-	CG12581
CG1161-RB	2.47241	1.52607	0.617242	2.88001	0.206694	FBgn0037313	CG1161	-	CG1161
CG9740-RA	2.32472	1.21333	0.521927	2.31873	0.206694	FBgn0037669	CG9740	-	CG9740
CG13418-RA	2.39987	1.41219	0.588445	2.66141	0.206694	FBgn0038903	CG13418	RpI12	RpI12
CG30051-RC	2.32422	1.23127	0.529755	2.34773	0.206694	FBgn0050051	CG30051	-	CG30051
CG31131-RA	2.36753	1.81122	0.765026	3.5094	0.206694	FBgn0051131	CG31131	-	CG31131
CG31950-RA	2.31707	1.27794	0.551534	2.42493	0.206694	FBgn0051950	CG31950	-	CG31950
CG33695-RD	2.38666	1.49324	0.625662	2.8152	0.206694	FBgn0052831	CG33695	-	CG33695
CG33104-RA	2.41464	1.18682	0.49151	2.2765	0.206694	FBgn0069242	CG33104	eclair	eca
CG17148-RA	2.29102	1.53916	0.671822	2.90625	0.321998	FBgn0000594	CG17148	Esterase P	Est-P
CG4456-RB	2.22047	1.5999	0.720521	3.03121	0.321998	FBgn0001228	CG4456	Heat shock gene 67Bb	Hsp67Bb
CG7230-RA	2.27596	1.23299	0.541744	2.35054	0.321998	FBgn0003254	CG7230	ribbon	rib
CG1886-RB	2.26474	1.32046	0.583053	2.49746	0.321998	FBgn0030343	CG1886	ATP7	ATP7
CG4036-RA	2.19105	1.25071	0.57083	2.37959	0.321998	FBgn0032149	CG4036	-	CG4036
CG12343-RA	2.19499	1.05266	0.479572	2.07435	0.321998	FBgn0033556	CG12343	-	CG12343
CG13211-PA,isoformA	2.27874	1.20779	0.530024	2.30983	0.321998	FBgn0033613	CG13211
CG15870-PA	2.28994	1.27855	0.558333	2.42595	0.321998	FBgn0033798	CG15870	-	CG15870
CG8338-RA	2.16731	1.30191	0.600703	2.46555	0.321998	FBgn0033907	CG8338	mitochondrial ribosomal protein S16	mRpS16
CG12859-RA	2.20304	1.32812	0.602859	2.51076	0.321998	FBgn0033961	CG12859	-	CG12859
CG9184-RB	2.18751	1.88092	0.859845	3.68309	0.321998	FBgn0035208	CG9184	-	CG9184
CG1320-RA	2.18197	1.35966	0.623133	2.56624	0.321998	FBgn0035335	CG1320	mitochondrial ribosomal protein L23	mRpL23
CG4893-RA	2.20676	1.90665	0.864003	3.74938	0.321998	FBgn0036616	CG4893	-	CG4893
CG13732-RA	2.19329	1.658	0.755943	3.15579	0.321998	FBgn0036730	CG13732	quijote	qjt
CG2182-RA	2.19038	1.20497	0.550118	2.30532	0.321998	FBgn0037360	CG2182	-	CG2182
CG10053-RA	2.19696	1.36754	0.622469	2.58031	0.321998	FBgn0037490	CG10053	-	CG10053
CG3353-RA	2.27689	1.15809	0.508628	2.23162	0.321998	FBgn0038869	CG3353	-	CG3353
CG13628-RA	2.15065	1.22625	0.570175	2.33958	0.321998	FBgn0039218	CG13628	Rpb10	Rpb10
CG11791-RB	2.17629	1.25799	0.578044	2.39162	0.321998	FBgn0039266	CG11791	-	CG11791
CG2310-RA	2.31096	1.40681	0.608757	2.65151	0.321998	FBgn0039665	CG2310	-	CG2310
CG18731-RA	2.16527	1.19948	0.553962	2.29657	0.321998	FBgn0042213	CG18731	-	CG18731
CG31184-RA	2.19161	1.17374	0.535561	2.25596	0.321998	FBgn0051184	CG31184	-	LSm3
CG31717-RA	2.21466	1.22166	0.551625	2.33215	0.321998	FBgn0051717	CG31717	-	CG31717
CG32425-RA	2.28679	1.25799	0.550114	2.39163	0.321998	FBgn0052425	CG32425	-	CG32425
CG33276-RB	2.16113	1.35002	0.624683	2.54916	0.321998	FBgn0053276	CG33276	-	CG33276
CG40002-RA	2.26564	1.526	0.673541	2.87986	0.321998	FBgn0058002	CG40002	-	CG40002
CG33331-RA	2.18999	1.49877	0.684374	2.82602	0.321998	FBgn0067628	CG33331	-	CG33331
CG41128-RA	2.16981	1.29155	0.595239	2.44791	0.321998	FBgn0069923	CG41128	-	CG41128
CG12342-RB	2.29019	1.35973	0.59372	2.56638	0.321998	FBgn0086898	CG12342	diego	dgo
CG9768-RA	2.03682	1.4587	0.716164	2.7486	0.372488	FBgn0001204	CG9768
CG4456-RA	1.98973	1.77804	0.893611	3.42961	0.372488	FBgn0001228	CG4456	Heat shock gene 67Bb	Hsp67Bb
CG9075-RD	2.04547	1.12963	0.55226	2.18803	0.372488	FBgn0001942	CG9075	Eukaryotic initiation factor 4a	eIF-4a
CG4163-RA	2.09116	1.34079	0.641172	2.5329	0.372488	FBgn0001992	CG4163	Cyp303a1	Cyp303a1
CG4918-RB	2.04488	1.19851	0.586104	2.29503	0.372488	FBgn0003274	CG4918	Ribosomal protein LP2	RpLP2
CG10619-RA	2.10866	1.4098	0.668575	2.657	0.372488	FBgn0003896	CG10619	tailup	tup
CG1046-RA	2.12244	1.75197	0.82545	3.36818	0.372488	FBgn0004053	CG1046	zerknullt	zen
CG5185-RA	2.09212	1.26882	0.606476	2.40965	0.372488	FBgn0026320	CG5185	Twin of m4	Tom
CG9933-RA	2.05752	1.19514	0.580862	2.28966	0.372488	FBgn0028965	CG9933	A16	A16
CG3781-RA	2.08215	1.27606	0.612856	2.42176	0.372488	FBgn0029853	CG3781	-	CG3781
CG14413-RA	2.0958	1.48206	0.707157	2.79348	0.372488	FBgn0030572	CG14413	mitochondrial ribosomal protein S25	mRpS25
CG18619-RD	2.11599	1.2773	0.603642	2.42385	0.372488	FBgn0032202	CG18619	-	CG18619
CG5603-RB	2.0896	1.02345	0.489783	2.03278	0.372488	FBgn0032210	CG5603	cylindromatosis	CYLD
CG10722-RB	1.98741	1.36858	0.688623	2.58216	0.372488	FBgn0032848	CG10722	nessun dorma	nesd
CG13746-RA	2.06325	1.25687	0.609167	2.38976	0.372488	FBgn0033341	CG13746	MrgBP	MrgBP
CG12954-RA	2.08141	1.01504	0.487668	2.02096	0.372488	FBgn0034001	CG12954	mitochondrial ribosomal protein L41	mRpL41
CG8297-RA	2.08327	1.2144	0.582926	2.32044	0.372488	FBgn0034050	CG8297	-	CG8297
CG13427-RA	2.13037	1.55758	0.731128	2.94359	0.372488	FBgn0034514	CG13427	-	CG13427
CG4692-RA	2.0027	1.22364	0.610993	2.33535	0.372488	FBgn0035032	CG4692	-	CG4692
CG9083-RB	2.08071	1.18244	0.568288	2.26961	0.372488	FBgn0035077	CG9083	-	CG9083
CG13454-RA	2.11425	1.86931	0.884149	3.65359	0.372488	FBgn0036503	CG13454	-	CG13454
CG7130-RA	1.99469	1.41861	0.711191	2.67327	0.372488	FBgn0037151	CG7130	-	CG7130
CG14704-RC	2.03929	1.6603	0.814157	3.16083	0.372488	FBgn0037906	CG14704	Peptidoglycan recognition protein LB	PGRP-LB
CG3321-RB	2.11917	1.06676	0.503386	2.09473	0.372488	FBgn0038224	CG3321	-	CG3321
CG4334-RB	2.10004	1.23784	0.589438	2.35846	0.372488	FBgn0038312	CG4334	-	CG4334
CG13410-RA	2.10906	1.12895	0.535286	2.187	0.372488	FBgn0038923	CG13410	mitochondrial ribosomal protein L35	mRpL35
CG7006-RA	1.99894	1.1559	0.578257	2.22824	0.372488	FBgn0039233	CG7006	-	CG7006
CG11858-RA	2.06607	1.0918	0.528441	2.13139	0.372488	FBgn0039305	CG11858	-	CG11858
CG6090-RA	2.04037	1.05649	0.517794	2.07987	0.372488	FBgn0039406	CG6090	Ribosomal protein L34a	RpL34a
CG2006-RA	2.00046	1.34047	0.670081	2.53234	0.372488	FBgn0039664	CG2006	-	CG2006
CG13399-RB	2.07967	1.05659	0.508056	2.08001	0.372488	FBgn0043002	CG13399	Chrac-14	Chrac-14
CG33276-PA	2.048	1.18054	0.576434	2.26661	0.372488	FBgn0053276	CG33276	-	CG33276
CG4460-RB	1.83315	1.52039	0.829387	2.86869	0.523107	FBgn0001223	CG4460	Heat shock protein 22	Hsp22
CG5818-RA	1.84277	1.00076	0.543073	2.00105	0.523107	FBgn0001995	CG5818	mitochondrial ribosomal protein L4	mRpL4
CG3440-RA	1.96847	2.17661	1.10574	4.5209	0.523107	FBgn0003046	CG3440	Pupal cuticle protein	Pcp
CG16724-RB	1.85985	1.10128	0.592137	2.14546	0.523107	FBgn0003741	CG16724	transformer	tra
CG3422-RA	1.94421	1.11815	0.575116	2.17068	0.523107	FBgn0004066	CG3422	Proteasome 28kD subunit 1	Pros28.1
CG12287-RA	1.91598	1.30512	0.681176	2.47104	0.523107	FBgn0004394	CG12287	POU domain protein 2	pdm2
CG2851-RA	1.91111	1.4449	0.756052	2.72244	0.523107	FBgn0010323	CG2851	Goosecoid	Gsc
CG4539-RA	1.88327	1.02226	0.542809	2.03109	0.523107	FBgn0010520	CG4539	Bekka	Bka
CG2986-RA	1.88669	1.00215	0.53117	2.00299	0.523107	FBgn0015521	CG2986	Ribosomal protein S21	RpS21
CG31045-RC	1.96595	1.07394	0.546268	2.10517	0.523107	FBgn0026059	CG31045	Myosin heavy chain-like	Mhcl
CG14787-RA	1.89803	1.42454	0.750538	2.68429	0.523107	FBgn0027793	CG14787	-	CG14787
CG4547-RB	1.96188	1.74016	0.886986	3.34072	0.523107	FBgn0029907	CG4547	Ataxin 1	Atx-1
CG1796-RA	1.94674	1.09044	0.560134	2.12939	0.523107	FBgn0030365	CG1796	Transport and Golgi organization 4	Tango4
CG4537-PA	1.92411	1.28225	0.666411	2.43217	0.523107	FBgn0032153	CG4537	-	CG4537
CG6785-RA	1.86096	1.26734	0.681012	2.40717	0.523107	FBgn0032399	CG6785	-	CG6785
CG10414-RA	1.85238	1.08085	0.583491	2.11528	0.523107	FBgn0032691	CG10414	-	CG10414
CG7849-RA	1.86501	1.0172	0.545412	2.02399	0.523107	FBgn0033060	CG7849	-	CG7849
CG11079-PC,isoformC	1.84215	1.1241	0.610207	2.17965	0.523107	FBgn0034851	CG11079
CG2931-RA	1.97068	1.10361	0.560012	2.14891	0.523107	FBgn0037342	CG2931	-	CG2931
CG9667-RA	1.84886	1.09235	0.590826	2.13222	0.523107	FBgn0037550	CG9667	-	CG9667
CG5013-RA	1.92074	1.14202	0.594573	2.2069	0.523107	FBgn0038396	CG5013	-	CG5013
CG15525-RA	1.88506	1.08341	0.574737	2.11904	0.523107	FBgn0039732	CG15525	-	CG15525
CG18766-RB	1.88319	1.08904	0.578294	2.12732	0.523107	FBgn0042111	CG18766	-	CG18766
CG31105-RB	1.94978	2.62555	1.34659	6.17119	0.523107	FBgn0051105	CG31105	-	CG31105
CG31352-RA	1.8995	1.00936	0.531385	2.01302	0.523107	FBgn0051352	CG31352	-	Unc-115a
CG40228-RC	1.86098	1.38096	0.742063	2.60442	0.523107	FBgn0063670	CG40228	-	CG40228
CG41042-RA	1.88265	1.09176	0.579904	2.13134	0.523107	FBgn0069965	CG41042	-	CG41042
CG14121-RA	1.89661	1.16069	0.611979	2.23564	0.523107	FBgn0086699	CG14121
CG32130-RA	1.96082	1.91706	0.977682	3.77653	0.523107	FBgn0086708	CG32130	starvin	stv
CG4463-RA	1.79102	1.47557	0.823871	2.78094	0.656541	FBgn0001224	CG4463	Heat shock protein 23	Hsp23
CG8856-RA	1.69369	1.57488	0.929852	2.9791	0.656541	FBgn0020377	CG8856	Scavenger receptor class C, type II	Sr-CII
CG4602-RA	1.74501	1.03318	0.592074	2.04653	0.656541	FBgn0024285	CG4602	Srp54	Srp54
CG9453-RI	1.79761	1.64536	0.9153	3.12825	0.656541	FBgn0028985	CG9453	Serine protease inhibitor 4	Spn4
CG10964-RA	1.78565	1.06432	0.596041	2.09119	0.656541	FBgn0030026	CG10964	sniffer	sni
CG6769-RA	1.71913	1.34413	0.781871	2.53878	0.656541	FBgn0030878	CG6769	-	CG6769
CG9207-RA	1.76497	1.12851	0.639392	2.18633	0.656541	FBgn0031873	CG9207	Gas41	Gas41
CG33466-RA	1.69541	1.1311	0.667156	2.19026	0.656541	FBgn0034004	CG33466
CG4984-RA	1.68426	1.2491	0.741635	2.37694	0.656541	FBgn0034267	CG4984	-	CG4984
CG3221-PA	1.72279	1.19418	0.69317	2.28815	0.656541	FBgn0034569	CG3221	dim gamma-tubulin 3	dgt3
CG11079-PC,isoformC	1.72228	1.3311	0.772871	2.51594	0.656541	FBgn0034851	CG11079
CG13585-RA	1.82366	1.05055	0.576069	2.07133	0.656541	FBgn0035020	CG13585	-	CG13585
CG7971-RC	1.70282	1.10171	0.646995	2.1461	0.656541	FBgn0035253	CG7971	-	CG7971
CG18171-RA	1.78301	1.77723	0.996758	3.42768	0.656541	FBgn0035262	CG18171	-	CG18171
CG11722-RA	1.7776	1.15182	0.647962	2.22194	0.656541	FBgn0037777	CG11722	-	CG11722
CG14868-RA	1.7938	1.45022	0.808463	2.7325	0.656541	FBgn0038330	CG14868	-	CG14868
CG6990-RA	1.82683	1.00127	0.548092	2.00176	0.656541	FBgn0039019	CG6990	HP1c	HP1c
CG18754-RA	1.72707	1.37272	0.794827	2.58959	0.656541	FBgn0042106	CG18754	-	CG18754
CG31411-PA	1.81213	1.73463	0.957232	3.32794	0.656541	FBgn0051411	CG31411
CG32569-RB	1.81981	1.3399	0.73629	2.53135	0.656541	FBgn0052569	CG32569	TweedleZ	TwdlZ
CG33774-RA	1.82305	1.05888	0.580832	2.08332	0.656541	FBgn0053774	CG33774	-	CG33774
CG6019-RA	1.55245	1.12277	0.723223	2.17764	0.810639	FBgn0002905	CG6019	mutagen-sensitive 308	mus308
CG34092-RA	1.63399	1.10799	0.678088	2.15545	0.810639	FBgn0013679	CG34092	mitochondrial NADH-ubiquinone oxidoreductase chain 1	mt:ND1
CG18624-RB	1.62474	1.04109	0.640776	2.05779	0.810639	FBgn0029971	CG18624	-	CG18624
CG9044-RB	1.57599	1.02632	0.651226	2.03683	0.810639	FBgn0031752	CG9044	-	CG9044
CG8353-RA	1.54861	1.17137	0.756403	2.25226	0.810639	FBgn0032002	CG8353	-	CG8353
CG14464-RC	1.61851	1.00907	0.623454	2.01261	0.810639	FBgn0033000	CG14464	-	CG14464
CG11212-RA	1.57746	1.13725	0.720937	2.19961	0.810639	FBgn0033068	CG11212
CG14482-RA	1.66125	1.07978	0.649977	2.11371	0.810639	FBgn0034245	CG14482	-	CG14482
CG9358-RA	1.66979	1.21721	0.728955	2.32496	0.810639	FBgn0035089	CG9358	Pherokine 3	Phk-3
CG9184-RA	1.66052	1.43974	0.867043	2.71273	0.810639	FBgn0035208	CG9184	-	CG9184
CG11594-RC	1.6724	1.26751	0.757898	2.40746	0.810639	FBgn0035484	CG11594	-	CG11594
CG6596-PA	1.64843	1.0996	0.667058	2.14295	0.810639	FBgn0035671	CG6596
CG10426-RA	1.63453	1.17187	0.716947	2.25304	0.810639	FBgn0036273	CG10426	-	CG10426
CG14701-RA	1.57483	1.19535	0.759036	2.29	0.810639	FBgn0037883	CG14701	-	CG14701
CG17207-RA	1.56864	1.7141	1.09273	3.28092	0.810639	FBgn0038051	CG17207	-	CG17207
CG15547-RA	1.58558	1.55793	0.982565	2.94432	0.810639	FBgn0039809	CG15547	-	CG15547
CG33196-RC	1.58425	1.45132	0.916091	2.73457	0.810639	FBgn0053196	CG33196	dumpy	dp
CG34409-RA	1.60932	1.35425	0.841506	2.55665	0.810639	FBgn0085438	CG34409	-	CG34409
CG32031-RC	1.44397	1.19283	0.826075	2.286	1.15702	FBgn0000116	CG32031	Arginine kinase	Argk
CG4183-RA	1.45174	1.07658	0.741578	2.10903	1.15702	FBgn0001225	CG4183	Heat shock protein 26	Hsp26
CG3260-RA	1.4782	1.05588	0.714306	2.07899	1.15702	FBgn0021875	CG3260	Zinc finger protein RP-8	Zfrp8
CG14797-RB	1.43629	1.73092	1.20513	3.3194	1.15702	FBgn0029587	CG14797	-	CG14797
CG12919-RA	1.46079	1.12884	0.772755	2.18682	1.15702	FBgn0033483	CG12919	eiger	egr
CG9018-RB	1.48422	1.25658	0.846623	2.38928	1.15702	FBgn0035318	CG9018	-	CG9018
CG18428-RA	1.46599	1.18416	0.807749	2.2723	1.15702	FBgn0039149	CG18428	-	CG18428
CG1909-RA	1.52047	1.13413	0.745904	2.19485	1.15702	FBgn0039911	CG1909	-	CG1909
CG33082-RA	1.48918	1.21301	0.814552	2.31821	1.15702	FBgn0053082	CG33082	-	CG33082
CG40053-RA	1.48973	2.02178	1.35715	4.06084	1.15702	FBgn0058053	CG40053	-	CG40053
CG4336-RA	1.36795	1.17005	0.855337	2.2502	1.4999	FBgn0003302	CG4336	roughex	rux
CG5820-RA	1.331	1.14923	0.863431	2.21795	1.4999	FBgn0013272	CG5820	Gp150	Gp150
CG13749-RA	1.38313	1.07144	0.774646	2.10152	1.4999	FBgn0033353	CG13749	-	CG13749
CG13148-RA	1.32532	1.08073	0.815449	2.11511	1.4999	FBgn0033767	CG13148	-	CG13148
CG11079-PC,isoformC	1.28927	1.04111	0.807514	2.05781	1.4999	FBgn0034851	CG11079
CG30120-RB	1.32832	1.09166	0.821832	2.13119	1.4999	FBgn0050120	CG30120	-	CG30120
CG30502-RA	1.33536	1.07666	0.806265	2.10914	1.4999	FBgn0050502	CG30502	-	CG30502
CG33245-RA	1.3286	1.09891	0.82712	2.14193	1.4999	FBgn0053245	CG33245	Ste:CG33245	Ste:CG33245
CG34039-RA	1.36363	1.08551	0.796045	2.12213	1.4999	FBgn0054039	CG34039	-	CG34039
CG3978-RB	1.26878	1.0119	0.797541	2.01657	2.18841	FBgn0003117	CG3978	pannier	pnr
CG10619-RB	1.22878	1.16997	0.952141	2.25007	2.18841	FBgn0003896	CG10619	tailup	tup
CG3625-RA	1.1835	1.05229	0.88913	2.07381	2.18841	FBgn0031245	CG3625	-	CG3625
CG30052-RA	1.26648	1.07603	0.849627	2.10823	2.18841	FBgn0050052	CG30052	Odorant-binding protein 49a	Obp49a
CG34142-RB	1.23009	1.09082	0.886782	2.12995	2.18841	FBgn0083978	CG34142	-	CG17672
CG5436-RA	1.14407	1.08111	0.944972	2.11567	2.91639	FBgn0001230	CG5436	Heat shock protein 68	Hsp68
CG8333-RA	1.15129	1.30414	1.13277	2.46936	2.91639	FBgn0002735	CG8333	E(spl) region transcript mgamma	HLHmgamma
CG10601-RA	1.12885	1.00709	0.892139	2.00986	2.91639	FBgn0014343	CG10601	mirror	mirr
CG1216-RC	1.13562	1.09027	0.960069	2.12914	2.91639	FBgn0035107	CG1216	mrityu	mri
B. Transcripts that are Smaug dependent for transcription in PGCs at the 5-to-7 hour time point
Gene ID	Score(d)	Numerator(r)	Denominator(s+s0)	Fold Change	q-value(%)	FBgn	CG Name	Name	Symbol
CG5436-RA	14.3329	5.62334	0.392338	49.2939	0	FBgn0001230	CG5436	Heat shock protein 68	Hsp68
CG2684-RA	4.54024	1.7622	0.38813	3.39216	0	FBgn0002542	CG2684	lodestar	lds
CG8097-RA	5.64784	2.42521	0.429405	5.37107	0	FBgn0030660	CG8097	-	CG8097
825-OakCG32208-PA	9.91817	3.71005	0.374067	13.0869	0	FBgn0052208	CG32208	825-Oak	825-Oak
CG33525-RC	5.21155	2.92525	0.561302	7.59606	0	FBgn0053525	CG33525
CG11624-RB	4.20075	1.92841	0.459065	3.80637	0.423543	FBgn0003943	CG11624	Ubiquitin-63E	Ubi-p63E
CG34067-RA	4.14198	2.33765	0.56438	5.0548	0.423543	FBgn0013674	CG34067	mitochondrial Cytochrome c oxidase subunit I	mt:CoI
CG8287-RA	4.15676	2.11298	0.508323	4.32583	0.423543	FBgn0015796	CG8287
CG3988-RA	3.9207	1.55787	0.397345	2.94418	0.423543	FBgn0028552	CG3988	gamma-soluble NSF attachment protein	gammaSnap
CG3214-RA	3.63218	1.19791	0.329806	2.29408	0.423543	FBgn0031436	CG3214	-	CG3214
CG6459-RA	3.5345	1.04463	0.295551	2.06283	0.423543	FBgn0034259	CG6459	-	CG6459
CG13434-RA	4.16611	1.56858	0.37651	2.96613	0.423543	FBgn0034523	CG13434	Nnf1a	Nnf1a
CG12740-RD	3.53137	1.40211	0.397043	2.64287	0.423543	FBgn0035422	CG12740	Ribosomal protein L28	RpL28
CG8121-RA	4.36147	1.64857	0.377986	3.13524	0.423543	FBgn0037680	CG8121	-	CG8121
CG3114-RB	3.04448	1.91393	0.628654	3.76834	1.05948	FBgn0005427	CG3114	erect wing	ewg
CG8648-RA	3.39885	1.2787	0.376216	2.42621	1.05948	FBgn0025832	CG8648	Flap endonuclease 1	Fen1
CG6177-RA	3.12217	1.36612	0.437555	2.57776	1.05948	FBgn0026634	CG6177	ldlCp-related protein	ldlCp
CG5056-RA	3.01766	1.61042	0.533663	3.0534	1.05948	FBgn0032231	CG5056	-	CG5056
CG2614-RA	3.37995	1.7946	0.530954	3.46918	1.05948	FBgn0032873	CG2614	-	CG2614
CG9344-RA	3.34544	1.2795	0.382461	2.42755	1.05948	FBgn0034564	CG9344	-	CG9344
CG3732-RA	3.07715	1.97908	0.643154	3.94242	1.05948	FBgn0034750	CG3732	-	CG3732
CG6567-RB	3.40978	1.87949	0.551207	3.67946	1.05948	FBgn0037842	CG6567	-	CG6567
CG17187-RA	3.23428	1.41371	0.437102	2.66422	1.05948	FBgn0037882	CG17187	-	CG17187
CG10157-RA	3.39957	1.63791	0.481798	3.11214	1.05948	FBgn0039099	CG10157	-	CG10157
CG11120-RA	3.40943	1.58473	0.464807	2.99951	1.05948	FBgn0039250	CG11120	-	CG11120
CG31875-RA	2.98546	1.96145	0.657	3.89453	1.05948	FBgn0051875	CG31875	-	CG31875
CG6583-RA	2.89199	1.11258	0.38471	2.16232	1.45271	FBgn0032420	CG6583	-	CG6583
CG12734-RA	2.79856	1.2957	0.46299	2.45497	1.45271	FBgn0035411	CG12734	Girdin	Girdin
CG14135-PA	2.92732	1.65836	0.566512	3.15658	1.45271	FBgn0036193	CG14135	-	CG14135
CG14353-RA	2.80354	1.58368	0.564885	2.99734	1.45271	FBgn0036771	CG14353	-	CG14353
CG5073-RA	2.76602	1.64999	0.596522	3.13832	1.45271	FBgn0038331	CG5073	-	CG5073
CG4449-RA	2.79233	1.38681	0.49665	2.615	1.45271	FBgn0039065	CG4449	-	CG4449
CG33236-RA	2.85751	1.77062	0.619636	3.412	1.45271	FBgn0053236	CG33236	Ste:CG33236	Ste:CG33236
CG3161-RB	2.64516	1.07392	0.405993	2.10514	1.91807	FBgn0004145	CG3161
CG11941-RA	2.65693	1.63463	0.615235	3.10509	1.91807	FBgn0026175	CG11941	skpC	skpC
CG15119-RA	2.51669	1.09914	0.436741	2.14227	1.91807	FBgn0034430	CG15119	Myb-interacting protein 40	mip40
CG6057-RA	2.42885	1.12929	0.464951	2.18752	1.91807	FBgn0040283	CG6057	SMC1	SMC1
CG18766-RA	2.46812	1.07392	0.435117	2.10514	1.91807	FBgn0042111	CG18766	-	CG18766
CG13240-RA	2.38328	1.17192	0.491725	2.25311	2.84509	FBgn0001989	CG13240	lethal (2) 35Di	l(2)35Di
CG4913-RA	2.19768	1.16351	0.529427	2.24002	2.84509	FBgn0026441	CG4913	ENL/AF9-related	ear
CG14084-RB	2.28112	1.45543	0.638031	2.74238	2.84509	FBgn0036855	CG14084
CG10286-RA	2.30841	1.12363	0.486755	2.17895	2.84509	FBgn0037439	CG10286	-	CG10286
CG6752-RA	2.3551	1.10601	0.469622	2.15249	2.84509	FBgn0038296	CG6752	-	CG6752
CG4583-RC	2.30869	1.82961	0.792486	3.5544	2.84509	FBgn0038736	CG4583
CG6946-RC	2.20169	1.02814	0.466978	2.03939	2.84509	FBgn0259139	CG6946	glorund	glo
CG9218-RF	2.02649	1.59791	0.788509	3.02704	3.92158	FBgn0003435	CG9218	smooth	sm
CG6998-RC	2.03833	1.4271	0.700134	2.68906	3.92158	FBgn0011760	CG6998	cut up	ctp
CG10159-RA	1.97155	1.25822	0.63819	2.39201	3.92158	FBgn0015602	CG10159	Boundary element-associated factor of 32kD	BEAF-32
CG5809-RA	2.13173	1.06666	0.500374	2.09458	3.92158	FBgn0025678	CG5809	CaBP1	CaBP1
ire-1CG4583-PA	2.05309	1.36239	0.663577	2.5711	3.92158	FBgn0038736	CG4583
CG33002-RA	2.16251	1.02154	0.472383	2.03008	3.92158	FBgn0053002	CG33002	mitochondrial ribosomal protein L27	mRpL27
Notes:
Score ( d ): The t-statistic value
Numerator ( r ): The numerator of the t-statistic
Denominator (s + s0 ): The denominator of the t-statistic
q-value ( % ): This is the lowest False Discovery Rate at which the gene is called significant based on the work of John Storey who invented q-values. It is like the familiar "P-value", adapted to the analysis of a large number of genes. The q-value measures how significant the gene is: as di > 0 increases, the corresponding q-value decreases.
