# Supplementary material for: Genome-wide analysis of the maternal-to-zygotic transition in Drosophila primordial germ cells
Source: Genome Biol. 2012 Feb 20;13(2):R11. doi: 10.1186/gb-2012-13-2-r11 (PMC3334568; doi:10.1186/gb-2012-13-2-r11)
Supplement: Additional file 25 — GO term enrichment analysis of transcripts that are transcribed in PGCs in a Smaug-dependent manner (listed in Additional file 24). (a) GO term results for the transcripts that are Smaug-dependent for transcription in PGCs at the 3-to-5 hour time point. The transcripts that are transcribed at the 3-to-5 hour in wild-type PGCs were used as the background set. (b) GO term results for the transcripts that are Smaug-dependent for transcription in PGCs at the 5-to-7 hour time point. The transcripts that are transcribed at 5-to-7 hours in wild-type PGCs were used as the background set. (c) GO term results for the transcripts that are Smaug-dependent for transcription in PGCs at the 3-to-5 hour time point. All transcripts probed by the array were used as the background set. (d) GO term results for the transcripts that are Smaug-dependent for transcription in PGCs at the 5-to-7 hour time point. All transcripts probed by the array were used as the background set. GO terms with a FDR < 10% were considered to be significant and are listed in the table. [file gb-2012-13-2-r11-S25.XLS]

## Sheet: Sheet1
A. GO terms results for the transcripts that are Smaug-dependent for transcription in PGCs at the 3-to-5 hour time point
No significant GO terms
B. GO term results for the transcripts that are Smaug-dependent for transcription in PGCs at the 5-to-7 hour time point
No significant GO terms
C. GO terms results for the transcripts that are Smaug-dependent for transcription in PGCs at the 3-to-5 hour time point
Category	Term	Count	%	P Value	Genes	List Total	Pop Hits	Pop Total	Fold Enrichment	Bonferroni	Benjamini	FDR(%)
GOTERM_MF_FAT	GO:0003735~structural constituent of ribosome	17	7.11297	4.47925e-08	FBGN0034986, FBGN0036774, FBGN0044030, FBGN0024733, FBGN0032210, FBGN0030572, FBGN0034001, FBGN0038923, FBGN0039406, FBGN0033907, FBGN0083978, FBGN0003274, FBGN0035335, FBGN0001995, FBGN0032720, FBGN0016726, FBGN0015521	132	173	7494	5.57882	9.98867e-06	9.98867e-06	5.71423e-05
GOTERM_CC_FAT	GO:0005840~ribosome	17	7.11297	6.30153e-07	FBGN0034986, FBGN0036774, FBGN0044030, FBGN0024733, FBGN0032210, FBGN0030572, FBGN0034001, FBGN0038923, FBGN0039406, FBGN0033907, FBGN0083978, FBGN0003274, FBGN0035335, FBGN0001995, FBGN0032720, FBGN0016726, FBGN0015521	93	180	4412	4.48053	0.00010586	0.00010586	0.000767237
GOTERM_CC_FAT	GO:0030529~ribonucleoprotein complex	23	9.62343	1.13257e-06	FBGN0003741, FBGN0034986, FBGN0036774, FBGN0039558, FBGN0044030, FBGN0051184, FBGN0024733, FBGN0032210, FBGN0030572, FBGN0034001, FBGN0024285, FBGN0038923, FBGN0033907, FBGN0039406, FBGN0083978, FBGN0003274, FBGN0051950, FBGN0035335, FBGN0001995, FBGN0033556, FBGN0032720, FBGN0016726, FBGN0015521	93	342	4412	3.19047	0.000190254	9.51317e-05	0.00137895
GOTERM_CC_FAT	GO:0033279~ribosomal subunit	15	6.27615	4.48287e-06	FBGN0034986, FBGN0036774, FBGN0044030, FBGN0024733, FBGN0030572, FBGN0034001, FBGN0038923, FBGN0039406, FBGN0033907, FBGN0003274, FBGN0035335, FBGN0001995, FBGN0032720, FBGN0016726, FBGN0015521	93	161	4412	4.41996	0.00075284	0.00025101	0.00545796
SP_PIR_KEYWORDS	ribosomal protein	14	5.85774	4.9237e-06	FBGN0034986, FBGN0036774, FBGN0044030, FBGN0024733, FBGN0030572, FBGN0034001, FBGN0038923, FBGN0033907, FBGN0003274, FBGN0035335, FBGN0001995, FBGN0032720, FBGN0016726, FBGN0015521	229	156	12624	4.94726	0.000625116	0.000625116	0.00570989
GOTERM_CC_FAT	GO:0000313~organellar ribosome	10	4.1841	1.29261e-05	FBGN0034986, FBGN0038923, FBGN0036774, FBGN0033907, FBGN0044030, FBGN0035335, FBGN0030572, FBGN0001995, FBGN0032720, FBGN0034001	93	71	4412	6.68181	0.00216924	0.000542751	0.015737
GOTERM_CC_FAT	GO:0005761~mitochondrial ribosome	10	4.1841	1.29261e-05	FBGN0034986, FBGN0038923, FBGN0036774, FBGN0033907, FBGN0044030, FBGN0035335, FBGN0030572, FBGN0001995, FBGN0032720, FBGN0034001	93	71	4412	6.68181	0.00216924	0.000542751	0.015737
KEGG_PATHWAY	dme00190:Oxidative phosphorylation	12	5.02092	6.56737e-05	FBGN0013679, FBGN0029971, FBGN0031228, FBGN0035032, FBGN0016119, FBGN0032294, FBGN0031505, FBGN0033961, FBGN0034245, FBGN0011227, FBGN0038224, FBGN0058002	45	132	2044	4.12929	0.0015094	0.0015094	0.0520435
GOTERM_CC_FAT	GO:0044429~mitochondrial part	22	9.20502	5.0248e-05	FBGN0067628, FBGN0029971, FBGN0034986, FBGN0036774, FBGN0044030, FBGN0030572, FBGN0033961, FBGN0038683, FBGN0011227, FBGN0034001, FBGN0038224, FBGN0013679, FBGN0031228, FBGN0038923, FBGN0035032, FBGN0033907, FBGN0016119, FBGN0031505, FBGN0035335, FBGN0001995, FBGN0034245, FBGN0032720	93	400	4412	2.60925	0.00840635	0.00168695	0.0611621
GOTERM_CC_FAT	GO:0044455~mitochondrial membrane part	12	5.02092	6.23827e-05	FBGN0013679, FBGN0067628, FBGN0029971, FBGN0031228, FBGN0035032, FBGN0016119, FBGN0031505, FBGN0033961, FBGN0038683, FBGN0034245, FBGN0011227, FBGN0038224	93	129	4412	4.4131	0.0104259	0.00174525	0.0759273
KEGG_PATHWAY	dme00240:Pyrimidine metabolism	9	3.76569	0.000199639	FBGN0032002, FBGN0003275, FBGN0032634, FBGN0038903, FBGN0086447, FBGN0039809, FBGN0043002, FBGN0039218, FBGN0031663	45	79	2044	5.17468	0.00458163	0.00229344	0.158132
GOTERM_BP_FAT	GO:0006412~translation	18	7.53138	0.00011767	FBGN0001942, FBGN0034986, FBGN0036774, FBGN0044030, FBGN0024733, FBGN0032210, FBGN0030572, FBGN0034001, FBGN0038923, FBGN0033907, FBGN0039406, FBGN0083978, FBGN0003274, FBGN0035335, FBGN0001995, FBGN0032720, FBGN0016726, FBGN0015521	136	305	6715	2.91393	0.0872718	0.0872718	0.179749
GOTERM_MF_FAT	GO:0005198~structural molecule activity	20	8.3682	0.000230619	FBGN0034986, FBGN0036774, FBGN0025578, FBGN0044030, FBGN0003046, FBGN0024733, FBGN0032210, FBGN0030572, FBGN0034001, FBGN0003328, FBGN0038923, FBGN0033907, FBGN0039406, FBGN0083978, FBGN0003274, FBGN0035335, FBGN0001995, FBGN0032720, FBGN0016726, FBGN0015521	132	443	7494	2.5631	0.0501337	0.0253892	0.293806
SP_PIR_KEYWORDS	mitochondrion	12	5.02092	0.000406465	FBGN0013679, FBGN0067628, FBGN0038923, FBGN0035032, FBGN0036774, FBGN0033907, FBGN0016119, FBGN0035335, FBGN0030572, FBGN0032720, FBGN0011227, FBGN0034001	229	179	12624	3.69564	0.0503213	0.0254854	0.470366
GOTERM_BP_FAT	GO:0006351~transcription, DNA-dependent	11	4.60251	0.000319191	FBGN0001204, FBGN0003275, FBGN0032634, FBGN0034534, FBGN0038903, FBGN0003720, FBGN0058127, FBGN0031873, FBGN0086447, FBGN0032847, FBGN0039218	136	133	6715	4.08365	0.219431	0.116502	0.486888
GOTERM_CC_FAT	GO:0005739~mitochondrion	24	10.0418	0.000431575	FBGN0067628, FBGN0029971, FBGN0034986, FBGN0036774, FBGN0044030, FBGN0001230, FBGN0030572, FBGN0033961, FBGN0038683, FBGN0011227, FBGN0034001, FBGN0038224, FBGN0013679, FBGN0031228, FBGN0038923, FBGN0035032, FBGN0033907, FBGN0016119, FBGN0031505, FBGN0035335, FBGN0001995, FBGN0034245, FBGN0032720, FBGN0040660	93	534	4412	2.13217	0.0699531	0.0103066	0.524197
GOTERM_BP_FAT	GO:0032774~RNA biosynthetic process	11	4.60251	0.000382084	FBGN0001204, FBGN0003275, FBGN0032634, FBGN0034534, FBGN0038903, FBGN0003720, FBGN0058127, FBGN0031873, FBGN0086447, FBGN0032847, FBGN0039218	136	136	6715	3.99357	0.256624	0.0941225	0.582561
SP_PIR_KEYWORDS	ribonucleoprotein	10	4.1841	0.000547775	FBGN0038923, FBGN0036774, FBGN0033907, FBGN0003274, FBGN0024733, FBGN0035335, FBGN0030572, FBGN0032720, FBGN0016726, FBGN0034001	229	129	12624	4.27338	0.0672205	0.0229285	0.633417
GOTERM_CC_FAT	GO:0015934~large ribosomal subunit	9	3.76569	0.00101788	FBGN0038923, FBGN0039406, FBGN0003274, FBGN0024733, FBGN0035335, FBGN0001995, FBGN0032720, FBGN0016726, FBGN0034001	93	100	4412	4.26968	0.157255	0.0211592	1.23229
GOTERM_CC_FAT	GO:0043233~organelle lumen	22	9.20502	0.00125858	FBGN0003741, FBGN0034986, FBGN0036774, FBGN0044030, FBGN0032634, FBGN0030572, FBGN0086447, FBGN0039218, FBGN0034001, FBGN0032847, FBGN0038923, FBGN0033907, FBGN0003275, FBGN0038903, FBGN0035335, FBGN0031613, FBGN0031873, FBGN0033341, FBGN0001995, FBGN0020493, FBGN0028411, FBGN0032720	93	504	4412	2.07083	0.190692	0.0232342	1.52165
GOTERM_CC_FAT	GO:0070013~intracellular organelle lumen	22	9.20502	0.00125858	FBGN0003741, FBGN0034986, FBGN0036774, FBGN0044030, FBGN0032634, FBGN0030572, FBGN0086447, FBGN0039218, FBGN0034001, FBGN0032847, FBGN0038923, FBGN0033907, FBGN0003275, FBGN0038903, FBGN0035335, FBGN0031613, FBGN0031873, FBGN0033341, FBGN0001995, FBGN0020493, FBGN0028411, FBGN0032720	93	504	4412	2.07083	0.190692	0.0232342	1.52165
KEGG_PATHWAY	dme03020:RNA polymerase	5	2.09205	0.00197848	FBGN0003275, FBGN0032634, FBGN0038903, FBGN0086447, FBGN0039218	45	26	2044	8.73504	0.0445283	0.0150687	1.55751
GOTERM_CC_FAT	GO:0031974~membrane-enclosed lumen	22	9.20502	0.00174298	FBGN0003741, FBGN0034986, FBGN0036774, FBGN0044030, FBGN0032634, FBGN0030572, FBGN0086447, FBGN0039218, FBGN0034001, FBGN0032847, FBGN0038923, FBGN0033907, FBGN0003275, FBGN0038903, FBGN0035335, FBGN0031613, FBGN0031873, FBGN0033341, FBGN0001995, FBGN0020493, FBGN0028411, FBGN0032720	93	517	4412	2.01876	0.254035	0.0288824	2.10161
GOTERM_MF_FAT	GO:0003677~DNA binding	27	11.2971	0.00171082	FBGN0002735, FBGN0032634, FBGN0032202, FBGN0086447, FBGN0032847, FBGN0010323, FBGN0028789, FBGN0003275, FBGN0034534, FBGN0003254, FBGN0043002, FBGN0035954, FBGN0003114, FBGN0021875, FBGN0004394, FBGN0035956, FBGN0002905, FBGN0014343, FBGN0032210, FBGN0039218, FBGN0052831, FBGN0004053, FBGN0003720, FBGN0031613, FBGN0003117, FBGN0020493, FBGN0003896	132	818	7494	1.87392	0.317395	0.119513	2.1607
GOTERM_CC_FAT	GO:0005743~mitochondrial inner membrane	12	5.02092	0.00202725	FBGN0013679, FBGN0067628, FBGN0029971, FBGN0031228, FBGN0035032, FBGN0016119, FBGN0031505, FBGN0033961, FBGN0038683, FBGN0034245, FBGN0011227, FBGN0038224	93	193	4412	2.94969	0.288887	0.0305177	2.4405
GOTERM_MF_FAT	GO:0034062~RNA polymerase activity	5	2.09205	0.00194621	FBGN0003275, FBGN0032634, FBGN0038903, FBGN0086447, FBGN0039218	132	31	7494	9.15689	0.352365	0.102917	2.4546
GOTERM_MF_FAT	GO:0003899~DNA-directed RNA polymerase activity	5	2.09205	0.00194621	FBGN0003275, FBGN0032634, FBGN0038903, FBGN0086447, FBGN0039218	132	31	7494	9.15689	0.352365	0.102917	2.4546
GOTERM_CC_FAT	GO:0030880~RNA polymerase complex	5	2.09205	0.00215217	FBGN0003275, FBGN0032634, FBGN0038903, FBGN0086447, FBGN0039218	93	27	4412	8.78534	0.303686	0.0297125	2.58908
GOTERM_CC_FAT	GO:0000428~DNA-directed RNA polymerase complex	5	2.09205	0.00215217	FBGN0003275, FBGN0032634, FBGN0038903, FBGN0086447, FBGN0039218	93	27	4412	8.78534	0.303686	0.0297125	2.58908
GOTERM_CC_FAT	GO:0055029~nuclear DNA-directed RNA polymerase complex	5	2.09205	0.00215217	FBGN0003275, FBGN0032634, FBGN0038903, FBGN0086447, FBGN0039218	93	27	4412	8.78534	0.303686	0.0297125	2.58908
GOTERM_CC_FAT	GO:0000314~organellar small ribosomal subunit	5	2.09205	0.00282144	FBGN0034986, FBGN0036774, FBGN0033907, FBGN0044030, FBGN0030572	93	29	4412	8.17946	0.37791	0.0358546	3.38158
GOTERM_CC_FAT	GO:0005763~mitochondrial small ribosomal subunit	5	2.09205	0.00282144	FBGN0034986, FBGN0036774, FBGN0033907, FBGN0044030, FBGN0030572	93	29	4412	8.17946	0.37791	0.0358546	3.38158
GOTERM_MF_FAT	GO:0003700~transcription factor activity	16	6.69456	0.00283173	FBGN0035954, FBGN0002735, FBGN0004394, FBGN0035956, FBGN0032202, FBGN0014343, FBGN0032210, FBGN0010323, FBGN0028789, FBGN0034534, FBGN0003720, FBGN0003254, FBGN0004053, FBGN0020493, FBGN0003117, FBGN0003896	132	385	7494	2.35939	0.46867	0.118803	3.55295
SP_PIR_KEYWORDS	dna-directed rna polymerase	4	1.67364	0.00327871	FBGN0003275, FBGN0032634, FBGN0086447, FBGN0039218	229	17	12624	12.971	0.341032	0.0990182	3.73698
SP_PIR_KEYWORDS	nucleus	28	11.7155	0.00353327	FBGN0003741, FBGN0002735, FBGN0010252, FBGN0032634, FBGN0086447, FBGN0039139, FBGN0010323, FBGN0028789, FBGN0004066, FBGN0003275, FBGN0034534, FBGN0028411, FBGN0033556, FBGN0035954, FBGN0004394, FBGN0035956, FBGN0014343, FBGN0039218, FBGN0039019, FBGN0028835, FBGN0004053, FBGN0003720, FBGN0031613, FBGN0003117, FBGN0020493, FBGN0063670, FBGN0003896, FBGN0028965	229	861	12624	1.79274	0.362065	0.085981	4.0217
INTERPRO	IPR002070:Transcription factor, Brachyury	3	1.25523	0.00325643	FBGN0035954, FBGN0028789, FBGN0035956	186	5	10039	32.3839	0.678606	0.678606	4.35934
GOTERM_CC_FAT	GO:0019866~organelle inner membrane	12	5.02092	0.00392438	FBGN0013679, FBGN0067628, FBGN0029971, FBGN0031228, FBGN0035032, FBGN0016119, FBGN0031505, FBGN0033961, FBGN0038683, FBGN0034245, FBGN0011227, FBGN0038224	93	210	4412	2.71091	0.483455	0.0460893	4.67472
GOTERM_CC_FAT	GO:0031980~mitochondrial lumen	10	4.1841	0.00425246	FBGN0034986, FBGN0038923, FBGN0036774, FBGN0033907, FBGN0044030, FBGN0035335, FBGN0030572, FBGN0001995, FBGN0032720, FBGN0034001	93	153	4412	3.10071	0.511266	0.0466079	5.05629
GOTERM_CC_FAT	GO:0005759~mitochondrial matrix	10	4.1841	0.00425246	FBGN0034986, FBGN0038923, FBGN0036774, FBGN0033907, FBGN0044030, FBGN0035335, FBGN0030572, FBGN0001995, FBGN0032720, FBGN0034001	93	153	4412	3.10071	0.511266	0.0466079	5.05629
GOTERM_CC_FAT	GO:0005746~mitochondrial respiratory chain	7	2.92887	0.00536858	FBGN0013679, FBGN0029971, FBGN0031228, FBGN0031505, FBGN0033961, FBGN0034245, FBGN0011227	93	78	4412	4.25751	0.595195	0.0549542	6.34393
GOTERM_BP_FAT	GO:0006119~oxidative phosphorylation	9	3.76569	0.00429895	FBGN0029971, FBGN0031228, FBGN0016119, FBGN0032294, FBGN0031505, FBGN0033961, FBGN0034245, FBGN0011227, FBGN0038224	136	129	6715	3.44477	0.964675	0.56647	6.37442
GOTERM_MF_FAT	GO:0003954~NADH dehydrogenase activity	5	2.09205	0.00547592	FBGN0013679, FBGN0029971, FBGN0031228, FBGN0031505, FBGN0033961	132	41	7494	6.9235	0.706091	0.184604	6.76519
PIR_SUPERFAMILY	PIRSF036514:alpha-crystallin-related small heat shock protein	3	1.25523	0.00733691	FBGN0001224, FBGN0001225, FBGN0001228, FBGN0001223	51	7	2567	21.5714	0.361862	0.361862	7.13825
SP_PIR_KEYWORDS	heat shock	3	1.25523	0.00642422	FBGN0001224, FBGN0001225, FBGN0001228, FBGN0001223	229	7	12624	23.6257	0.558911	0.127522	7.20175
SP_PIR_KEYWORDS	stress-induced protein	3	1.25523	0.00642422	FBGN0001224, FBGN0001225, FBGN0001228, FBGN0001223	229	7	12624	23.6257	0.558911	0.127522	7.20175
GOTERM_CC_FAT	GO:0070469~respiratory chain	7	2.92887	0.00645368	FBGN0013679, FBGN0029971, FBGN0031228, FBGN0031505, FBGN0033961, FBGN0034245, FBGN0011227	93	81	4412	4.09983	0.66302	0.0619802	7.5804
SMART	SM00425:TBOX	3	1.25523	0.00734767	FBGN0035954, FBGN0028789, FBGN0035956	81	8	4749	21.9861	0.481262	0.481262	7.6935
SP_PIR_KEYWORDS	stress response	4	1.67364	0.00694852	FBGN0001224, FBGN0001225, FBGN0001228, FBGN0001230, FBGN0001223	229	22	12624	10.023	0.587509	0.118831	7.76805
GOTERM_BP_FAT	GO:0035051~cardiac cell differentiation	4	1.67364	0.00608297	FBGN0035954, FBGN0028789, FBGN0035956, FBGN0003117	136	19	6715	10.3947	0.991216	0.612081	8.90653
KEGG_PATHWAY	dme00230:Purine metabolism	8	3.34728	0.0131179	FBGN0003275, FBGN0032634, FBGN0038903, FBGN0086447, FBGN0039809, FBGN0043002, FBGN0039218, FBGN0031663	45	121	2044	3.00312	0.261923	0.0731161	9.9374
D. GO term results for the transcripts that are Smaug-dependent for transcription in PGCs at the 5-to-7 hour time point
Category	Term	Count	%	P Value	Genes	List Total	Pop Hits	Pop Total	Fold Enrichment	Bonferroni	Benjamini	FDR(%)
GOTERM_BP_FAT	GO:0051276~chromosome organization	6	12	0.00543971	FBGN0015602, FBGN0003943, FBGN0040283, FBGN0259139, FBGN0053525, FBGN0034523	30	270	6715	4.97407	0.816652	0.816652	7.06683
