# Supplementary material for: Genome-wide analysis of the maternal-to-zygotic transition in Drosophila primordial germ cells
Source: Genome Biol. 2012 Feb 20;13(2):R11. doi: 10.1186/gb-2012-13-2-r11 (PMC3334568; doi:10.1186/gb-2012-13-2-r11)
Supplement: Additional file 26 — microRNA target site enrichment in the different classes of PGC transcripts. Targets of miR families and miR clusters were determined using Targetscan and PicTar, respectively. The listed P-values are uncorrected hypergeometric P-values, with a FDR < 10% after multiple test correction. [file gb-2012-13-2-r11-S26.XLS]

## Sheet: Sheet1
Categories (Gene Number)	Background Set	microRNA Cluster (PicTar)	P values	micoRNA Family (TargetScanFly)	P values
RNA decay at 3-to-5 hr (810)	Expressed in PGC at 1-to-3 hr (5695)	all	5.66262e-10	all	1.02434e-12
		miR-3/miR-4/miR-5/miR-6/miR-286/miR-309	0.000168316	miR-92/310/311/312/313	9.61407e-09
		miR-9b/miR-9c/miR-79/miR-306	0.00106213	miR-8	0.000221609
		miR-9a	0.00216814	miR-2a-1/6/11/13/308	0.000274263
		miR-8	0.00413334	miR-1014	0.000371343
		miR-34/miR-277/miR-317	0.00457365	miR-4	0.000725398
		miR-124	0.00458089	miR-190	0.00190788
		miR-2b	0.00557953	miR-285/995/998	0.0021736
		miR-2a/miR-2b-2	0.00557953	miR-10-3p/1006	0.00245186
		miR-2c/miR-13a/miR-13b	0.00557953	miR-276	0.0029571
		miR-210/miR-969	0.00686327	miR-1000	0.00443929
		miR-279/miR-996	0.0143388	miR-274	0.00458089
		miR-310/miR-311/miR-312/miR-313/miR-991/miR-992	0.0161907	miR-284	0.00465222
		miR-308	0.0182872	miR-283	0.00659626
		miR-1	0.0236748	miR-277	0.00806594
		miR-285	0.0243506	miR-1	0.0111838
				miR-210.2	0.0162643
RNA decay at 5-to-7 hr (506)	Expressed in PGC at 1-to-3 hr (5695)	all	4.06205e-07	all	9.12693e-07
		miR-3/miR-4/miR-5/miR-6/miR-286/miR-309	6.82608e-06	miR-10-3p/1006	0.00171875
		miR-318/miR-994	0.00699754	miR-960	0.00249927
		miR-34/miR-277/miR-317	0.00743099	miR-1014	0.00293077
		miR-12/miR-283/miR-304	0.00777583	miR-8	0.0039635
		miR-2b	0.00806887	miR-133	0.00443592
		miR-2a/miR-2b-2	0.00806887	miR-279/286/996	0.00726155
		miR-2c/miR-13a/miR-13b	0.00806887
Smaug-dependent RNA decay at 3-to-5 hr (301)	Expressed in PGC at 1-to-3 hr (5695)			all	5.55143e-06
				miR-92/310/311/312/313	5.83461e-05
				miR-1014	0.000614553
				miR-8	0.000619702
		all	0.000115146	miR-4	0.000655351
		miR-1	0.00055039	miR-284	0.00139473
				miR-1000	0.00354115
				miR-210.2	0.00372347
				miR-iab4as	0.00501503
				miR-276	0.00711091
				miR-1	0.00809799
Smaug-dependent RNA decay at 5-to-7 hr (142)	Expressed in PGC at 1-to-3 hr (5695)	no significant hits	N/A	no significant hits	N/A
Zygotic transcription at 3-to-5 hr (657)	Expressed in PGC at 3-to-5 hr (5629)	no significant hits	N/A	no significant hits	N/A
Zygotic transcription at 5-to-7 hr (167)	Expressed in PGC at 5-to-7 hr (5080)	no significant hits	N/A	no significant hits	N/A
Smaug-dependent zygotic transcription at 3-to-5 hr (248)	Expressed in PGC at 3-to-5 hr (5629)	no significant hits	N/A	no significant hits	N/A
Smaug-dependent zygotic transcription at 5-to-7 hr (50)	Expressed in PGC at 5-to-7 hr (5080)	no significant hits	N/A	no significant hits	N/A
maternal RNA decay in unfertilized egg (1637)	maternal RNA in unfertilized egg (4918)			all	2.74095e-06
		all	0.00129487	miR-92/310/311/312/313	0.00224488
				miR-283	0.00239672
Smaug-dependent RNA decay in unfertilized egg (975)	maternal RNA in unfertilized egg (4918)	no significant hits	no significant hits	miR-283	0.00101331
				all	0.00195219
maternal RNA decay in fly embryo (2107)	maternal RNA in fly embryo (6109)	all	5.92664e-05	all	8.74595e-13
		miR-2b	0.00021249	miR-92/310/311/312/313	1.5976e-05
		miR-2a/miR-2b-2	0.00021249	miR-283	0.000252495
		miR-2c/miR-13a/miR-13b	0.00021249	miR-2a-1/6/11/13/308	0.00238788
		miR-3/miR-4/miR-5/miR-6/miR-286/miR-309	0.000906232	miR-5	0.00287726
		miR-310/miR-311/miR-312/miR-313/miR-991/miR-992	0.00127366	miR-994	0.00502469
		miR-308	0.00877206
