# Supplementary material for: Genome-wide analysis of the maternal-to-zygotic transition in Drosophila primordial germ cells
Source: Genome Biol. 2012 Feb 20;13(2):R11. doi: 10.1186/gb-2012-13-2-r11 (PMC3334568; doi:10.1186/gb-2012-13-2-r11)
Supplement: Additional file 27 — Summary of the datasets derived from the microarray analyses. This table summarizes all the datasets used in this study. [file gb-2012-13-2-r11-S27.XLS]

## Sheet: Sheet1
Tested Category	Input	Description of Data Analyses	Gene Number
RNA decay (3-to-5 vs. 1-to-3 hr)	Expression level at 3-to-5 and 1-to-3 hr, wild-type PGCs	SAM two class unpaired (Fold change > 2, FDR < 5%), AND 'Maternal RNAs in wild-type PGCs (1-to-3 hr)'	810
RNA decay (5-to-7 vs. 3-to-5 hr)	Expression level at 5-to-7 and 3-to-5 hr, wild-type PGCs	SAM two class unpaired (Fold change > 2, FDR < 5%), AND 'Maternal RNAs in wild-type PGCs (1-to-3 hr)'	506
zygotic transcription (3-to-5 vs. 1-to-3 hr)	Expression level at 3-to-5 and 1-to-3 hr, wild-type PGCs	SAM two class unpaired (Fold change > 2, FDR < 5%), AND 'RNAs in wild-type PGCs (3-to-5 hr)'	657
zygotic transcription (5-to-7 vs. 3-to-5 hr)	Expression level at 5-to-7 and 3-to-5 hr, wild-type PGCs	SAM two class unpaired (Fold change > 2, FDR < 5%), AND 'RNA in wild-type PGCs(5-to-7hr)'	167
Smaug-dependent RNA decay (3-to-5 vs. 1-to-3 hr)	Expression ratio (3-to-5 hr/ 1-to-3 hr), wild-type and smaug PGCs	SAM two class unpaired (Fold change > 2, FDR < 5%), AND 'RNA decay (3-to-5 vs. 1-to-3 hr)'	301
Smaug-dependent RNA decay (5-to-7 vs. 3-to-5 hr)	Expression ratio (5-to-7 hr/ 3-to-5 hr), wild-type and smaug PGCs	SAM two class unpaired (Fold change > 2, FDR < 5%), AND 'RNA decay (3-to-5 vs. 1-to-3 hr)'	142
Smaug-dependent Zygotic transcription (3-to-5 vs. 1-to-3 hr)	Expression ratio (3-to-5 hr/ 1-to-3 hr), wild-type and smaug PGCs	SAM two class unpaired (Fold change > 2, FDR < 5%), AND 'zygotic transcription (3-to-5 vs. 1-to-3 hr)'	248
Smaug-dependent Zygotic transcription (5-to-7 vs. 3-to-5 hr)	Expression ratio (5-to-7 hr/ 3-to-5 hr), wild-type and smaug PGCs	SAM two class unpaired (Fold change > 2, FDR < 5%), AND 'zygotic transcription (5-to-7 vs. 3-to-5 hr)'	50
Maternal RNAs in wild-type PGCs (1-to-3 hr)	Expression level (normalized to the mean) at 1-to-3 hr, wild-type PGCs	SAM one class (FDR < 5%)	5695
RNAs in wild-type PGCs (3-to-5 hr)	Expression level (normalized to the mean) at 3-to-5 hr, wild-type PGCs	SAM one class (FDR < 5%)	5629
RNAs in wild-type PGCs (5-to-7 hr)	Expression level (normalized to the mean) at 5-to-7 hr, wild-type PGCs	SAM one class (FDR < 5%)	5080
RNA stable (3-to-5 vs. 1-to-3 hr)	Expression level at 3-to-5 and 1-to-3 hr, wild-type PGCs	SAM two class unpaired (0.83<Fold change <1.2, FDR >30%), AND 'Maternal RNA in wild-type PGC (1-to-3 hr)'	646
RNA stable (5-to-7 vs. 3-to-5 hr)	Expression level at 5-to-7 and 3-to-5 hr, wild-type PGCs	SAM two class unpaired (0.83<Fold change <1.2, FDR >30%), AND 'Maternal RNA in wild-type PGC (3-to-5 hr)'	1501
Class I		RNA decay 3-to-5 vs. 1-to-3 hr' AND 'RNA decay 5-to-7 vs. 3-to-5 hr'	99
Class II		RNA decay 3-to-5 vs. 1-to-3 hr' AND 'RNA stable 5-to-7 vs. 3-to-5 hr'	149
Class III		RNA decay 3-to-5 vs. 1-to-3 hr' AND 'zygotic transcription 5-to-7 vs. 3-to-5 hr'	28
Class IV		RNA stable 3-to-5 vs. 1-to-3 hr' AND 'RNA decay 5-to-7 vs. 3-to-5 hr'	45
Class V		RNA stable 3-to-5 vs. 1-to-3 hr' AND 'RNA stable 5-to-7 vs. 3-to-5 hr'	162
Class VI		RNA stable 3-to-5 vs. 1-to-3 hr' AND 'zygotic transcription 5-to-7 vs. 3-to-5 hr'	18
Class VII		zygotic transcription 3-to-5 vs. 1-to-3 hr' AND 'RNA decay 5-to-7 vs. 3-to-5 hr'	36
Class VIII		zygotic transcription 3-to-5 vs. 1-to-3 hr' AND 'RNA stable 5-to-7 vs. 3-to-5 hr'	82
Class IX		zygotic transcription 3-to-5 vs. 1-to-3 hr' AND 'zygotic transcription 5-to-7 vs. 3-to-5 hr'	10
Smaug-dependent RNA decay in Class I		Class I AND ('Smaug-dependent RNA decay (3-to-5 vs. 1-to-3hr)' OR ('Smaug-dependent RNA decay (5-to-7 vs 3-to-5 hr)	69
Smaug-dependent RNA decay in Class II		Class II AND 'Smaug-dependent RNA decay (3-to-5 vs. 1-to-3 hr)'	54
Smaug-dependent RNA decay in Class III		Class III AND 'Smaug-dependent RNA decay (3-to-5 vs. 1-to-3hr)'	9
Smaug-dependent Zygotic transcription in Class III		Class III AND 'Smaug-dependent Zygotic transcriptin (3-to-5 vs. 1-to-3hr)'	10
Smaug-dependent RNA decay in Class IV		Class IV AND 'Smaug-dependent RNA decay (5-to-7 vs. 3-to-5 hr)'	16
Smaug-dependent Zygotic transcription in Class VI		Class VI AND 'Smaug-dependent Zygtotic transcription (5-to-7 vs. 3-to-5 hr)'	3
Smaug-dependent Zygotic transcription in Class VII		Class VII AND 'Smaug-dependent Zygtotic transcription (3-to-5 vs. 1-to-3 hr)'	13
Smaug-dependent RNA decay in Class VII		Class VII AND 'Smaug-dependent RNA decay (5-to-7 vs. 3-to-5 hr)'	9
Smaug-dependent Zygotic transcription in Class VIII		Class VIII AND 'Smaug-dependent Zygtotic transcription (3-to-5 vs. 1-to-3 hr)'	34
Smaug-dependent Zygotic transcription in Class IX		Class IX AND ('Smaug-dependent Zygotic transcription (3-to-5 vs. 1-to-3hr)' OR ('Smaug-dependent Zygotic transcription (5-to-7 vs 3-to-5 hr)	6
